# Supplementary material for: miRNome and Proteome Profiling of Human Keratinocytes and Adipose Derived Stem Cells Proposed miRNA-Mediated Regulations of Epidermal Growth Factor and Interleukin 1-Alpha
Source: Int J Mol Sci. 2023 Mar 4;24(5):4956. doi: 10.3390/ijms24054956 (PMC10002856; doi:10.3390/ijms24054956)
Supplement: Supplementary file 1 [file ijms-24-04956-s001.zip]

Archive with 13 entries (13 files):
- captions.pdf
- Supplementary Figure S1-01.png
- Supplementary Table S10 (Proteome Arrays Analysis).xlsx
- Supplementary Table S11 (Integrated analysis).xlsx
- Supplementary Table S1_Proof.pdf
- Supplementary Table S2.pdf
- Supplementary Table S3.pdf
- Supplementary Table S4 Sample_QC.xlsx
- Supplementary Table S5 DEmiRNAs.xlsx
- Supplementary Table S6 (Upregulted DEmiRNAs_miRWalk_TargetGenes).xlsx
- Supplementary Table S7 (Downregulted DEmiRNAs_miRWalk_TargeGenes).xlsx
- Supplementary Table S8 (Skin only_Upregulated miRNAs-target.mRNAs).xlsx
- Supplementary Table S9 (Skin only_ UpDEmiRNA-Reactome.Pathway analysis).xlsx
