# Supplementary material for: miRNome and Proteome Profiling of Human Keratinocytes and Adipose Derived Stem Cells Proposed miRNA-Mediated Regulations of Epidermal Growth Factor and Interleukin 1-Alpha
Source: Int J Mol Sci. 2023 Mar 4;24(5):4956. doi: 10.3390/ijms24054956 (PMC10002856; doi:10.3390/ijms24054956)
Supplement: Supplementary file 1 [file ijms-24-04956-s001.zip › Supplementary Table S10 (Proteome Arrays Analysis).xlsx]

## Sheet: S10-(ProteomeAnalysisData)
				ADSCs			Keratinocytes
Target	Target full name	UniProtID	A1-P	A2-P	A3-P	K1-P	K2-P	K3-P	Mean ADSCs	Mean Keratinocytes	Mean Difference	log2MeanDiffernece	p-value (1-tailed)
EGF	Epidermal Growth Factor	P01133	22203	14435.5	14912.5	251213	240032	158461	17183.7	216569	199385	17.6052	0.0100945
IL-1α	Interleukin 1 Alpha	P01583	30174	33959.5	83037.5	170548	199238	171874	49057	180553	131496	17.0047	0.00294751
