# Supplementary material for: miRNome and Proteome Profiling of Human Keratinocytes and Adipose Derived Stem Cells Proposed miRNA-Mediated Regulations of Epidermal Growth Factor and Interleukin 1-Alpha
Source: Int J Mol Sci. 2023 Mar 4;24(5):4956. doi: 10.3390/ijms24054956 (PMC10002856; doi:10.3390/ijms24054956)
Supplement: Supplementary file 1 [file ijms-24-04956-s001.zip › Supplementary Table S11 (Integrated analysis).xlsx]

## Sheet: S11-Integrated analysis 
Integrated Analysis (miRNA-mRNA-Protein)
Assuming positive and negative regulations between miRNAs and their targets
Upregulated proteins in Keratinocytes	Uniprot ID	Upregulated miRNAs	Downregulated miRNAs
Epidermal Growth Factor (EGF)	P01133	hsa-miR-4459	hsa-miR-6765-5p
			hsa-miR-485-5p
Interleukin 1 alpha (IL-1α)	P01583	hsa-miR-30b-5p
		hsa-miR-30c-5p
		hsa-miR-30d-5p
		hsa-miR-30e-5p
		hsa-miR-181a-5p
					Fisher's exact test	Protein	miRNA
					Upregulated	2	14	The two-tailed P value equals 0.0398
					Downregulated	26	36	The association between rows (groups) and columns (outcomes) is considered to be statistically significant.
*
*
*
