# Supplementary material for: miRNome and Proteome Profiling of Human Keratinocytes and Adipose Derived Stem Cells Proposed miRNA-Mediated Regulations of Epidermal Growth Factor and Interleukin 1-Alpha
Source: Int J Mol Sci. 2023 Mar 4;24(5):4956. doi: 10.3390/ijms24054956 (PMC10002856; doi:10.3390/ijms24054956)
Supplement: Supplementary file 1 [file ijms-24-04956-s001.zip › Supplementary Table S4 Sample_QC.xlsx]

## Sheet: Sample_QC
File Name	Hybridization Controls (3') Threshold	Hybridization Controls (5') Threshold	Spike-In Controls Threshold	Condition
A1_(miRNA-4_0).rma-dabg.chp	Pass	Pass	Pass	ADSCs
A2_(miRNA-4_0).rma-dabg.chp	Pass	Pass	Pass	ADSCs
A3_(miRNA-4_0).rma-dabg.chp	Pass	Pass	Pass	ADSCs
A4_(miRNA-4_0).rma-dabg.chp	Pass	Pass	Pass	ADSCs
A5_(miRNA-4_0).rma-dabg.chp	Pass	Pass	Pass	ADSCs
K1_(miRNA-4_0).rma-dabg.chp	Pass	Pass	Pass	Keratinocytes
K2_(miRNA-4_0).rma-dabg.chp	Pass	Pass	Pass	Keratinocytes
K3_(miRNA-4_0).rma-dabg.chp	Pass	Pass	Pass	Keratinocytes
K4_(miRNA-4_0).rma-dabg.chp	Pass	Pass	Pass	Keratinocytes
K5_(miRNA-4_0).rma-dabg.chp	Pass	Pass	Pass	Keratinocytes
