# Supplementary material for: miRNome and Proteome Profiling of Human Keratinocytes and Adipose Derived Stem Cells Proposed miRNA-Mediated Regulations of Epidermal Growth Factor and Interleukin 1-Alpha
Source: Int J Mol Sci. 2023 Mar 4;24(5):4956. doi: 10.3390/ijms24054956 (PMC10002856; doi:10.3390/ijms24054956)
Supplement: Supplementary file 1 [file ijms-24-04956-s001.zip › Supplementary Table S5 DEmiRNAs.xlsx]

## Sheet: DEmiRNAList_n=5
#%result_name=221202-reanalysis
#%array_type=miRNA-4_0
#%annotation=miRNA-4_0-st-v1.annotations.20160922.csv
#%comparison=Keratinocytes vs ADSCs
ID	Keratinocytes Avg (log2)	ADSCs Avg (log2)	Keratinocytes Standard Deviation	ADSCs Standard Deviation	Keratinocytes Expressed	ADSCs Expressed	Fold Change	P-val	FDR P-val	Expressed in Both Conditions	Target Gene Symbols	Validated Gene Symbols	Transcript ID(Array Design)	Accession	Chromosome	Strand	Start	Stop	Probe Set Name	Sequence Type	Species Scientific Name	Alignments	Sequence Length	Sequence	Genome Context	Clustered miRNAs within 10kb	Target Gene Database	Target Gene Accession	GeneChip Array	Annotation Date	Sequence Source	A1_(miRNA-4_0).rma-dabg.chp Signal	A2_(miRNA-4_0).rma-dabg.chp Signal	A3_(miRNA-4_0).rma-dabg.chp Signal	A4_(miRNA-4_0).rma-dabg.chp Signal	A210831_(miRNA-4_0).rma-dabg.chp Signal	K1_(miRNA-4_0).rma-dabg.chp Signal	K2_(miRNA-4_0).rma-dabg.chp Signal	K3_(miRNA-4_0).rma-dabg.chp Signal	K4_(miRNA-4_0).rma-dabg.chp Signal	K210831_(miRNA-4_0).rma-dabg.chp Signal
20500462	14.2552	1.03006	0.633821	0.484191	T	F	9575.2	1.85845e-12	5.25913e-10	F	A1L4H1_HUMAN; AATF; ABCD1; ABHD7; ABI2; ACADS; ACP1; ACP5; ACSL1; ACSL4; ACTB; ACTL8; ACTRT3; ADAM23; ADAMTS18; ADAMTS9; ADMR; ADPRHL2; AFF1; AFF4; AGBL3; AGER; AGPAT6; AIM1L; ALOX12; ALOX15B; AMELY; AMOT; ANAPC7; ANGPT4; ANGPTL7; ANKAR; ANKRD38; ANKRD44; ANKS6; ANKZF1; ANUBL1; AP2A1; AP4M1; APH1A; APOLD1; AR; ARD1B; ARHGAP19; ARHGAP22; ARL4D; ARMC2; ARMC3; ARMC4; ATP13A5; ATP1A1; ATP1A4; ATP2A3;…	ACP1; ACSL1; ACSL4; ACTRT3; AFF1; AFF4; AMOT; ANGPTL7; AR; B4GALT5; B4GALT6; BAMBI; BCL2; BCL6; BCL9L; BDP1; C11orf74; C1orf123; C6orf201; CCDC108; CDK1; CDK6; CDKN2AIPNL; CLIP1; CPEB3; CREB1; CTGF; CUL5; CYR61; DDX5; DHCR24; DMXL2; DNAJA1; E2F1; E2F5; EGLN2; EID2B; ENPP4; ERBB2; ERBB3; ESRRG; ETF1; ETNK1; EZR; F2RL2; GM2A; GNAS; GOT1; GUCD1; HMGB3; HOXA11; ICK; IL24; IL32; IMPAD1; INPPL1; IPO7; …	hsa-miR-205-5p	MIMAT0000266	chr1	+	209605511	209605532	MIMAT0000266_st	miRNA	Homo sapiens	chr1:209605511-209605532 (+)	22	UCCUUCAUUCCACCGGAGUCUG	ENST00000366437 // sense // exon // 4; ENST00000429156 // sense // exon // 5; ENST00000431096 // sense // exon // 4; ENST00000433108 // sense // exon // 2; ENST00000440276 // sense // exon // 4; ENST00000451937 // sense // exon // 4; ENST00000458250 // sense // intron // 3; ENST00000603283 // sense // exon // 3; OTTHUMT00000088231 // sense // exon // 2; OTTHUMT00000088232 // sense // exon // 5; O…		microcosm; MTI; miRecords	ENST00000273343; ENST00000312412; ENST00000324999; ENST00000329615; ENST00000330192; ENST00000330739; ENST00000340655; ENST00000341370; ENST00000366670; ENST00000369364; ENST00000372401; ENST00000374547; ENST00000378652; ENST00000380478; ENST00000382195; ENST00000382202; ENST00000389623; ENST00000225402; ENST00000218104; ENST00000370383; ENST00000261016; ENST00000261017; ENST00000295851; ENST0000…	miRNA-4_0	2016-09-22	miRBase	0.94948	1.54131	0.47406	0.71611	1.54317	12.9255	14.5458	14.3431	14.1919	13.9903
20500459	13.7138	1.64999	1.31697	0.723439	T	T	4281.19	2.61121e-09	3.03151e-07	T	A1A4W8_HUMAN; ABCE1; ABHD14A; ABL1; ACMSD; ACN9; ACO2; ACTL6A; ACTRT1; ACVR1; ACVR2B; ADAM20; ADAMTS6; ADRA1A; AGK; AHCTF1P; AKR1C1; AKT2; AKT3; ALAS1; ALDH1A3; ALG5; ALOX15; ALS2; AMPD1; ANG; ANKRD13B; ANKRD18A; ANKRD30A; ANKRD34; ANKRD37; ANKRD7; ANP32A; ANUBL1; ANXA4; ANXA6; APBB1IP; API5; APLP1; ARD1B; ARHGEF28; ARID1A; ARID2; ARID3B; ARNTL; ARNTL2; ARPP19; ARSK; ASAP1; ASNA1; ASPA; ASPHD1; A…	ABCE1; ABL1; ACVR2B; AKT2; ALOX15; ANKRD13B; ANP32A; ARHGEF28; ARID1A; ARID2; ARID3B; ARPP19; ASAP1; ASPA; ATM; BCL11B; BCL2L2; BCL7A; BIRC5; BMI1; BMPR1A; BOLA3; BTG1; C15orf48; C20ORF24; C6orf223; CADM2; CALR; CAND1; CASK; CAV1; CBLL1; CCR5; CCSAP; CDC42SE2; CDH7; CDK6; CDKL2; CELF2; CERKL; CIT; CLOCK; CLPTM1L; CNNM3; CNNM4; COX20; CPEB4; CREB1; CUL3; CXXC4; CYP20A1; DAZAP2; DDX3Y; DGAT2; DHX33…	hsa-miR-203a	MIMAT0000264	chr14	+	104583806	104583827	MIMAT0000264_st	miRNA	Homo sapiens	chr14:104583806-104583827 (+)	22	GUGAAAUGUUUAGGACCACUAG		hsa-mir-203a // chr14:104583742-104583851 (+); hsa-mir-203b // chr14:104583755-104583840 (-)	microcosm; MTI; miRecords	ENST00000303758; ENST00000319148; ENST00000332157; ENST00000332261; ENST00000341130; ENST00000342899; ENST00000355324; ENST00000358001; ENST00000359096; ENST00000359967; ENST00000361295; ENST00000376205; ENST00000379369; ENST00000380596; ENST00000380676; ENST00000381100; ENST00000388795; ENST00000360889; NM_007313; ENST00000356140; ENST00000360382; ENST00000216254; ENST00000259034; ENST0000037112…	miRNA-4_0	2016-09-22	miRBase	1.20123	2.24459	0.52067	2.18808	1.70898	13.6239	13.7729	13.6065	14.082	10.8575
20501036	13.5182	3.05011	0.247627	0.407165	T	T	1416.43	1.60987e-13	1.17195e-10	T	A1L4H1_HUMAN; A2BP1_HUMAN; AADACL4; AARS; ABCA9; ABCB5; ABCC9; ABCD3; ABCD4; ABI2; ABT1; ACE2; ACOT7; ACOT8; ACOX2; ACSL4; ACTA1; ACTC1; ACVR2B; ADAM20; ADAM23; ADC; ADFP; ADORA3; AIG1; AKNA; AKR1CL1; AKT2; ALS2CR2; ALS2CR4; ALS2CR8; ANK3; ANKRD30A; ANKRD33B; ANLN; ANP32B; AP1GBP1; AP1M1; AP1S2; APBB2; APOA1BP; APOC3; APOH; APOLD1; APOO; AQP11; ARHGAP19; ARHGAP21; ARHGAP6; ARHGEF3; ARIH1; ARL6; A…	ABI2; ABT1; ACSL4; ACVR2B; ANKRD33B; ARPC3; ATP5G3; ATP6; ATRX; AVPR1A; BAG4; BAP1; BBX; BCL2; BMI1; BRD7; BTC; C6orf47; CAB39; CACNG8; CAMSAP2; CASP2; CCNE2; CCNT2; CDC14B; CDCA4; CDH11; CDKN1B; CELF1; CFL2; CLEC2D; CLPB; CRLF3; CYP1A1; DDIT4; DENND5B; DLC1; DNAJB6; DNAJB9; DNMT3A; DNMT3B; DUSP1; E2F3; EDNRA; EFNA1; ELAVL2; ELMO2; EP300; ERBB2IP; ERMP1; ERRFI1; ETS1; FAM216B; FBLN5; FKBP5; FLNA;…	hsa-miR-200c-3p	MIMAT0000617	chr12	+	7072905	7072927	MIMAT0000617_st	miRNA	Homo sapiens	chr12:7072905-7072927 (+)	23	UAAUACUGCCGGGUAAUGAUGGA	ENST00000537269 // sense // intron // 1; OTTHUMT00000402989 // sense // intron // 1	hsa-mir-141 // chr12:7073260-7073354 (+); hsa-mir-200c // chr12:7072862-7072929 (+)	microcosm; MTI; miRecords	ENST00000306232; ENST00000317427; ENST00000326397; ENST00000327788; ENST00000327878; ENST00000331979; ENST00000339535; ENST00000357151; ENST00000375894; ENST00000376271; ENST00000389623; ENST00000311745; ENST00000355637; ENST00000376221; ENST00000261772; ENST00000340001; ENST00000382075; ENST00000261200; ENST00000370214; ENST00000356924; ENST00000261016; ENST00000261017; ENST00000295851; ENST0000…	miRNA-4_0	2016-09-22	miRBase	3.91755	2.9324	3.04914	3.41382	3.02422	13.4746	13.7927	13.7166	13.4484	13.1663
20500556	10.0901	0.995729	0.932817	0.128068	T	F	546.598	5.06233e-10	6.99877e-08	F	A1L4H1_HUMAN; A2A3T8_HUMAN; A2BP1_HUMAN; AADACL4; ABCB8; ABCC9; ABI2; ABT1; ACE2; ACOT7; ACOX2; ACP5; ACSL4; ACSM3; ACTA1; ACTC1; ACTRT1; ADAMTS2; ADAMTS20; ADFP; ADHFE1; ADORA3; AIG1; AKNA; AKT2; ALS2CR2; ALS2CR4; ALS2CR7; ALS2CR8; AMAC1L1; AMPD1; ANK3; ANKRD30A; ANKRD33B; ANKRD57; ANLN; ANP32B; AP1M1; APAF1; APBB2; APOA1BP; APOC3; APOH; APOLD1; APOO; ARHGAP19; ARHGAP21; ARIH1; ARIH2; ARMCX2; AR…	ABI2; ABT1; ACSL4; ANKRD33B; ARPC3; ATP5G3; AVPR1A; BAG4; BAP1; BBX; BCL2; BMI1; BTC; C6orf47; CAB39; CACNG8; CAMSAP2; CASP2; CCNE2; CCNT2; CDC14B; CDCA4; CDKN1B; CELF1; CLEC2D; CLPB; CREB1; CRLF3; CYP1A1; DDIT4; DDX53; DENND5B; DLC1; DNAJB6; DNAJB9; DNMT1; DNMT3A; DNMT3B; E2F3; ELMO2; EP300; ERBB2IP; ERMP1; ERRFI1; ETS1; EZH2; FAM216B; FERMT2; FKBP5; FLT1; FN1; FOG2; FRS2; GATA4; GATA6; GPATCH8;…	hsa-miR-200b-3p	MIMAT0000318	chr1	+	1102540	1102561	MIMAT0000318_st	miRNA	Homo sapiens	chr1:1102540-1102561 (+)	22	UAAUACUGCCUGGUAAUGAUGA		hsa-mir-200b // chr1:1102484-1102578 (+); hsa-mir-200a // chr1:1103243-1103332 (+); hsa-mir-429 // chr1:1104385-1104467 (+)	microcosm; MTI; miRecords	ENST00000306232; ENST00000306803; ENST00000316131; ENST00000327788; ENST00000327878; ENST00000329969; ENST00000334663; ENST00000357151; ENST00000371865; ENST00000380879; ENST00000389623; ENST00000382502; ENST00000311745; ENST00000376221; ENST00000358849; ENST00000261200; ENST00000261016; ENST00000261017; ENST00000295851; ENST00000380355; ENST00000377858; ENST00000377860; ENST00000377864; ENST0000…	miRNA-4_0	2016-09-22	miRBase	0.87354	1.17412	1.11016	0.91856	0.96927	9.99082	10.1852	10.2547	9.96005	8.03074
20500748	9.50199	0.55212	0.655322	0.208703	T	F	494.515	2.50977e-11	4.66199e-09	F	A1BG; A1L4H1_HUMAN; ABCB10; ABCB8; ABCD4; ABCF1; ACAD8; ACBD4; ACCN5; ACE2; ACO1; ACOT7; ACOX1; ACP2; ACP5; ACTA1; ACTR6; ACVR2B; ADAM20; ADAM32; ADAMTS2; ADAMTS20; ADAMTS4; ADC; ADHFE1; ADMR; ADNP2; ADORA2B; ADORA3; ADRB1; AEBP1; AGBL4; AHNAK; AK3L2; ALB; ALDH3B2; ALS2CR16; AMOT; ANAPC7; ANGPTL5; ANGPTL7; ANK1; ANKAR; ANKRD21; ANKRD42; AP3S1; AP4E1; APBB2; APOA1BP; APOH; APOOL; AQP10; AQP11; AQP…	A1BG; ACVR2B; ADNP2; ANGPTL7; APOOL; ARL5B; ATXN7L1; BAP1; BICD2; BRD3; C18orf25; CCDC18; CCDC71L; CDC25A; CDC25C; CDV3; CDYL; CELF1; CHML; CLDND1; CLOCK; COX6B1; CTBP2; CYP1B1; DLX5; DNAJC28; DPY19L1; E2F3; EIF4E; ELAVL2; ELAVL4; ELMO2; EPHA2; EPHA7; ERBB2IP; ERO1L; FOG2; FUT11; GATA6; GLTSCR1L; GNA13; H2AFZ; HDGF; HNRNPAB; HNRNPD; HNRNPF; HOXB5; HSPA4; IPO5; JAG1; KEAP1; KIAA1147; KIAA1549; KIA…	hsa-miR-141-3p	MIMAT0000432	chr12	+	7073318	7073339	MIMAT0000432_st	miRNA	Homo sapiens	chr12:7073318-7073339 (+)	22	UAACACUGUCUGGUAAAGAUGG	ENST00000537269 // sense // intron // 1; OTTHUMT00000402989 // sense // intron // 1	hsa-mir-141 // chr12:7073260-7073354 (+); hsa-mir-200c // chr12:7072862-7072929 (+)	microcosm; MTI; miRecords	ENST00000297001; ENST00000306803; ENST00000341244; ENST00000359659; ENST00000359736; ENST00000371970; ENST00000376271; ENST00000378960; ENST00000380598; ENST00000381783; ENST00000381784; ENST00000381785; ENST00000381852; ENST00000389623; ENST00000344517; ENST00000358849; ENST00000356924; ENST00000376546; ENST00000281182; ENST00000321854; ENST00000264432; ENST00000380355; ENST00000379921; ENST0000…	miRNA-4_0	2016-09-22	miRBase	0.47968	0.60443	1.00419	0.54834	0.5611	9.4941	9.46323	9.55165	9.90634	8.19327
20501163	9.30314	0.728691	1.14447	0.339862	T	F	381.213	1.21894e-08	1.12922e-06	F	A1BG; A1L4H1_HUMAN; ABCB10; ABCB8; ABCD4; ABCF1; ACAD8; ACBD4; ACE2; ACO1; ACOT7; ACOX1; ACP2; ACP5; ACPL2; ACSS2; ACTA1; ACTR6; ADAM20; ADAM23; ADAM32; ADAMTS2; ADAMTS20; ADAMTS4; ADC; ADHFE1; ADMR; ADNP2; ADORA3; ADRB1; AEBP1; AGA; AGBL1; AHNAK; AK3L2; ALB; ALDH3B2; ALS2CR16; ALS2CR4; ALS2CR7; AMOT; ANAPC7; ANGPTL5; ANGPTL7; ANK1; ANKAR; ANKRD29; ANKRD30A; ANKRD33; ANKRD42; AP3S1; AP4B1; AP4E1;…	A1BG; ADNP2; ANGPTL7; APOOL; AREG; ARL5B; ATRX; ATXN7L1; BAP1; BICD2; BRD3; C18orf25; CCDC18; CCDC71L; CCNE2; CDK6; CDV3; CELF1; CHML; CLDND1; COX6B1; CTNNB1; CTNNBIP1; CYP1B1; DLC1; DLX5; DNAJC28; DNMT1; DPY19L1; ELAVL2; ELMO2; EPHA2; EPHA7; ERBB2IP; ERO1L; EZH2; FOG2; FUT11; G3BP2; GATA6; GDAP1; GLTSCR1L; GNA13; GRB2; H2AFZ; HFE; HNRNPAB; HNRNPF; HOXB5; HSPA4; IPO5; KEAP1; KIAA1147; KIAA1549; K…	hsa-miR-200a-3p	MIMAT0000682	chr1	+	1103296	1103317	MIMAT0000682_st	miRNA	Homo sapiens	chr1:1103296-1103317 (+)	22	UAACACUGUCUGGUAACGAUGU		hsa-mir-200b // chr1:1102484-1102578 (+); hsa-mir-200a // chr1:1103243-1103332 (+); hsa-mir-429 // chr1:1104385-1104467 (+)	microcosm; MTI; miRecords	ENST00000303979; ENST00000306803; ENST00000320876; ENST00000326397; ENST00000355745; ENST00000359659; ENST00000359736; ENST00000371970; ENST00000378960; ENST00000380598; ENST00000381783; ENST00000381784; ENST00000381785; ENST00000381852; ENST00000389623; ENST00000344517; ENST00000358849; ENST00000356924; ENST00000376546; ENST00000281182; ENST00000321854; ENST00000380355; ENST00000379921; ENST0000…	miRNA-4_0	2016-09-22	miRBase	1.48913	0.72798	0.71286	0.72388	0.75517	8.99821	9.24466	9.48261	9.49105	6.78537
20500450	9.88838	1.56693	0.385813	0.61517	T	T	319.894	6.08827e-11	1.01564e-08	T	A1A4W8_HUMAN; A2RU41_HUMAN; AASDHPPT; AASS; AATK; ABCA1; ABCA8; ABCB1; ABHD12; ABHD9; ACAA2; ACBD5; ACE2; ACER2; ACOT1; ACOT2; ACTN1; ACTN4; ACVR1B; ADAMTS16; ADCK2; ADCK4; ADCY6; ADFP; ADPRHL2; AGER; AHSG; AJAP1; AKR1CL1; ALDH1A1; ALG13; ALKBH3; ANAPC4; ANAPC5; ANG; ANGPTL1; ANK3; ANKHD1; ANKRD36; ANKRD44; ANO6; ANUBL1; ANXA1; ANXA13; AP4B1; APBA2; APITD1; APOB; ARF4; ARHGAP21; ARHGEF9; AS3MT; A…	ACER2; ACTN4; ACVR1B; ADCY6; ANKRD36; ANO6; ANUBL1; APITD1; ATF1; ATP13A3; ATP5O; ATXN1L; BAG1; BARD1; BCL2; BDNF; BRIP1; BRWD1; C1orf174; CADM1; CASC3; CBX6; CCL22; CCND2; CDKN1A; CDKN1B; CHEK2; CHL1; CISD2; CITED2; CLOCK; CPE; CRAMP1L; CREB1; CREB5; CTNNA3; CYLD; DDAH1; ECHDC1; EIF4EBP2; EP300; ERO1L; ETV3; EVI5; EXOSC2; FAM193A; FAM73A; FBXW7; FGF9; FLOT1; FMNL3; FOXF2; FOXO1; FOXO3; GABRB1; G…	hsa-miR-182-5p	MIMAT0000259	chr7	-	129410287	129410310	MIMAT0000259_st	miRNA	Homo sapiens	chr7:129410287-129410310 (-)	24	UUUGGCAAUGGUAGAACUCACACU		hsa-mir-96 // chr7:129414532-129414609 (-); hsa-mir-182 // chr7:129410223-129410332 (-); hsa-mir-183 // chr7:129414745-129414854 (-)	microcosm; MTI; miRecords	ENST00000295246; ENST00000295339; ENST00000307888; ENST00000310579; ENST00000331747; ENST00000332498; ENST00000338509; ENST00000342707; ENST00000354683; ENST00000358533; ENST00000369364; ENST00000377217; ENST00000377305; ENST00000377415; ENST00000377421; ENST00000377423; ENST00000378376; ENST00000378377; ENST00000378753; ENST00000382195; ENST00000382202; ENST00000388795; ENST00000331575; ENST0000…	miRNA-4_0	2016-09-22	miRBase	1.73961	1.09012	1.78577	2.25168	0.69844	9.91191	9.99631	9.70685	9.36152	10.4111
20500555	8.55498	0.758169	0.939652	0.291029	T	F	222.369	3.77311e-09	4.29779e-07	F	A1L4H1_HUMAN; A2A3T8_HUMAN; A2RUP6_HUMAN; A4GNT; ABLIM3; ABRA; ACP6; ACYP2; ADAMTS6; ADCY3; ADI1; ADORA2A; AFP; AGTR1; AKR1B10; AKR7A3; ALDH4A1; AMMECR1; ANKRD17; ANKRD18B; ANKRD49; ANKRD56; ANP32B; ANXA9; AOF2; AP4B1; APOBEC3A; APOBEC3B; APOC3; APOL6; ARG2; ARHGAP28; ARHGAP4; ARID4B; ARL10; ARMC2; ARMC9; ARP21_HUMAN; ARPC3; ARX; ASCC3; ASNSD1; ATAD5; ATM; ATXN3L; AURKC; BBOX1; BCCIP; BCOR; BEX1;…	APOL6; ATAD5; C11orf74; CDCA4; CEBPG; CKS2; CLIP1; COBLL1; CPS1; CS; CYP4F11; FCHO2; FOXC1; GLTSCR1; GRHL1; GRPEL2; HHIP; IGF2BP1; IL12RB2; KLF10; METTL7A; OLA1; OTX1; PLAG1; PLEKHG7; PMEPA1; PPA1; RGL2; SKIL; SLC5A8; SOD2; SOX17; SRXN1; SUB1; THAP5; UHMK1; WNT16; WWTR1; XBP1P1; YAE1D1; ZMAT4; ZNF117; ZNF138; ZNF254; ZNF431; ZNF639; ZNF675; ZNF90; ZNF99	hsa-miR-200b-5p	MIMAT0004571	chr1	+	1102504	1102525	MIMAT0004571_st	miRNA	Homo sapiens	chr1:1102504-1102525 (+)	22	CAUCUUACUGGGCAGCAUUGGA		hsa-mir-200b // chr1:1102484-1102578 (+); hsa-mir-200a // chr1:1103243-1103332 (+); hsa-mir-429 // chr1:1104385-1104467 (+)	microcosm; MTI	ENST00000286902; ENST00000298762; ENST00000305824; ENST00000306232; ENST00000307888; ENST00000309178; ENST00000328018; ENST00000336168; ENST00000341022; ENST00000344515; ENST00000354794; ENST00000354988; ENST00000355607; ENST00000360590; ENST00000366941; ENST00000369594; ENST00000369743; ENST00000370429; ENST00000373268; ENST00000377924; ENST00000378032; ENST00000378256; ENST00000379570; ENST0000…	miRNA-4_0	2016-09-22	miRBase	0.58886	1.06993	0.38664	1.03022	0.72788	8.5678	8.57556	8.91788	8.13856	6.54178
20500452	7.11062	0.430826	1.89381	0.249099	T	F	102.522	1.38377e-05	0.000616426	F	A1L4H1_HUMAN; AAMP; AANAT; AARS; ABCA8; ABCB10; ABCB7; ABCB8; ABCC10; ABCC8; ABCF1; ABCG5; ABHD14A-ACY1; ABHD17C; ACAD8; ACO2; ACP6; ACSM1; ACY1; ADAM7; ADAMTS17; ADC; ADCK1; ADCK2; AHRR; AJAP1; AK5; AKAP12; AKAP13; AKAP4; ALG12; ALOX15; ALPI; ALS2CR2; ALS2CR8; AMELY; ANK3; ANKEF1; ANKMY2; ANKRD13C; ANKRD26; ANKRD36; ANKRD43; ANKRD6; AOAH; AP1S3; AP2S1; AP3M1; APBA2; APBB1IP; APEH; API5; APOA1BP;…	AAMP; AANAT; ABCC10; ABCF1; ABHD14A-ACY1; ABHD17C; ACP6; ACY1; AKAP12; AKAP13; ANKEF1; ANKRD36; AP1S3; API5; ARF3; ARFGAP2; ARHGAP21; ARHGAP32; ARHGDIA; ARHGEF5; ASH1L; ASNS; ATP6V1G3; AUH; AURKA; AVL9; B3GNT2; BAG4; BCL11B; BET1L; BMI1; BRPF1; BRWD1; BTAF1; BTRC; C10orf2; C14orf1; C15orf39; C16orf45; C18orf25; C19orf47; C5orf24; CAPNS1; CCDC142; CCNB1; CCND1; CCR6; CCT3; CELF1; CEPT1; CLN8; CNBP…	hsa-miR-183-5p	MIMAT0000261	chr7	-	129414807	129414828	MIMAT0000261_st	miRNA	Homo sapiens	chr7:129414807-129414828 (-)	22	UAUGGCACUGGUAGAAUUCACU		hsa-mir-96 // chr7:129414532-129414609 (-); hsa-mir-182 // chr7:129410223-129410332 (-); hsa-mir-183 // chr7:129414745-129414854 (-)	microcosm; MTI; miRecords	ENST00000273343; ENST00000295296; ENST00000310882; ENST00000312412; ENST00000317199; ENST00000320925; ENST00000327138; ENST00000328419; ENST00000328749; ENST00000331172; ENST00000334683; ENST00000335055; ENST00000336168; ENST00000338274; ENST00000339026; ENST00000339271; ENST00000342707; ENST00000354938; ENST00000358347; ENST00000359561; ENST00000366811; ENST00000367648; ENST00000375012; ENST0000…	miRNA-4_0	2016-09-22	miRBase	0.19849	0.82005	0.41031	0.58163	0.27851	3.09747	7.21538	7.04663	6.78802	7.88527
20521811	7.27235	2.43804	2.51573	0.828781	T	T	28.528	0.00100154	0.0192761	T	ACSS3; ADAMTS8; AKAP8; AKIP1; ANKRD17; ANKRD50; APP; APPL1; ARFGEF2; ARL6IP6; AZI2; BRAP; BTD; C15orf59; C19orf40; CALM1; CAMKK2; CCDC25; CD44; CDK13; CDKN2AIP; CHD4; COX6A1; COX6A1P2; CRAMP1L; CREB1; CXorf56; DCP2; DEK; DPH3; EIF4EBP2; EN2; EPHB1; EPT1; FAIM3; FAM13B; FAM84B; FANCF; FBXW7; FBXW8; FUT9; GLO1; GPBP1; GPR26; GTF2H5; HLA-DRB1; HSPA1B; IPO7; ITGBL1; KIAA0101; KIAA1211; KIAA1804; KIAA…	ACSS3; ADAMTS8; AKAP8; AKIP1; ANKRD17; ANKRD50; APP; APPL1; ARFGEF2; ARL6IP6; AZI2; BRAP; BTD; C15orf59; C19orf40; CALM1; CAMKK2; CCDC25; CD44; CDK13; CDKN2AIP; CHD4; COX6A1; COX6A1P2; CRAMP1L; CREB1; CXorf56; DCP2; DEK; DPH3; EIF4EBP2; EN2; EPHB1; EPT1; FAIM3; FAM13B; FAM84B; FANCF; FBXW7; FBXW8; FUT9; GLO1; GPBP1; GPR26; GTF2H5; HLA-DRB1; HSPA1B; IPO7; ITGBL1; KIAA0101; KIAA1211; KIAA1804; KIAA…	hsa-miR-664b-3p	MIMAT0022272	chrX	+	153996910	153996931	MIMAT0022272_st	miRNA	Homo sapiens	chrX:153996910-153996931 (+)	22	UUCAUUUGCCUCCCAGCCUACA	ENST00000369550 // sense // intron // 8; ENST00000384221 // sense // exon // 1; ENST00000412124 // sense // intron // 2; ENST00000413910 // sense // intron // 8; ENST00000426673 // sense // intron // 2; ENST00000452771 // sense // intron // 6; ENST00000475966 // sense // exon // 1; ENST00000484317 // sense // intron // 1; OTTHUMT00000061180 // sense // intron // 8; OTTHUMT00000061181 // sense // …		MTI		miRNA-4_0	2016-09-22	miRBase	2.81059	3.705	2.47972	2.14578	1.46303	10.7618	7.10955	6.95315	8.13265	3.76568
20501162	5.43242	0.754306	1.74238	0.243599	T	F	25.6007	0.000219003	0.00574419	F	A1L4H1_HUMAN; A4D226_HUMAN; ABCB5; ABLIM3; ABRA; ACP6; ACSL6; ADAM18; ADAMTS6; ADCY3; ADI1; AEBP1; AFP; AGTR1; AICDA; AKR1B10; AKR1CL1; ALDH1L1; AMOT; ANKRD17; ANKRD56; ANKZF1; ANP32B; AP4B1; APOBEC3A; APOBEC3B; APOL6; ARG2; ARHGAP28; ARHGAP29; ARHGAP4; ARMC2; ARMC9; ARP21_HUMAN; ARPC3; ARX; ASCC3; ASNSD1; ATAD5; ATM; ATXN3L; AURKC; B3GNT7; B3GNT8; BAI3; BBC3; BBS12; BBS9; BCCIP; BCOR; BEX1; BLNK…	APOL6; ATAD5; C11orf74; CDCA4; CEBPG; CKS2; CLIP1; COBLL1; CPS1; CS; CYP4F11; FCHO2; FOXC1; GLTSCR1; GRHL1; GRPEL2; HHIP; IGF2BP1; IL12RB2; KLF10; METTL7A; OLA1; OTX1; PLAG1; PLEKHG7; PMEPA1; PPA1; RGL2; SKIL; SLC5A8; SOD2; SOX17; SRXN1; SUB1; THAP5; UHMK1; WNT16; WWTR1; XBP1P1; YAE1D1; ZMAT4; ZNF117; ZNF138; ZNF254; ZNF431; ZNF639; ZNF675; ZNF90; ZNF99	hsa-miR-200a-5p	MIMAT0001620	chr1	+	1103258	1103279	MIMAT0001620_st	miRNA	Homo sapiens	chr1:1103258-1103279 (+)	22	CAUCUUACCGGACAGUGCUGGA		hsa-mir-200b // chr1:1102484-1102578 (+); hsa-mir-200a // chr1:1103243-1103332 (+); hsa-mir-429 // chr1:1104385-1104467 (+)	microcosm; MTI	ENST00000306232; ENST00000309178; ENST00000319374; ENST00000320371; ENST00000334139; ENST00000336168; ENST00000339026; ENST00000341022; ENST00000344515; ENST00000354794; ENST00000354988; ENST00000355607; ENST00000360590; ENST00000366608; ENST00000366941; ENST00000369594; ENST00000372879; ENST00000373268; ENST00000377305; ENST00000378032; ENST00000378256; ENST00000378922; ENST00000379770; ENST0000…	miRNA-4_0	2016-09-22	miRBase	1.07146	0.72993	0.81971	0.39171	0.72993	1.64239	5.79956	5.83272	5.16873	4.98927
20525022	5.20716	0.844658	1.85209	0.257263	T	F	20.5704	0.00046422	0.010335	F	ABCF3; ACTB; ADAMTS17; ADH5; AKR7A2; ANGPT4; C19orf52; C7orf73; CCNB1IP1; CLPB; CNBP; FAM83F; GAPVD1; GUF1; H2AFX; IFNAR2; IP6K1; MCM10; MRPS10; MXRA7; NAA30; NXN; PARD6B; PARP2; PLA2G2C; RPF2; SGSM2; SPRYD4; SYDE2; TACO1; TNFRSF13C; TUFT1; UGDH; ZNF331; ZNF43	ABCF3; ACTB; ADAMTS17; ADH5; AKR7A2; ANGPT4; C19orf52; C7orf73; CCNB1IP1; CLPB; CNBP; FAM83F; GAPVD1; GUF1; H2AFX; IFNAR2; IP6K1; MCM10; MRPS10; MXRA7; NAA30; NXN; PARD6B; PARP2; PLA2G2C; RPF2; SGSM2; SPRYD4; SYDE2; TACO1; TNFRSF13C; TUFT1; UGDH; ZNF331; ZNF43	hsa-miR-6510-3p	MIMAT0025477	chr17	-	39673418	39673438	MIMAT0025477_st	miRNA	Homo sapiens	chr17:39673418-39673438 (-)	21	CACCGACUCUGUCUCCUGCAG	ENST00000254043 // sense // exon // 2; ENST00000393974 // sense // intron // 1; ENST00000393976 // sense // exon // 4; ENST00000393981 // sense // intron // 1; ENST00000458290 // sense // intron // 2; ENST00000463447 // sense // exon // 3; ENST00000470004 // sense // 3UTR // 4; ENST00000474031 // sense // intron // 2; ENST00000497016 // sense // exon // 4; OTTHUMT00000257301 // sense // exon // 2…		MTI		miRNA-4_0	2016-09-22	miRBase	1.12109	1.1064	0.66943	0.80862	0.54802	2.05801	5.57784	6.5849	5.58237	3.41359
20504362	5.0506	0.782435	2.31681	0.199716	T	F	19.2684	0.0207545	0.183224	F	ABCA5; ABCB10; ABCB8; ABCC8; ACACB; ACSBG2; ACTB; ACTL6B; ACTN1; ACTR5; ADAM12; ADAR; ADCK1; ADCY1; ADCY3; ADCYAP1R1; ADIPOR2; ADPRHL2; ADRA1A; AFG3L1; AGBL4; AHCY; AHR; AIRE; AKAP5; ANK1; ANKFY1; ANKRD15; ANKRD18B; ANTXR2; AP4E1; AP4S1; APOA1BP; APOD; APOF; AQP9; ARFGAP1; ARHGAP23; ARL4D; ASB9; ASPN; ASRGL1; ATF2; ATF3; ATG4B; ATHL1; ATP11A; ATP6V0A4; ATP8B2; ATP9A; ATXN2; B4GALNT3; BAD; BAG3; B…	ATP11A; BRS3; C15orf59; CBX5; CCPG1; CLPX; COLEC10; DNAJC21; EHD4; EIF1AX; EXTL3; FAM221B; GCM2; GID4; GRIK3; HECW2; IFRD1; IMPG1; KCNJ10; KLF7; LIMCH1; LITAF; LPP; MAST3; MBD4; MFSD6; MRPL37; MYH15; NECAB1; NFAM1; NKIRAS1; NTRK3; NUDT3; PABPC1; PDIK1L; PKHD1; PLXDC2; PRMT6; SAMD4A; SYNGR1; THYN1; TMEM101; TMEM132B; TMEM2; TMEM78; TRIM10; UBL3; URM1; YTHDF1; ZCCHC2; ZNF321P	hsa-miR-617	MIMAT0003286	chr12	-	81226372	81226393	MIMAT0003286_st	miRNA	Homo sapiens	chr12:81226372-81226393 (-)	22	AGACUUCCCAUUUGAAGGUGGC	ENST00000261203 // sense // intron // 5; ENST00000552864 // sense // intron // 4; OTTHUMT00000407760 // sense // intron // 4; OTTHUMT00000407761 // sense // intron // 5		microcosm; MTI	ENST00000247761; ENST00000298876; ENST00000319148; ENST00000319163; ENST00000327353; ENST00000328448; ENST00000329573; ENST00000331024; ENST00000333156; ENST00000333616; ENST00000333697; ENST00000338647; ENST00000339991; ENST00000341561; ENST00000342371; ENST00000342829; ENST00000342830; ENST00000342858; ENST00000344740; ENST00000345070; ENST00000354502; ENST00000356523; ENST00000357670; ENST0000…	miRNA-4_0	2016-09-22	miRBase	0.76701	0.81494	0.71601	1.2137	0.80447	1.14742	5.54092	4.90945	4.77678	0.63615
20506837	7.26404	2.99919	1.61864	0.241126	T	T	19.2242	6.67344e-05	0.00233326	T	ADCY9; AKR7A2; ARHGAP15; BRI3BP; CALM2; CBX3; CHD7; CKS2; CRADD; CREBRF; CTC1; DGS2; DYRK1A; GDE1; GPATCH11; HTR7; KIAA0895; KIAA1009; LMNB2; MED4; MSH3; PIM1; PLAGL2; PTPRD; PYGO1; RORA; RRP8; SHOX2; SKIL; SRRT; TAOK1; TMBIM4; USP48; ZNF480; ZNF763; ZNF85	ADCY9; AKR7A2; ARHGAP15; BRI3BP; CALM2; CBX3; CHD7; CKS2; CRADD; CREBRF; CTC1; DGS2; DYRK1A; GDE1; GPATCH11; HTR7; KIAA0895; KIAA1009; LMNB2; MED4; MSH3; PIM1; PLAGL2; PTPRD; PYGO1; RORA; RRP8; SHOX2; SKIL; SRRT; TAOK1; TMBIM4; USP48; ZNF480; ZNF763; ZNF85	hsa-miR-1246	MIMAT0005898	chr2	-	177465752	177465770	MIMAT0005898_st	miRNA	Homo sapiens	chr2:177465752-177465770 (-)	19	AAUGGAUUUUUGGAGCAGG			MTI		miRNA-4_0	2016-09-22	miRBase	3.11423	3.4169	2.97937	2.76517	2.96202	9.05555	7.12388	5.53099	8.83344	5.92654
20515647	5.02356	0.76914	2.185	0.262137	T	F	19.0857	0.0117788	0.127855	F	AHSA2; ARHGEF39; ASB16; BBS5; BNC2; BTG3; CCDC121; CCDC65; CEBPB; CHRNB2; CKS2; COL19A1; COQ7; CYCS; DCAF17; DEFB105A; DEFB105B; DNAH10OS; DNTTIP2; EBNA1BP2; EFHC1; ELAVL2; ELAVL4; EMB; EMCN; EXTL3; FAM163A; FEM1B; FKBP14; G6PC; GJD3; GOSR1; GSS; HNRNPF; HOXB5; ITGA2; KCNH5; KIAA0391; KIAA1549L; KLF10; KLF8; LPP; MAGEL2; MAPRE2; MSANTD4; NUP210; NUS1; PAPLN; PARP15; PDE4C; PEX26; PGAP3; PHF12; PL…	AHSA2; ARHGEF39; ASB16; BBS5; BNC2; BTG3; CCDC121; CCDC65; CEBPB; CHRNB2; CKS2; COL19A1; COQ7; CYCS; DCAF17; DEFB105A; DEFB105B; DNAH10OS; DNTTIP2; EBNA1BP2; EFHC1; ELAVL2; ELAVL4; EMB; EMCN; EXTL3; FAM163A; FEM1B; FKBP14; G6PC; GJD3; GOSR1; GSS; HNRNPF; HOXB5; ITGA2; KCNH5; KIAA0391; KIAA1549L; KLF10; KLF8; LPP; MAGEL2; MAPRE2; MSANTD4; NUP210; NUS1; PAPLN; PARP15; PDE4C; PEX26; PGAP3; PHF12; PL…	hsa-miR-514b-5p	MIMAT0015087	chrX	-	146331715	146331736	MIMAT0015087_st	miRNA	Homo sapiens	chrX:146331715-146331736 (-)	22	UUCUCAAGAGGGAGGCAAUCAU		hsa-mir-509-2 // chrX:146340278-146340368 (-); hsa-mir-509-3 // chrX:146341170-146341244 (-); hsa-mir-514b // chrX:146331669-146331748 (-)	MTI		miRNA-4_0	2016-09-22	miRBase	0.94297	0.42185	0.77606	1.07455	0.5931	0.78926	5.40686	4.91495	4.77851	1.38186
20500782	5.2878	1.05757	2.47761	0.270502	T	F	18.7683	0.0176628	0.165747	F	A1A4G5_HUMAN; A1CF; AARS; ABCB7; ABCF3; ABCG8; ABHD11; ABHD15; ABHD2; ACAD10; ACO1; ACOT9; ACOX1; ACSL6; ACTRT2; ADAM15; ADAMTS15; ADH6; ADIPOR2; ADMR; ADRA1A; ADRB1; AGA; AGMAT; AGO3; AGTPBP1; AHI1; AIFM2; AIFM3; AIG1; AKIRIN1; AKT1S1; ALDOA; ALMS1; ALS2CR12; AMAC1; AMAC1L1; AMAC1L3; AMD1; AMN1; AMOTL2; ANKFY1; ANKRD58; ANKRD65; ANKS4B; ANO7; ANTOL_HUMAN; AP1S1; AP2A1; APEX2; APOB; APOH; APOPT1;…	A1CF; ABCB7; ABCG8; ABHD15; ABHD2; ACOT9; ACOX1; ACSL6; ADIPOR2; AGA; AGMAT; AGO3; AGTPBP1; AHI1; AIFM2; AKIRIN1; ALDOA; AMD1; AMOTL2; ANKFY1; ANKRD65; ANKS4B; ANO7; APEX2; APOH; APOPT1; ARHGAP29; ARSE; AS3MT; ASB16; ASB8; ATAD2B; ATCAY; ATP13A3; ATP1B3; ATP2B1; ATP9A; BBS5; BCAS4; BCL11B; BDP1; BHMT2; BIRC5; BMP8B; BTN3A2; C11orf1; C12orf49; C12orf65; C14orf105; C14orf119; C15orf40; C16orf58; C1…	hsa-miR-150-5p	MIMAT0000451	chr19	-	50004089	50004110	MIMAT0000451_st	miRNA	Homo sapiens	chr19:50004089-50004110 (-)	22	UCUCCCAACCCUUGUACCAGUG	ENST00000602157 // antisense // 3UTR // 1		microcosm; MTI; miRecords	ENST00000319374; ENST00000332477; ENST00000376313; ENST00000377801; ENST00000379755; ENST00000379760; ENST00000380054; ENST00000382716; ENST00000382800; ENST00000382803; ENST00000382965; ENST00000382966; ENST00000383693; ENST00000261772; ENST00000292808; ENST00000222800; ENST00000313698; ENST00000379923; ENST00000304706; ENST00000378404; ENST00000356955; ENST00000299164; ENST00000237653; ENST0000…	miRNA-4_0	2016-09-22	miRBase	1.20941	1.0236	0.94948	1.48637	0.77829	2.05413	5.93345	5.95319	5.05733	0.51517
20500780	10.6605	6.49997	1.51395	0.393296	T	T	17.8825	0.000493732	0.0108391	T	A2A3T8_HUMAN; A4D194_HUMAN; AAR2; AATF; ABCA2; ABCB9; ABCD1; ABL1; ACADS; ACAN; ACHE; ACIN1; ACLY; ACTG1; ADAM17; ADAMTS10; ADCK2; ADCK5; AEBP1; AGAP3; AGO1; AGPAT3; AGPAT6; AIM1L; AKAP13; AKT2; ALDH6A1; ALYREF; ANGPT4; ANGPTL4; ANKHD1; ANKRD11; ANKRD13B; ANKRD56; ANKS6; ANKZF1; ANPEP; ANXA6; AP1B1; AP1GBP1; AP2A1; APOB; ARF5; ARHGAP22; ARHGEF39; ARHGEF4; ARMC10; ARPC1B; ARPC2; ARRB2; ARRDC1; ARR…	AAR2; AATF; ABL1; ACLY; ACTG1; ADAM17; AGAP3; AGO1; AGPAT3; AGPAT6; AKAP13; AKT2; ALDH6A1; ALYREF; ANKRD11; ARHGAP22; ARHGEF39; ARMC10; ARPC2; ARRB2; ARSK; ATAD3A; ATN1; ATP5A1; ATP5G1; ATP5G2; ATP5J2-PTCD1; AURKA; BACE2; BBC3; BID; BIN3; BIRC5; BTBD9; C11orf95; C1orf35; C21orf58; C9orf41; CALD1; CALR; CBS; CCT4; CCT6A; CD3EAP; CDK5RAP2; CENPB; CEP170B; CLK4; CNOT11; CNTROB; COG1; COX1; CRAMP1L; …	hsa-miR-149-5p	MIMAT0000450	chr2	+	241395432	241395454	MIMAT0000450_st	miRNA	Homo sapiens	chr2:241395432-241395454 (+)	23	UCUGGCUCCGUGUCUUCACUCCC	ENST00000264039 // sense // intron // 1; ENST00000404327 // antisense // intron // 1; ENST00000404891 // antisense // intron // 1; ENST00000420138 // sense // intron // 1; ENST00000426280 // sense // intron // 1; ENST00000469694 // sense // intron // 1; OTTHUMT00000257179 // sense // intron // 1; OTTHUMT00000325970 // sense // intron // 1; OTTHUMT00000325972 // sense // intron // 1; OTTHUMT000003…		microcosm; MTI	ENST00000244906; ENST00000326592; ENST00000329113; ENST00000329493; ENST00000341130; ENST00000344584; ENST00000360590; ENST00000367878; ENST00000369894; ENST00000373524; ENST00000373527; ENST00000374635; ENST00000377684; ENST00000377712; ENST00000382502; ENST00000342324; ENST00000355090; ENST00000344275; ENST00000218104; ENST00000242592; ENST00000268134; ENST00000357451; ENST00000262710; ENST0000…	miRNA-4_0	2016-09-22	miRBase	6.10927	7.06076	6.49983	6.71869	6.17654	9.07576	10.6722	10.7911	10.5286	7.2582
20501237	4.94414	0.878661	2.47936	0.195297	T	F	16.7429	0.0165748	0.160759	F	A1A5D9_HUMAN; A4D0Y5_HUMAN; ABCA1; ABHD11; ABHD4; ABHD8; ABI2; ABO; ACOT7; ACSL3; ACSL4; ACSL6; ACTB; ADAM7; ADARB2; ADAT2; ADCK2; ADHFE1; ADIPOR2; ADPRHL2; ADRA1B; AEBP2; AGPAT5; AGRP; AGTPBP1; AHCYL1; AHDC1; AKAP4; AKAP7; AKR7A2; ALKBH7; ALMS1; ALS2CR7; AMMECR1; ANAPC10; ANKRD1; ANKRD34; ANKRD37; ANKRD46; ANPEP; ANXA3; AP2A1; AP3B1; AP4B1; APBB1IP; APBB2; APH1B; APOB; APPL2; APR2_HUMAN; AQP11; …	ABHD4; ABI2; ACSL3; ACSL4; ADAT2; ADIPOR2; AEBP2; AGPAT5; AGTPBP1; AHCYL1; AKAP7; ALMS1; AMMECR1; ANKRD1; ANKRD46; AP3B1; APH1B; APPL2; AQP11; ARHGAP11A; ARL2BP; ARNTL2; ASAP2; ATG7; AXL; AZI2; B3GALNT1; BAK1; BATF2; BAZ1A; BBS10; BCAS2; BCL10; BCL2; BCL2L11; BDH2; BIRC3; BOD1L1; BSN; C11orf54; C12orf29; C14orf159; C15orf41; C15orf57; C1GALT1; C1QBP; CAB39; CALU; CARD8; CASP3; CBWD2; CBWD3; CBX3;…	hsa-miR-375	MIMAT0000728	chr2	-	219866370	219866391	MIMAT0000728_st	miRNA	Homo sapiens	chr2:219866370-219866391 (-)	22	UUUGUUCGUUCGGCUCGCGUGA	ENST00000362103 // sense // exon // 1		microcosm; MTI; miRecords	ENST00000287660; ENST00000288893; ENST00000308076; ENST00000309009; ENST00000309466; ENST00000316497; ENST00000327878; ENST00000328626; ENST00000330192; ENST00000331839; ENST00000340162; ENST00000344424; ENST00000344867; ENST00000354937; ENST00000372320; ENST00000374540; ENST00000374578; ENST00000377747; ENST00000380468; ENST00000382476; ENST00000382478; ENST00000382479; ENST00000293974; ENST0000…	miRNA-4_0	2016-09-22	miRBase	1.03207	0.96495	0.76612	0.53942	0.90531	1.14865	5.13685	5.09052	6.17344	0.87783
20517911	4.91205	0.918129	2.44696	0.336208	T	F	15.9328	0.00449855	0.0639614	F	ARPP19; ATP13A4; B3GALT5; BTG2; C3orf36; CCDC88C; CDKN1A; CDKN2B; EHD3; ESCO2; F2R; FAM126B; FAM199X; FGFRL1; FOXN3; GABRB2; GALNT6; GOLIM4; GPBP1L1; HIAT1; ITGA1; IVNS1ABP; KATNAL1; KCTD21; LMNB2; LONRF1; LRPAP1; LRRC58; MAP7D1; MDM4; MGRN1; NIN; NLRP9; NSD1; PIP4K2C; PKM; PLEC; PPM1A; PRSS12; RAP2C; SCD; SH3BP4; SLC5A7; SLC7A2; SOD2; SUB1; TMEM184B; TRIM13; TXNL1; VMA21; YWHAZ	ARPP19; ATP13A4; B3GALT5; BTG2; C3orf36; CCDC88C; CDKN1A; CDKN2B; EHD3; ESCO2; F2R; FAM126B; FAM199X; FGFRL1; FOXN3; GABRB2; GALNT6; GOLIM4; GPBP1L1; HIAT1; ITGA1; IVNS1ABP; KATNAL1; KCTD21; LMNB2; LONRF1; LRPAP1; LRRC58; MAP7D1; MDM4; MGRN1; NIN; NLRP9; NSD1; PIP4K2C; PKM; PLEC; PPM1A; PRSS12; RAP2C; SCD; SH3BP4; SLC5A7; SLC7A2; SOD2; SUB1; TMEM184B; TRIM13; TXNL1; VMA21; YWHAZ	hsa-miR-3659	MIMAT0018080	chr1	+	38554961	38554981	MIMAT0018080_st	miRNA	Homo sapiens	chr1:38554961-38554981 (+)	21	UGAGUGUUGUCUACGAGGGCA	ENST00000428151 // sense // intron // 1; ENST00000432922 // sense // intron // 1; OTTHUMT00000001200 // sense // intron // 1; OTTHUMT00000001201 // sense // intron // 1		MTI		miRNA-4_0	2016-09-22	miRBase	1.38907	0.7631	1.15245	0.84963	0.53267	3.28638	5.42654	7.12457	5.84516	0.90516
20518794	5.38682	1.44613	1.57233	0.73196	T	T	15.3556	0.000605942	0.0128504	T	AAK1; ACVR2A; ADK; BCL11B; BDP1; C17orf102; C1orf95; CLEC4E; CLUAP1; COX6B1; CYB5A; DMRT2; ELK1; EXOSC2; F2; FAM65B; FBXL20; FSTL3; G3BP1; GDE1; GOSR2; GRK6; ITPKB; KLK2; MEI1; MGST3; MPPED1; MRI1; MYBPC1; NAA30; OSCAR; PAPLN; PHAX; PLIN5; PLXND1; POU2F3; PPP1R1A; PRKAR2A; PRPSAP1; RAD54L2; RUSC2; SBNO1; SELPLG; SLC39A11; SMYD1; SRSF9; SYNGR1; TIAL1; TIMM8A; TLN2; TMEM120B; TMEM181; TMEM86A; TMEM…	AAK1; ACVR2A; ADK; BCL11B; BDP1; C17orf102; C1orf95; CLEC4E; CLUAP1; COX6B1; CYB5A; DMRT2; ELK1; EXOSC2; F2; FAM65B; FBXL20; FSTL3; G3BP1; GDE1; GOSR2; GRK6; ITPKB; KLK2; MEI1; MGST3; MPPED1; MRI1; MYBPC1; NAA30; OSCAR; PAPLN; PHAX; PLIN5; PLXND1; POU2F3; PPP1R1A; PRKAR2A; PRPSAP1; RAD54L2; RUSC2; SBNO1; SELPLG; SLC39A11; SMYD1; SRSF9; SYNGR1; TIAL1; TIMM8A; TLN2; TMEM120B; TMEM181; TMEM86A; TMEM…	hsa-miR-378g	MIMAT0018937	chr1	-	95211436	95211455	MIMAT0018937_st	miRNA	Homo sapiens	chr1:95211436-95211455 (-)	20	ACUGGGCUUGGAGUCAGAAG	ENST00000414374 // sense // intron // 1; ENST00000418366 // sense // intron // 1; ENST00000421997 // sense // intron // 1; ENST00000442418 // sense // intron // 1; ENST00000452922 // sense // intron // 1; OTTHUMT00000029548 // sense // intron // 1; OTTHUMT00000029549 // sense // intron // 1; OTTHUMT00000029550 // sense // intron // 1; OTTHUMT00000029551 // sense // intron // 1; OTTHUMT00000029552…		MTI		miRNA-4_0	2016-09-22	miRBase	2.93006	1.33909	1.52147	1.28981	2.40186	3.58224	6.51989	6.97492	5.66874	3.71602
20503896	4.7835	0.926554	2.89745	0.230105	T	F	14.4896	0.014974	0.152185	F	A4D0Y5_HUMAN; AAAS; ABCA3; ABCB11; ABCB8; ABHD5; ACAT2; ACF_HUMAN; ACO1; ACOX3; ACSM3; ACTC1; ACTG2; ACTR10; ACTRT1; ADAM29; ADAMTS13; ADAMTS17; ADAMTS9; ADAMTSL5; ADC; ADCK2; ADRA1A; AEBP1; AGTRL1; AICDA; AIFM3; AIM2; AK3; AKAP4; AKNA; AKR7A2; AKT1S1; ALDH1A1; ALDH3A2; ALDH7A1; ALDH9A1; ALDOB; ALKBH8; ALPK3; ALS2CR16; ALS2CR2; AMIGO1; AMOT; ANAPC1; ANKHD1; ANKRD42; ANKRD44; ANKRD5; ANKS1A; APOBE…	ALPK3; ANKS1A; ARHGEF7; BCAR1; BRWD3; CBX8; CFTR; COX10; DDAH1; DYRK2; EEA1; EIF1AD; FEM1A; FITM2; FN3K; H1F0; HES2; HLA-A; INSIG1; MAP3K1; NR1D2; NTRK3; PLAC8; RAD51D; RGR; RTF1; SDC3; SUPT16H; TM4SF1; TVP23C; UHRF1BP1; VGLL4; ZFX; ZNF460; ZNF573	hsa-miR-509-3p	MIMAT0002881	chrX	-	146340293	146340314	MIMAT0002881_st	miRNA	Homo sapiens	chrX:146340293-146340314 (-); chrX:146341180-146341201 (-); chrX:146342068-146342089 (-)	22	UGAUUGGUACGUCUGUGGGUAG		hsa-mir-509-1 // chrX:146342050-146342143 (-); hsa-mir-509-2 // chrX:146340278-146340368 (-); hsa-mir-509-3 // chrX:146341170-146341244 (-); hsa-mir-514b // chrX:146331669-146331748 (-)	microcosm; MTI; miRecords	ENST00000299415; ENST00000316397; ENST00000320656; ENST00000329969; ENST00000330492; ENST00000334548; ENST00000339001; ENST00000339579; ENST00000340191; ENST00000340419; ENST00000340783; ENST00000355324; ENST00000377712; ENST00000379185; ENST00000380598; ENST00000380621; ENST00000381273; ENST00000381279; ENST00000381852; ENST00000382271; ENST00000382476; ENST00000382478; ENST00000382479; ENST0000…	miRNA-4_0	2016-09-22	miRBase	1.12002	1.13229	0.86673	0.90833	0.56822	1.27154	6.59963	7.16468	5.34366	1.16539
20510800	7.9456	4.14395	1.27081	1.74852	T	T	13.9448	0.0102936	0.117066	T	ALS2CL; GINS4; MTFR1L; SLC48A1; SSH3	ALS2CL; GINS4; MTFR1L; SLC48A1; SSH3	hsa-miR-1973	MIMAT0009448	chr4	+	117220906	117220924	MIMAT0009448_st	miRNA	Homo sapiens	chr4:117220906-117220924 (+)	19	ACCGUGCAAAGGUAGCAUA	ENST00000604093 // sense // 3UTR // 1; OTTHUMT00000469414 // sense // 3UTR // 1		MTI		miRNA-4_0	2016-09-22	miRBase	5.15004	6.91122	3.78476	2.36421	3.47397	8.13267	7.84691	7.87185	6.10173	5.2956
20521810	4.67157	0.93464	2.29912	0.171334	T	F	13.333	0.0036685	0.0550686	F	CD55; CRK; GPBP1L1; IPCEF1; MAGT1; MSANTD4; MSN; MTMR12; OTUD5; PAPLN; PARP15; PLAG1; RHOBTB3; SMYD1; TFAP2A	CD55; CRK; GPBP1L1; IPCEF1; MAGT1; MSANTD4; MSN; MTMR12; OTUD5; PAPLN; PARP15; PLAG1; RHOBTB3; SMYD1; TFAP2A	hsa-miR-664b-5p	MIMAT0022271	chrX	+	153996871	153996894	MIMAT0022271_st	miRNA	Homo sapiens	chrX:153996871-153996894 (+)	24	UGGGCUAAGGGAGAUGAUUGGGUA	ENST00000369550 // sense // intron // 8; ENST00000384221 // sense // exon // 1; ENST00000412124 // sense // intron // 2; ENST00000413910 // sense // intron // 8; ENST00000426673 // sense // intron // 2; ENST00000452771 // sense // intron // 6; ENST00000475966 // sense // exon // 1; ENST00000484317 // sense // intron // 1; OTTHUMT00000061180 // sense // intron // 8; OTTHUMT00000061181 // sense // …		MTI		miRNA-4_0	2016-09-22	miRBase	0.77967	0.99954	1.11601	0.98442	0.69881	6.93556	3.86186	4.49399	5.72554	0.84144
20504584	6.30747	2.69879	1.48894	0.636851	T	T	12.1989	0.00039955	0.00911366	T	ACACA; AKT1; ARGFX; ARL8B; CACNG8; CYP20A1; DCTPP1; ESYT2; HAUS3; HIPK3; KCNJ6; LGSN; MYRF; NDST1; P4HB; PPARGC1B; PRKD2; RAP1B; RCC2; REST; SPA17; TGFB2; TXNL1; VPS37B; WDR33; WTAP; ZNF609	ACACA; AKT1; ARGFX; ARL8B; CACNG8; CYP20A1; DCTPP1; ESYT2; HAUS3; HIPK3; KCNJ6; LGSN; MYRF; NDST1; P4HB; PPARGC1B; PRKD2; RAP1B; RCC2; REST; SPA17; TGFB2; TXNL1; VPS37B; WDR33; WTAP; ZNF609	hsa-miR-378d	MIMAT0018926	chr4	-	5925006	5925025	MIMAT0018926_st	miRNA	Homo sapiens	chr4:5925006-5925025 (-); chr8:94928307-94928326 (-)	20	ACUGGACUUGGAGUCAGAAA	ENST00000523021 // antisense // intron // 1; OTTHUMT00000378414 // antisense // intron // 1		MTI		miRNA-4_0	2016-09-22	miRBase	3.28824	2.25916	1.85911	3.31293	2.71139	4.13693	7.2939	7.42886	6.53351	4.81471
20525453	8.70875	5.17701	1.84625	0.139055	T	F	11.5653	0.00268672	0.0431567	F	ABCF1; ABHD15; ACBD7; ADAT1; AKNA; ALG10B; ALG9; ANP32E; AP1S3; APAF1; APOL6; AQP2; ARC; AS3MT; ASTN2; ATP6V0D2; AVL9; BAZ2B; BLOC1S3; BPNT1; BRIX1; BROX; BVES; C10orf55; C2orf82; C5orf45; C6orf141; CASP8; CBX5; CCDC117; CCDC120; CD3EAP; CDC14B; CDC73; CENPM; CXorf56; DHODH; DNAL1; DSCR3; DTX3L; E2F2; EMC2; EMILIN2; EN1; EN2; ERN1; EXOSC2; FAM129B; FAM162A; FAM208A; FAM60A; FMNL3; FUT2; GABPB1; G…	ABCF1; ABHD15; ACBD7; ADAT1; AKNA; ALG10B; ALG9; ANP32E; AP1S3; APAF1; APOL6; AQP2; ARC; AS3MT; ASTN2; ATP6V0D2; AVL9; BAZ2B; BLOC1S3; BPNT1; BRIX1; BROX; BVES; C10orf55; C2orf82; C5orf45; C6orf141; CASP8; CBX5; CCDC117; CCDC120; CD3EAP; CDC14B; CDC73; CENPM; CXorf56; DHODH; DNAL1; DSCR3; DTX3L; E2F2; EMC2; EMILIN2; EN1; EN2; ERN1; EXOSC2; FAM129B; FAM162A; FAM208A; FAM60A; FMNL3; FUT2; GABPB1; G…	hsa-miR-6746-5p	MIMAT0027392	chr11	-	61645724	61645745	MIMAT0027392_st	miRNA	Homo sapiens	chr11:61645724-61645745 (-)	22	CCGGGAGAAGGAGGUGGCCUGG	ENST00000278829 // sense // intron // 5; ENST00000414624 // sense // intron // 5; ENST00000525588 // sense // intron // 5; ENST00000526294 // sense // intron // 3; ENST00000527379 // sense // intron // 1; ENST00000527697 // sense // intron // 5; ENST00000529404 // sense // intron // 4; ENST00000531956 // sense // intron // 5; ENST00000533676 // sense // intron // 4; ENST00000534223 // sense // in…		MTI		miRNA-4_0	2016-09-22	miRBase	5.44532	5.1541	5.22322	5.07383	5.19011	7.50892	9.8639	9.22289	8.87472	5.21561
20500154	6.81715	3.29338	2.2497	0.87346	T	T	11.5016	0.0482385	0.303324	T	A1L162_HUMAN; A4D263_HUMAN; AAMDC; ABCA1; ABCA6; ABCB6; ABCB9; ABCC11; ABCC2; ABCC9; ABCD1; ABCD4; ABCF1; ABCG2; ABCG4; ABHD2; ACAA2; ACADM; ACADS; ACADSB; ACBD3; ACBD5; ACE2; ACN9; ACOX2; ACRC; ACSF2; ACSL3; ACTR5; ACTR8; ACVR1B; ADAM17; ADAM18; ADAM29; ADAM9; ADAMTS1; ADAMTS12; ADAMTSL1; ADAP2; ADARB1; ADGB; ADI1; ADM; ADM2; ADNP; ADPGK; ADRA2A; AEBP2; AEN; AFAP1; AGL; AGMAT; AGPAT3; AGPAT5; AG…	AAMDC; ABCA1; ABCA6; ABCB6; ABCD1; ABCD4; ABCF1; ABCG2; ABCG4; ABHD2; ACAA2; ACADM; ACADS; ACADSB; ACBD3; ACBD5; ACE2; ACN9; ACOX2; ACSF2; ACSL3; ACTR5; ACTR8; ACVR1B; ADAM17; ADAM18; ADAM29; ADAM9; ADAMTS1; ADAMTS12; ADAP2; ADARB1; ADGB; ADI1; ADM; ADM2; ADNP; ADPGK; ADRA2A; AEN; AFAP1; AGL; AGMAT; AGPAT3; AGPAT5; AGT; AGTPBP1; AGTR1; AIFM1; AK4; AKAP5; AKIRIN1; AKT1; ALDH6A1; ALG1; ALG3; ALG9; …	hsa-miR-26b-5p	MIMAT0000083	chr2	+	219267380	219267400	MIMAT0000083_st	miRNA	Homo sapiens	chr2:219267380-219267400 (+)	21	UUCAAGUAAUUCAGGAUAGGU	ENST00000273062 // sense // intron // 4; ENST00000428361 // sense // intron // 4; ENST00000443891 // sense // intron // 4; ENST00000452977 // sense // intron // 4; ENST00000464255 // sense // intron // 4; ENST00000473420 // sense // intron // 4; ENST00000482272 // sense // intron // 3; ENST00000488627 // sense // intron // 4; ENST00000491064 // sense // intron // 4; ENST00000497677 // sense // in…		microcosm; MTI; miRecords	ENST00000253375; ENST00000309009; ENST00000315806; ENST00000330935; ENST00000331888; ENST00000340656; ENST00000340794; ENST00000342551; ENST00000343105; ENST00000354683; ENST00000361800; ENST00000372937; ENST00000381231; ENST00000381982; ENST00000382124; ENST00000389295; ENST00000375280; ENST00000339573; ENST00000344275; ENST00000356608; ENST00000370449; ENST00000261201; ENST00000352732; ENST0000…	miRNA-4_0	2016-09-22	miRBase	2.18608	4.16587	2.34796	3.7072	3.52921	3.82146	6.53459	7.18613	7.05271	2.1509
20506899	6.29795	2.77777	1.81435	0.656018	T	T	11.4731	0.000826918	0.0165703	T	CD3EAP; CDK4; CXCR2; ERVMER34-1; HIST1H2BD; HSPA6; PCBD2; TOMM40; TRIB1; ZNF322P1; ZNF425	CD3EAP; CDK4; CXCR2; ERVMER34-1; HIST1H2BD; HSPA6; PCBD2; TOMM40; TRIB1; ZNF322P1; ZNF425	hsa-miR-1306-3p	MIMAT0005950	chr22	+	20073635	20073652	MIMAT0005950_st	miRNA	Homo sapiens	chr22:20073635-20073652 (+)	18	ACGUUGGCUCUGGUGGUG	ENST00000351989 // sense // 3UTR // 2; ENST00000383024 // sense // 3UTR // 2; ENST00000407755 // sense // 3UTR // 1; ENST00000457069 // sense // 3UTR // 2; ENST00000495826 // sense // exon // 1; OTTHUMT00000318654 // sense // 3UTR // 2; OTTHUMT00000318655 // sense // exon // 1; OTTHUMT00000318656 // sense // 3UTR // 1; OTTHUMT00000319850 // sense // 3UTR // 2	hsa-mir-1306 // chr22:20073581-20073665 (+); hsa-mir-3618 // chr22:20073269-20073356 (+)	MTI		miRNA-4_0	2016-09-22	miRBase	3.17464	3.66146	2.42064	2.75998	1.96723	8.9248	6.19602	6.19669	6.88998	3.85627
20518844	6.77141	3.277	1.67681	0.231799	T	T	11.2699	0.00273472	0.0438757	T	ADM; BAIAP3; ERC1; FAM222B; LIMCH1; OCRL; OPA3; PKD1; PPFIA3; RAI1; RBM28; SERBP1; SKI; ZNF699	ADM; BAIAP3; ERC1; FAM222B; LIMCH1; OCRL; OPA3; PKD1; PPFIA3; RAI1; RBM28; SERBP1; SKI; ZNF699	hsa-miR-4462	MIMAT0018986	chr6	-	37523142	37523164	MIMAT0018986_st	miRNA	Homo sapiens	chr6:37523142-37523164 (-)	23	UGACACGGAGGGUGGCUUGGGAA			MTI		miRNA-4_0	2016-09-22	miRBase	3.37368	3.20203	3.14045	3.30749	3.73309	6.69433	6.81093	6.77457	6.78186	3.01721
20518936	7.83469	4.35085	1.09457	0.530448	T	T	11.1877	4.42077e-05	0.0016715	T	ACACA; AKT1; ARGFX; ARL8B; CACNG8; CYP20A1; DCTPP1; ESYT2; HAUS3; HIPK3; KCNJ6; LGSN; MYRF; NDST1; P4HB; PPARGC1B; PRKD2; RAP1B; RCC2; REST; SPA17; TGFB2; TXNL1; VPS37B; WDR33; WTAP; ZNF609	ACACA; AKT1; ARGFX; ARL8B; CACNG8; CYP20A1; DCTPP1; ESYT2; HAUS3; HIPK3; KCNJ6; LGSN; MYRF; NDST1; P4HB; PPARGC1B; PRKD2; RAP1B; RCC2; REST; SPA17; TGFB2; TXNL1; VPS37B; WDR33; WTAP; ZNF609	hsa-miR-378i	MIMAT0019074	chr22	-	42319275	42319295	MIMAT0019074_st	miRNA	Homo sapiens	chr22:42319275-42319295 (-)	21	ACUGGACUAGGAGUCAGAAGG			MTI		miRNA-4_0	2016-09-22	miRBase	5.24059	4.31264	3.83163	4.62505	4.18706	7.18458	8.62671	8.93709	7.85864	6.23843
20517675	9.24471	5.80464	1.0433	0.609646	T	T	10.8534	6.89157e-05	0.0024072	T	ACACA; AKT1; ANO4; ARGFX; ARL8B; CACNG8; CYP20A1; DCTPP1; DDX17; ESYT2; HAUS3; HIPK3; KCNJ6; KDM8; LGSN; MYRF; NDST1; P4HB; PPARGC1B; PRKD2; RAP1B; RCC2; REST; RPS7; SEC31A; SPA17; TGFB2; TXNL1; VPS37B; WDR33; WTAP; ZNF609	ACACA; AKT1; ANO4; ARGFX; ARL8B; CACNG8; CYP20A1; DCTPP1; DDX17; ESYT2; HAUS3; HIPK3; KCNJ6; KDM8; LGSN; MYRF; NDST1; P4HB; PPARGC1B; PRKD2; RAP1B; RCC2; REST; RPS7; SEC31A; SPA17; TGFB2; TXNL1; VPS37B; WDR33; WTAP; ZNF609	hsa-miR-378c	MIMAT0016847	chr10	-	132760897	132760921	MIMAT0016847_st	miRNA	Homo sapiens	chr10:132760897-132760921 (-)	25	ACUGGACUUGGAGUCAGAAGAGUGG			MTI		miRNA-4_0	2016-09-22	miRBase	6.64595	5.30447	5.94772	5.96281	5.1091	9.1733	9.74466	9.70782	8.83859	7.19285
20518788	8.26706	5.02573	1.06028	0.648842	T	T	9.4566	9.12397e-05	0.00292059	T	ACACA; AKT1; ARGFX; ARL8B; CACNG8; CYP20A1; DCTPP1; ESYT2; HAUS3; HIPK3; KCNJ6; LGSN; MYRF; NDST1; P4HB; PPARGC1B; PRKD2; RAP1B; RCC2; REST; SPA17; TGFB2; TXNL1; VPS37B; WDR33; WTAP; ZNF609	ACACA; AKT1; ARGFX; ARL8B; CACNG8; CYP20A1; DCTPP1; ESYT2; HAUS3; HIPK3; KCNJ6; LGSN; MYRF; NDST1; P4HB; PPARGC1B; PRKD2; RAP1B; RCC2; REST; SPA17; TGFB2; TXNL1; VPS37B; WDR33; WTAP; ZNF609	hsa-miR-378f	MIMAT0018932	chr1	+	24255611	24255630	MIMAT0018932_st	miRNA	Homo sapiens	chr1:24255611-24255630 (+)	20	ACUGGACUUGGAGCCAGAAG	ENST00000536471 // antisense // intron // 2		MTI		miRNA-4_0	2016-09-22	miRBase	5.84524	4.95586	4.87888	5.35893	4.09036	8.1782	8.97258	8.98697	8.19617	6.38453
20502360	3.85479	0.759161	1.77821	0.189057	T	F	8.54826	0.00281841	0.0449286	F	A2BP1_HUMAN; AADACL4; ABCC9; ABCF1; ABHD3; ABI2; ABT1; ACOT7; ACOX2; ACP5; ACSL4; ACTC1; ACTR6; ADAMTS2; ADAMTS20; ADAMTS6; ADHFE1; ADORA3; AEBP1; AIG1; AKNA; AKT2; ALS2CR4; ALS2CR8; AMOT; ANK1; ANK3; ANKRD22; ANKRD30A; ANKRD33B; ANLN; ANP32B; AOF1; AP3S1; APBB2; APOC3; APOH; APOLD1; APOO; ARG1; ARHGAP19; ARHGAP21; ARHGEF3; ARID5B; ARIH1; ARIH2; ARMC7; ARMCX2; ARPC3; ART5; ASB4; ASF1A; ATE1; ATF3…	ABI2; ABT1; ACSL4; ANKRD33B; ARPC3; ATP5G3; AVPR1A; BAG4; BAP1; BBX; BCL2; C6orf47; CAB39; CACNG8; CAMSAP2; CASP2; CCNT2; CDC14B; CDCA4; CDKN1B; CELF1; CLEC2D; CLPB; CRLF3; CYP1A1; DDIT4; DENND5B; DNAJB6; DNAJB9; DNMT1; ELMO2; EP300; ERBB2IP; ERMP1; ERRFI1; EZH2; FAM216B; FKBP5; FOG2; FRS2; GATA6; GPATCH8; GPX8; HOXB5; IGF2; INO80D; IRS1; JUN; KIF13A; KLF11; KLHL20; KLHL42; KRAS; LMNB1; M6PR; MAL…	hsa-miR-429	MIMAT0001536	chr1	+	1104435	1104456	MIMAT0001536_st	miRNA	Homo sapiens	chr1:1104435-1104456 (+)	22	UAAUACUGUCUGGUAAAACCGU		hsa-mir-200b // chr1:1102484-1102578 (+); hsa-mir-200a // chr1:1103243-1103332 (+); hsa-mir-429 // chr1:1104385-1104467 (+)	microcosm; MTI; miRecords	ENST00000299756; ENST00000308935; ENST00000310882; ENST00000316131; ENST00000318268; ENST00000320876; ENST00000327788; ENST00000341390; ENST00000357151; ENST00000376311; ENST00000378187; ENST00000378519; ENST00000380879; ENST00000382273; ENST00000311745; ENST00000376221; ENST00000261200; ENST00000376546; ENST00000289119; ENST00000261016; ENST00000261017; ENST00000295851; ENST00000377858; ENST0000…	miRNA-4_0	2016-09-22	miRBase	0.80789	0.59662	0.82604	1.00124	0.53267	0.88723	4.62477	4.16941	5.37123	2.71206
20501243	10.6848	7.67159	0.873852	0.673421	T	T	8.07373	8.5274e-05	0.00290028	T	ACACA; ACAP2; ACSL4; ACTB; AGK; AGO1; AKT1; ALDOB; ARGFX; ARL8B; ASB16-AS1; B4GALNT3; BLOC1S3; BPTF; BRWD3; BYSL; C3orf38; CACNG8; CASC3; CCND2; CDK6; CEP164; CHAMP1; CHCHD4; CMTM6; CPNE1; CPSF7; CPT2; CSTF3; CYB5R3; CYP19A1; CYP20A1; DCLRE1B; DCTN4; DCTPP1; DDX39A; DHX15; DVL1; DYRK2; E2F5; ECH1; EDARADD; EEF1B2; EIF4H; ENO1; ERRFI1; ESYT2; FAM118A; FLNA; FNDC3B; FOXC1; FOXRED2; GALNT7; GMEB2; G…	ACACA; ACAP2; ACSL4; ACTB; AGK; AGO1; AKT1; ALDOB; ARGFX; ARL8B; ASB16-AS1; B4GALNT3; BLOC1S3; BPTF; BRWD3; BYSL; C3orf38; CACNG8; CASC3; CCND2; CDK6; CEP164; CHAMP1; CHCHD4; CMTM6; CPNE1; CPSF7; CPT2; CSTF3; CYB5R3; CYP19A1; CYP20A1; DCLRE1B; DCTN4; DCTPP1; DDX39A; DHX15; DVL1; DYRK2; E2F5; ECH1; EDARADD; EEF1B2; EIF4H; ENO1; ERRFI1; ESYT2; FAM118A; FLNA; FNDC3B; FOXC1; FOXRED2; GALNT7; GMEB2; G…	hsa-miR-378a-3p	MIMAT0000732	chr5	+	149112430	149112450	MIMAT0000732_st	miRNA	Homo sapiens	chr5:149112430-149112450 (+)	22	ACUGGACUUGGAGUCAGAAGGC	ENST00000309241 // sense // intron // 1; ENST00000360453 // sense // intron // 1; ENST00000394320 // sense // intron // 1; ENST00000461780 // sense // intron // 1; OTTHUMT00000252334 // sense // intron // 1; OTTHUMT00000319317 // sense // intron // 1; OTTHUMT00000319319 // sense // intron // 1; OTTHUMT00000319320 // sense // intron // 1		MTI		miRNA-4_0	2016-09-22	miRBase	8.54225	7.18959	7.74582	7.98474	6.82241	10.6438	11.1019	11.1998	10.2899	9.03429
20501179	8.30018	5.30977	1.79547	0.677649	T	T	7.94697	0.0469171	0.29895	T	A1A4G5_HUMAN; AARS; AATF; ABCF1; ABCF3; ABHD12; ACADS; ACAN; ACIN1; ACTN4; ADA; ADAMTS10; ADAMTS12; ADAMTS13; ADAMTS4; ADD2; ADFP; ADH6; AGER; AGXT; AHSA1; AIFM3; AK1; ALDH16A1; ALKBH4; ALPI; AMPH; ANGPT4; ANK1; ANKHD1; ANKRD52; ANKS1B; AOAH; AP2A2; AP3B2; AP4M1; APBA2BP; APOA1BP; APOBEC3B; APOC2; APR2_HUMAN; AQP5; ARAF; ARF1; ARHGAP17; ARHGAP35; ARHGAP4; ARHGDIB; ARHGDIG; ARHGEF1; ARHGEF11; ARID…	AARS; ACTN4; ANKRD52; ARF1; ARHGAP35; ARID1A; ATAT1; ATP6; BOP1; BRD2; C11orf84; C12orf68; C19orf54; C1orf43; C9orf156; CA8; CAPNS1; CCNK; CCRN4L; CDC25B; CDKN2A; CHCHD6; CHRM3; CHTF8; CHTOP; COX2; COX3; COX6B1; CRTAP; CTNNA1; CTSK; CXADR; CYP1A1; DCAF8; DHRS11; DICER1; DNAJC8; DOCK1; EDF1; EEF1A1; EEF2; EGLN1; EIF5A; ERCC1; ERO1L; ETV6; FAM102A; FAT3; FBXL16; FGFR1; FKBP14; FKBP15; FZR1; GAPDH; …	hsa-miR-296-3p	MIMAT0004679	chr20	-	57392681	57392702	MIMAT0004679_st	miRNA	Homo sapiens	chr20:57392681-57392702 (-)	22	GAGGGUUGGGUGGAGGCUCUCC	ENST00000596276 // sense // exon // 1; OTTHUMT00000465468 // sense // exon // 1	hsa-mir-296 // chr20:57392670-57392749 (-); hsa-mir-298 // chr20:57393281-57393368 (-)	microcosm; MTI	ENST00000278994; ENST00000301831; ENST00000303432; ENST00000314123; ENST00000325814; ENST00000327933; ENST00000329788; ENST00000331267; ENST00000333582; ENST00000334871; ENST00000338633; ENST00000340703; ENST00000341656; ENST00000352293; ENST00000357871; ENST00000358347; ENST00000358828; ENST00000360914; ENST00000367461; ENST00000369364; ENST00000376313; ENST00000379042; ENST00000379131; ENST0000…	miRNA-4_0	2016-09-22	miRBase	6.18401	4.91714	5.34241	5.61454	4.4009	5.67588	8.32511	8.39822	8.18574	4.54479
20500455	3.76612	0.819261	1.92328	0.145723	T	F	7.71068	0.00417451	0.0601739	F	AARS2; ABCA6; ABCB9; ABCC11; ABHD12; ABI2; ABLIM2; ABO; ACE; ACF_HUMAN; ACVR2B; ADAMTS6; ADAMTSL3; AGXT2L1; AHRR; AKAP3; AKT3; ALDH16A1; ALDH3B2; ALOX5AP; ANGPT4; ANKK1; ANKRD11; ANKRD26; ANKRD35; ANKRD44; ANKRD7; ANXA13; AP2A1; AP4M1; APBA2; APCDD1; APOBEC3G; ARAF; ARHGEF10L; ARID3A; ARID5A; ARMC4; ARPC5; ARRB1; ART1; ART5; ARV1; ASCC1; ASMT; ATAD3B; ATE1; ATG5; ATP12A; ATP13A2; ATP1A2; ATP2B2; …	CCDC115; CCNB1IP1; CD276; CENPA; DYRK2; HIPK3; INPP5B; ITPR2; LZIC; MAD2L2; MRO; STOML2; TNF; TOR4A; TUBG1	hsa-miR-187-3p	MIMAT0000262	chr18	-	33484798	33484819	MIMAT0000262_st	miRNA	Homo sapiens	chr18:33484798-33484819 (-)	22	UCGUGUCUUGUGUUGCAGCCGG			microcosm; MTI	ENST00000244906; ENST00000281228; ENST00000306803; ENST00000313424; ENST00000317265; ENST00000318487; ENST00000323595; ENST00000325371; ENST00000327611; ENST00000330546; ENST00000333616; ENST00000335314; ENST00000339026; ENST00000340013; ENST00000341130; ENST00000354937; ENST00000361500; ENST00000366608; ENST00000369590; ENST00000374547; ENST00000377468; ENST00000378377; ENST00000380243; ENST0000…	miRNA-4_0	2016-09-22	miRBase	0.82207	0.58274	0.88686	0.88686	0.62776	0.87567	5.805	3.78343	2.65566	4.85961
20500453	3.89782	0.9535	1.57554	0.273828	T	F	7.69713	0.00204096	0.0345491	F	A1CF; ABHD5; ACBD5; ACCN5; ACOT12; ACTR2; ADAM17; ADAMTS9; ADAMTSL3; ADH5; ADHFE1; ADI1; ADORA3; AHI1; AJAP1; AKAP5; AKR1C1; AKR7A3; AMBN; AMTN; ANAPC1; ANKHD1; ANKRA2; ANKRD13D; ANKRD27; ANUBL1; AOC2; APOLD1; APRV1_HUMAN; ARF6; ARL4D; ARMC4; ARMET; ARPC1A; ASB5; ASGR2; ATF2; ATP10D; ATP5S; ATP6V1D; ATXN2; BCDIN3D; BDP1; BFSP2; BMP5; BRD3; BRP44; BTBD9; BUB1B; C10orf63; C11orf56; C11orf73; C13orf…	A1CF; ACTR2; ADAMTS9; ANAPC1; ANKRD27; ARF6; ARL4D; ATP10D; BDP1; BRD3; C4ORF32; CC2D1B; CDK6; CHMP1B; CHST15; CLCN3; CLIC1; CLN8; COQ10B; CREBL2; CTNNB1; CYSTM1; DEFB107A; DEFB107B; DGKH; DLX4; DNAJB4; DYNC1LI2; E2F3; ENAH; ENDOU; EPC2; ESD; FAM3C; FEM1C; FNBP1; FSTL4; GABRB1; GFPT1; GPR137B; HEY2; HIAT1; HMGB2; HNRNPA1; HNRNPC; HNRNPR; INCENP; INTS8; ITGB1; KBTBD2; KCNT2; KCTD12; KIF23; KLHL31;…	hsa-miR-183-3p	MIMAT0004560	chr7	-	129414768	129414789	MIMAT0004560_st	miRNA	Homo sapiens	chr7:129414768-129414789 (-)	22	GUGAAUUACCGAAGGGCCAUAA		hsa-mir-96 // chr7:129414532-129414609 (-); hsa-mir-182 // chr7:129410223-129410332 (-); hsa-mir-183 // chr7:129414745-129414854 (-)	microcosm; MTI	ENST00000317265; ENST00000333582; ENST00000334716; ENST00000342709; ENST00000354689; ENST00000356559; ENST00000357491; ENST00000358828; ENST00000359659; ENST00000375496; ENST00000377417; ENST00000378273; ENST00000378859; ENST00000381390; ENST00000013894; ENST00000375889; ENST00000264432; ENST00000307624; ENST00000310823; ENST00000286744; ENST00000296412; ENST00000276576; ENST00000327435; ENST0000…	miRNA-4_0	2016-09-22	miRBase	0.94948	1.09239	0.85576	0.94125	0.37762	0.88319	4.46987	3.39092	3.69677	4.94669
20505965	3.90742	0.981604	2.25753	0.413724	T	F	7.59906	0.0369286	0.259693	F	A0PJW7_HUMAN; A1A4G5_HUMAN; A2A3T8_HUMAN; A4D193_HUMAN; A4GNT; AAAS; AADAT; ABHD8; ACAD8; ACBD3; ACBD6; ACIN1; ACN9; ACOT12; ADAMTS9; ADAMTSL1; ADC; ADRM1; AEBP1; AGER; AGPAT4; AGXT; AIG1; AIM1L; AIM2; AIRE; ALG1; ALKBH4; ALS2CR16; ALS2CR7; ANKK1; ANKRD24; ANKRD46; AP1S1; APCS; APOA1BP; APOB; APOBEC2; APOH; APP; APRT; ARFIP1; ARG1; ARHGAP23; ARIH1; ARL10; ARMC6; ARMCX1; ARSE; ART5; ARV1; ASAH3L; …	ACBD3; BACH2; BDP1; BTG1; CEP89; CKAP4; COPS7B; CREBZF; CRK; CYP27C1; DRAXIN; ENPP5; ESYT2; FGFR1OP; G3BP1; GHITM; GLUL; GPC4; HBP1; HIF1A; HSD17B12; IBA57; ID2; IL6R; KIAA1143; LACTB; LAX1; LCOR; LINC00598; LY6G6E; MIS18A; MLEC; MPDU1; MRPS25; MTRF1L; NHLRC2; NOA1; NPAS1; NUMB; PADI2; PANK3; PHF12; PIKFYVE; PLIN5; PNRC2; POFUT1; RAB11B; RAB5B; RMND5A; RNF111; RNF38; RUFY2; RXRB; SEMA3E; SFTPB; S…	hsa-miR-509-3-5p	MIMAT0004975	chrX	-	146341214	146341235	MIMAT0004975_st	miRNA	Homo sapiens	chrX:146341214-146341235 (-)	22	UACUGCAGACGUGGCAAUCAUG		hsa-mir-509-1 // chrX:146342050-146342143 (-); hsa-mir-509-2 // chrX:146340278-146340368 (-); hsa-mir-509-3 // chrX:146341170-146341244 (-); hsa-mir-514b // chrX:146331669-146331748 (-)	microcosm; MTI	ENST00000288893; ENST00000301831; ENST00000309009; ENST00000310391; ENST00000321566; ENST00000324445; ENST00000328448; ENST00000339459; ENST00000342551; ENST00000342643; ENST00000354683; ENST00000356481; ENST00000357646; ENST00000359096; ENST00000360853; ENST00000361800; ENST00000366891; ENST00000367648; ENST00000375289; ENST00000376313; ENST00000379185; ENST00000380468; ENST00000380596; ENST0000…	miRNA-4_0	2016-09-22	miRBase	1.56045	0.94948	1.01666	0.39223	0.97972	0.45399	5.32429	4.87156	4.1848	1.06204
20505789	3.80468	0.97497	1.76221	0.376662	T	F	7.1093	0.00615311	0.0811646	F	A2A3T8_HUMAN; ABCA1; ABHD12B; ABHD7; ABLIM2; ACOXL; ACSL6; ACTR10; ACVRL1; ADAM2; ADAMTS2; ADAMTS6; ADAMTS9; ADAMTSL4; ADCK5; ADD1; AEBP1; AFF4; AGBL1; AHDC1; AHNAK; AHSG; AIM1L; AIRE; AKR1CL2; AMY2B; ANGEL2; ANKRD13D; ANKRD17; ANKRD18A; ANKRD24; ANXA13; AP2M1; AP2S1; AP4S1; APBB1IP; APLP2; APOB; APOL3; APOOL; ARHGAP42; ARHGDIG; ARHGEF1; ARHGEF10; ARMCX1; ARP21_HUMAN; ARPC1B; ARPC4; ARSA; ARSG; A…	ANKRD17; APOB; ARHGAP42; BNIP2; BUB1; BUB3; C2orf91; C8orf37; CASP16; CASP3; CDK2; CEP170; EIF4G2; FBXO28; FEN1; GAL; GLUD1; GLUD2; GREB1; GXYLT1; HHIPL1; HNRNPL; HOXB3; IGF1R; JMY; MACC1; MCM5; METTL1; MSL2; NPVF; NWD1; PAFAH1B1; PAPD4; PELI3; POF1B; PPIP5K2; RAC1; RUNX1T1; SDCBP; SERBP1; SHC3; SIX4; SOD2; SRSF2; STAMBPL1; SULT1B1; SUV39H2; SYNM; TAF1D; TBCEL; TFAP2B; TMC7; TMEM185B; TNIP1; TRIP…	hsa-miR-885-5p	MIMAT0004947	chr3	-	10436215	10436236	MIMAT0004947_st	miRNA	Homo sapiens	chr3:10436215-10436236 (-)	22	UCCAUUACACUACCCUGCCUCU	ENST00000343816 // sense // intron // 5; ENST00000352432 // sense // intron // 4; ENST00000360273 // sense // intron // 5; ENST00000383800 // sense // intron // 5; ENST00000397077 // sense // intron // 7; ENST00000452124 // sense // intron // 3; ENST00000460129 // sense // intron // 5; ENST00000480680 // sense // intron // 5; OTTHUMT00000250576 // sense // intron // 4; OTTHUMT00000276086 // sense…		microcosm; MTI	ENST00000244321; ENST00000316183; ENST00000316497; ENST00000320876; ENST00000325814; ENST00000327933; ENST00000333650; ENST00000333750; ENST00000333983; ENST00000334139; ENST00000340794; ENST00000341996; ENST00000342681; ENST00000354937; ENST00000356014; ENST00000356298; ENST00000360102; ENST00000372401; ENST00000374544; ENST00000374546; ENST00000374547; ENST00000380066; ENST00000380613; ENST0000…	miRNA-4_0	2016-09-22	miRBase	1.4373	0.91925	1.68905	0.81702	0.97198	3.59288	3.56118	5.51354	4.72225	0.85933
20500445	8.71878	5.98349	1.33022	0.75517	T	T	6.6589	0.00848708	0.102099	T	A1A5D9_HUMAN; A2A3T8_HUMAN; A2RUR5_HUMAN; AARS; ABCA3; ABCG2; ABTB1; ACAD8; ACBD4; ACHE; ACLY; ACO2; ACPP; ACVR2B; ACVRL1; ACYP1; ADAMTSL2; ADHFE1; ADRB3; AGBL5; AGPAT1; AGXT2L2; AHCY; AHRR; AIM2; AKAP1; ALDH1B1; ALG14; ALS2CR7; AMAC1L1; AMICA1; ANK1; ANKRD1; ANKRD38; ANKRD50; ANKS1B; ANP32B; ANTXRL; APOA1BP; APOC2; APOO; AQP3; ARFIP2; ARHGAP17; ARHGAP4; ARHGAP8; ARHGEF5; ARID1A; ARID4A; ARL10; A…	ABCG2; ANKRD50; ARFIP2; ARID1A; ARL5C; ARPP19; ATP1A3; CAMK4; CDKL2; CHST4; COG5; CYP1B1; DMRT2; DNAJC3; DYNLL2; EPRS; FADS6; GJD3; GRAMD1B; GUF1; IL17REL; KLHDC3; KLHL15; KRTAP21-2; LAIR1; MAPK14; MIER3; MKL2; MSX2; MTHFD1L; MTPAP; MUC20; MYLK; MYO1C; NOS1AP; NOX5; PGK1; PNMAL2; PPP3CB; PRRG4; RABGEF1; REPS1; RPRD2; SEC61A2; SMCR8; SMU1; SURF6; TAOK1; TBL1XR1; TCF23; TEAD1; THYN1; TIMM10B; TK1; …	hsa-miR-181a-2-3p	MIMAT0004558	chr9	+	127454797	127454818	MIMAT0004558_st	miRNA	Homo sapiens	chr9:127454797-127454818 (+)	22	ACCACUGACCGUUGACUGUACC	ENST00000344523 // antisense // intron // 2; ENST00000373584 // antisense // intron // 2; ENST00000416460 // antisense // intron // 2; ENST00000429139 // sense // intron // 1; ENST00000487099 // antisense // intron // 2; OTTHUMT00000054033 // sense // intron // 1; OTTHUMT00000054043 // antisense // intron // 2; OTTHUMT00000356283 // antisense // intron // 2; OTTHUMT00000356284 // antisense // int…	hsa-mir-181a-2 // chr9:127454721-127454830 (+); hsa-mir-181b-2 // chr9:127455989-127456077 (+)	microcosm; MTI	ENST00000283050; ENST00000296662; ENST00000297001; ENST00000316183; ENST00000328305; ENST00000329564; ENST00000330355; ENST00000332595; ENST00000332617; ENST00000333401; ENST00000334042; ENST00000334663; ENST00000340191; ENST00000340814; ENST00000342073; ENST00000342174; ENST00000343867; ENST00000355411; ENST00000355878; ENST00000358174; ENST00000359165; ENST00000369178; ENST00000373268; ENST0000…	miRNA-4_0	2016-09-22	miRBase	4.92026	5.39614	6.22007	6.83345	6.2079	8.64316	7.7304	8.76026	8.75929	5.65969
20503888	3.79744	1.0646	1.48368	0.29771	T	F	6.64762	0.00427364	0.0613798	F	ABCA6; ABCB8; ABCC10; ABCC8; ABHD12B; ABHD17C; ABI3; ACCN1; ACE; ACPP; ACSS2; ACTA1; ADA; ADAM29; ADAMTS6; ADD1; ADORA2B; ADPRHL1; ADRA1B; ADRBK2; AFP; AGTRL1; AK2; AKAP4; AKIRIN1; AKNA; ALDOA; ALG1; ALG9; AMICA1; ANKRD40; ANKS1A; ANKS6; ANP32B; ANPEP; ANR52_HUMAN; ANTXR1; ANXA2P1; AP1G1; AP1G2; AP1GBP1; AP2B1; AP3B2; APCDD1; APEX1; APLP1; APOBEC3B; APOBEC3D; APOO; APP; APPBP2; ARD1B; ARHGAP8; AR…	ABHD17C; ADD1; ADORA2B; AK2; AKIRIN1; ALDOA; ALG9; ANKRD40; ANKS1A; ANP32B; AP1G1; AP3B2; APPBP2; ARL5B; ARL6IP1; ARNTL; BAG2; BDNF-AS; BTG2; BTG3; BUB3; C16orf58; C2ORF44; C5orf51; C8orf4; CCND1; CCNK; CD274; CELF1; CFDP1; CHEK2; CRY2; CSRP2; CTNND1; CYP1B1; DAZAP2; DCAF7; DDT; DR1; DYNC2LI1; DYRK3; EFHD2; EIF5A2; ELOVL1; EN2; ERC1; FAM136A; FAM217B; FAM73B; FAM84B; FBXO46; FHL2; FNDC3A; FOXJ3; …	hsa-miR-513a-5p	MIMAT0002877	chrX	-	146295056	146295073	MIMAT0002877_st	miRNA	Homo sapiens	chrX:146295056-146295073 (-); chrX:146307418-146307435 (-)	18	UUCACAGGGAGGUGUCAU		hsa-mir-513a-2 // chrX:146307344-146307470 (-); hsa-mir-506 // chrX:146312238-146312361 (-); hsa-mir-507 // chrX:146312502-146312595 (-)	microcosm; MTI; miRecords	ENST00000301831; ENST00000319148; ENST00000330282; ENST00000334042; ENST00000338274; ENST00000338834; ENST00000354559; ENST00000358533; ENST00000374549; ENST00000378187; ENST00000380243; ENST00000382124; ENST00000382855; ENST00000284425; ENST00000377904; ENST00000372515; ENST00000389817; ENST00000337334; ENST00000225941; ENST00000225823; ENST00000290866; ENST00000351273; ENST00000253382; ENST0000…	miRNA-4_0	2016-09-22	miRBase	0.80449	0.77171	1.04112	1.44027	1.30911	1.48623	4.50362	4.63721	3.91989	1.92359
20501182	7.90634	5.18991	1.38487	0.555254	T	T	6.57248	0.00542639	0.0737264	T	ABCA9; ABCB11; ABCC10; ABCG5; ACBD5; ACP2; ACTC1; ACTL6A; ACTR10; ACVR1; ACYP2; ADAM7; ADAM9; ADK; ADO; ADPRHL1; ADRB1; AFF4; AGBL4; AK7; AKIRIN1; ALDH2; ALG9; ALKBH3; ANKRA2; ANKRD10; ANKRD22; ANKRD33; ANXA3; ANXA7; AP2A1; AP3S1; APLP2; APOL4; ARF4; ARHGAP19; ARID1A; ARID3A; ARID4A; ARL6; ARL6IP6; ARPP19; ASB3; ASB4; ASCC3; ASZ1; ATAD5; ATF3; ATM; ATP2A1; ATP2A2; ATP5O; ATP6V0C; AURKB; AVEN; AVL…	ADAM9; ADO; ADPRHL1; AFF4; AKIRIN1; ALG9; ANKRA2; APLP2; ARID3A; ARPP19; ASB3; ATM; ATP2A2; ATP5O; AVL9; AZIN1; B4GALT1; B4GALT5; BAG4; BAHD1; BECN1; BMI1; BTBD1; BTBD7; BTBD9; C1orf123; C7orf43; C7orf60; C8orf76; CAND1; CANX; CASP3; CBX2; CBX3; CCDC71L; CCNF; CCT6A; CD2AP; CDC37L1; CDC7; CELSR3; CEP350; CFDP1; CHD1; CHST15; CLCC1; CPEB4; CREG1; CREM; CSNK1G1; CXCL11; DBF4; DCTN4; DCUN1D1; DDAH1;…	hsa-miR-30e-5p	MIMAT0000692	chr1	+	41220043	41220064	MIMAT0000692_st	miRNA	Homo sapiens	chr1:41220043-41220064 (+)	22	UGUAAACAUCCUUGACUGGAAG	ENST00000308733 // sense // intron // 4; ENST00000372651 // sense // intron // 5; ENST00000372652 // sense // intron // 5; ENST00000372653 // sense // intron // 10; ENST00000372654 // sense // intron // 6; ENST00000372669 // sense // intron // 5; ENST00000414185 // sense // intron // 1; ENST00000416859 // sense // intron // 3; ENST00000424419 // sense // intron // 2; ENST00000425457 // sense // i…	hsa-mir-30c-1 // chr1:41222956-41223044 (+); hsa-mir-30e // chr1:41220027-41220118 (+)	microcosm; MTI; miRecords	ENST00000258589; ENST00000283694; ENST00000312710; ENST00000316183; ENST00000331871; ENST00000333616; ENST00000340260; ENST00000344149; ENST00000356965; ENST00000372493; ENST00000378018; ENST00000378368; ENST00000340001; ENST00000263817; ENST00000244533; ENST00000372530; ENST00000260645; ENST00000375889; ENST00000256997; ENST00000290378; ENST00000259034; ENST00000254286; ENST00000263640; ENST0000…	miRNA-4_0	2016-09-22	miRBase	5.0802	5.91016	4.46423	5.01668	5.57416	7.57377	7.85028	7.94806	8.31436	4.8822
20517814	5.90862	3.23256	1.42338	0.757086	T	T	6.39108	0.00243975	0.0400058	T	ALPK3; AP3S2; B3GNT2; BLOC1S5; BTG2; C15orf38-AP3S2; C20orf197; CALU; CDCP1; CMTM4; COMTD1; CYP11B2; DGKE; DICER1; DNAJB4; DSG2; FAM169B; FMNL2; FOXK1; HSPD1; IL6ST; IRS2; MAP2K2; MCMBP; MED12L; METTL15; MRPS21; MS4A1; NDUFB5; NFE2L1; NPR1; NUP62; NUP98; PAWR; PLCB1; PLEKHA1; PPIL1; PPP2R5C; PRR13; RAB11FIP3; RAB7A; RCC2; RFT1; SESN3; SIN3B; SLC16A6; SOX5; SURF4; TMEM101; TMEM184B; TMEM189; TMEM1…	ALPK3; AP3S2; B3GNT2; BLOC1S5; BTG2; C15orf38-AP3S2; C20orf197; CALU; CDCP1; CMTM4; COMTD1; CYP11B2; DGKE; DICER1; DNAJB4; DSG2; FAM169B; FMNL2; FOXK1; HSPD1; IL6ST; IRS2; MAP2K2; MCMBP; MED12L; METTL15; MRPS21; MS4A1; NDUFB5; NFE2L1; NPR1; NUP62; NUP98; PAWR; PLCB1; PLEKHA1; PPIL1; PPP2R5C; PRR13; RAB11FIP3; RAB7A; RCC2; RFT1; SESN3; SIN3B; SLC16A6; SOX5; SURF4; TMEM101; TMEM184B; TMEM189; TMEM1…	hsa-miR-3607-5p	MIMAT0017984	chr5	+	85916325	85916346	MIMAT0017984_st	miRNA	Homo sapiens	chr5:85916325-85916346 (+)	22	GCAUGUGAUGAAGCAAAUCAGU	ENST00000247655 // sense // intron // 2; ENST00000505430 // sense // intron // 3; ENST00000509578 // sense // exon // 2; ENST00000510447 // sense // intron // 2; ENST00000511472 // sense // intron // 2; ENST00000513124 // sense // intron // 2; ENST00000515763 // sense // intron // 2; OTTHUMT00000239260 // sense // intron // 2; OTTHUMT00000369746 // sense // exon // 2; OTTHUMT00000369747 // sense …		MTI		miRNA-4_0	2016-09-22	miRBase	3.26629	3.57154	1.90044	3.25361	2.11634	6.6369	5.609	6.05686	5.76835	2.95799
20534525	3.241	0.598593	1.24857	0.120635	T	F	6.24371	0.000430165	0.00976281	F			hsa-mir-205	MI0000285	chr1	+	209605478	209605587	MI0000285_st	stem-loop	Homo sapiens	chr1:209605478-209605587 (+)	110	AAAGAUCCUCAGACAAUCCAUGUGCUUCUCUUGUCCUUCAUUCCACCGGAGUCUGUCUCAUACCCAACCAGAUUUCAGUGGAGUGAAGUUCAGGAGGCAUGGAGCUGACA	ENST00000366437 // sense // exon // 4; ENST00000429156 // sense // exon // 5; ENST00000431096 // sense // exon // 4; ENST00000433108 // sense // exon // 2; ENST00000440276 // sense // exon // 4; ENST00000451937 // sense // exon // 4; ENST00000458250 // sense // intron // 3; ENST00000603283 // sense // exon // 3; OTTHUMT00000088231 // sense // exon // 2; OTTHUMT00000088232 // sense // exon // 5; O…				miRNA-4_0	2016-09-22	miRBase	0.86111	0.63384	0.57278	0.57278	0.61182	1.38805	3.04675	2.98881	4.10608	4.63845
20517948	5.19151	2.58843	1.9814	0.491605	T	F	6.07578	0.00850606	0.102259	F	ATXN3; FLYWCH1; GDF7; KIAA0355; MEMO1; PPARGC1B; RAI1; TTPAL	ATXN3; FLYWCH1; GDF7; KIAA0355; MEMO1; PPARGC1B; RAI1; TTPAL	hsa-miR-3687	MIMAT0018115	chr21	+	9826237	9826260	MIMAT0018115_st	miRNA	Homo sapiens	chr21:9826237-9826260 (+)	24	CCCGGACAGGCGUUCGUGCGACGU		hsa-mir-3648 // chr21:9825832-9826011 (+); hsa-mir-3687 // chr21:9826203-9826263 (+)	MTI		miRNA-4_0	2016-09-22	miRBase	3.08018	2.49177	1.72499	2.52407	2.66977	7.77208	5.43571	3.71675	6.09569	2.74204
20501035	3.34045	0.749849	0.893515	0.246986	T	F	6.02351	0.000170262	0.00471422	F	AAAS; ABCF2; ABCG5; ABLIM3; ACADL; ACTR1A; ADCY3; ADI1; ADRA1A; AFF4; AFP; AGBL4; AGTR1; AIM1; ALDH1L1; ANKRD10; ANKRD11; ANKRD16; ANKRD56; ANP32B; ANTXR2; AP4B1; APBB1IP; APLP1; APOA4; APOBEC3B; ARG2; ARHGEF18; ARID4B; ARMC9; ARP21_HUMAN; ARR3; ART1; AS3MT; ASB7; ASH2L; ATP6V1F; ATXN3L; AVPR2; AZI1; B4GALNT2; BBS9; BCCIP; BCL2L10; BCS1L; BEX1; BLMH; BMP1; BMPR1B; BNC2; BOLA3; BPHL; BRD2; C10orf6…	ABCF2; ACTR1A; C2orf72; CMIP; CNIH; CXCL10; EFHB; EID2; FEM1B; GTF2E1; HPS4; HSP90AA1; KCNE4; KDELR2; MDM2; MTAP; OR7D2; PKIA; POLR2F; POLR3K; PXMP4; RBM8A; SC5D; SLC11A2; SLC35F6; SYNCRIP; TM4SF19; TMEM50B; TRAF1; TUBD1; YOD1; YWHAE; YY2; ZC3H12C; ZNF525; ZNF621; ZNF703	hsa-miR-200c-5p	MIMAT0004657	chr12	+	7072866	7072887	MIMAT0004657_st	miRNA	Homo sapiens	chr12:7072866-7072887 (+)	22	CGUCUUACCCAGCAGUGUUUGG	ENST00000537269 // sense // intron // 1; OTTHUMT00000402989 // sense // intron // 1	hsa-mir-141 // chr12:7073260-7073354 (+); hsa-mir-200c // chr12:7072862-7072929 (+)	microcosm; MTI	ENST00000329738; ENST00000339026; ENST00000341022; ENST00000344515; ENST00000354794; ENST00000354937; ENST00000367461; ENST00000367878; ENST00000373268; ENST00000378922; ENST00000382124; ENST00000382195; ENST00000382202; ENST00000382419; ENST00000382446; ENST00000209873; ENST00000222388; ENST00000260645; ENST00000356541; ENST00000233710; ENST00000260600; ENST00000380823; ENST00000382089; ENST0000…	miRNA-4_0	2016-09-22	miRBase	0.67559	1.13618	0.46445	0.85996	0.76334	1.35463	3.34689	3.45463	3.25767	3.32611
20501279	6.80291	4.22648	1.61626	0.383196	T	T	5.9646	0.0173106	0.163928	T	A1A4G5_HUMAN; A3GALT2; A4D194_HUMAN; AACS; ABCB8; ABCC1; ACLY; ACOT12; ACTB; ACTL6B; ACTL7A; ACTL8; ADAM8; ADM; AGXT; AHNAK2; AIG1; AJAP1; AKAP4; AKR1B1; ALDH16A1; ALDH1L1; ALG12; AMH; AMIGO1; AMIGO3; ANAPC11; ANGPT4; ANGPTL6; ANKRD12; ANKS4B; ANR52_HUMAN; AOAH; AP2S1; AP3S1; APLP1; APOBEC1; APOL6; AQP5; ARAF; ARHGDIB; ARHGEF16; ARL6IP4; ARMC3; ARSD; ASB6; ASPSCR1; ASTN1; ATG4D; ATN1; ATP13A2; AT…	ADM; AKR1B1; ANKRD12; APOL6; ASB6; ATRX; ATXN2; BCLAF1; BMP2; CABP4; CACUL1; CCNE1; CDH6; COX10; CRLF1; CSTF2; CYP11A1; CYP2W1; DDX1; DDX39B; DNAJC8; EIF3D; ELN; ELP3; EPN1; FAM136A; FAM65A; FOXRED2; FXN; GAPDH; GLI2; GLRX; HDGF; HIST2H2AB; HIST3H3; HMX2; JARID2; KIF7; KLHDC8A; LEAP2; LRTOMT; MAPK10; MARCH9; MCMBP; MDM4; MICAL2; MID1IP1; MMACHC; MUC17; NAA50; NCOA3; ND2; NFE2L1; NPR1; NUFIP2; PFN…	hsa-miR-342-5p	MIMAT0004694	chr14	+	100576010	100576030	MIMAT0004694_st	miRNA	Homo sapiens	chr14:100576010-100576030 (+)	21	AGGGGUGCUAUCUGUGAUUGA	ENST00000392920 // sense // intron // 3; ENST00000402714 // sense // intron // 3; ENST00000544450 // sense // intron // 3; ENST00000553875 // sense // intron // 4; ENST00000554045 // sense // intron // 3; ENST00000555706 // sense // intron // 4; ENST00000557153 // sense // intron // 3; ENST00000557384 // sense // intron // 2; OTTHUMT00000413958 // sense // intron // 3; OTTHUMT00000413959 // sense…	hsa-mir-342 // chr14:100575992-100576090 (+); hsa-mir-151b // chr14:100575756-100575851 (-)	microcosm; MTI	ENST00000288893; ENST00000308739; ENST00000315063; ENST00000327933; ENST00000329904; ENST00000330215; ENST00000330739; ENST00000354734; ENST00000355290; ENST00000360762; ENST00000360770; ENST00000366670; ENST00000378281; ENST00000380275; ENST00000383693; ENST00000330379; ENST00000342324; ENST00000316519; ENST00000377904; ENST00000263013; ENST00000352035; ENST00000307624; ENST00000331789; ENST0000…	miRNA-4_0	2016-09-22	miRBase	3.83632	3.83632	4.48531	4.68967	4.26458	6.54699	6.99558	7.19383	6.55315	3.26345
20502122	7.53467	4.96928	1.77519	0.424006	T	T	5.91915	0.0125967	0.134418	T	ABCC9; ABCF2; ABCG1; ACACA; ACO2; ACSS2; ADD2; ADHFE1; ADIG; ADM; ADORA1; ADPRH; ADRBK2; ADSL; AFF4; AGK; AGTPBP1; AHRR; AHSA1; AIFM2; AKNA; AKT1; AKT3; ALAS2; ALDH2; ALDOA; ALG9; ALMS1; ALOX5; ALOXE3; ALPK1; AMH; ANGPT4; ANK1; ANKRD6; ANPEP; AP2M1; AP4B1; APOBEC2; APOC2; APOC3; APOL4; APR2_HUMAN; AQP11; AQP8; ARFRP1; ARG1; ARGFX; ARL8B; ARMC4; ARPC4; ART3; ASB4; ASPHD2; ATP13A3; ATP2C1; ATP4A; A…	ACACA; AKT1; ARGFX; ARL8B; CACNG8; CYP20A1; CYP7A1; CYP8B1; DCTPP1; ESYT2; HAUS3; HIPK3; KCNJ6; LGSN; MLF1; MYRF; NDST1; P4HB; PPARGC1B; PRKD2; RAP1B; RCC2; REST; RPS7; SPA17; TGFB2; TXNL1; VPS37B; WDR33; WTAP; ZNF609	hsa-miR-422a	MIMAT0001339	chr15	-	64163188	64163209	MIMAT0001339_st	miRNA	Homo sapiens	chr15:64163188-64163209 (-)	22	ACUGGACUUAGGGUCAGAAGGC			microcosm; MTI	ENST00000295112; ENST00000298105; ENST00000327647; ENST00000330282; ENST00000334139; ENST00000339001; ENST00000339535; ENST00000341793; ENST00000357204; ENST00000358277; ENST00000358948; ENST00000359325; ENST00000359528; ENST00000359752; ENST00000373934; ENST00000378960; ENST00000379455; ENST00000379755; ENST00000261200; ENST00000222388; ENST00000347800; ENST00000216254; ENST00000253382; ENST0000…	miRNA-4_0	2016-09-22	miRBase	5.62682	4.56015	5.02572	5.04523	4.63629	4.46113	8.79214	8.52787	7.69816	6.45277
20536557	3.67116	1.13769	0.972903	0.459205	T	F	5.78962	0.000785995	0.0158344	F			hsa-mir-3653	MI0016053	chr22	-	29729147	29729256	MI0016053_s_st	stem-loop	Homo sapiens	chr22:29729147-29729256 (-)	110	UCCCUGGGGACCCCUGGCAGCCCCUCCUGAUGAUUCUUCUUCCUGAGCACGCUCAUGAUGAGCAAACUGAGCCUCUAAGAAGUUGACUGAAGGGGCUGCUUCCCCAAGGA	ENST00000317368 // sense // intron // 16; ENST00000356015 // sense // intron // 16; ENST00000357586 // sense // intron // 17; ENST00000402502 // sense // intron // 15; ENST00000405198 // sense // intron // 16; ENST00000415447 // sense // intron // 15; ENST00000432560 // sense // intron // 16; ENST00000472057 // sense // intron // 3; OTTHUMT00000321374 // sense // intron // 16; OTTHUMT00000321375 …				miRNA-4_0	2016-09-22	miRBase	1.16053	1.91358	0.75356	1.25367	0.83686	2.07721	3.71883	4.15348	3.92113	2.28776
20501159	3.51066	0.981912	1.46165	0.687313	T	F	5.77072	0.0241448	0.201747	F	AADAC; AARS; ABCA10; ABCB8; ABLIM1; ACOT7; ACSL3; ACTB; ADAMTSL4; ADRA1A; ADRB1; AGBL2; AGXT2L1; AKAP12; ALDH3A1; ALOX5; ALPK1; AMIGO1; AMTN; ANGPTL6; ANKDD1A; ANKRD11; ANKRD13C; ANKRD44; ANKS3; ANUBL1; APBA3; APBB1; APOBEC3G; APOL5; APOLD1; AREG; ARID1B; ARL6IP4; ART3; ASCC3L1; ASH2L; ASTN2; ATP6V0C; ATP8B4; ATXN7L1; AXIN2; BATF; BCAR1; BCKDK; BCL2L14; BCL9; BIN2; BMPR1B; BTBD9; BTD; BTF3L1; BTF…	BTF3L4; GSE1; GTF2F1; NOB1; PPP2R5C; PTER; USP22	hsa-miR-29c-5p	MIMAT0004673	chr1	-	207975248	207975269	MIMAT0004673_st	miRNA	Homo sapiens	chr1:207975248-207975269 (-)	22	UGACCGAUUUCUCCUGGUGUUC		hsa-mir-29b-2 // chr1:207975788-207975868 (-); hsa-mir-29c // chr1:207975197-207975284 (-)	microcosm; MTI	ENST00000244906; ENST00000297278; ENST00000300992; ENST00000308911; ENST00000324089; ENST00000331172; ENST00000331781; ENST00000332998; ENST00000334729; ENST00000339128; ENST00000341656; ENST00000344409; ENST00000354317; ENST00000358262; ENST00000359165; ENST00000359736; ENST00000360552; ENST00000366670; ENST00000369364; ENST00000372320; ENST00000374717; ENST00000378007; ENST00000380227; ENST0000…	miRNA-4_0	2016-09-22	miRBase	0.98731	1.79771	0.71286	2.31047	0.87023	1.18531	3.66275	4.39536	4.19669	1.79771
20500724	10.2558	7.73582	0.875035	0.314369	T	T	5.73553	0.000247803	0.00610607	T	A4D0X6_HUMAN; ABCA12; ABCA6; ABCA9; ABCC10; ABCE1; ABCG5; ABHD6; ACBD5; ACER3; ACP2; ACTA1; ACTC1; ACTL6A; ACTR10; ACTR6; ACVR1; ADAM22; ADAM28; ADAM7; ADAM9; ADAMTS6; ADO; ADPRHL1; ADRB1; AFF4; AGBL4; AGR3; AHSG; AKIRIN1; ALDH2; ALDH9A1; ALG14; ALG5; ALG9; ALKBH3; ALS2CR4; AMN1; ANKHD1; ANKRA2; ANKRD22; ANKRD33; ANKS4B; ANXA7; AP2A1; AP3S1; AP3S2; APLN; APLP2; AQP7; ARF1; ARHGAP19; ARID1A; ARID3…	ACER3; ACTR10; ADAM9; ADO; ADPRHL1; AFF4; AKIRIN1; ALG9; ANKRA2; AP2A1; APLN; APLP2; ARF1; ARID3A; ARPP19; ASB3; ATG12; ATM; ATP2A2; ATP5C1; AVL9; AZIN1; B3GNT5; B4GALT1; B4GALT5; BAG4; BAHD1; BAZ1B; BCL2; BCL6; BCL9; BDP1; BECN1; BLOC1S6; BTBD1; BTBD7; C1QBP; C7orf43; C7orf60; C8orf76; CAMKV; CAND1; CASP3; CAT; CBX2; CBX3; CCDC71L; CCNE2; CCNF; CD2AP; CDC37L1; CDC7; CDCA7; CELSR3; CEP152; CEP350…	hsa-miR-30b-5p	MIMAT0000420	chr8	-	135812813	135812834	MIMAT0000420_st	miRNA	Homo sapiens	chr8:135812813-135812834 (-)	22	UGUAAACAUCCUACACUCAGCU		hsa-mir-30d // chr8:135817119-135817188 (-); hsa-mir-30b // chr8:135812763-135812850 (-)	microcosm; MTI	ENST00000296662; ENST00000312412; ENST00000312710; ENST00000316183; ENST00000331871; ENST00000333616; ENST00000339495; ENST00000356965; ENST00000376867; ENST00000378018; ENST00000378368; ENST00000379728; ENST00000382544; ENST00000383030; ENST00000389295; ENST00000378772; ENST00000272895; ENST00000389663; ENST00000284425; ENST00000340001; ENST00000244533; ENST00000372530; ENST00000296577; ENST0000…	miRNA-4_0	2016-09-22	miRBase	7.76976	8.21091	7.60516	7.79232	7.35024	9.59428	10.3285	10.2697	10.5179	8.38334
20518879	9.05567	6.57177	1.10883	1.53318	T	T	5.5941	0.00836224	0.100957	T	CLIP1; GPR37L1; MTMR12; RAP2B; TDRKH; UBE2K	CLIP1; GPR37L1; MTMR12; RAP2B; TDRKH; UBE2K	hsa-miR-4485	MIMAT0019019	chr11	-	10529824	10529843	MIMAT0019019_st	miRNA	Homo sapiens	chr11:10529824-10529843 (-)	20	UAACGGCCGCGGUACCCUAA	ENST00000536684 // sense // 5UTR // 1; OTTHUMT00000469398 // sense // 5UTR // 1		MTI		miRNA-4_0	2016-09-22	miRBase	8.50776	9.15357	6.48588	6.03498	5.78266	9.14586	10.7858	10.935	8.73398	8.70968
20500466	3.03239	0.579372	2.22929	0.27748	T	F	5.4756	0.0268865	0.216264	F	A1CF; A3QJZ6_HUMAN; AAMP; ABCA1; ABCB11; ABCB6; ABCC12; ABHD15; ABHD4; ABL2; ACOX3; ACP5; ACVRL1; ADAT2; ADCY5; ADCYAP1R1; ADI1; ADIG; ADMR; ADORA3; ADRA1A; AEBP1; AFF4; AFM; AGAP1; AGO2; AGPAT2; AHRR; AIF1; AIFM3; AK2; AKAP1; AKAP13; AKAP2; ALDH1A2; ALDH6A1; ALG12; ALMS1; ALS2CR4; AMOTL2; ANGPTL2; ANK1; ANKFY1; ANKHD1; ANKRD10; ANKRD44; ANKRD45; AP1S2; AP5B1; APBB1; APBB1IP; APOA5; APOC3; ARAP2;…	A1CF; ABCC12; ABHD15; ADAT2; ADCY5; ADCYAP1R1; ADORA3; AFF4; AGAP1; AGO2; AK2; AKAP13; AKAP2; ALDH1A2; ALDH6A1; AMOTL2; ANGPTL2; ANKFY1; ANKRD45; AP1S2; AP5B1; ARAP2; ARHGAP6; ARNTL2; ARSE; AS3MT; ASGR1; ASIC4; ATF6B; ATP6AP1L; ATXN1; ATXN7; B4GALNT3; BACH2; BBS9; BCAN; BCL2; BCL7A; BID; BLOC1S5; BMPR1A; BRD4; BZW1; C11orf74; C12orf5; C17orf64; C1orf64; C21orf62; C4orf3; C6orf132; CACHD1; CACNA1C…	hsa-miR-211-5p	MIMAT0000268	chr15	-	31357298	31357319	MIMAT0000268_st	miRNA	Homo sapiens	chr15:31357298-31357319 (-)	22	UUCCCUUUGUCAUCCUUCGCCU	ENST00000256552 // sense // intron // 7; ENST00000397795 // sense // intron // 6; ENST00000542188 // sense // intron // 6; ENST00000558445 // sense // intron // 6; ENST00000558768 // sense // intron // 4; ENST00000559177 // sense // intron // 4; ENST00000560658 // sense // intron // 6; ENST00000560801 // sense // intron // 4; OTTHUMT00000251378 // sense // intron // 6; OTTHUMT00000417166 // sense…		microcosm; MTI	ENST00000296662; ENST00000298105; ENST00000314232; ENST00000333650; ENST00000340783; ENST00000341370; ENST00000380888; ENST00000382476; ENST00000382478; ENST00000382479; ENST00000376187; ENST00000248450; ENST00000374733; ENST00000263817; ENST00000265316; ENST00000216327; ENST00000367623; ENST00000200383; ENST00000356406; ENST00000218758; ENST00000388921; ENST00000382089; ENST00000382093; ENST0000…	miRNA-4_0	2016-09-22	miRBase	0.53541	0.42466	1.14568	0.70435	0.6127	1.5167	6.19783	3.50298	3.44469	0.35388
20500424	9.5868	7.18356	0.805453	0.320235	T	T	5.28988	0.000208214	0.00554145	T	ABCA12; ABCC10; ABCG5; ACBD5; ACP2; ACTA1; ACTC1; ACTL6A; ACTR10; ACVR1; ADAM22; ADAM28; ADAM7; ADAM9; ADAMTS6; ADAP2; ADC; ADO; ADORA2B; ADPRHL1; ADRB1; AFF4; AGBL4; AGO1; AGO2; AGXT; AK7; AKAP10; AKIRIN1; ALDH2; ALDH9A1; ALG14; ALG5; ALG9; ALKBH3; ANKRA2; ANKRD10; ANKRD22; ANKRD33; ANKS1A; AP2A1; AP3S1; APLP2; APOL4; AQP7; ARHGEF5; ARID1A; ARID3A; ARID4A; ARL10; ARL6; ARL6IP6; ARPP19; ARV1; ASB…	ADAM9; ADAP2; ADC; ADO; ADPRHL1; AFF4; AGO1; AGO2; AKIRIN1; ALG9; ANKRA2; APLP2; ARID3A; ARPP19; ASB3; ATG12; ATG2B; ATG5; ATM; ATP1A1; ATP2A2; AVL9; AZIN1; B4GALT1; B4GALT5; BAG4; BAHD1; BCL9; BECN1; BNIP3L; BTBD1; BTBD7; C10orf137; C7orf43; C7orf60; C8orf76; CAND1; CARS2; CASP3; CBX2; CBX3; CCDC71L; CCNF; CD2AP; CDC37L1; CDC7; CELSR3; CEP350; CFDP1; CHD1; CHST15; CLCC1; COPS7A; CPEB4; CREG1; CR…	hsa-miR-30d-5p	MIMAT0000245	chr8	-	135817162	135817183	MIMAT0000245_st	miRNA	Homo sapiens	chr8:135817162-135817183 (-)	22	UGUAAACAUCCCCGACUGGAAG		hsa-mir-30d // chr8:135817119-135817188 (-); hsa-mir-30b // chr8:135812763-135812850 (-)	microcosm; MTI; miRecords	ENST00000312710; ENST00000316183; ENST00000331781; ENST00000331871; ENST00000333616; ENST00000356965; ENST00000378018; ENST00000378368; ENST00000382544; ENST00000383030; ENST00000272895; ENST00000244533; ENST00000372530; ENST00000260645; ENST00000375889; ENST00000256997; ENST00000366684; ENST00000290378; ENST00000259034; ENST00000254286; ENST00000263640; ENST00000265727; ENST00000315984; ENST0000…	miRNA-4_0	2016-09-22	miRBase	6.95932	7.80706	7.1443	7.22062	7.18494	9.79727	9.42439	9.68766	9.4825	7.82885
20518783	3.83251	1.45037	2.02939	0.425822	T	F	5.21307	0.0269283	0.216264	F	ACACA; AKT1; ARGFX; ARL8B; CACNG8; CYP20A1; DCTPP1; ESYT2; HAUS3; HIPK3; KCNJ6; LGSN; MYRF; NDST1; P4HB; PPARGC1B; PRKD2; RAP1B; RCC2; REST; SPA17; TGFB2; TXNL1; VPS37B; WDR33; WTAP; ZNF609	ACACA; AKT1; ARGFX; ARL8B; CACNG8; CYP20A1; DCTPP1; ESYT2; HAUS3; HIPK3; KCNJ6; LGSN; MYRF; NDST1; P4HB; PPARGC1B; PRKD2; RAP1B; RCC2; REST; SPA17; TGFB2; TXNL1; VPS37B; WDR33; WTAP; ZNF609	hsa-miR-378e	MIMAT0018927	chr5	+	169455549	169455567	MIMAT0018927_st	miRNA	Homo sapiens	chr5:169455549-169455567 (+)	19	ACUGGACUUGGAGUCAGGA	ENST00000256935 // sense // intron // 34; ENST00000433448 // sense // intron // 3; ENST00000520908 // sense // intron // 20; ENST00000523351 // sense // intron // 10; ENST00000524185 // sense // intron // 35; ENST00000540750 // sense // intron // 20; OTTHUMT00000252828 // sense // intron // 34; OTTHUMT00000371641 // sense // intron // 35; OTTHUMT00000371643 // sense // intron // 20; OTTHUMT000003…		MTI		miRNA-4_0	2016-09-22	miRBase	2.02027	1.56793	1.20123	1.50778	0.8826	1.0954	5.5004	5.33487	4.15974	1.79199
20502237	9.49447	7.1454	0.400884	0.591334	T	T	5.09496	4.14036e-05	0.00158365	T	A1CF; A2ML1; A2RRG4_HUMAN; A4D2M5_HUMAN; AADAC; AADAT; AAK1; AARS2; ABCA1; ABCB9; ABCC10; ABCD3; ABCG8; ABHD11; ABHD15; ABHD2; ABI2; ACAD11; ACADSB; ACADVL; ACAP2; ACBD5; ACER2; ACOT8; ACOT9; ACOX1; ACOX2; ACPL2; ACSL4; ACTL6A; ACTR2; ACVR1B; ACYP1; ADAL; ADAM33; ADAMTS9; ADAR; ADAT2; ADD1; ADM; ADORA2B; ADRA1B; ADRBK2; AFF1; AGFG2; AGMAT; AGO1; AGO3; AHI1; AIG1; AIM1L; AIM2; AK1; AKAP11; AKR7A2;…	A1CF; AAK1; ABCA1; ABCG8; ABHD15; ABHD2; ABI2; ACADSB; ACAP2; ACBD5; ACER2; ACOT9; ACOX1; ACSL4; ACTR2; ACVR1B; ADAR; ADAT2; ADD1; ADRBK2; AFF1; AGFG2; AGMAT; AGO1; AGO3; AKAP11; AKR7A2; AKTIP; ALDH9A1; ANKFY1; ANKH; ANKIB1; ANKRD12; ANKRD13C; ANKRD33B; ANKRD50; ANKRD52; ANKS4B; AP1G1; APOH; ARAP2; ARCN1; ARHGAP1; ARHGAP12; ARHGAP35; ARHGEF18; ARHGEF7; ARID4B; ARL1; ARSJ; ASB1; ASB16; ATAD2; ATAT…	hsa-miR-20b-5p	MIMAT0001413	chrX	-	133303880	133303902	MIMAT0001413_st	miRNA	Homo sapiens	chrX:133303880-133303902 (-)	23	CAAAGUGCUCAUAGUGCAGGUAG		hsa-mir-19b-2 // chrX:133303701-133303796 (-); hsa-mir-92a-2 // chrX:133303568-133303642 (-); hsa-mir-106a // chrX:133304228-133304308 (-); hsa-mir-363 // chrX:133303408-133303482 (-); hsa-mir-18b // chrX:133304071-133304141 (-); hsa-mir-20b // chrX:133303839-133303907 (-)	microcosm; MTI; miRecords	ENST00000260968; ENST00000295251; ENST00000300515; ENST00000306804; ENST00000310391; ENST00000312528; ENST00000314893; ENST00000316405; ENST00000317000; ENST00000317182; ENST00000320415; ENST00000324089; ENST00000324999; ENST00000328239; ENST00000328749; ENST00000329210; ENST00000331425; ENST00000331447; ENST00000333401; ENST00000333983; ENST00000334627; ENST00000335055; ENST00000336168; ENST0000…	miRNA-4_0	2016-09-22	miRBase	8.31718	7.10155	7.24275	7.14579	6.75378	8.67275	9.60896	9.48	9.6358	9.19721
20517816	8.43461	6.16153	1.44714	0.531587	T	T	4.83352	0.00447223	0.0638774	T	AAED1; ABHD17B; ACTR2; ACVR1B; ADAMTS9; ADAR; AKAP11; AKAP17A; AKR7A2; ANKH; ANKRD11; ANKRD33B; ANKRD52; APEX1; APPL1; ARSJ; ATL3; ATP6V0B; ATXN1; ATXN7L3B; B2M; BCL2L11; BMP2; BNIP2; BRI3BP; BTF3L4; BTG2; BTG3; BZW1; C11orf30; C15orf41; C16orf70; C18orf32; C9orf40; CAMLG; CAPRIN2; CAV1; CBX1; CBX8; CCDC71L; CCND1; CD55; CD59; CENPQ; CEP97; CERCAM; CHSY1; CKAP2; CLEC12B; CLIC4; CNOT6L; COIL; COX1…	AAED1; ABHD17B; ACTR2; ACVR1B; ADAMTS9; ADAR; AKAP11; AKAP17A; AKR7A2; ANKH; ANKRD11; ANKRD33B; ANKRD52; APEX1; APPL1; ARSJ; ATL3; ATP6V0B; ATXN1; ATXN7L3B; B2M; BCL2L11; BMP2; BNIP2; BRI3BP; BTF3L4; BTG2; BTG3; BZW1; C11orf30; C15orf41; C16orf70; C18orf32; C9orf40; CAMLG; CAPRIN2; CAV1; CBX1; CBX8; CCDC71L; CCND1; CD55; CD59; CENPQ; CEP97; CERCAM; CHSY1; CKAP2; CLEC12B; CLIC4; CNOT6L; COIL; COX1…	hsa-miR-3609	MIMAT0017986	chr7	+	98479323	98479346	MIMAT0017986_st	miRNA	Homo sapiens	chr7:98479323-98479346 (+)	24	CAAAGUGAUGAGUAAUACUGGCUG	ENST00000355540 // sense // intron // 2; ENST00000359863 // sense // intron // 2; ENST00000417523 // sense // intron // 3; ENST00000446306 // sense // intron // 1; OTTHUMT00000317978 // sense // intron // 2; OTTHUMT00000317979 // sense // intron // 2; OTTHUMT00000317981 // sense // intron // 1; OTTHUMT00000317982 // sense // intron // 3		MTI		miRNA-4_0	2016-09-22	miRBase	6.413	6.48069	5.39311	5.43984	6.21735	10.1081	7.77741	8.60669	8.5459	6.13162
20528493	9.62208	7.35383	0.907203	0.209983	T	T	4.81737	0.00042456	0.00964768	T	ADCYAP1; AKAP6; ALG14; ANG; ARID1A; ARL10; ARL5C; BANK1; BTN3A2; C19orf52; CABP4; CC2D1B; CDK4; CDKL1; CDKN3; CEP170; CHD9; CHSY1; CIAO1; CMBL; COX20; CYTIP; DGKE; DIP2A; DNAJC22; DRP2; EIF4E; EPGN; ETNK1; EXO5; FAM180B; FAM71F2; FKBP14; FLYWCH2; FSD2; GINM1; GLG1; GNE; GNPNAT1; GOLGA7B; GOT1; GSTM3; GTF2H5; HEYL; HIF1AN; HINFP; HSPA4L; IGF1; IGSF6; IL6R; JPH2; KLB; KRBA2; LRRC3C; MAPK1; MFSD8; M…	ADCYAP1; AKAP6; ALG14; ANG; ARID1A; ARL10; ARL5C; BANK1; BTN3A2; C19orf52; CABP4; CC2D1B; CDK4; CDKL1; CDKN3; CEP170; CHD9; CHSY1; CIAO1; CMBL; COX20; CYTIP; DGKE; DIP2A; DNAJC22; DRP2; EIF4E; EPGN; ETNK1; EXO5; FAM180B; FAM71F2; FKBP14; FLYWCH2; FSD2; GINM1; GLG1; GNE; GNPNAT1; GOLGA7B; GOT1; GSTM3; GTF2H5; HEYL; HIF1AN; HINFP; HSPA4L; IGF1; IGSF6; IL6R; JPH2; KLB; KRBA2; LRRC3C; MAPK1; MFSD8; M…	hsa-miR-7641	MIMAT0029782	chr11	+	104123325	104123343	MIMAT0029782_st	miRNA	Homo sapiens	chr11:104123325-104123343 (+)	19	UUGAUCUCGGAAGCUAAGC	ENST00000516442 // sense // exon // 1; ENST00000238667 // sense // intron // 1; ENST00000364226 // sense // exon // 1; ENST00000554496 // sense // intron // 1; ENST00000555385 // sense // intron // 1; OTTHUMT00000413672 // sense // intron // 1; OTTHUMT00000413673 // sense // intron // 1; OTTHUMT00000414439 // sense // intron // 1		MTI		miRNA-4_0	2016-09-22	miRBase	7.4905	7.31076	7.60228	7.0489	7.3202	8.81419	9.6239	10.0374	10.0378	7.9349
20519420	3.35713	1.09421	1.43335	0.153707	T	F	4.79964	0.00421291	0.060676	F	AASDHPPT; ARHGEF7; ARID1A; BPTF; BRMS1; C12orf5; C16orf58; C21orf2; CACNA2D1; CCNT1; CD44; CNEP1R1; CNNM2; CRAMP1L; DPF2; E2F3; EID2B; EPOR; GATSL2; GLO1; GNAS; GTF2A1; HS3ST1; IYD; KAT7; KCNJ11; LARP4B; MEMO1; MYCN; NCOA3; NDUFB5; NKIRAS2; NUP50; OLA1; OSBPL9; PARD3B; PCNA; PERP; POLM; RPS23; RPS9; SGTB; SLC38A2; SPATA3; SRPRB; STRN; STX1B; TIMM10; TMEM133; TMPO; TNKS2; TRAPPC3L; TRIM4; TRMT5; U…	AASDHPPT; ARHGEF7; ARID1A; BPTF; BRMS1; C12orf5; C16orf58; C21orf2; CACNA2D1; CCNT1; CD44; CNEP1R1; CNNM2; CRAMP1L; DPF2; E2F3; EID2B; EPOR; GATSL2; GLO1; GNAS; GTF2A1; HS3ST1; IYD; KAT7; KCNJ11; LARP4B; MEMO1; MYCN; NCOA3; NDUFB5; NKIRAS2; NUP50; OLA1; OSBPL9; PARD3B; PCNA; PERP; POLM; RPS23; RPS9; SGTB; SLC38A2; SPATA3; SRPRB; STRN; STX1B; TIMM10; TMEM133; TMPO; TNKS2; TRAPPC3L; TRIM4; TRMT5; U…	hsa-miR-4642	MIMAT0019702	chr6	+	44403387	44403408	MIMAT0019702_st	miRNA	Homo sapiens	chr6:44403387-44403408 (+)	22	AUGGCAUCGUCCCCUGGUGGCU	ENST00000371477 // sense // intron // 14; OTTHUMT00000040743 // sense // intron // 14		MTI		miRNA-4_0	2016-09-22	miRBase	1.20123	1.06419	1.04539	1.2929	0.89316	1.64459	4.05702	3.7453	4.86844	1.79097
20500137	11.1798	8.94258	0.506942	0.356803	T	T	4.71501	2.94465e-05	0.00118776	T	AACS; ABCA2; ABCA7; ABCB1; ABCB7; ABCC3; ABHD14B; ABHD17C; ABHD5; ABHD7; ABI2; ACBD5; ACCN4; ACOX3; ACPL2; ACSL4; ACTB; ACTL6A; ACTN1; ACVR1; ADAMTS20; ADIPOR2; ADRM1; ADSS; AFF1; AFTPH; AGO1; AGO3; AGPAT5; AGR3; AHDC1; AHSA1; AHSA2; AKAP2; ALAD; ALG1; ALG2; ALKBH2; ALKBH6; ALPK1; ALPK2; ALS2CR12; ALS2CR16; ALS2CR7; AMMECR1L; ANAPC10; ANGEL2; ANKIB1; ANKRD10; ANKRD12; ANKRD33; ANKRD34; ANKRD50; A…	ABCA2; ABHD14B; ABHD17C; ABHD5; ACBD5; ACPL2; ACSL4; ACTB; ACVR1; ADIPOR2; ADRM1; ADSS; AFF1; AFTPH; AGO1; AGO3; AGPAT5; AHDC1; AKAP2; ALAD; ALG1; ALG2; ALKBH6; AMMECR1L; ANGEL2; ANKIB1; ANKRD10; ANKRD12; ANKRD50; ANKRD52; AP2B1; AP3S2; ARAP2; ARC; ARFGEF1; ARHGAP1; ARHGAP11A; ARHGAP12; ARHGEF26; ARID4B; ARL6IP1; ARL8A; ARMC8; ARPP19; ARRDC3; ASNA1; ATF2; ATG14; ATG16L1; ATG2B; ATG5; ATM; ATMIN; …	hsa-miR-19b-3p	MIMAT0000074	chr13	+	92003499	92003521	MIMAT0000074_st	miRNA	Homo sapiens	chr13:92003499-92003521 (+); chrX:133303713-133303735 (-)	23	UGUGCAAAUCCAUGCAAAACUGA	ENST00000400282 // sense // intron // 3; ENST00000581816 // sense // exon // 3; ENST00000582141 // sense // exon // 2; OTTHUMT00000045448 // sense // intron // 3; OTTHUMT00000442497 // sense // exon // 2; OTTHUMT00000442498 // sense // exon // 3; ENST00000385077 // sense // exon // 1	hsa-mir-17 // chr13:92002859-92002942 (+); hsa-mir-18a // chr13:92003005-92003075 (+); hsa-mir-19a // chr13:92003145-92003226 (+); hsa-mir-19b-1 // chr13:92003446-92003532 (+); hsa-mir-20a // chr13:92003319-92003389 (+); hsa-mir-92a-1 // chr13:92003568-92003645 (+); hsa-mir-19b-2 // chrX:133303701-133303796 (-); hsa-mir-92a-2 // chrX:133303568-133303642 (-); hsa-mir-106a // chrX:133304228-1333043…	microcosm; MTI; miRecords	ENST00000247761; ENST00000299589; ENST00000301828; ENST00000334002; ENST00000335055; ENST00000340134; ENST00000354259; ENST00000354937; ENST00000368793; ENST00000375965; ENST00000375968; ENST00000377417; ENST00000379571; ENST00000382930; ENST00000383009; ENST00000316519; ENST00000331699; ENST00000263094; ENST00000265724; ENST00000253577; ENST00000373394; ENST00000285238; ENST00000013894; ENST0000…	miRNA-4_0	2016-09-22	miRBase	9.70532	9.14328	8.94661	8.88205	8.83552	11.1774	11.2354	10.89	11.2854	10.0665
20525515	6.13515	3.90559	1.10867	0.47266	T	F	4.68991	0.0155357	0.15447	F	ADRA2B; AGO2; ARHGAP31; ASB6; BARHL1; CALR; CASKIN1; CASZ1; CC2D1B; CLIP1; CTC1; CTDNEP1; EIF5AL1; EMID1; EPN1; GDF5OS; GLI4; GNAI2; GPRIN1; HAND2; HCFC1; HIC1; HMX1; INO80E; KDM6B; MKNK2; MLLT1; MNT; NFIC; NKX6-2; NLRP2; PDZD4; PER1; PLCG1; PLIN1; RAB11FIP4; RNF126; SEMA3F; SHISA6; SIGLEC12; SIPA1; SLC11A2; SLC47A1; TAF8; TBR1; THBS1; TULP1; UNK; WASF3; YIPF2; ZBTB47; ZBTB7B; ZNF43; ZNF562	ADRA2B; AGO2; ARHGAP31; ASB6; BARHL1; CALR; CASKIN1; CASZ1; CC2D1B; CLIP1; CTC1; CTDNEP1; EIF5AL1; EMID1; EPN1; GDF5OS; GLI4; GNAI2; GPRIN1; HAND2; HCFC1; HIC1; HMX1; INO80E; KDM6B; MKNK2; MLLT1; MNT; NFIC; NKX6-2; NLRP2; PDZD4; PER1; PLCG1; PLIN1; RAB11FIP4; RNF126; SEMA3F; SHISA6; SIGLEC12; SIPA1; SLC11A2; SLC47A1; TAF8; TBR1; THBS1; TULP1; UNK; WASF3; YIPF2; ZBTB47; ZBTB7B; ZNF43; ZNF562	hsa-miR-6777-5p	MIMAT0027454	chr17	-	17716832	17716854	MIMAT0027454_st	miRNA	Homo sapiens	chr17:17716832-17716854 (-)	23	ACGGGGAGUCAGGCAGUGGUGGA	ENST00000261646 // sense // intron // 17; ENST00000338854 // sense // intron // 17; ENST00000355815 // sense // intron // 18; ENST00000395751 // sense // intron // 16; ENST00000395756 // sense // intron // 12; ENST00000395757 // sense // intron // 15; ENST00000478616 // sense // intron // 2; ENST00000485080 // sense // intron // 1; ENST00000486311 // sense // intron // 2; OTTHUMT00000131771 // se…	hsa-mir-33b // chr17:17717150-17717245 (-); hsa-mir-6777 // chr17:17716794-17716859 (-)	MTI		miRNA-4_0	2016-09-22	miRBase	4.97147	3.89535	4.38676	3.87242	3.94603	5.76347	6.30982	6.22404	6.13558	3.67334
20536534	3.00868	0.785086	0.878966	0.409248	T	T	4.67056	0.00095297	0.0184295	T			hsa-mir-3607	MI0015997	chr5	+	85916314	85916392	MI0015997_s_st	stem-loop	Homo sapiens	chr5:85916314-85916392 (+)	79	AAGGUUGCGGUGCAUGUGAUGAAGCAAAUCAGUAUGAAUGAAUUCAUGAUACUGUAAACGCUUUCUGAUGUACUACUCA	ENST00000247655 // sense // intron // 2; ENST00000505430 // sense // intron // 3; ENST00000509578 // sense // exon // 2; ENST00000510447 // sense // intron // 2; ENST00000511472 // sense // intron // 2; ENST00000513124 // sense // intron // 2; ENST00000515763 // sense // intron // 2; OTTHUMT00000239260 // sense // intron // 2; OTTHUMT00000369746 // sense // exon // 2; OTTHUMT00000369747 // sense …				miRNA-4_0	2016-09-22	miRBase	0.73137	1.4358	0.3244	0.71286	0.9855	2.94701	3.28948	2.46315	3.30749	1.19175
20515603	7.13469	4.9358	1.34241	0.613262	T	T	4.59125	0.00167262	0.0295972	T	ABCC5; ADAMTS14; ADRA2B; AFF2; AGO2; AMOTL2; ANKRD45; ARHGEF2; ARIH1; ARRB1; ASCL2; ASPH; ATG2A; ATP6V1B1; B4GALT5; BARHL1; BNC2; BRIX1; C12orf49; C19orf47; C5orf24; C6orf106; CACNA1C; CALR; CARD10; CASKIN1; CBS; CC2D1B; CCDC50; CCDC77; CCL22; CDKN1B; CHST12; CITED4; CLIP1; CLSTN1; CPNE2; CREB3L2; CREBL2; CSTF2; CTC1; DAZAP2; DCAF7; DDX6; DIRAS1; DUSP7; DYRK1B; EFNA1; EIF5AL1; ELAVL3; ENTHD1; EVC…	ABCC5; ADAMTS14; ADRA2B; AFF2; AGO2; AMOTL2; ANKRD45; ARHGEF2; ARIH1; ARRB1; ASCL2; ASPH; ATG2A; ATP6V1B1; B4GALT5; BARHL1; BNC2; BRIX1; C12orf49; C19orf47; C5orf24; C6orf106; CACNA1C; CALR; CARD10; CASKIN1; CBS; CC2D1B; CCDC50; CCDC77; CCL22; CDKN1B; CHST12; CITED4; CLIP1; CLSTN1; CPNE2; CREB3L2; CREBL2; CSTF2; CTC1; DAZAP2; DCAF7; DDX6; DIRAS1; DUSP7; DYRK1B; EFNA1; EIF5AL1; ELAVL3; ENTHD1; EVC…	hsa-miR-3175	MIMAT0015052	chr15	+	93447638	93447659	MIMAT0015052_st	miRNA	Homo sapiens	chr15:93447638-93447659 (+)	22	CGGGGAGAGAACGCAGUGACGU	ENST00000309818 // sense // intron // 2; ENST00000394196 // sense // intron // 2; ENST00000420239 // sense // intron // 2; ENST00000536619 // sense // 3UTR // 1; ENST00000556722 // sense // intron // 5; ENST00000556930 // sense // intron // 3; ENST00000557381 // sense // intron // 2; OTTHUMT00000313528 // sense // intron // 2; OTTHUMT00000415070 // sense // intron // 5; OTTHUMT00000415073 // sens…		MTI		miRNA-4_0	2016-09-22	miRBase	5.81561	4.84261	5.31955	4.68659	4.21453	9.38732	6.29566	6.37952	8.33899	7.01222
20500463	3.18844	1.02663	1.31127	0.159939	T	F	4.47476	0.00334355	0.0515581	F	ADO; AKAP8; ALG14; ALPK3; ANKRD33B; ANKRD50; AR; ARL5B; ARL6IP6; ARPP19; ATF7IP; ATP5EP2; AZI2; BCL7A; BDNF-AS; C19orf40; C5ORF51; CACNG2; CDC5L; CDV3; CHD4; CHEK2; CLEC2D; CNIH; CNN2; CNNM2; CNOT6L; COX10; CREG2; CRK; CSNK1A1; CSTF1; CSTF2; DDT; DYNLT1; EOGT; ESF1; ETNK1; ETS2; EXOG; F2RL1; FAM104A; FAM19A1; FGFR1OP; FLCN; FZD6; GABRA2; GLO1; GPAM; GPR141; GSPT1; HELLS; HMGN2; HOXD11; HRK; HS2ST…	ADO; AKAP8; ALG14; ALPK3; ANKRD33B; ANKRD50; AR; ARL5B; ARL6IP6; ARPP19; ATF7IP; ATP5EP2; AZI2; BCL7A; BDNF-AS; C19orf40; C5ORF51; CACNG2; CDC5L; CDV3; CHD4; CHEK2; CLEC2D; CNIH; CNN2; CNNM2; CNOT6L; COX10; CREG2; CRK; CSNK1A1; CSTF1; CSTF2; DDT; DYNLT1; EOGT; ESF1; ETNK1; ETS2; EXOG; F2RL1; FAM104A; FAM19A1; FGFR1OP; FLCN; FZD6; GABRA2; GLO1; GPAM; GPR141; GSPT1; HELLS; HMGN2; HOXD11; HRK; HS2ST…	hsa-miR-205-3p	MIMAT0009197	chr1	+	209605548	209605568	MIMAT0009197_st	miRNA	Homo sapiens	chr1:209605548-209605568 (+)	21	GAUUUCAGUGGAGUGAAGUUC	ENST00000366437 // sense // exon // 4; ENST00000429156 // sense // exon // 5; ENST00000431096 // sense // exon // 4; ENST00000433108 // sense // exon // 2; ENST00000440276 // sense // exon // 4; ENST00000451937 // sense // exon // 4; ENST00000458250 // sense // intron // 3; ENST00000603283 // sense // exon // 3; OTTHUMT00000088231 // sense // exon // 2; OTTHUMT00000088232 // sense // exon // 5; O…		MTI		miRNA-4_0	2016-09-22	miRBase	0.94948	1.01674	1.12193	1.25481	0.838	1.18852	3.37606	2.5119	3.47537	4.73405
20537986	2.7174	0.592862	0.850456	0.457553	T	F	4.36064	0.000596526	0.012683	F			hsa-mir-6516	MI0025513	chr17	+	75085499	75085579	MI0025513_x_st	stem-loop	Homo sapiens	chr17:75085499-75085579 (+)	81	UGGGUUUUGAAUUUGCAGUAACAGGUGUGAGCAUUCUAGCAGCAGUUUGAUGAUCAUGUAUGAUACUGCAAACAGGACCUA	ENST00000366365 // sense // exon // 2; ENST00000392476 // sense // intron // 2; ENST00000430767 // sense // intron // 1; ENST00000434411 // sense // intron // 2; ENST00000515981 // sense // exon // 1; ENST00000561633 // sense // intron // 2; ENST00000561721 // sense // intron // 2; ENST00000564414 // sense // intron // 2; ENST00000564509 // sense // intron // 1; ENST00000565256 // sense // intron…				miRNA-4_0	2016-09-22	miRBase	0.45862	1.55796	0.82944	0.45733	0.62976	3.37606	2.51266	2.61285	3.57959	1.42733
20500422	11.0478	8.93175	0.712864	0.173027	T	T	4.33511	0.000496439	0.0108391	T	A4D0X6_HUMAN; ABCA12; ABCA6; ABCA9; ABCB1; ABCC10; ABCC5; ABCE1; ABCF1; ABCG5; ABI2; ACBD5; ACP2; ACSL1; ACTA1; ACTC1; ACTL6A; ACTR10; ACTR6; ACVR1; ADAM22; ADAM28; ADAM9; ADAMTS6; ADO; ADORA2B; ADPRHL1; ADRB1; AFF4; AGBL4; AGO1; AGPAT5; AIFM1; AKIRIN1; ALDH2; ALDH5A1; ALDH9A1; ALG5; ALG9; ALKBH3; ALS2CR16; ALS2CR4; AMN1; ANKHD1; ANKRA2; ANKRD22; ANKRD33; ANKS4B; ANP32B; ANXA7; AP2A1; AP3S1; APBA…	ABCE1; ABI2; ADAM9; ADO; ADPRHL1; AFF4; AGO1; AGPAT5; AIFM1; AKIRIN1; ALDH5A1; ALG9; ANKRA2; APLN; APLP2; ARCN1; ARF1; ARF3; ARFGAP1; ARHGAP44; ARHGEF12; ARHGEF6; ARID3A; ARPP19; ASB3; ATM; ATP2A2; ATP6V1C1; AVL9; AZIN1; B3GNT5; B4GALT1; B4GALT5; BAG4; BAHD1; BCCIP; BCL9; BECN1; BIRC5; BLMH; BLOC1S4; BTBD1; BTBD7; C16orf70; C1QBP; C7orf43; C7orf60; C8orf76; CADPS2; CAMKV; CAND1; CAPZA1; CASC4; CA…	hsa-miR-30c-5p	MIMAT0000244	chr1	+	41222972	41222994	MIMAT0000244_st	miRNA	Homo sapiens	chr1:41222972-41222994 (+); chr6:72086706-72086728 (-)	23	UGUAAACAUCCUACACUCUCAGC	ENST00000413945 // sense // intron // 3; ENST00000436803 // sense // intron // 3; ENST00000602823 // sense // intron // 2; OTTHUMT00000041155 // sense // intron // 3; OTTHUMT00000041167 // sense // intron // 3; OTTHUMT00000467928 // sense // intron // 2; ENST00000308733 // sense // intron // 4; ENST00000372651 // sense // intron // 5; ENST00000372652 // sense // intron // 5; ENST00000372653 // se…	hsa-mir-30c-1 // chr1:41222956-41223044 (+); hsa-mir-30e // chr1:41220027-41220118 (+)	microcosm; MTI; miRecords	ENST00000284414; ENST00000296662; ENST00000312412; ENST00000312710; ENST00000314747; ENST00000316183; ENST00000331781; ENST00000331871; ENST00000333616; ENST00000333750; ENST00000354259; ENST00000356965; ENST00000357279; ENST00000372493; ENST00000378018; ENST00000378187; ENST00000378368; ENST00000382544; ENST00000378772; ENST00000272895; ENST00000284425; ENST00000340001; ENST00000265724; ENST0000…	miRNA-4_0	2016-09-22	miRBase	9.2766	9.20966	8.92694	8.91401	8.95275	10.1679	10.9739	11.1423	11.0408	9.49347
20500156	8.61288	6.51818	1.10443	0.648011	T	T	4.27138	0.0206512	0.18258	T	AARS; AASDHPPT; ABCB8; ABCC11; ABO; ACAD9; ACAN; ACAT1; ACE; ACER2; ACOT7; ACP5; ACR; ACTA1; ADD1; ADH7; ADORA2A; AFF3; AFF4; AFG3L2; AGBL1; AGBL5; AHDC1; AIFM3; AJAP1; AK1; AKR1C2; AKT1; ALDOA; ALMS1; ALPK1; ALS2CR12; ANGPT2; ANGPTL6; ANXA1; AP1M2; APBB2; APEX1; APOBEC3H; ARG1; ARHGAP29; ARID5A; ARIH1; ASAH3L; ASH2L; ASPA; ASPM; ASPN; ATF3; ATM; ATPAF2; ATPBD1B; ATXN7L1; B3GAT3; B3GNT3; BARHL2; …	AASDHPPT; ACER2; ADD1; AKT1; APEX1; CLEC4E; CYB5A; FSD2; FTSJ3; HIST1H1E; KLHL15; MAZ; MPPED1; MXI1; NINJ1; NPTX1; PNRC2; POLL; PPARA; RPS16; SPIN3; STX7; TMEM199; TUBB2A; U2SURP; UBXN2B; UFM1; UMPS; VAV3; WNT10A; ZMAT1	hsa-miR-27a-5p	MIMAT0004501	chr19	-	13947301	13947322	MIMAT0004501_st	miRNA	Homo sapiens	chr19:13947301-13947322 (-)	22	AGGGCUUAGCUGCUUGUGAGCA		hsa-mir-23a // chr19:13947401-13947473 (-); hsa-mir-24-2 // chr19:13947101-13947173 (-); hsa-mir-27a // chr19:13947254-13947331 (-)	microcosm; MTI	ENST00000302336; ENST00000313760; ENST00000331979; ENST00000334042; ENST00000342688; ENST00000343105; ENST00000355668; ENST00000358629; ENST00000377299; ENST00000378262; ENST00000380596; ENST00000381231; ENST00000382128; ENST00000382953; ENST00000383140; ENST00000261772; ENST00000358849; ENST00000356608; ENST00000319858; ENST00000319878; ENST00000308982; ENST00000268134; ENST00000265838; ENST0000…	miRNA-4_0	2016-09-22	miRBase	7.32203	6.34437	6.46791	6.71857	5.53383	6.16524	8.71203	8.47738	8.68477	7.38803
20535218	2.79416	0.717945	2.12916	0.223519	T	F	4.217	0.0312967	0.235388	F			hsa-mir-509-1	MI0003196	chrX	-	146342050	146342143	MI0003196_s_st	stem-loop	Homo sapiens	chrX:146342050-146342143 (-)	94	CAUGCUGUGUGUGGUACCCUACUGCAGACAGUGGCAAUCAUGUAUAAUUAAAAAUGAUUGGUACGUCUGUGGGUAGAGUACUGCAUGACACAUG		hsa-mir-509-1 // chrX:146342050-146342143 (-); hsa-mir-509-2 // chrX:146340278-146340368 (-); hsa-mir-509-3 // chrX:146341170-146341244 (-)			miRNA-4_0	2016-09-22	miRBase	0.9049	0.72798	0.9185	0.38945	0.58583	0.90517	4.9731	5.06537	2.61703	0.64053
20535638	2.79416	0.717945	2.12916	0.223519	T	F	4.217	0.0312967	0.235388	F			hsa-mir-509-2	MI0005530	chrX	-	146340278	146340368	MI0005530_s_st	stem-loop	Homo sapiens	chrX:146340278-146340368 (-)	91	CAUGCUGUGUGUGGUACCCUACUGCAGACAGUGGCAAUCAUGUAUAAUUAAAAAUGAUUGGUACGUCUGUGGGUAGAGUACUGCAUGACAC		hsa-mir-509-1 // chrX:146342050-146342143 (-); hsa-mir-509-2 // chrX:146340278-146340368 (-); hsa-mir-509-3 // chrX:146341170-146341244 (-); hsa-mir-514b // chrX:146331669-146331748 (-)			miRNA-4_0	2016-09-22	miRBase	0.9049	0.72798	0.9185	0.38945	0.58583	0.90517	4.9731	5.06537	2.61703	0.64053
20535683	2.79416	0.717945	2.12916	0.223519	T	F	4.217	0.0312967	0.235388	F			hsa-mir-509-3	MI0005717	chrX	-	146341170	146341244	MI0005717_s_st	stem-loop	Homo sapiens	chrX:146341170-146341244 (-)	75	GUGGUACCCUACUGCAGACGUGGCAAUCAUGUAUAAUUAAAAAUGAUUGGUACGUCUGUGGGUAGAGUACUGCAU		hsa-mir-509-1 // chrX:146342050-146342143 (-); hsa-mir-509-2 // chrX:146340278-146340368 (-); hsa-mir-509-3 // chrX:146341170-146341244 (-); hsa-mir-514b // chrX:146331669-146331748 (-)			miRNA-4_0	2016-09-22	miRBase	0.9049	0.72798	0.9185	0.38945	0.58583	0.90517	4.9731	5.06537	2.61703	0.64053
20506022	3.19271	1.14748	2.51967	0.3128	T	F	4.12738	0.0337665	0.24694	F	A0AVR7_HUMAN; A4D0Y5_HUMAN; AATK; ABCA9; ABCB5; ABCC2; ABHD14B; ABHD3; ABHD7; ABI2; ACBD5; ACIN1; ACLY; ACR; ACTA1; ACYP2; ADA; ADAM23; ADAM9; ADAMTS4; ADAMTS9; ADAMTSL4; ADH1B; ADK; ADM; AFF4; AGBL1; AGPAT3; AHRR; AHSA1; AHSA2; AHSG; AKT3; ALCAM; ALG12; ALPK1; AMDHD1; AMER1; AMHR2; AMMECR1; AMPD1; AMPH; ANGPT1; ANKHD1; ANKRD13A; ANKRD29; ANKRD33; ANKRD34; ANR38_HUMAN; ANXA5; APP; APRV1_HUMAN; AQ…	ABI2; ACTA1; ADAMTS9; ADH1B; AKT3; AMER1; AMMECR1; ANKRD13A; APP; AR; ASB11; ATP5S; ATP7A; AZIN1; BNC2; BRCC3; BRWD3; BVES; C11orf74; C12orf60; C1D; C9orf170; CBX1; CCDC38; CDH6; CERCAM; CFL2; CHORDC1; CLEC2D; CLN8; CREB1; CSMD1; CSRNP3; CTSE; CYGB; CYP4V2; DCAF8; DEK; DGKH; DGUOK; DMD; DOCK7; DUSP7; DYRK2; EDA2R; EFCAB11; ELF2; ENTHD1; ENTPD5; EPHA1; EPHA5; ETV6; FAM26E; FBXO28; FGF5; FLVCR1; FR…	hsa-miR-297	MIMAT0004450	chr4	-	111781780	111781800	MIMAT0004450_st	miRNA	Homo sapiens	chr4:111781780-111781800 (-)	21	AUGUAUGUGUGCAUGUGCAUG			microcosm; MTI	ENST00000297001; ENST00000310595; ENST00000312214; ENST00000315063; ENST00000327235; ENST00000328626; ENST00000330192; ENST00000334567; ENST00000334663; ENST00000338192; ENST00000338465; ENST00000342643; ENST00000373739; ENST00000377771; ENST00000379146; ENST00000379228; ENST00000381784; ENST00000381785; ENST00000382273; ENST00000383009; ENST00000332172; ENST00000378768; ENST00000326724; ENST0000…	miRNA-4_0	2016-09-22	miRBase	0.82655	1.61161	1.31492	0.93141	1.14673	7.44323	1.54393	2.99724	4.81136	1.46003
20535862	3.10892	1.13035	1.09601	0.376162	T	F	3.94102	0.0272668	0.217834	F			hsa-mir-1248	MI0006383	chr3	+	186504461	186504566	MI0006383_s_st	stem-loop	Homo sapiens	chr3:186504461-186504566 (+)	106	UUUACCUUCUUGUAUAAGCACUGUGCUAAAAUUGCAGACACUAGGACCAUGUCUUGGUUUUUGCAAUAAUGCUAGCAGAGUACACACAAGAAGAAAAGUAACAGCA	ENST00000323963 // sense // intron // 7; ENST00000356531 // sense // intron // 6; ENST00000408493 // sense // exon // 1; ENST00000425053 // sense // intron // 7; ENST00000426808 // sense // intron // 6; ENST00000429589 // sense // intron // 6; ENST00000440191 // sense // intron // 7; ENST00000443963 // sense // intron // 6; ENST00000465792 // sense // intron // 1; ENST00000468362 // sense // intr…				miRNA-4_0	2016-09-22	miRBase	1.4335	1.12822	1.52747	0.90425	0.61495	1.21479	3.08187	2.95451	3.31465	1.05069
20525721	7.8368	5.86149	1.14213	0.484048	T	T	3.93212	0.0452216	0.291762	T	ABCF1; AGTPBP1; ANKRD45; AP1S3; ASTN2; BMP3; BRIX1; BTF3L4; C11orf84; C12orf5; C17orf85; C1orf174; C3; C9orf114; CAPN7; CCBE1; CCDC64; CCDC77; CD226; CDCA8; CDK19; CDKN1A; CECR2; CENPN; CEP57L1; CES2; CLCC1; CLIC4; CLPSL1; CNBP; CNNM3; COX6B1; CSDC2; CSNK1E; CXorf36; CXorf56; CYP2B6; CYP2C19; CYP4A11; CYP4A22; DBNDD2; DNAJC24; DNAL1; DYRK1A; EBNA1BP2; EDAR; ELOVL1; EMP2; EN2; FAM161B; FNDC3B; FXR…	ABCF1; AGTPBP1; ANKRD45; AP1S3; ASTN2; BMP3; BRIX1; BTF3L4; C11orf84; C12orf5; C17orf85; C1orf174; C3; C9orf114; CAPN7; CCBE1; CCDC64; CCDC77; CD226; CDCA8; CDK19; CDKN1A; CECR2; CENPN; CEP57L1; CES2; CLCC1; CLIC4; CLPSL1; CNBP; CNNM3; COX6B1; CSDC2; CSNK1E; CXorf36; CXorf56; CYP2B6; CYP2C19; CYP4A11; CYP4A22; DBNDD2; DNAJC24; DNAL1; DYRK1A; EBNA1BP2; EDAR; ELOVL1; EMP2; EN2; FAM161B; FNDC3B; FXR…	hsa-miR-6880-5p	MIMAT0027660	chr12	-	124821762	124821783	MIMAT0027660_st	miRNA	Homo sapiens	chr12:124821762-124821783 (-)	22	UGGUGGAGGAAGAGGGCAGCUC	ENST00000356219 // sense // intron // 38; ENST00000397355 // sense // intron // 37; ENST00000404121 // sense // intron // 37; ENST00000404621 // sense // intron // 37; ENST00000405201 // sense // intron // 37; ENST00000429285 // sense // intron // 37; ENST00000440187 // sense // intron // 3; OTTHUMT00000318169 // sense // intron // 37; OTTHUMT00000318170 // sense // intron // 37; OTTHUMT000003181…		MTI		miRNA-4_0	2016-09-22	miRBase	6.76362	5.77505	5.94968	6.02664	5.45185	5.80282	8.22889	7.85209	7.78276	5.98921
20506715	3.8213	1.86566	1.71719	0.633593	T	F	3.87888	0.0167387	0.161378	F	ALG13; AMACR; ARF6; ARPP19; ATP6V0A2; ATXN7L1; BICD2; C11ORF58; C19orf35; C21orf91; CEP135; CHML; CREB1; CRLF3; CSNK2A1; DCAF7; DEK; DONSON; ELL2; ERBB2IP; FAM53C; FEM1C; FLVCR1; GATA6; GPATCH8; GRAP2; GRHL1; HECTD1; HHLA1; HMGB1; HSPA4L; IL20RB; IPMK; IST1; KIAA0232; KLHDC10; LAMTOR1; LRCH3; MAP3K9; MAPK14; MEOX2; MOB1B; N4BP2; NFATC2; NPTN; NUP188; OSMR; PDPK1; PEX3; PIAS1; PLEKHA1; PLEKHF2; PO…	ALG13; AMACR; ARF6; ARPP19; ATP6V0A2; ATXN7L1; BICD2; C11ORF58; C19orf35; C21orf91; CEP135; CHML; CREB1; CRLF3; CSNK2A1; DCAF7; DEK; DONSON; ELL2; ERBB2IP; FAM53C; FEM1C; FLVCR1; GATA6; GPATCH8; GRAP2; GRHL1; HECTD1; HHLA1; HMGB1; HSPA4L; IL20RB; IPMK; IST1; KIAA0232; KLHDC10; LAMTOR1; LRCH3; MAP3K9; MAPK14; MEOX2; MOB1B; N4BP2; NFATC2; NPTN; NUP188; OSMR; PDPK1; PEX3; PIAS1; PLEKHA1; PLEKHF2; PO…	hsa-miR-1183	MIMAT0005828	chr7	+	21510723	21510749	MIMAT0005828_st	miRNA	Homo sapiens	chr7:21510723-21510749 (+)	27	CACUGUAGGUGAUGGUGAGAGUGGGCA	ENST00000222584 // sense // intron // 3; ENST00000432066 // sense // intron // 1; ENST00000448246 // sense // intron // 2; OTTHUMT00000211617 // sense // intron // 3; OTTHUMT00000326588 // sense // intron // 2; OTTHUMT00000326783 // sense // intron // 1		MTI		miRNA-4_0	2016-09-22	miRBase	1.03447	1.91869	1.85491	2.82156	1.82694	6.40358	3.51375	3.69114	4.6165	1.69629
20504364	6.41586	4.47819	1.37238	0.745242	T	T	3.83086	0.00499532	0.0694057	T	A4GALT; ABCG8; ABHD12; ABI2; ACAP2; ACOT9; ACOX1; ACSBG1; ADO; AGMAT; AGO3; AHI1; AIFM2; AJAP1; AKIRIN1; ANKRD62; ANKS4B; ANO7; AP1M1; APEX2; APOLD1; ARGFX; ARHGEF39; ASB16; ASB8; ASH2L; ATCAY; BCAS4; BCL2L2; BHMT2; BVES; C11orf1; C11orf54; C12orf49; C12orf65; C14orf105; C15orf40; C19orf40; C1orf220; C1orf50; C2orf49; C4orf29; C4orf3; CACYBP; CALCOCO2; CASP16; CBX5; CCDC125; CCDC30; CCL5; CCS; CD…	A4GALT; ABCG8; ABHD12; ABI2; ACAP2; ACOT9; ACOX1; ACSBG1; ADO; AGMAT; AGO3; AHI1; AIFM2; AJAP1; AKIRIN1; ANKRD62; ANKS4B; ANO7; AP1M1; APEX2; APOLD1; ARGFX; ARHGEF39; ASB16; ASB8; ASH2L; ATCAY; BCAS4; BCL2L2; BHMT2; BVES; C11orf1; C11orf54; C12orf49; C12orf65; C14orf105; C15orf40; C19orf40; C1orf220; C1orf50; C2orf49; C4orf29; C4orf3; CACYBP; CALCOCO2; CASP16; CBX5; CCDC125; CCDC30; CCL5; CCS; CD…	hsa-miR-619-5p	MIMAT0026622	chr12	-	109230738	109230759	MIMAT0026622_st	miRNA	Homo sapiens	chr12:109230738-109230759 (-)	22	GCUGGGAUUACAGGCAUGAGCC	ENST00000326495 // sense // intron // 2; ENST00000360239 // sense // intron // 2; ENST00000548522 // sense // intron // 2; ENST00000551165 // sense // intron // 2; OTTHUMT00000403724 // sense // intron // 2; OTTHUMT00000403726 // sense // intron // 2; OTTHUMT00000403729 // sense // intron // 2		MTI		miRNA-4_0	2016-09-22	miRBase	4.95428	6.02818	4.17882	4.48966	4.34487	9.41206	6.43362	6.23539	6.97996	6.09728
20519558	2.61394	0.716182	1.26468	0.201426	T	F	3.72634	0.00434387	0.0622158	F	ABAT; BLCAP; CALN1; CMKLR1; DIAPH2; DPH3; EEF2; EN2; FAM83G; FRK; GATA6; GINS4; HIST1H2AG; HTR7; KRT8; MGAT5; MYO18A; MYOCD; NUFIP2; PDZD8; PRKX; PTMA; RAB5B; RCC2; RNF165; SAMD12; TIAF1; TOR1AIP2; ZBTB8A; ZIC5; ZNF224	ABAT; BLCAP; CALN1; CMKLR1; DIAPH2; DPH3; EEF2; EN2; FAM83G; FRK; GATA6; GINS4; HIST1H2AG; HTR7; KRT8; MGAT5; MYO18A; MYOCD; NUFIP2; PDZD8; PRKX; PTMA; RAB5B; RCC2; RNF165; SAMD12; TIAF1; TOR1AIP2; ZBTB8A; ZIC5; ZNF224	hsa-miR-4520b-3p	MIMAT0020300	chr17	+	6558800	6558821	MIMAT0020300_st	miRNA	Homo sapiens	chr17:6558800-6558821 (+)	22	UUUGGACAGAAAACACGCAGGU	ENST00000582609 // antisense // exon // 1	hsa-mir-4520a // chr17:6558759-6558828 (-); hsa-mir-4520b // chr17:6558768-6558821 (+)	MTI		miRNA-4_0	2016-09-22	miRBase	0.67375	0.5257	0.94948	0.94948	0.5842	1.66362	2.60358	4.10608	3.60337	1.101
20525563	2.99752	1.20302	1.93254	0.239474	T	F	3.46895	0.0262136	0.212561	F	ACOT9; AP3D1; ARHGDIA; ATP6V1F; BFAR; C12orf49; C2orf68; C8orf44-SGK3; CDK6; EPS15L1; ERVMER34-1; FAM168A; FGB; FKBP14; FSCN1; GCLM; GNAZ; GSPT1; H3F3B; H3F3C; HEATR5A; HHIPL1; HSPE1-MOB4; INTS7; KIAA1456; KIF6; KLHL36; KNSTRN; KPNA5; LARS; LATS2; LMOD3; LYRM7; MAP3K2; MAT1A; MB21D1; MEIS3P1; MIDN; MLXIP; MOB4; MRRF; MSMO1; NAA50; NFATC2IP; NUBPL; NUDT3; PAN2; PANK3; PBOV1; PCYT1A; PGAM4; PHGDH; …	ACOT9; AP3D1; ARHGDIA; ATP6V1F; BFAR; C12orf49; C2orf68; C8orf44-SGK3; CDK6; EPS15L1; ERVMER34-1; FAM168A; FGB; FKBP14; FSCN1; GCLM; GNAZ; GSPT1; H3F3B; H3F3C; HEATR5A; HHIPL1; HSPE1-MOB4; INTS7; KIAA1456; KIF6; KLHL36; KNSTRN; KPNA5; LARS; LATS2; LMOD3; LYRM7; MAP3K2; MAT1A; MB21D1; MEIS3P1; MIDN; MLXIP; MOB4; MRRF; MSMO1; NAA50; NFATC2IP; NUBPL; NUDT3; PAN2; PANK3; PBOV1; PCYT1A; PGAM4; PHGDH; …	hsa-miR-6801-5p	MIMAT0027502	chr19	+	52725278	52725300	MIMAT0027502_st	miRNA	Homo sapiens	chr19:52725278-52725300 (+)	23	UGGUCAGAGGCAGCAGGAAAUGA	ENST00000322088 // sense // intron // 12; ENST00000391791 // sense // intron // 1; ENST00000444322 // sense // intron // 11; ENST00000462990 // sense // intron // 12; OTTHUMT00000267967 // sense // intron // 12; OTTHUMT00000267969 // sense // intron // 12; OTTHUMT00000462760 // sense // intron // 1		MTI		miRNA-4_0	2016-09-22	miRBase	0.97109	1.58505	1.03781	1.22582	1.25308	0.88319	6.08083	3.98134	2.61703	2.62656
20504588	3.05972	1.33414	1.61625	0.414404	T	F	3.30712	0.0186102	0.171222	F	AGPAT6; ANAPC16; ANKRD33B; APPBP2; AWAT2; BACE2; BTG2; C11orf54; C14orf180; C1D; CHRM3; CLDN12; CTBP2; CUL3; DDX42; DHX33; DPF2; DYRK2; EFNB2; EHD1; EIF1AD; EIF4E; EIF5; FAM174B; FBLIM1; FGD1; G3BP2; GALNT10; GJB7; GOLGA8A; GOLGA8B; GPR45; GRAP2; GRIK4; HDHD2; HID1; HMGCLL1; HNRNPA1; HNRNPA1L2; HOXD1; HRH4; ITPKC; KCTD15; LINS; MED4; MFSD9; MON1B; NBPF11; NEGR1; NFAM1; NUP37; PANK1; PCTP; PIGQ; P…	AGPAT6; ANAPC16; ANKRD33B; APPBP2; AWAT2; BACE2; BTG2; C11orf54; C14orf180; C1D; CHRM3; CLDN12; CTBP2; CUL3; DDX42; DHX33; DPF2; DYRK2; EFNB2; EHD1; EIF1AD; EIF4E; EIF5; FAM174B; FBLIM1; FGD1; G3BP2; GALNT10; GJB7; GOLGA8A; GOLGA8B; GPR45; GRAP2; GRIK4; HDHD2; HID1; HMGCLL1; HNRNPA1; HNRNPA1L2; HOXD1; HRH4; ITPKC; KCTD15; LINS; MED4; MFSD9; MON1B; NBPF11; NEGR1; NFAM1; NUP37; PANK1; PCTP; PIGQ; P…	hsa-miR-670-5p	MIMAT0010357	chr11	+	43581225	43581244	MIMAT0010357_st	miRNA	Homo sapiens	chr11:43581225-43581244 (+)	20	GUCCCUGAGUGUAUGUGGUG	ENST00000446181 // sense // intron // 1; ENST00000526615 // sense // intron // 2; OTTHUMT00000337474 // sense // intron // 1; OTTHUMT00000389683 // sense // intron // 2		MTI		miRNA-4_0	2016-09-22	miRBase	1.93691	1.47264	0.94171	0.94948	1.38398	5.52016	2.6655	2.54553	4.01608	1.2801
20518782	7.96561	6.24238	0.762524	0.187396	T	T	3.30175	0.000429512	0.00975409	T	AIP; BARX1; BLOC1S3; CERS1; DHCR7; DNAJC10; EIF5A2; EPB41; ERO1L; EVI5L; FAM228A; FRMPD4; GMPS; ITFG3; KIAA1551; MAPK1; MSANTD4; NKRF; NOM1; OR7D2; PDE6B; PRKCA; PTPRF; QSOX2; RAET1E; RETSAT; RPL37A; SCAMP3; SCARF1; SELPLG; SGPL1; SLC25A33; TLN1; TMEM175; TRIM29; TRIM72; WDR81; WWP2; ZNF154; ZNF641	AIP; BARX1; BLOC1S3; CERS1; DHCR7; DNAJC10; EIF5A2; EPB41; ERO1L; EVI5L; FAM228A; FRMPD4; GMPS; ITFG3; KIAA1551; MAPK1; MSANTD4; NKRF; NOM1; OR7D2; PDE6B; PRKCA; PTPRF; QSOX2; RAET1E; RETSAT; RPL37A; SCAMP3; SCARF1; SELPLG; SGPL1; SLC25A33; TLN1; TMEM175; TRIM29; TRIM72; WDR81; WWP2; ZNF154; ZNF641	hsa-miR-1268b	MIMAT0018925	chr17	+	78072630	78072649	MIMAT0018925_st	miRNA	Homo sapiens	chr17:78072630-78072649 (+)	20	CGGGCGUGGUGGUGGGGGUG	ENST00000397545 // sense // intron // 19; ENST00000574799 // sense // intron // 15; OTTHUMT00000256005 // sense // intron // 19; OTTHUMT00000437430 // sense // intron // 15		MTI		miRNA-4_0	2016-09-22	miRBase	6.57243	6.32863	6.14007	6.24647	6.10137	8.91604	7.94199	7.92747	8.03253	6.77087
20500139	12.1721	10.4796	0.049775	0.623121	T	T	3.23205	6.39459e-05	0.00227991	T	A1CF; A2ML1; A4D2M5_HUMAN; AADAC; AADAT; AAK1; AARS2; ABCA1; ABCA3; ABCB9; ABCD3; ABCG8; ABHD11; ABHD15; ABHD2; ABI2; ABL2; ACAD11; ACADSB; ACADVL; ACAP2; ACBD5; ACER2; ACOT9; ACOX1; ACOX2; ACSL4; ACTL6A; ACTR2; ACVR1B; ACYP1; ADAL; ADAM33; ADAMTS9; ADAR; ADAT2; ADD1; ADM; ADORA2B; ADRA1B; ADRBK2; ADSS; AFF1; AGFG2; AGMAT; AGO1; AGO3; AGO4; AGTPBP1; AHI1; AIG1; AIM2; AK1; AKAP11; AKR7A2; AKTIP; A…	A1CF; AAK1; ABCA1; ABCA3; ABCG8; ABHD15; ABHD2; ABI2; ABL2; ACADSB; ACAP2; ACBD5; ACER2; ACOT9; ACOX1; ACSL4; ACTR2; ACVR1B; ADAR; ADAT2; ADD1; ADRBK2; ADSS; AFF1; AGFG2; AGMAT; AGO1; AGO3; AGO4; AKAP11; AKR7A2; AKTIP; ALDH18A1; ALDH9A1; ANKFY1; ANKH; ANKIB1; ANKRD12; ANKRD13C; ANKRD33B; ANKRD50; ANKRD52; ANKS4B; AP1G1; AP3D1; AP3S2; APOA1BP; APOH; APP; ARAP2; ARCN1; ARFGEF2; ARHGAP1; ARHGAP12; A…	hsa-miR-20a-5p	MIMAT0000075	chr13	+	92003326	92003348	MIMAT0000075_st	miRNA	Homo sapiens	chr13:92003326-92003348 (+)	23	UAAAGUGCUUAUAGUGCAGGUAG	ENST00000400282 // sense // intron // 3; ENST00000581816 // sense // exon // 3; ENST00000582141 // sense // exon // 2; OTTHUMT00000045448 // sense // intron // 3; OTTHUMT00000442497 // sense // exon // 2; OTTHUMT00000442498 // sense // exon // 3	hsa-mir-17 // chr13:92002859-92002942 (+); hsa-mir-18a // chr13:92003005-92003075 (+); hsa-mir-19a // chr13:92003145-92003226 (+); hsa-mir-19b-1 // chr13:92003446-92003532 (+); hsa-mir-20a // chr13:92003319-92003389 (+); hsa-mir-92a-1 // chr13:92003568-92003645 (+)	microcosm; MTI; miRecords	ENST00000260968; ENST00000295251; ENST00000306804; ENST00000310391; ENST00000312528; ENST00000314893; ENST00000316405; ENST00000317182; ENST00000328749; ENST00000331425; ENST00000333401; ENST00000334627; ENST00000335055; ENST00000336168; ENST00000338647; ENST00000340260; ENST00000341508; ENST00000342551; ENST00000342643; ENST00000342707; ENST00000344839; ENST00000345070; ENST00000354683; ENST0000…	miRNA-4_0	2016-09-22	miRBase	11.3948	10.1791	10.5626	10.5666	9.69815	12.1602	12.202	12.0783	12.1685	12.1974
20503893	2.54979	0.919582	1.67614	0.23008	T	F	3.09557	0.0197418	0.178453	F	A0PJW7_HUMAN; A1BG; A4GNT; AAED1; ABCA3; ABCB1; ABCC3; ABCF3; ABHD17B; ABTB1; ACACB; ACAP2; ACOT2; ACSS1; ACTC1; ADAM15; ADAMTS15; ADAMTS4; ADAMTS7; ADCY1; ADCY4; ADORA1; ADRB2; AEN; AFF3; AGBL5; AGMAT; AGPAT6; AHSA2; AIM1; AIRE; ALDH1B1; ALDH4A1; ALG14; ALG9; ALOX15; ALS2; AMELX; AMELY; AMICA1; AMOT; ANGPT4; ANKFY1; ANKRD33; ANKRD38; ANKRD42; AP1GBP1; AP2M1; AP3B2; AP3D1; AP3S2; APBB1; APOBEC3D;…	A1BG; AAED1; ABCB1; ABCF3; ABHD17B; ACACB; ACAP2; ACOT2; AEN; AFF3; AGBL5; AGMAT; AGPAT6; AHSA2; ALDH1B1; ALG14; ALG9; ANGPT4; ANKFY1; ANKRD42; AP3S2; APOBEC3D; APOC3; ARHGAP11A; ATAT1; ATG2A; ATL2; ATP8B3; AVL9; AVPR1A; BAZ2B; BBS5; BMP2K; BMP3; C15orf38-AP3S2; C17orf105; C19orf52; C22orf39; C2CD2L; C2orf91; C3orf70; C5AR2; C7orf73; C9orf156; CA5B; CASS4; CCDC113; CCDC141; CCDC80; CCNB1; CCNG1; …	hsa-miR-508-5p	MIMAT0004778	chrX	-	146318498	146318520	MIMAT0004778_st	miRNA	Homo sapiens	chrX:146318498-146318520 (-)	23	UACUCCAGAGGGCGUCACUCAUG		hsa-mir-506 // chrX:146312238-146312361 (-); hsa-mir-507 // chrX:146312502-146312595 (-); hsa-mir-508 // chrX:146318431-146318545 (-)	microcosm; MTI	ENST00000290575; ENST00000300912; ENST00000318487; ENST00000338706; ENST00000339271; ENST00000355205; ENST00000355878; ENST00000356745; ENST00000360552; ENST00000376205; ENST00000376313; ENST00000379462; ENST00000381654; ENST00000260257; ENST00000236709; ENST00000382381; ENST00000285238; ENST00000292808; ENST00000361019; ENST00000338432; ENST00000376726; ENST00000290378; ENST00000271836; ENST0000…	miRNA-4_0	2016-09-22	miRBase	0.42944	0.94948	0.82054	1.00828	0.9038	1.33622	4.18738	4.70651	2.25184	0.9857
20505760	9.96476	8.34108	0.120308	0.924678	T	T	3.08162	0.00128064	0.0236068	T	AANAT; ABCA5; ABCF1; ACOX3; ACRV1; ACTR6; ADAM20; ADAM8; AEBP1; AGBL5; AIG1; AKT1; AKT2; ALDH1L1; ALOXE3; ALPK1; ALS2CR8; AMBP; AMOT; ANKRD37; ANUBL1; ANXA9; AOF2; AP4B1; APCS; APOA1BP; APOA2; APOA5; APOBEC3H; APOC3; AQP5; ARAF; ARF5; ARHGAP42; ARIH1; ARMET; ARRDC1; ASB11; ASB17; ASPA; ASXL1; ATG16L2; ATP13A4; ATP5D; ATP6V1E1; ATPAF1; ATPBD1B; ATXN7L1; ATXN7L2; AVPR2; B3GALT4; B4GALT2; B4GALT3; B…	AKT1; AKT2; ARHGAP42; BCL2; BIRC5; BMI1; C14orf93; CASP2; CCDC6; CCND1; CCND3; CD274; CD44; CMC4; CNTFR; COX1; CPSF3; CRISPLD2; CRTC3; CTIF; DDTL; DRAXIN; EDA2R; EYA3; EZH2; FAM168A; FAM92A1; FOXJ3; G3BP1; HNRNPC; IER3; IQSEC2; KLF7; KLHL11; KMT2C; LINC00346; MARCKSL1; MMP2; MORF4L1; MSI2; NKIRAS2; NNAT; NRCAM; NRF1; PAQR5; PARP1; PCYOX1; PIANP; PRDM2; PRSS16; RANBP2; RNF165; RNF41; SEC14L1; SEMA…	hsa-miR-708-5p	MIMAT0004926	chr11	-	79113121	79113143	MIMAT0004926_st	miRNA	Homo sapiens	chr11:79113121-79113143 (-)	23	AAGGAGCUUACAAUCUAGCUGGG	ENST00000278550 // sense // intron // 1; ENST00000528688 // sense // intron // 1; ENST00000531583 // sense // intron // 1; OTTHUMT00000391406 // sense // intron // 1; OTTHUMT00000391452 // sense // intron // 1; OTTHUMT00000391453 // sense // intron // 1		microcosm; MTI; miRecords	ENST00000278994; ENST00000298105; ENST00000298189; ENST00000320876; ENST00000354319; ENST00000355177; ENST00000381279; ENST00000382816; ENST00000250615; ENST00000320086; ENST00000326195; ENST00000376546; ENST00000356406; ENST00000315608; ENST00000188312; ENST00000256389; ENST00000368566; ENST00000223357; ENST00000360131; ENST00000367596; ENST00000273450; ENST00000380149; ENST00000177648; ENST0000…	miRNA-4_0	2016-09-22	miRBase	9.18266	9.0703	8.19758	8.23125	6.87414	10.1441	10.0429	9.84407	9.89179	9.9497
20507091	2.20285	0.586372	1.32233	0.229424	T	F	3.06625	0.0145209	0.14934	F	AHSA2; ARHGEF39; ASB16; BBS5; BNC2; BTG3; CCDC121; CCDC65; CEBPB; CKS2; COL19A1; COQ7; CYCS; DCAF17; DEFB105A; DEFB105B; DNAH10OS; DNTTIP2; DR1; EBNA1BP2; EFHC1; ELAVL2; ELAVL4; EMB; EMCN; EXTL3; FAM163A; FEM1B; FKBP14; G6PC; GJD3; GNG13; GOSR1; GSS; HNRNPF; HOXB5; ITGA2; KCNH5; KIAA0391; KIAA1549L; KLF10; KLF8; LPP; MAGEL2; MAPRE2; MSANTD4; NUP210; NUS1; PAPLN; PARP15; PDE4C; PEX26; PGAP3; PHF12…	AHSA2; ARHGEF39; ASB16; BBS5; BNC2; BTG3; CCDC121; CCDC65; CEBPB; CKS2; COL19A1; COQ7; CYCS; DCAF17; DEFB105A; DEFB105B; DNAH10OS; DNTTIP2; DR1; EBNA1BP2; EFHC1; ELAVL2; ELAVL4; EMB; EMCN; EXTL3; FAM163A; FEM1B; FKBP14; G6PC; GJD3; GNG13; GOSR1; GSS; HNRNPF; HOXB5; ITGA2; KCNH5; KIAA0391; KIAA1549L; KLF10; KLF8; LPP; MAGEL2; MAPRE2; MSANTD4; NUP210; NUS1; PAPLN; PARP15; PDE4C; PEX26; PGAP3; PHF12…	hsa-miR-513c-5p	MIMAT0005789	chrX	-	146271271	146271292	MIMAT0005789_st	miRNA	Homo sapiens	chrX:146271271-146271292 (-)	22	UUCUCAAGGAGGUGUCGUUUAU		hsa-mir-513b // chrX:146280562-146280645 (-); hsa-mir-513c // chrX:146271222-146271305 (-)	MTI		miRNA-4_0	2016-09-22	miRBase	0.50579	0.7522	0.5612	1.00395	0.43518	1.54854	3.49366	3.65393	1.9348	0.55116
20500797	7.21523	5.6181	1.09554	0.0879611	T	T	3.0254	0.0289768	0.225574	T	A1A4W8_HUMAN; AASDHPPT; ABHD10; ACAD9; ACBD7; ACHE; ACOT1; ACOT2; ACP5; ACRBP; ACTB; ACTG2; ACTR10; ACVR2B; ADAM17; ADAM2; ADFP; ADHFE1; ADRA1A; ADRB2; ADSL; AGO1; AIM1L; AKT2; ALDH4A1; ALDH6A1; ALKBH6; ALMS1; ANKFY1; ANP32A; AP1B1; APOD; APOLD1; AQR; ARHGAP1; ARHGAP21; ARHGAP6; ARID2; ARPC5; ARRDC2; ARSH; ASPH; ATE1; ATF7; ATP5E; ATP6V0C; ATP6V1E1; ATP6V1F; ATP6V1H; ATP8A1; ATXN7L1; AUH; B3GALT1…	AASDHPPT; ACBD7; ACVR2B; AGO1; ARID2; ARRDC2; BICD2; BMI1; BMP1; BNIP2; BTF3L4; C11orf54; C8orf17; CAPZA1; CAV1; CBY3; CDH2; CDKN1B; CHAC1; COL4A3BP; DNAL1; DNMT3A; EIF4G2; ELF1; EP300; EPC2; FOXM1; FXR1; FZD6; GIGYF1; HBEGF; HIST2H3A; HNRNPA1; IGF1R; ITGA9; ITSN1; KIAA1210; KPNA1; NOTCH2NL; NUDT7; ONECUT3; OTUD3; PTBP1; PTPN12; PTPN13; RAB11FIP1; RAC1; RBX1; SETD8; SLAMF1; SLC16A9; SLC25A32; SLC…	hsa-miR-194-5p	MIMAT0000460	chr1	-	220291548	220291569	MIMAT0000460_st	miRNA	Homo sapiens	chr1:220291548-220291569 (-); chr11:64658876-64658897 (-)	22	UGUAACAGCAACUCCAUGUGGA	ENST00000302637 // antisense // intron // 12; ENST00000366922 // antisense // intron // 12; ENST00000490891 // antisense // intron // 1; OTTHUMT00000090761 // antisense // intron // 12; OTTHUMT00000090763 // antisense // intron // 1; ENST00000413053 // sense // exon // 2; OTTHUMT00000143253 // sense // exon // 2	hsa-mir-215 // chr1:220291195-220291304 (-); hsa-mir-194-1 // chr1:220291499-220291583 (-); hsa-mir-192 // chr11:64658609-64658718 (-); hsa-mir-194-2 // chr11:64658827-64658911 (-); hsa-mir-6750 // chr11:64665835-64665909 (-)	microcosm; MTI	ENST00000294635; ENST00000306232; ENST00000325371; ENST00000332157; ENST00000334139; ENST00000340386; ENST00000341130; ENST00000343058; ENST00000360896; ENST00000366941; ENST00000368119; ENST00000368650; ENST00000374717; ENST00000375783; ENST00000380066; ENST00000380543; ENST00000382006; ENST00000389011; ENST00000389827; ENST00000388795; ENST00000273359; ENST00000308982; ENST00000241069; ENST0000…	miRNA-4_0	2016-09-22	miRBase	5.70611	5.61204	5.63503	5.46676	5.57618	4.84629	7.32352	7.22211	7.54032	6.69106
20504408	7.49492	5.90642	0.629895	0.210946	T	T	3.00736	0.000217083	0.00571453	T	A1L4H1_HUMAN; AARS; AATF; ABCA1; ABCA7; ABCA8; ABCB8; ABCC8; ABHD8; ACAD8; ACCN1; ACO2; ACOX3; ACSM1; ACTG1; ACTN4; ADAM15; ADAMTS4; ADAMTS7; ADCK1; ADM2; ADPGK; AGAP3; AGO1; AGO2; AGO3; AHCY; AIM1L; AIP; AKR1D1; ALDH4A1; ALOX12; ALOX15; ALS2CR2; ANKRD24; ANKRD41; ANKRD9; ANXA2P1; AOAH; AP1G1; AP2S1; APBA3; APCDD1L; APOA1BP; ARCN1; ARD1A; ARF5; ARHGAP19; ARHGAP21; ARHGEF1; ARHGEF10; ARHGEF18; ARM…	ACTG1; ACTN4; ADM2; AGAP3; AGO1; AGO2; AGO3; ANKRD9; AP1G1; ARCN1; ATF7IP; ATP11B; ATP11C; ATP5B; BTF3; C11orf48; C1orf85; CACNG8; CAPZB; CARS; CBS; CCDC74B; CD46; CDC42EP1; CDKN2AIP; CEBPG; CHST6; CNN3; CNOT3; COX2; COX20; CSNK1A1; CSNK2A1; CTC1; CYTB; DDX39A; DGCR8; EEF1A1; EIF4ENIF1; ELOVL1; EML4; FAM120AOS; G6PC3; GDPD5; GRK6; GRPEL1; GTF3C5; H3F3B; HIST1H1C; HIST1H1E; HIST1H2BB; HIST1H2BD; H…	hsa-miR-652-3p	MIMAT0003322	chrX	+	109298617	109298637	MIMAT0003322_st	miRNA	Homo sapiens	chrX:109298617-109298637 (+)	21	AAUGGCGCCACUAGGGUUGUG	ENST00000288381 // sense // intron // 2; ENST00000372068 // sense // intron // 2; ENST00000372072 // sense // intron // 1; ENST00000372073 // sense // intron // 2; ENST00000471255 // sense // intron // 2; OTTHUMT00000057896 // sense // intron // 2; OTTHUMT00000057898 // sense // intron // 2; OTTHUMT00000057899 // sense // intron // 2		microcosm; MTI	ENST00000309466; ENST00000312528; ENST00000312625; ENST00000314255; ENST00000317199; ENST00000328626; ENST00000328930; ENST00000332498; ENST00000335078; ENST00000336168; ENST00000339271; ENST00000340318; ENST00000341350; ENST00000354915; ENST00000355985; ENST00000358001; ENST00000359561; ENST00000366670; ENST00000366811; ENST00000366941; ENST00000368379; ENST00000369743; ENST00000375012; ENST0000…	miRNA-4_0	2016-09-22	miRBase	5.82156	5.97952	5.90238	6.17911	5.60395	6.67415	7.7374	8.16834	7.68373	6.87162
20500718	11.0869	9.51355	0.787773	0.28542	T	T	2.97607	0.00727219	0.0904268	T	A4GNT; AARS; AASS; ABCA1; ABCC3; ABCC6; ABCF2; ABHD2; ABI2; ABL2; ABLIM1; ABP1; ACAA1; ACAD9; ACOX1; ACOX3; ACPP; ACSBG2; ACSL5; ACSS2; ACTR2; ACTR3B; ACVR2A; ADAM12; ADAMTSL1; ADORA3; ADRA2B; AFF4; AGO2; AGO4; AGPAT2; AGPAT5; AGPAT6; AHNAK2; AIFM2; AIG1; AKAP11; AKR1B10; AKT3; ALB; ALDH3B1; ALG12; ALKBH3; ALOX12; ALS2CR4; AMER1; AMMECR1L; AMOT; AMOTL1; ANAPC1; ANAPC13; ANKMY1; ANKRD13B; ANKRD13D…	ABCC6; ABHD2; ABL2; ACOX1; ACTR2; ACTR3B; ACVR2A; ADORA3; ADRA2B; AFF4; AGO2; AGO4; AGPAT5; AHNAK2; AIFM2; AIG1; AKAP11; AKR1B10; AKT3; ALDH3B1; AMER1; AMMECR1L; AMOT; AMOTL1; ANAPC13; ANKMY1; ANKRD13B; ANKRD36; AP2M1; AP3M1; AP4S1; AP5S1; AP5Z1; APP; APRT; ARCN1; ARHGAP12; ARHGAP32; ARHGDIA; ARID2; ARIH1; ARMC12; ASCC1; ASGR2; ASH1L; ASXL1; ATAD5; ATG14; ATG9A; ATP13A3; ATP2A2; ATP5G3; ATP6V0E1;…	hsa-miR-15b-5p	MIMAT0000417	chr3	+	160122395	160122416	MIMAT0000417_st	miRNA	Homo sapiens	chr3:160122395-160122416 (+)	22	UAGCAGCACAUCAUGGUUUACA	ENST00000344722 // sense // intron // 4; ENST00000357388 // sense // intron // 5; ENST00000360111 // sense // intron // 5; ENST00000462787 // sense // intron // 4; ENST00000467468 // sense // intron // 4; ENST00000468653 // sense // intron // 5; ENST00000469762 // sense // intron // 5; ENST00000469858 // sense // intron // 3; ENST00000470240 // sense // intron // 2; ENST00000472282 // sense // in…	hsa-mir-16-2 // chr3:160122533-160122613 (+); hsa-mir-15b // chr3:160122376-160122473 (+)	microcosm; MTI; miRecords	ENST00000299589; ENST00000302092; ENST00000312710; ENST00000315806; ENST00000317414; ENST00000327926; ENST00000332902; ENST00000334139; ENST00000338912; ENST00000339271; ENST00000340191; ENST00000355813; ENST00000377273; ENST00000378187; ENST00000382965; ENST00000382986; ENST00000383030; ENST00000383057; ENST00000383063; ENST00000388802; ENST00000236709; ENST00000261772; ENST00000358954; ENST0000…	miRNA-4_0	2016-09-22	miRBase	10.0683	9.2919	9.52108	9.62404	9.52907	10.7323	11.3957	11.1021	11.0996	9.40131
20517902	8.40632	6.88606	1.57822	0.392252	T	T	2.86843	0.0285443	0.22485	T	BACE2; CDC5L; CISD1; FAM102B; FAM84B; FLVCR1; GLRA2; IFFO2; KIAA2018; NFIC; NUP98; OLA1; PEA15; PMAIP1; POLR3D; PTGS1; PTP4A1; RACGAP1; RPL7L1; SAE1; SCAI; SRP9; STAG2; STS; TEX261; TOR1AIP1; YDJC; ZBTB10; ZNF200; ZNF703	BACE2; CDC5L; CISD1; FAM102B; FAM84B; FLVCR1; GLRA2; IFFO2; KIAA2018; NFIC; NUP98; OLA1; PEA15; PMAIP1; POLR3D; PTGS1; PTP4A1; RACGAP1; RPL7L1; SAE1; SCAI; SRP9; STAG2; STS; TEX261; TOR1AIP1; YDJC; ZBTB10; ZNF200; ZNF703	hsa-miR-3651	MIMAT0018071	chr9	-	95054743	95054766	MIMAT0018071_st	miRNA	Homo sapiens	chr9:95054743-95054766 (-)	24	CAUAGCCCGGUCGCUGGUACAUGA	ENST00000375629 // sense // intron // 1; ENST00000375643 // sense // intron // 1; ENST00000395554 // sense // intron // 1; ENST00000430417 // sense // intron // 1; ENST00000443024 // sense // intron // 1; ENST00000447699 // sense // intron // 1; ENST00000459229 // sense // exon // 1; ENST00000490438 // sense // intron // 1; OTTHUMT00000053059 // sense // intron // 1; OTTHUMT00000053060 // sense /…		MTI		miRNA-4_0	2016-09-22	miRBase	6.9335	7.54775	6.49086	6.73276	6.97779	10.8668	8.06075	7.72413	9.46816	6.86411
20525635	6.04542	4.54544	1.16626	0.220807	T	F	2.82838	0.0183038	0.169652	F	ABCC12; ABHD12; ABLIM1; ABT1; ADCY9; AGO2; AKAP11; AMER1; ARID3A; ATOX1; BRSK2; CACFD1; CANX; CCND3; CDH5; CDK6; CLASP1; CPLX1; CPNE5; CYCS; DLC1; DPH2; FAM127A; FAM127B; FAM131B; FLOT2; FOXI2; GDPD5; GLG1; GLTSCR1L; GXYLT2; HOXA3; HOXD3; HSPB6; ID3; IGFBP4; KLHL15; LAMA5; LDLRAD4; LLGL1; LY6E; MAP1LC3B; MARK2; MSI1; MTRNR2L5; NDOR1; NECAP1; NFASC; NIF3L1; NUP35; OTUB1; OTUD5; PACSIN1; PDP2; PDPR…	ABCC12; ABHD12; ABLIM1; ABT1; ADCY9; AGO2; AKAP11; AMER1; ARID3A; ATOX1; BRSK2; CACFD1; CANX; CCND3; CDH5; CDK6; CLASP1; CPLX1; CPNE5; CYCS; DLC1; DPH2; FAM127A; FAM127B; FAM131B; FLOT2; FOXI2; GDPD5; GLG1; GLTSCR1L; GXYLT2; HOXA3; HOXD3; HSPB6; ID3; IGFBP4; KLHL15; LAMA5; LDLRAD4; LLGL1; LY6E; MAP1LC3B; MARK2; MSI1; MTRNR2L5; NDOR1; NECAP1; NFASC; NIF3L1; NUP35; OTUB1; OTUD5; PACSIN1; PDP2; PDPR…	hsa-miR-6836-5p	MIMAT0027574	chr7	-	2297186	2297207	MIMAT0027574_st	miRNA	Homo sapiens	chr7:2297186-2297207 (-)	22	CGCAGGGCCCUGGCGCAGGCAU	ENST00000222990 // sense // intron // 8; ENST00000480807 // sense // exon // 1; OTTHUMT00000322949 // sense // intron // 8; OTTHUMT00000322957 // sense // exon // 1		MTI		miRNA-4_0	2016-09-22	miRBase	4.49907	4.54922	4.88261	4.27007	4.6158	7.15922	5.13563	4.29487	6.63244	6.29741
20506897	2.59318	1.10948	1.6349	0.43652	T	F	2.79665	0.0497031	0.308084	F	ADAP2; ADCYAP1R1; AP3M2; ARF6; ARID1A; ARL6IP6; ARSJ; BEND4; BTD; CACNA2D3; CALM1; CBX6; CD2AP; CD55; CDK13; CHD9; COLEC10; CREB1; CTBP1; DCAF17; DYNLL2; EDN1; EN2; EXO5; FAM3C; FUS; G6PC; GNS; GPR26; GTF2H5; H1F0; HIAT1; HLF; HPGD; HSPA1B; KANK2; KIAA1211; KRTAP13-2; LINC00598; MAGEL2; MAPK6; MAPK8; MAT1A; MED23; MKI67; NAV2; NIPBL; OLIG3; PCGF3; PHIP; POF1B; PPM1A; PPP1R15B; PTPRT; RAN; RANGAP1…	ADAP2; ADCYAP1R1; AP3M2; ARF6; ARID1A; ARL6IP6; ARSJ; BEND4; BTD; CACNA2D3; CALM1; CBX6; CD2AP; CD55; CDK13; CHD9; COLEC10; CREB1; CTBP1; DCAF17; DYNLL2; EDN1; EN2; EXO5; FAM3C; FUS; G6PC; GNS; GPR26; GTF2H5; H1F0; HIAT1; HLF; HPGD; HSPA1B; KANK2; KIAA1211; KRTAP13-2; LINC00598; MAGEL2; MAPK6; MAPK8; MAT1A; MED23; MKI67; NAV2; NIPBL; OLIG3; PCGF3; PHIP; POF1B; PPM1A; PPP1R15B; PTPRT; RAN; RANGAP1…	hsa-miR-664a-3p	MIMAT0005949	chr1	-	220373891	220373913	MIMAT0005949_st	miRNA	Homo sapiens	chr1:220373891-220373913 (-)	23	UAUUCAUUUAUCCCCAGCCUACA	ENST00000237724 // sense // intron // 6; ENST00000358951 // sense // intron // 9; ENST00000410438 // sense // exon // 1; ENST00000478976 // sense // intron // 2; ENST00000483278 // sense // intron // 7; OTTHUMT00000090205 // sense // intron // 9; OTTHUMT00000090206 // sense // intron // 7; OTTHUMT00000357665 // sense // intron // 2; OTTHUMT00000357666 // sense // intron // 6		MTI		miRNA-4_0	2016-09-22	miRBase	1.43193	1.65589	1.10849	0.71143	0.66081	4.92125	2.67161	1.19531	3.37237	0.94747
20534542	2.20723	0.739083	0.572186	0.309011	T	F	2.76666	0.00053497	0.0115965	F			hsa-mir-200b	MI0000342	chr1	+	1102484	1102578	MI0000342_st	stem-loop	Homo sapiens	chr1:1102484-1102578 (+)	95	CCAGCUCGGGCAGCCGUGGCCAUCUUACUGGGCAGCAUUGGAUGGAGUCAGGUCUCUAAUACUGCCUGGUAAUGAUGACGGCGGAGCCCUGCACG		hsa-mir-200b // chr1:1102484-1102578 (+); hsa-mir-200a // chr1:1103243-1103332 (+); hsa-mir-429 // chr1:1104385-1104467 (+)			miRNA-4_0	2016-09-22	miRBase	0.63246	0.69787	0.51127	0.92319	1.29562	2.92851	2.00051	2.23844	2.22246	1.33254
20520349	2.81878	1.38323	1.06292	0.240468	T	F	2.70485	0.00735063	0.0912456	F	ACOT9; ADAMTS4; ALG1; ALG14; ANKRD9; ARL14EP; ATP6AP1; ATP6V1F; ATP8B1; AVL9; B4GALT5; BBC3; BPTF; C15orf40; C1orf50; C1orf61; C2orf15; C3orf62; C4orf19; C6orf132; C6orf89; C8orf37; CACNG1; CAPZB; CC2D1B; CCDC117; CCDC36; CCDC38; CCL22; CCR6; CENPP; CEP97; CERS4; CHAF1B; CLN8; CLUAP1; CMBL; CMPK1; COL9A2; COQ10B; CSRNP2; CXCL16; CYCS; DCTN6; DEGS1; DMXL1; DNAJC10; ELP2; ENO4; EPB41L1; FAM120AOS; …	ACOT9; ADAMTS4; ALG1; ALG14; ANKRD9; ARL14EP; ATP6AP1; ATP6V1F; ATP8B1; AVL9; B4GALT5; BBC3; BPTF; C15orf40; C1orf50; C1orf61; C2orf15; C3orf62; C4orf19; C6orf132; C6orf89; C8orf37; CACNG1; CAPZB; CC2D1B; CCDC117; CCDC36; CCDC38; CCL22; CCR6; CENPP; CEP97; CERS4; CHAF1B; CLN8; CLUAP1; CMBL; CMPK1; COL9A2; COQ10B; CSRNP2; CXCL16; CYCS; DCTN6; DEGS1; DMXL1; DNAJC10; ELP2; ENO4; EPB41L1; FAM120AOS; …	hsa-miR-1273f	MIMAT0020601	chr1	+	53394370	53394388	MIMAT0020601_st	miRNA	Homo sapiens	chr1:53394370-53394388 (+)	19	GGAGAUGGAGGUUGCAGUG	ENST00000371509 // sense // intron // 1; ENST00000371513 // sense // intron // 1; ENST00000371514 // sense // intron // 1; ENST00000407246 // sense // intron // 1; ENST00000478631 // sense // intron // 1; ENST00000528311 // sense // intron // 1; ENST00000528809 // sense // intron // 1; OTTHUMT00000024740 // sense // intron // 1; OTTHUMT00000024743 // sense // intron // 1; OTTHUMT00000387557 // se…	hsa-mir-5095 // chr1:53400602-53400689 (+); hsa-mir-1273f // chr1:53394346-53394444 (+)	MTI		miRNA-4_0	2016-09-22	miRBase	1.41854	1.52933	1.67029	1.09643	1.17296	2.20798	3.92607	2.6328	3.92607	1.52933
20501280	11.1177	9.70923	1.06106	0.366245	T	T	2.65451	0.0198429	0.178532	T	AAMP; ABCA4; ABCB4; ABCC2; ABCF2; ABCG8; ABL1; ACOT12; ACOT9; ACOX1; ACTG1; ACTN1; ACVR1B; ACVRL1; ADAMTS4; ADI1; ADMR; ADRA1A; AFF4; AFP; AIFM2; AK4; AKNA; AKR1C2; ALDH9A1; ALKBH6; ANAPC4; ANGPTL2; ANKMY1; ANKRD49; ANP32B; ANR52_HUMAN; ANTXR2; ANXA8; ANXA8L1; ANXA8L2; AOF2; AP1M2; AP2M1; AP2S1; APH1A; APTX; AQP12A; AQP12B; ARAF; ARD1A; ARF3; ARHGAP21; ARHGAP27; ARHGAP8; ARHGDIB; ARID1B; ARIH2; A…	ABL1; ACOT9; ACOX1; ACTG1; ACVR1B; AIFM2; AK4; ANKRD49; ANTXR2; APTX; ARF3; ARIH2; ASAH2; ASAH2B; ASB3; ATF4; ATG10; ATP6V0E1; ATP6V1G3; ATXN7; BHLHB9; BMP7; BPTF; C1QTNF6; C20orf11; C2orf72; C6orf25; CALR; CAMK2N1; CANX; CBX1; CCDC59; CCDC6; CCND2; CD3D; CDK6; CHD9; CIRH1A; CLN8; CLSTN3; CPEB3; CPEB4; CRB2; CRIM1; CRLF1; CXADR; CYP4F11; DARS; DCAF12; DDX3X; DGS2; DIAPH1; DNAJC9; DNMT1; DUSP6; EE…	hsa-miR-342-3p	MIMAT0000753	chr14	+	100576052	100576074	MIMAT0000753_st	miRNA	Homo sapiens	chr14:100576052-100576074 (+)	23	UCUCACACAGAAAUCGCACCCGU	ENST00000392920 // sense // intron // 3; ENST00000402714 // sense // intron // 3; ENST00000544450 // sense // intron // 3; ENST00000553875 // sense // intron // 4; ENST00000554045 // sense // intron // 3; ENST00000555706 // sense // intron // 4; ENST00000557153 // sense // intron // 3; ENST00000557384 // sense // intron // 2; OTTHUMT00000413958 // sense // intron // 3; OTTHUMT00000413959 // sense…	hsa-mir-342 // chr14:100575992-100576090 (+); hsa-mir-151b // chr14:100575756-100575851 (-)	microcosm; MTI; miRecords	ENST00000301831; ENST00000306733; ENST00000317182; ENST00000325243; ENST00000329650; ENST00000331798; ENST00000334441; ENST00000339041; ENST00000354385; ENST00000354938; ENST00000356559; ENST00000358243; ENST00000358381; ENST00000360896; ENST00000367878; ENST00000368793; ENST00000372492; ENST00000372879; ENST00000372937; ENST00000375542; ENST00000377305; ENST00000378343; ENST00000378753; ENST0000…	miRNA-4_0	2016-09-22	miRBase	9.86135	9.59511	9.66306	9.76212	8.93305	10.9416	11.7711	11.4485	10.8595	9.03451
20519533	5.80852	4.41707	0.993525	0.449902	T	T	2.62342	0.0120243	0.12984	T	ABCB5; ABHD2; ACSBG1; ACTR3B; ADRM1; AJAP1; AK2; ALG14; ANKFY1; AREL1; ARRB2; ATG9A; BAK1; BCL2L1; BPTF; C14orf144; C16orf58; C16orf87; C1RL; CCDC120; CD207; CDKN2B; CES2; CFL2; CLSPN; COX15; CPA4; CTSB; DHDDS; EDN1; EMC1; EN2; FAM195B; FANCF; FEM1A; G3BP1; GABRR2; GALNT2; GAN; GBA2; GRIN2A; GSR; HRH2; HSPA4; IGF1R; KIAA0195; KIAA1644; KRT80; LCE1A; LEFTY1; MLXIP; MORC4; MORF4L2; MTA1; NEDD4L; NM…	ABCB5; ABHD2; ACSBG1; ACTR3B; ADRM1; AJAP1; AK2; ALG14; ANKFY1; AREL1; ARRB2; ATG9A; BAK1; BCL2L1; BPTF; C14orf144; C16orf58; C16orf87; C1RL; CCDC120; CD207; CDKN2B; CES2; CFL2; CLSPN; COX15; CPA4; CTSB; DHDDS; EDN1; EMC1; EN2; FAM195B; FANCF; FEM1A; G3BP1; GABRR2; GALNT2; GAN; GBA2; GRIN2A; GSR; HRH2; HSPA4; IGF1R; KIAA0195; KIAA1644; KRT80; LCE1A; LEFTY1; MLXIP; MORC4; MORF4L2; MTA1; NEDD4L; NM…	hsa-miR-4710	MIMAT0019815	chr14	-	105144060	105144077	MIMAT0019815_st	miRNA	Homo sapiens	chr14:105144060-105144077 (-)	18	GGGUGAGGGCAGGUGGUU			MTI		miRNA-4_0	2016-09-22	miRBase	4.39894	3.94813	4.89216	4.85883	4.00643	7.04062	5.81161	5.29672	6.25939	4.4029
20500130	12.1125	10.7503	0.203845	0.670068	T	T	2.57075	0.00072981	0.0148429	T	A1CF; A2ML1; A2RRG4_HUMAN; A4D2M5_HUMAN; AADAC; AADAT; AAK1; AARS2; ABCA1; ABCB9; ABCC10; ABCD3; ABCG8; ABHD11; ABHD15; ABHD2; ABI2; ABTB1; ACADSB; ACADVL; ACAP2; ACBD5; ACER2; ACOT2; ACOT8; ACOT9; ACOX1; ACPL2; ACSL4; ACTL6A; ACTR2; ACVR1B; ADAL; ADAMTS9; ADAR; ADARB1; ADAT2; ADD1; ADHFE1; ADORA2B; ADRA1B; ADRBK2; AFF1; AGFG2; AGMAT; AGO1; AGO3; AIG1; AIM1L; AIM2; AK1; AKAP11; AKR7A2; AKTIP; ALD…	A1CF; AAK1; ABCA1; ABCG8; ABHD15; ABHD2; ABI2; ACADSB; ACAP2; ACBD5; ACER2; ACOT2; ACOT9; ACOX1; ACSL4; ACTR2; ACVR1B; ADAR; ADARB1; ADAT2; ADD1; ADRBK2; AFF1; AGFG2; AGMAT; AGO1; AGO3; AK1; AKAP11; AKR7A2; AKTIP; ALDH9A1; AMD1; ANKFY1; ANKH; ANKIB1; ANKRD12; ANKRD13C; ANKRD27; ANKRD33B; ANKRD50; ANKRD52; ANKS4B; AP1G1; APEX1; APOH; APP; ARAP2; ARCN1; ARHGAP1; ARHGAP10; ARHGAP12; ARHGAP35; ARHGAP…	hsa-miR-17-5p	MIMAT0000070	chr13	+	92002872	92002894	MIMAT0000070_st	miRNA	Homo sapiens	chr13:92002872-92002894 (+)	23	CAAAGUGCUUACAGUGCAGGUAG	ENST00000400282 // sense // intron // 3; ENST00000581816 // sense // exon // 3; ENST00000582141 // sense // exon // 2; OTTHUMT00000045448 // sense // intron // 3; OTTHUMT00000442497 // sense // exon // 2; OTTHUMT00000442498 // sense // exon // 3	hsa-mir-17 // chr13:92002859-92002942 (+); hsa-mir-18a // chr13:92003005-92003075 (+); hsa-mir-19a // chr13:92003145-92003226 (+); hsa-mir-19b-1 // chr13:92003446-92003532 (+); hsa-mir-20a // chr13:92003319-92003389 (+); hsa-mir-92a-1 // chr13:92003568-92003645 (+)	microcosm; MTI; miRecords	ENST00000260968; ENST00000295251; ENST00000300515; ENST00000306804; ENST00000310391; ENST00000312528; ENST00000314893; ENST00000317000; ENST00000317182; ENST00000320415; ENST00000324089; ENST00000324999; ENST00000328239; ENST00000328749; ENST00000329210; ENST00000331425; ENST00000331447; ENST00000333401; ENST00000333983; ENST00000334139; ENST00000334627; ENST00000335055; ENST00000336168; ENST0000…	miRNA-4_0	2016-09-22	miRBase	11.584	10.4362	10.8069	10.8724	9.74907	11.7436	12.2282	11.9783	12.1193	12.2261
20500194	11.9391	10.5886	0.277796	0.673129	T	T	2.5499	0.0015509	0.0277964	T	A1A4W8_HUMAN; A1CF; A2ML1; A4D2M5_HUMAN; AADAC; AADAT; AARS2; ABCB9; ABCD3; ABCG8; ABHD11; ABHD15; ABI2; ABTB1; ACADVL; ACER2; ACOT9; ACOX1; ACSL4; ACTL6A; ACTR2; ACVR1B; ACYP1; ADAMTS9; ADAR; ADAT2; ADHFE1; ADIG; ADORA2B; ADRA1B; ADRBK2; AGMAT; AGO1; AGO3; AHI1; AIG1; AIM1L; AIM2; AKAP11; AKR7A2; ALDH8A1; ALDH9A1; ALPK1; ALPK2; ALS2CR11; AMDHD1; AMELY; ANGPTL5; ANKH; ANKK1; ANKRD18B; ANKRD33B; A…	A1CF; ABCG8; ABHD15; ABI2; ACER2; ACOT9; ACOX1; ACSL4; ACTR2; ACVR1B; ADAR; ADAT2; ADRBK2; AGMAT; AGO1; AGO3; AKAP11; AKR7A2; ANKH; ANKRD33B; ANKRD50; ANKRD52; ANKS4B; APOH; APP; ARHGAP1; ARHGAP12; ARHGAP5; ARID4B; ARL9; ARSJ; ASB16; ATAD2; ATAT1; ATL3; ATM; ATP1B3; ATXN1; ATXN7L3B; B2M; BBX; BCAS4; BCL10; BCL2L11; BCL2L2; BHMT2; BICD2; BMP2; BMP8B; BNIP2; BRI3BP; BSCL2; BTF3L4; BTG2; BTG3; BZW1;…	hsa-miR-106a-5p	MIMAT0000103	chrX	-	133304274	133304296	MIMAT0000103_st	miRNA	Homo sapiens	chrX:133304274-133304296 (-)	23	AAAAGUGCUUACAGUGCAGGUAG		hsa-mir-19b-2 // chrX:133303701-133303796 (-); hsa-mir-92a-2 // chrX:133303568-133303642 (-); hsa-mir-106a // chrX:133304228-133304308 (-); hsa-mir-363 // chrX:133303408-133303482 (-); hsa-mir-18b // chrX:133304071-133304141 (-); hsa-mir-20b // chrX:133303839-133303907 (-)	microcosm; MTI; miRecords	ENST00000306804; ENST00000310391; ENST00000312528; ENST00000316405; ENST00000317182; ENST00000328749; ENST00000333401; ENST00000334627; ENST00000335055; ENST00000336168; ENST00000338647; ENST00000340260; ENST00000341508; ENST00000342551; ENST00000342643; ENST00000342707; ENST00000344638; ENST00000344839; ENST00000354683; ENST00000354794; ENST00000355668; ENST00000355884; ENST00000355985; ENST0000…	miRNA-4_0	2016-09-22	miRBase	11.5343	10.2828	10.6608	10.7004	9.68968	11.4067	12.0126	11.7964	11.9	12.1335
20518874	5.11763	3.78926	1.63206	0.354345	T	T	2.51118	0.0241909	0.201992	T	ALPI; ANG; ASB16; BCL2L12; C17orf85; C19orf47; CARD10; CDCA4; DAZAP2; DDA1; DNAH17; EFNA3; EFTUD2; EIF5AL1; EMP1; EP300; EXOSC2; FPR1; GATAD2A; GLUL; GNL1; GRAP2; GRK5; HIST1H2BE; HIST1H2BG; HIST1H2BL; HIST1H2BO; HIST1H3C; IDS; KDM6B; KIAA0895; KIAA0895L; LAMC1; LDB1; LRIT3; LRP3; LYPLA2; MEIS3P1; MIER3; MLLT1; MRE11A; MSC; MYH11; NSD1; PFKFB2; PHB2; PLAC8; PNMA2; POLD3; PSMD11; PTGES2; QSOX2; RN…	ALPI; ANG; ASB16; BCL2L12; C17orf85; C19orf47; CARD10; CDCA4; DAZAP2; DDA1; DNAH17; EFNA3; EFTUD2; EIF5AL1; EMP1; EP300; EXOSC2; FPR1; GATAD2A; GLUL; GNL1; GRAP2; GRK5; HIST1H2BE; HIST1H2BG; HIST1H2BL; HIST1H2BO; HIST1H3C; IDS; KDM6B; KIAA0895; KIAA0895L; LAMC1; LDB1; LRIT3; LRP3; LYPLA2; MEIS3P1; MIER3; MLLT1; MRE11A; MSC; MYH11; NSD1; PFKFB2; PHB2; PLAC8; PNMA2; POLD3; PSMD11; PTGES2; QSOX2; RN…	hsa-miR-4481	MIMAT0019015	chr10	-	12695180	12695196	MIMAT0019015_st	miRNA	Homo sapiens	chr10:12695180-12695196 (-)	17	GGAGUGGGCUGGUGGUU	ENST00000378845 // antisense // intron // 2; ENST00000378847 // antisense // intron // 2; ENST00000487696 // antisense // intron // 1; OTTHUMT00000046820 // antisense // intron // 2; OTTHUMT00000046821 // antisense // intron // 2; OTTHUMT00000046822 // antisense // intron // 1		MTI		miRNA-4_0	2016-09-22	miRBase	3.81122	3.72972	4.15646	4.53396	3.70902	8.4577	5.28956	4.73976	5.97496	4.32175
20500465	10.0571	8.73588	0.820792	0.836895	T	T	2.49879	0.0217131	0.188788	T	ABCB9; ABCC1; ABCD1; ABCD4; ABL2; ABTB1; ACP1; ACTA1; ACTC1; ACTG1; ACTL7A; ACTR1A; ACVR1B; ADA; ADAMTS7; ADCY7; AGPAT2; AGTRAP; AGTRL1; AGXT2L2; AHRR; AIFM3; AKAP7; AKAP9; AKR1CL2; ALDH3A1; ALDH4A1; ALDH5A1; ALKBH3; ALLC; AMBN; ANAPC7; ANK1; ANKRD24; ANKRD47; ANKS3; APC; APOBEC3G; ARFRP1; ARHGAP17; ARHGEF17; ARMC4; ARSD; ASB11; ASCC1; ASCL1; ASL; ATG4D; ATN1; ATP11C; ATP12A; ATP1B1; ATP2B3; ATP6…	ABCB9; ACTR1A; ACVR1B; AIFM3; ALDH5A1; APC; ASB11; ATP11C; BDNF; BNIP3; CASP8AP2; CBX1; CDK10; CHD9; CLASP2; CNTNAP5; COL4A2; CPEB2; CSNK1E; DDAH1; DEAF1; DENND6A; DIMT1L; DOCK7; DYRK2; E2F3; EFNA3; EHD2; ELK3; ESCO2; ESPL1; FCHSD2; FGFRL1; FOXN3; FOXP3; GIT2; GPD1L; GTDC1; HECTD1; HIF1A; HIF3A; HMGCS1; HOXA1; HOXA3; HOXA9; HSD17B1; ICMT; IGFBP3; INPP5A; INSIG1; ISCU; KCMF1; KCNJ6; KIAA1161; LDHA…	hsa-miR-210-3p	MIMAT0000267	chr11	-	568112	568133	MIMAT0000267_st	miRNA	Homo sapiens	chr11:568112-568133 (-)	22	CUGUGCGUGUGACAGCGGCUGA	ENST00000500447 // sense // intron // 1; ENST00000528245 // sense // intron // 1; ENST00000533920 // sense // intron // 1; ENST00000534540 // sense // intron // 1; OTTHUMT00000383231 // sense // intron // 1; OTTHUMT00000383232 // sense // intron // 1; OTTHUMT00000383233 // sense // intron // 1; OTTHUMT00000383234 // sense // intron // 1		microcosm; MTI; miRecords	ENST00000281228; ENST00000330044; ENST00000330683; ENST00000335314; ENST00000338567; ENST00000338576; ENST00000343105; ENST00000354559; ENST00000357697; ENST00000358347; ENST00000359736; ENST00000366891; ENST00000375374; ENST00000376053; ENST00000377468; ENST00000379462; ENST00000380428; ENST00000382498; ENST00000382695; ENST00000389074; ENST00000263013; ENST00000370129; ENST00000341826; ENST0000…	miRNA-4_0	2016-09-22	miRBase	8.8552	8.24396	8.76868	9.17335	7.04446	10.3331	9.44375	10.2986	10.026	8.3719
20520328	2.1034	0.801035	0.711709	0.246918	T	F	2.46632	0.0158189	0.155831	F	ADCY6; CBWD1; CBWD5; CDCA4; CKAP4; CPSF6; DDX6; DONSON; ELK4; FAM35A; FBXL18; FICD; FITM2; FOS; FOXJ3; HIF1A; LAMC1; MED4; MRPS14; NBEAL1; NMNAT2; PALM2; PDS5A; PHC1; PRICKLE2; PTBP3; SFT2D3; SKIDA1; SLC10A7; SMAD2; SOS1; SUB1; TPM4; UBN2; VAV3; ZBTB18	ADCY6; CBWD1; CBWD5; CDCA4; CKAP4; CPSF6; DDX6; DONSON; ELK4; FAM35A; FBXL18; FICD; FITM2; FOS; FOXJ3; HIF1A; LAMC1; MED4; MRPS14; NBEAL1; NMNAT2; PALM2; PDS5A; PHC1; PRICKLE2; PTBP3; SFT2D3; SKIDA1; SLC10A7; SMAD2; SOS1; SUB1; TPM4; UBN2; VAV3; ZBTB18	hsa-miR-5089-3p	MIMAT0022984	chr17	+	45050435	45050457	MIMAT0022984_st	miRNA	Homo sapiens	chr17:45050435-45050457 (+)	23	AUGCUACUCGGAAAUCCCACUGA	ENST00000439730 // sense // intron // 7; ENST00000571841 // sense // intron // 7; OTTHUMT00000440447 // sense // intron // 7		MTI		miRNA-4_0	2016-09-22	miRBase	0.84676	0.42995	1.12146	0.75742	0.79973	1.35463	2.08058	2.11523	2.2752	0.57723
20500444	11.3244	10.0387	0.619065	0.470768	T	T	2.43807	0.0293325	0.226701	T	ABCG2; ABI2; ACAN; ACOT12; ACSL1; ACTA2; ACTG1; ACTN2; ACVRL1; ACYP1; ADA; ADAM17; ADAMTS18; ADAMTS6; ADCK1; ADMR; ADORA2B; ADORA3; ADRA1A; ADRBK1; AFF4; AFTPH; AGT; AHR; AIFM1; AIM1L; AKAP12; AKAP4; AKAP9; ALDH9A1; ALS2CR12; AMMECR1; AMOT; ANKRD1; ANKRD10; ANKRD13C; ANKRD22; ANXA6; AP1M1; AP2A2; AP3M2; AP5M1; APBB1IP; APIP; APOL6; APOO; AQP11; AQP9; AQR; ARD1A; ARF6; ARHGAP12; ARHGAP19; ARL17P1;…	ABCG2; ACAN; ACOT12; ACYP1; ADAM17; ADRBK1; AFF4; AFTPH; AHR; AKAP12; ALDH9A1; AMMECR1; ANKRD1; ANKRD13C; AP1M1; AP3M2; AP5M1; APOL6; ARF6; ARHGAP12; ARL6IP6; ARRB2; ARRDC3; ARSJ; ASB1; ATF7IP2; ATG10; ATG2B; ATG5; ATM; ATP2B1; ATP6V0E1; ATP8A1; ATP8B1; ATXN7; BAG2; BAZ2A; BCL2; BCL2L11; BLOC1S2; BMP3; BMPR2; BPGM; BRCA1; BRMS1L; BTBD3; C11orf30; C12ORF29; C1QTNF9; C1orf109; C2ORF69; C8A; CAPRIN2…	hsa-miR-181a-5p	MIMAT0000256	chr1	-	198828237	198828259	MIMAT0000256_st	miRNA	Homo sapiens	chr1:198828237-198828259 (-); chr9:127454759-127454781 (+)	23	AACAUUCAACGCUGUCGGUGAGU	ENST00000344523 // antisense // intron // 2; ENST00000373584 // antisense // intron // 2; ENST00000416460 // antisense // intron // 2; ENST00000429139 // sense // intron // 1; ENST00000487099 // antisense // intron // 2; OTTHUMT00000054033 // sense // intron // 1; OTTHUMT00000054043 // antisense // intron // 2; OTTHUMT00000356283 // antisense // intron // 2; OTTHUMT00000356284 // antisense // int…	hsa-mir-181a-2 // chr9:127454721-127454830 (+); hsa-mir-181b-2 // chr9:127455989-127456077 (+); hsa-mir-181b-1 // chr1:198828002-198828111 (-); hsa-mir-181a-1 // chr1:198828173-198828282 (-)	microcosm; MTI; miRecords	ENST00000257935; ENST00000273343; ENST00000294635; ENST00000312450; ENST00000314246; ENST00000327271; ENST00000333189; ENST00000338509; ENST00000338526; ENST00000338857; ENST00000341650; ENST00000344149; ENST00000374544; ENST00000374546; ENST00000374547; ENST00000375051; ENST00000376205; ENST00000378018; ENST00000379210; ENST00000380676; ENST00000295851; ENST00000281455; ENST00000224784; ENST0000…	miRNA-4_0	2016-09-22	miRBase	10.0848	10.9487	9.67783	10.0077	10.2556	11.4226	10.551	11.5621	11.315	10.1412
20500171	13.0832	11.7984	0.353472	0.371372	T	T	2.43651	0.000233514	0.0058657	T	A0PJW7_HUMAN; AAED1; AAGAB; AARS; AARS2; ABCA3; ABCC11; ABCF2; ABHD15; ABHD2; ABL2; ACAA1; ACAA2; ACACA; ACACB; ACADL; ACADS; ACAN; ACAT2; ACLY; ACOT6; ACP5; ACSS2; ACTB; ACTC1; ACTR1A; ACVRL1; ADAM10; ADAMTS1; ADAMTS4; ADAMTSL1; ADARB2; ADCK5; ADCY3; ADM; ADRA1A; ADRM1; ADSSL1; AEN; AGBL5; AGMAT; AGO1; AGO4; AGPAT5; AHCYL1; AHCYL2; AHRR; AICDA; AIDA; AK2; AKAP10; AKR1CL2; ALDH3B1; ALDH9A1; ALG14…	AAED1; AAGAB; AARS2; ABCA3; ABCF2; ABHD15; ABHD2; ABL2; ACAA1; ACACA; ACADS; ACAT2; ACLY; ACTB; ACTR1A; ADAM10; ADAMTS1; ADRM1; AEN; AGBL5; AGMAT; AGO1; AGO4; AGPAT5; AHCYL1; AHCYL2; AIDA; AK2; AKAP10; ALDH9A1; ALG14; ALKBH4; ALKBH5; ALMS1; AMMECR1; AMOTL1; ANKH; ANKIB1; ANKLE2; ANKS1A; ANP32E; ANXA11; AP2B1; AP3D1; AP5Z1; APOBEC3C; APOLD1; APPL1; ARCN1; ARF1; ARFGEF2; ARHGDIA; ARHGEF25; ARID1A; …	hsa-miR-92a-3p	MIMAT0000092	chr13	+	92003615	92003636	MIMAT0000092_st	miRNA	Homo sapiens	chr13:92003615-92003636 (+); chrX:133303574-133303595 (-)	22	UAUUGCACUUGUCCCGGCCUGU	ENST00000385233 // sense // exon // 1; ENST00000400282 // sense // intron // 3; ENST00000581816 // sense // exon // 3; ENST00000582141 // sense // exon // 2; OTTHUMT00000045448 // sense // intron // 3; OTTHUMT00000442497 // sense // exon // 2; OTTHUMT00000442498 // sense // exon // 3	hsa-mir-17 // chr13:92002859-92002942 (+); hsa-mir-18a // chr13:92003005-92003075 (+); hsa-mir-19a // chr13:92003145-92003226 (+); hsa-mir-19b-1 // chr13:92003446-92003532 (+); hsa-mir-20a // chr13:92003319-92003389 (+); hsa-mir-92a-1 // chr13:92003568-92003645 (+); hsa-mir-19b-2 // chrX:133303701-133303796 (-); hsa-mir-92a-2 // chrX:133303568-133303642 (-); hsa-mir-106a // chrX:133304228-1333043…	microcosm; MTI; miRecords	ENST00000243913; ENST00000253803; ENST00000273340; ENST00000285745; ENST00000299866; ENST00000314123; ENST00000315233; ENST00000331747; ENST00000334441; ENST00000339535; ENST00000339991; ENST00000343738; ENST00000354385; ENST00000360216; ENST00000360436; ENST00000369142; ENST00000372492; ENST00000377299; ENST00000377365; ENST00000378753; ENST00000378960; ENST00000379318; ENST00000379537; ENST0000…	miRNA-4_0	2016-09-22	miRBase	12.2987	11.7479	11.7813	11.8711	11.2566	12.5038	13.2678	13.3063	13.1209	12.7271
20518839	9.4164	8.13658	0.801847	0.433898	T	T	2.42808	0.017173	0.163434	T	ABCF1; ABHD17B; ACOT2; ACOX1; ACSBG1; ACSF2; ACTR1A; ADD2; AGBL5; AGXT2; AHCYL2; AHR; ALDH1B1; ALG10B; ALG8; ALKBH5; AMD1; AOC3; APAF1; APOBEC3F; AREL1; ASPH; ATP6V0A2; ATXN3; BAMBI; BBC3; BCAS4; BMPR1A; BRIX1; BRMS1L; BROX; BTG2; BTRC; BZW1; C11orf31; C11orf54; C11orf84; C14orf142; C1orf174; C1orf210; C1orf95; C2orf48; C5AR2; CA6; CACNA2D2; CACNG8; CARD8; CASKIN1; CAV1; CBFA2T3; CBS; CBY3; CCDC1…	ABCF1; ABHD17B; ACOT2; ACOX1; ACSBG1; ACSF2; ACTR1A; ADD2; AGBL5; AGXT2; AHCYL2; AHR; ALDH1B1; ALG10B; ALG8; ALKBH5; AMD1; AOC3; APAF1; APOBEC3F; AREL1; ASPH; ATP6V0A2; ATXN3; BAMBI; BBC3; BCAS4; BMPR1A; BRIX1; BRMS1L; BROX; BTG2; BTRC; BZW1; C11orf31; C11orf54; C11orf84; C14orf142; C1orf174; C1orf210; C1orf95; C2orf48; C5AR2; CA6; CACNA2D2; CACNG8; CARD8; CASKIN1; CAV1; CBFA2T3; CBS; CBY3; CCDC1…	hsa-miR-4459	MIMAT0018981	chr5	-	53371390	53371411	MIMAT0018981_st	miRNA	Homo sapiens	chr5:53371390-53371411 (-)	22	CCAGGAGGCGGAGGAGGUGGAG	ENST00000502271 // sense // intron // 4; ENST00000504924 // sense // intron // 4; ENST00000507646 // sense // intron // 4; ENST00000510591 // sense // intron // 4; OTTHUMT00000368429 // sense // intron // 4; OTTHUMT00000368430 // sense // intron // 4; OTTHUMT00000368431 // sense // intron // 4; OTTHUMT00000368432 // sense // intron // 4		MTI		miRNA-4_0	2016-09-22	miRBase	8.8481	8.11681	8.17496	8.12098	7.63299	9.02572	10.0311	9.62773	9.51596	7.94612
20518785	5.72758	4.51393	1.08395	0.328539	T	T	2.31924	0.0048876	0.0683811	T	AASDHPPT; ARSJ; CCNF; CPT1A; DARS2; DNAL1; EIF5AL1; FADS6; FAM127B; FDX1; FXYD5; HLA-B; ID4; KBTBD12; KCNK3; NINJ1; NT5C; ORAI2; OTUD5; PHF19; POLL; POTEG; POTEM; PXDC1; RNF121; RNF4; RUNX1; SATB1; SESN2; SHMT2; SLC9A1; SMAD5; TMPRSS6; TRIM44; UBE2D4; WDR81; WSB1; ZNF529; ZNF581; ZNF703; ZNF878	AASDHPPT; ARSJ; CCNF; CPT1A; DARS2; DNAL1; EIF5AL1; FADS6; FAM127B; FDX1; FXYD5; HLA-B; ID4; KBTBD12; KCNK3; NINJ1; NT5C; ORAI2; OTUD5; PHF19; POLL; POTEG; POTEM; PXDC1; RNF121; RNF4; RUNX1; SATB1; SESN2; SHMT2; SLC9A1; SMAD5; TMPRSS6; TRIM44; UBE2D4; WDR81; WSB1; ZNF529; ZNF581; ZNF703; ZNF878	hsa-miR-4417	MIMAT0018929	chr1	+	5624142	5624159	MIMAT0018929_st	miRNA	Homo sapiens	chr1:5624142-5624159 (+)	18	GGUGGGCUUCCCGGAGGG			MTI		miRNA-4_0	2016-09-22	miRBase	5.1984	4.51292	4.48456	4.542	4.99659	5.54864	7.5429	5.41214	7.57008	5.82929
20535649	3.83008	2.62032	0.683316	0.417768	T	T	2.31298	0.00980544	0.112789	T			hsa-mir-876	MI0005542	chr9	-	28863624	28863704	MI0005542_st	stem-loop	Homo sapiens	chr9:28863624-28863704 (-)	81	UGAAGUGCUGUGGAUUUCUUUGUGAAUCACCAUAUCUAAGCUAAUGUGGUGGUGGUUUACAAAGUAAUUCAUAGUGCUUCA					miRNA-4_0	2016-09-22	miRBase	3.45122	2.67593	2.67095	2.42985	2.44441	4.56661	3.8513	3.43637	4.18739	2.79996
20503808	11.6255	10.4209	0.733524	0.2563	T	T	2.30477	0.00234533	0.0387911	T	A4GALT; AAAS; AAMP; AARS; ABCB10; ABCF2; ABHD14A; ABI2; ABT1; ABTB1; ACACA; ACAT1; ACBD6; ACCN4; ACOT9; ACPL2; ACSS1; ACSS2; ACTG1; ACTN1; ACTN4; ACTR1A; ADARB1; ADCY9; ADHFE1; ADI1; AFAP1; AGO1; AGPAT1; AGPAT2; AGTPBP1; AHDC1; AHNAK2; AHSA1; AHSA2; AIFM2; AIM1L; AIMP2; AKAP13; AKAP4; AKR1C2; AKT1; ALDH1A2; ALDH1L1; ALDH3A2; ALDH7A1; ALKBH4; ALKBH5; ALOX5; ALS2CR8; AMACR; AMBP; AMDHD2; ANAPC1; AN…	A4GALT; AAAS; AAMP; AARS; ABCF2; ABI2; ABT1; ACACA; ACBD6; ACOT9; ACPL2; ACTG1; ACTN1; ACTN4; ACTR1A; ADARB1; ADCY9; ADI1; AGO1; AGPAT1; AHDC1; AHSA1; AHSA2; AIMP2; AKAP13; AKR1C2; AKT1; ALDH1A2; ALDH3A2; ALDH7A1; ALKBH4; ALKBH5; AMACR; ANAPC1; ANKFY1; ANKRD11; ANP32B; AP3M2; AP5M1; APCDD1; APEH; APOBEC3B; APOLD1; ARCN1; AREL1; ARHGAP11A; ARHGAP19; ARHGAP33; ARID1A; ARMC1; ARMC7; ARNTL2; ASB3; AS…	hsa-miR-193b-3p	MIMAT0002819	chr16	+	14397874	14397895	MIMAT0002819_st	miRNA	Homo sapiens	chr16:14397874-14397895 (+)	22	AACUGGCCCUCAAAGUCCCGCU	ENST00000570945 // sense // intron // 1; ENST00000571639 // sense // intron // 1; OTTHUMT00000436878 // sense // intron // 1; OTTHUMT00000436879 // sense // intron // 1	hsa-mir-365a // chr16:14403142-14403228 (+); hsa-mir-193b // chr16:14397824-14397906 (+)	microcosm; MTI; miRecords	ENST00000301436; ENST00000301831; ENST00000308076; ENST00000312450; ENST00000317045; ENST00000320802; ENST00000329650; ENST00000338633; ENST00000357204; ENST00000373300; ENST00000376761; ENST00000377914; ENST00000378523; ENST00000378571; ENST00000379042; ENST00000380275; ENST00000381013; ENST00000382054; ENST00000382252; ENST00000382929; ENST00000383090; ENST00000344517; ENST00000360889; ENST0000…	miRNA-4_0	2016-09-22	miRBase	10.4026	10.4516	10.3637	10.474	9.85792	10.8852	11.9948	12.4704	11.8066	10.7717
20537622	2.88196	1.70283	0.970059	0.352996	T	F	2.26441	0.0343851	0.249306	F			hsa-mir-6876	MI0022723	chr8	+	25202918	25202990	MI0022723_st	stem-loop	Homo sapiens	chr8:25202918-25202990 (+)	73	AGUUGCAGGAAGGAGACAGGCAGUUCAGGAGGUGGCACUGCUGUGUGUGAGCUGUCUGUGUUUUCCUUCUCAG	ENST00000276440 // sense // intron // 25; ENST00000444569 // sense // intron // 17; ENST00000467709 // sense // intron // 8; OTTHUMT00000254955 // sense // intron // 25; OTTHUMT00000334270 // sense // intron // 17; OTTHUMT00000375806 // sense // intron // 8				miRNA-4_0	2016-09-22	miRBase	1.67333	1.55153	2.30023	1.89416	1.38903	2.40512	2.98071	3.08	4.03448	1.39453
20534517	3.51625	2.34397	0.644224	0.215826	T	F	2.25368	0.00394817	0.0579827	F			hsa-mir-182	MI0000272	chr7	-	129410223	129410332	MI0000272_st	stem-loop	Homo sapiens	chr7:129410223-129410332 (-)	110	GAGCUGCUUGCCUCCCCCCGUUUUUGGCAAUGGUAGAACUCACACUGGUGAGGUAACAGGAUCCGGUGGUUCUAGACUUGCCAACUAUGGGGCGAGGACUCAGCCGGCAC		hsa-mir-96 // chr7:129414532-129414609 (-); hsa-mir-182 // chr7:129410223-129410332 (-); hsa-mir-183 // chr7:129414745-129414854 (-)			miRNA-4_0	2016-09-22	miRBase	2.29702	2.14697	2.47681	2.27487	2.70359	2.90961	4.10608	2.57565	3.81122	3.6711
20502129	9.42811	8.26522	0.233296	0.288877	T	T	2.23904	1.3347e-05	0.000606595	T	ACACB; AFF4; AP3D1; ARIH1; ASCC3; ATP5G3; BAZ2A; BCOR; BEX4; BHLHB9; BIRC5; CAND1; CCDC144NL; CCND1; CDC25B; CELF2; CERS6; CKS1B; CLU; COPS7B; CREBZF; CRKL; CYB561; DDX6; DENR; DHCR7; DICER1; DPYSL2; E2F3; EIF3C; EIF3G; EOGT; EPM2AIP1; EXOG; FAM114A1; FAM122A; FAM122B; FAM196B; FAM89A; FGFR3; FOXJ3; FOXK2; FOXN3; FRY; GAN; GNB5; GSK3B; HSP90AA1; IGSF1; INPP5E; KAT6A; KIFAP3; LCOR; LDHA; LDHD; LRP…	ACACB; AFF4; AP3D1; ARIH1; ASCC3; ATP5G3; BAZ2A; BCOR; BEX4; BHLHB9; BIRC5; CAND1; CCDC144NL; CCND1; CDC25B; CELF2; CERS6; CKS1B; CLU; COPS7B; CREBZF; CRKL; CYB561; DDX6; DENR; DHCR7; DICER1; DPYSL2; E2F3; EIF3C; EIF3G; EOGT; EPM2AIP1; EXOG; FAM114A1; FAM122A; FAM122B; FAM196B; FAM89A; FGFR3; FOXJ3; FOXK2; FOXN3; FRY; GAN; GNB5; GSK3B; HSP90AA1; IGSF1; INPP5E; KAT6A; KIFAP3; LCOR; LDHA; LDHD; LRP…	hsa-miR-425-5p	MIMAT0003393	chr3	-	49057632	49057654	MIMAT0003393_st	miRNA	Homo sapiens	chr3:49057632-49057654 (-)	23	AAUGACACGAUCACUCCCGUUGA	ENST00000313778 // sense // intron // 1; ENST00000440857 // sense // intron // 1; ENST00000492585 // sense // intron // 1; ENST00000496568 // sense // intron // 1; OTTHUMT00000345586 // sense // intron // 1; OTTHUMT00000345587 // sense // intron // 1; OTTHUMT00000345595 // sense // intron // 1; OTTHUMT00000345596 // sense // intron // 1	hsa-mir-191 // chr3:49058051-49058142 (-); hsa-mir-425 // chr3:49057581-49057667 (-)	MTI		miRNA-4_0	2016-09-22	miRBase	8.46593	8.16524	8.24041	8.30187	7.69678	9.32822	9.77444	9.56657	9.40156	9.16412
20536590	4.2936	3.1399	0.841635	0.633373	T	F	2.22483	0.00423713	0.0610005	F			hsa-mir-3687	MI0016088	chr21	+	9826203	9826263	MI0016088_st	stem-loop	Homo sapiens	chr21:9826203-9826263 (+)	61	CGCGCGUGCGCCCGAGCGCGGCCCGGUGGUCCCUCCCGGACAGGCGUUCGUGCGACGUGUG		hsa-mir-3648 // chr21:9825832-9826011 (+); hsa-mir-3687 // chr21:9826203-9826263 (+)			miRNA-4_0	2016-09-22	miRBase	3.11904	3.17077	1.68452	3.13228	2.64986	4.35613	4.61532	3.705	5.51753	3.35402
20520332	3.27474	2.12648	1.77052	0.567393	T	F	2.21646	0.00908615	0.106476	F	ABT1; AFF1; APP; ATXN7; BOLA3; C1orf109; C4orf32; CALU; CARM1; CBS; CCDC6; CHSY1; CLPTM1L; COX19; CRAMP1L; CX3CL1; DHCR24; E2F3; EEF2; EIF1AX; EIF4H; EPB41L4B; EPT1; FAM127B; GATSL2; GLG1; GNPTAB; GPR137C; GPT2; GTF2B; H2AFX; H2AFZ; HEXIM1; HNRNPA3; HOXA10; HSPA4L; ISPD; KIAA0408; LCE1A; LHPP; LRP12; MAP3K2; MAX; MRPL36; MRPS21; MSMO1; MXRA7; NDUFS1; OGT; OR2C3; PAIP2; PANK3; PARD6B; PGBD4; PODXL…	ABT1; AFF1; APP; ATXN7; BOLA3; C1orf109; C4orf32; CALU; CARM1; CBS; CCDC6; CHSY1; CLPTM1L; COX19; CRAMP1L; CX3CL1; DHCR24; E2F3; EEF2; EIF1AX; EIF4H; EPB41L4B; EPT1; FAM127B; GATSL2; GLG1; GNPTAB; GPR137C; GPT2; GTF2B; H2AFX; H2AFZ; HEXIM1; HNRNPA3; HOXA10; HSPA4L; ISPD; KIAA0408; LCE1A; LHPP; LRP12; MAP3K2; MAX; MRPL36; MRPS21; MSMO1; MXRA7; NDUFS1; OGT; OR2C3; PAIP2; PANK3; PARD6B; PGBD4; PODXL…	hsa-miR-5093	MIMAT0021085	chr16	-	85339842	85339864	MIMAT0021085_st	miRNA	Homo sapiens	chr16:85339842-85339864 (-)	23	AGGAAAUGAGGCUGGCUAGGAGC			MTI		miRNA-4_0	2016-09-22	miRBase	1.34397	2.20103	0.9716	2.22273	2.05065	7.10268	3.13113	3.24802	4.47472	2.78487
20507089	2.03013	0.924932	0.984143	0.208426	T	F	2.15129	0.0287439	0.225574	F	ABCC12; ACSBG1; AGO2; AGTRAP; ANK1; ANKRD28; APOL4; ATP6V1A; BTG3; C4orf32; C9orf78; CCDC152; CCDC81; CD101; CDH7; COASY; CSRNP3; DCC; DFNB59; DGKH; DIP2A; DLGAP3; DR1; EXT1; FAM104A; FAM179A; FAM3C; FAM84B; FBXO45; FOXR2; FXR1; GATAD2B; GIGYF2; GIMAP7; GLP2R; GLTSCR2; GMFB; GNAT1; GNG13; GNL3; GREB1; GRM5; HBEGF; HMGB3; HNRNPA1; HNRNPA1L2; HNRNPA3; IFFO2; IKBKG; IMPAD1; IQCE; KLHL15; LRTOMT; LSG…	ABCC12; ACSBG1; AGO2; AGTRAP; ANK1; ANKRD28; APOL4; ATP6V1A; BTG3; C4orf32; C9orf78; CCDC152; CCDC81; CD101; CDH7; COASY; CSRNP3; DCC; DFNB59; DGKH; DIP2A; DLGAP3; DR1; EXT1; FAM104A; FAM179A; FAM3C; FAM84B; FBXO45; FOXR2; FXR1; GATAD2B; GIGYF2; GIMAP7; GLP2R; GLTSCR2; GMFB; GNAT1; GNG13; GNL3; GREB1; GRM5; HBEGF; HMGB3; HNRNPA1; HNRNPA1L2; HNRNPA3; IFFO2; IKBKG; IMPAD1; IQCE; KLHL15; LRTOMT; LSG…	hsa-miR-513b-5p	MIMAT0005788	chrX	-	146280611	146280632	MIMAT0005788_st	miRNA	Homo sapiens	chrX:146280611-146280632 (-)	22	UUCACAAGGAGGUGUCAUUUAU		hsa-mir-513b // chrX:146280562-146280645 (-); hsa-mir-513c // chrX:146271222-146271305 (-)	MTI		miRNA-4_0	2016-09-22	miRBase	0.94948	0.97801	0.69538	0.91461	0.49047	0.86855	2.7769	2.64639	2.19704	0.71088
20506005	2.91607	1.81261	0.624749	0.299267	T	F	2.14869	0.00702222	0.0885651	F	AASDHPPT; ABCC5; ACAA2; ACE2; ACRBP; ACRV1; ACSL5; ACSS1; ACTC1; ACTG1; ACTN1; ACVR1; ADAM21; ADORA2B; AFAP1; AFF1; AFF4; AGPAT4; AGTRL1; AIFM3; AKR1C2; ALDH4A1; ALKBH3; AMAC1L1; AMY2B; ANG; ANKIB1; ANKRD44; ANR52_HUMAN; AP2A1; APOBEC2; APRV1_HUMAN; AQP4; AQR; ARHGEF5; ARL15; ARMC4; ARMCX6; ARMET; ARPC1B; ASB7; ASXL2; ATG7; ATP2C1; ATP6V0C; ATP6V1H; ATXN2; AUH; AVPR2; BAIAP2L1; BBS4; BBX; BCAP29;…	AASDHPPT; AFF4; ARL15; BIRC5; BLOC1S6; BZW1; C14orf2; C1orf147; C1orf27; C7orf55-LUC7L2; CCDC59; CCDC80; CEP55; CLIP1; COL4A5; CREBZF; DDAH1; DDIT4; DYRK3; E2F2; EFHD2; ETNK1; FGF2; FOXK2; FXN; GGA3; GOLGA8B; GOLIM4; HIST1H2BK; HLA-B; HSD17B12; ID2; KCTD12; LINC00346; LITAF; LUC7L2; MAP9; MBNL1; MTRF1L; OCIAD2; PAIP1; PHF8; PNRC1; PTPRJ; RGMB; RGS17; RIMS3; SGPL1; SKI; SLC16A1; SNRNP48; SOD2; STC…	hsa-miR-936	MIMAT0004979	chr10	-	105807909	105807930	MIMAT0004979_st	miRNA	Homo sapiens	chr10:105807909-105807930 (-)	22	ACAGUAGAGGGAGGAAUCGCAG	ENST00000353479 // sense // exon // 30; ENST00000369733 // sense // exon // 30; OTTHUMT00000050181 // sense // exon // 30; OTTHUMT00000050183 // sense // exon // 30		microcosm; MTI	ENST00000280270; ENST00000298105; ENST00000302336; ENST00000313760; ENST00000327378; ENST00000332157; ENST00000332289; ENST00000332991; ENST00000333189; ENST00000338465; ENST00000339001; ENST00000355324; ENST00000355884; ENST00000369411; ENST00000375763; ENST00000382494; ENST00000285093; ENST00000380355; ENST00000229243; ENST00000315608; ENST00000356116; ENST00000323482; ENST00000290378; ENST0000…	miRNA-4_0	2016-09-22	miRBase	1.5914	1.86409	1.33965	1.97731	2.06888	1.66362	3.14089	3.22416	2.82979	2.76514
20526178	7.58728	6.52267	1.1024	0.141801	T	T	2.0916	0.0347105	0.251306	T	ACPP; ANK1; ANKRD45; ARL8A; BCL3; C10orf54; C10orf76; C16orf58; C19orf53; CALR; CAPN15; CCDC6; CCNY; CDKN1A; CLASP1; CXCL16; CYP2B6; DBT; DCX; DDA1; DDX39B; DFFA; FTSJ3; FXR2; GIGYF1; GRIN2D; GXYLT2; HEMK1; IGFBP4; IL2RB; KCNE3; KCNK3; KHSRP; KLF16; LAMC1; LY6E; MFRP; MID1IP1; NEDD9; NGFR; OTUB1; PHYKPL; PLA2G2C; PLEC; PNPLA6; POMGNT1; PPM1F; PPP6R1; PTPLAD2; PTPRF; PYGO1; QSOX1; RAB15; RAB2A; RA…	ACPP; ANK1; ANKRD45; ARL8A; BCL3; C10orf54; C10orf76; C16orf58; C19orf53; CALR; CAPN15; CCDC6; CCNY; CDKN1A; CLASP1; CXCL16; CYP2B6; DBT; DCX; DDA1; DDX39B; DFFA; FTSJ3; FXR2; GIGYF1; GRIN2D; GXYLT2; HEMK1; IGFBP4; IL2RB; KCNE3; KCNK3; KHSRP; KLF16; LAMC1; LY6E; MFRP; MID1IP1; NEDD9; NGFR; OTUB1; PHYKPL; PLA2G2C; PLEC; PNPLA6; POMGNT1; PPM1F; PPP6R1; PTPLAD2; PTPRF; PYGO1; QSOX1; RAB15; RAB2A; RA…	hsa-miR-7110-5p	MIMAT0028117	chr3	+	122880646	122880666	MIMAT0028117_st	miRNA	Homo sapiens	chr3:122880646-122880666 (+)	21	UGGGGGUGUGGGGAGAGAGAG	ENST00000316218 // sense // intron // 16; ENST00000467157 // sense // exon // 5; ENST00000469649 // sense // intron // 3; ENST00000489923 // sense // intron // 15; OTTHUMT00000356192 // sense // intron // 16; OTTHUMT00000356193 // sense // intron // 15; OTTHUMT00000356194 // sense // exon // 5; OTTHUMT00000356383 // sense // intron // 3		MTI		miRNA-4_0	2016-09-22	miRBase	6.70966	6.40258	6.63675	6.50823	6.3884	9.30958	6.61661	6.64678	7.68851	7.83861
20534571	1.85439	0.792409	0.685587	0.169802	T	F	2.08779	0.0438014	0.286541	F			hsa-mir-23b	MI0000439	chr9	+	97847490	97847586	MI0000439_st	stem-loop	Homo sapiens	chr9:97847490-97847586 (+)	97	CUCAGGUGCUCUGGCUGCUUGGGUUCCUGGCAUGCUGAUUUGUGACUUAAGAUUAAAAUCACAUUGCCAGGGAUUACCACGCAACCACGACCUUGGC	ENST00000297979 // sense // intron // 14; ENST00000375315 // sense // intron // 15; ENST00000428313 // sense // intron // 15; ENST00000463372 // sense // intron // 5; ENST00000468164 // sense // intron // 4; ENST00000471978 // sense // intron // 5; ENST00000478473 // sense // intron // 6; OTTHUMT00000053196 // sense // intron // 5; OTTHUMT00000053197 // sense // intron // 14; OTTHUMT00000053202 /…	hsa-mir-24-1 // chr9:97848303-97848370 (+); hsa-mir-23b // chr9:97847490-97847586 (+); hsa-mir-27b // chr9:97847727-97847823 (+); hsa-mir-3074 // chr9:97848296-97848376 (-)			miRNA-4_0	2016-09-22	miRBase	0.73701	0.55191	0.93685	0.97363	0.76559	2.07163	0.92756	1.94619	1.81528	0.53267
20529138	3.52506	2.51973	0.628897	0.619491	T	F	2.0074	0.00360525	0.0542766	F	ACTR1A; GNL3L; GP5; LRRC3C; LURAP1L; MAPKAPK5; MCFD2; MLH1; NACC2; NMNAT1; OTUD7B; PAK2; PCBP1; PHAX; SLC30A3; SOX12; TARDBP; TOR1B; ZNF282	ACTR1A; GNL3L; GP5; LRRC3C; LURAP1L; MAPKAPK5; MCFD2; MLH1; NACC2; NMNAT1; OTUD7B; PAK2; PCBP1; PHAX; SLC30A3; SOX12; TARDBP; TOR1B; ZNF282	hsa-miR-7846-3p	MIMAT0030421	chr1	+	12227067	12227087	MIMAT0030421_st	miRNA	Homo sapiens	chr1:12227067-12227087 (+)	21	CAGCGGAGCCUGGAGAGAAGG	ENST00000376259 // sense // 3UTR // 1; ENST00000492361 // sense // exon // 1; ENST00000536782 // sense // 3UTR // 1; OTTHUMT00000005133 // sense // 3UTR // 1; OTTHUMT00000005134 // sense // exon // 1		MTI		miRNA-4_0	2016-09-22	miRBase	1.15071	2.40303	2.56017	2.63366	2.4946	3.38546	3.96338	2.90159	4.48816	3.24302
20500177	1.88969	0.887181	1.11013	0.220481	T	F	2.00349	0.0270286	0.216264	F	A4GNT; ABCA6; ABCD1; ABHD14A-ACY1; ABLIM2; ACCN2; ACER2; ACO1; ACSM2; ACTN4; ACTR5; ACTRT1; ACVRL1; ACY1; ADAMTS7; ADCK1; ADCK2; ADCY5; ADCY6; ADNP2; ADRA1B; ADSS; AGRN; AHI1; AIFM3; AIG1; AIRE; AKAP4; ALDH4A1; ALG6; ALK; ALKBH5; ALS2CR7; AMIGO2; AMZ2_HUMAN; ANGPT2; ANGPTL6; ANKRD36; ANKRD44; ANKRD7; ANKS3; ANLN; AOAH; APOBEC3H; APPL1; APRT; AQP5; ARHGAP24; ARHGEF2; ARIH2; ARL4D; ARL6IP4; ARPC5L;…	ABCA6; ABCD1; ABHD14A-ACY1; ACER2; ACTN4; ACY1; ADCY6; ADNP2; ADSS; ALK; ALKBH5; ANKRD36; APPL1; AQP5; ARHGEF2; ASH1L; ATG7; ATXN1; ATXN1L; B4GALT3; BAG4; BCL2; BRWD1; CAMTA1; CASP2; CCL22; CCND1; CCND2; CCNG1; CDKN1A; CDON; CELSR2; CGGBP1; CHML; CNNM3; CNOT6; CPE; CRAMP1L; CTSB; CWC25; DDAH1; DDIT3; DEK; DYNC1H1; ECT2; EDEM1; EEF1A1; EFHD2; EFNB2; EIF4EBP2; EIF4G1; EVI5; EXOSC2; FAM105B; FAM171A…	hsa-miR-96-5p	MIMAT0000095	chr7	-	129414579	129414601	MIMAT0000095_st	miRNA	Homo sapiens	chr7:129414579-129414601 (-)	23	UUUGGCACUAGCACAUUUUUGCU		hsa-mir-96 // chr7:129414532-129414609 (-); hsa-mir-182 // chr7:129410223-129410332 (-); hsa-mir-183 // chr7:129414745-129414854 (-)	microcosm; MTI; miRecords	ENST00000296662; ENST00000302092; ENST00000310210; ENST00000327881; ENST00000328302; ENST00000331267; ENST00000338857; ENST00000339026; ENST00000341350; ENST00000357149; ENST00000358629; ENST00000361800; ENST00000369894; ENST00000373594; ENST00000377734; ENST00000378281; ENST00000378377; ENST00000379867; ENST00000380676; ENST00000380784; ENST00000381277; ENST00000381279; ENST00000381982; ENST0000…	miRNA-4_0	2016-09-22	miRBase	0.63459	0.86492	0.90617	0.39797	0.89211	0.75547	3.09488	0.9282	1.78832	3.01187
20536748	2.17096	3.17588	0.709115	0.370384	F	F	-2.00682	0.0306746	0.232691	F			hsa-mir-4479	MI0016838	chr9	+	139781185	139781255	MI0016838_st	stem-loop	Homo sapiens	chr9:139781185-139781255 (+)	71	GAAACCAAGUCCGAGCGUGGCUGGCGCGGGAAAGUUCGGGAACGCGCGCGGCCGUGCUCGGAGCAGCGCCA	ENST00000247668 // sense // intron // 1; ENST00000359662 // sense // intron // 1; ENST00000419057 // sense // intron // 2; ENST00000429509 // sense // intron // 1; ENST00000536468 // sense // intron // 2; OTTHUMT00000055161 // sense // intron // 1; OTTHUMT00000055166 // sense // intron // 1; OTTHUMT00000055167 // sense // intron // 2				miRNA-4_0	2016-09-22	miRBase	2.89718	3.21832	3.54598	2.67104	3.45702	2.79875	2.0503	1.87405	1.63803	3.34356
20515638	11.4268	12.4374	0.772941	0.388609	T	T	-2.01475	0.0196196	0.177588	T	AGPAT6; ASCL2; ATG2A; BHMT2; C10orf55; C19orf26; C3orf36; CASP16; CCDC64; CLCN7; DPF1; ENG; ENTPD5; FAM193A; FAM43A; FEM1A; FSCN1; FXYD1; GMDS; H2AFX; KCNK3; LEPROTL1; LYRM4; MAPK8IP2; MAPK8IP3; MARVELD1; MFI2; MIDN; MINK1; MSC; MSI1; NANOS1; NDE1; NEUROD2; NRGN; OLR1; OTUB1; PCDHB2; PCGF3; PITX3; POU3F1; POU3F3; RAB11B; RASD1; RNF144B; RSBN1L; RXRB; SCAMP3; SESTD1; SHISA2; SIGLEC12; SKI; SLC10A7…	AGPAT6; ASCL2; ATG2A; BHMT2; C10orf55; C19orf26; C3orf36; CASP16; CCDC64; CLCN7; DPF1; ENG; ENTPD5; FAM193A; FAM43A; FEM1A; FSCN1; FXYD1; GMDS; H2AFX; KCNK3; LEPROTL1; LYRM4; MAPK8IP2; MAPK8IP3; MARVELD1; MFI2; MIDN; MINK1; MSC; MSI1; NANOS1; NDE1; NEUROD2; NRGN; OLR1; OTUB1; PCDHB2; PCGF3; PITX3; POU3F1; POU3F3; RAB11B; RASD1; RNF144B; RSBN1L; RXRB; SCAMP3; SESTD1; SHISA2; SIGLEC12; SKI; SLC10A7…	hsa-miR-3196	MIMAT0015080	chr20	+	61870140	61870157	MIMAT0015080_st	miRNA	Homo sapiens	chr20:61870140-61870157 (+)	18	CGGGGCGGCAGGGGCCUC	ENST00000217169 // sense // intron // 4; ENST00000342412 // sense // intron // 4; ENST00000395306 // sense // intron // 2; OTTHUMT00000080113 // sense // intron // 4; OTTHUMT00000080114 // sense // intron // 4; OTTHUMT00000080115 // sense // intron // 2		MTI		miRNA-4_0	2016-09-22	miRBase	11.8651	12.6047	12.403	12.3494	12.9272	10.4209	11.3281	11.5032	11.443	12.596
20500477	0.489489	1.50185	0.119217	0.467105	F	T	-2.01722	0.00083167	0.0165703	F	A2A368_HUMAN; AADAC; ABCG5; ACBD3; ACOT12; ACTR10; ACTR5; ADAMTS15; ADAMTS2; ADAMTSL5; ADRBK2; ADSS; AHCTF1P; AIFM3; AKAP10; AKNA; AKR1B1; ALDH18A1; ALDH1L2; ALG10B; AMHR2; AMN1; AMY2A; ANGPT4; ANKIB1; ANKRD11; ANKS6; ANLN; ANP32E; AP1M2; AP3D1; AP3S1; APOOL; APPL2; AQP5; ARHGAP12; ARHGAP22; ARHGEF17; ARPC2; ARR3; ASAH3L; ASB10; ASB9; ASTN1; ATAD2; ATG4C; ATOX1; ATP6V0D1; ATP9A; ATPBD1B; ATPBD4; …	ACBD3; ADSS; BACH2; BTG1; CA6; CDC73; CKAP4; CREBZF; DACH1; DNAL1; E2F3; ELF5; EZH2; FAM196B; FHIT; FLVCR1; FOXO3; GHITM; GPC5; HIF1A; HINFP; HOXA13; HSPA4L; IRS1; KRAS; LACTB; LMLN; LSG1; MAP1B; MARCH5; MMGT1; MXD1; NHLRC2; NR4A2; OSBPL3; PNRC2; PPM1D; PTEN; Pten; RAB11B; ROBO1; SFTPB; SIRT1; SLC4A2; SMAD7; SNRNP27; SRSF11; STK40; TACO1; TAF1D; TCERG1; TCF7L2; TMEM63A; TMEM67; TMSB4X; TNFRSF21; …	hsa-miR-217	MIMAT0000274	chr2	-	56210155	56210177	MIMAT0000274_st	miRNA	Homo sapiens	chr2:56210155-56210177 (-)	23	UACUGCAUCAGGAACUGAUUGGA	ENST00000446139 // sense // intron // 2; OTTHUMT00000324929 // sense // intron // 2	hsa-mir-216a // chr2:56216085-56216194 (-); hsa-mir-217 // chr2:56210102-56210211 (-)	microcosm; MTI; miRecords	ENST00000272235; ENST00000295339; ENST00000298105; ENST00000312528; ENST00000324999; ENST00000327138; ENST00000329491; ENST00000330683; ENST00000332261; ENST00000332432; ENST00000335664; ENST00000338509; ENST00000339183; ENST00000343588; ENST00000344067; ENST00000346567; ENST00000354319; ENST00000356726; ENST00000358347; ENST00000359561; ENST00000368153; ENST00000369028; ENST00000369142; ENST0000…	miRNA-4_0	2016-09-22	miRBase	0.7465	1.57187	1.23608	1.71041	1.94966	0.38141	0.64549	0.50057	0.36156	0.55542
20534499	0.474073	1.4943	0.163759	0.386452	F	T	-2.02824	0.00107008	0.020304	F			hsa-mir-30c-2	MI0000254	chr6	-	72086663	72086734	MI0000254_st	stem-loop	Homo sapiens	chr6:72086663-72086734 (-)	72	AGAUACUGUAAACAUCCUACACUCUCAGCUGUGGAAAGUAAGAAAGCUGGGAGAAGGCUGUUUACUCUUUCU	ENST00000413945 // sense // intron // 3; ENST00000436803 // sense // intron // 3; ENST00000602823 // sense // intron // 2; OTTHUMT00000041155 // sense // intron // 3; OTTHUMT00000041167 // sense // intron // 3; OTTHUMT00000467928 // sense // intron // 2				miRNA-4_0	2016-09-22	miRBase	1.47467	0.96169	1.53691	0.67174	1.47467	0.56492	0.40239	0.4669	0.13416	0.47246
20535119	1.68447	2.70936	0.553097	0.38935	F	T	-2.0348	0.00138929	0.0252119	F			hsa-mir-409	MI0001735	chr14	+	101531637	101531715	MI0001735_st	stem-loop	Homo sapiens	chr14:101531637-101531715 (+)	79	UGGUACUCGGGGAGAGGUUACCCGAGCAACUUUGCAUCUGGACGACGAAUGUUGCUCGGUGAACCCCUUUUCGGUAUCA		hsa-mir-154 // chr14:101526092-101526175 (+); hsa-mir-369 // chr14:101531935-101532004 (+); hsa-mir-377 // chr14:101528387-101528455 (+); hsa-mir-409 // chr14:101531637-101531715 (+); hsa-mir-412 // chr14:101531784-101531874 (+); hsa-mir-410 // chr14:101532249-101532328 (+); hsa-mir-485 // chr14:101521756-101521828 (+); hsa-mir-496 // chr14:101526910-101527011 (+); hsa-mir-656 // chr14:101533061-…			miRNA-4_0	2016-09-22	miRBase	3.09319	2.61703	3.43136	2.67825	2.4946	1.35463	0.90341	2.36006	1.73942	1.90864
20523013	1.01913	2.04637	0.401558	0.568445	F	F	-2.03811	0.00648084	0.084141	F	ABCC6; ABCF2; ABL2; AK2; AMER1; ANKEF1; ANKRD23; AREL1; ASPH; AVL9; C10orf54; CASKIN1; CDADC1; CDH7; CECR2; CRISPLD2; CXorf36; E2F6; EI24; ENTPD4; FAM127B; FLOT2; FOLR1; GID8; GIGYF1; GRB2; GYS1; HAND2; HBEGF; HDGF; HEYL; HIF3A; HIVEP3; HNRNPUL1; HOXA13; HOXA3; KIF5A; KLHDC3; LIMD1; LINC00346; LRRC4B; LSM11; MAPRE1; MFRP; MTFR1L; NUCKS1; PABPN1L; PGPEP1; PHYHIP; PISD; PLEKHA6; PNISR; POU2F3; PTRF…	ABCC6; ABCF2; ABL2; AK2; AMER1; ANKEF1; ANKRD23; AREL1; ASPH; AVL9; C10orf54; CASKIN1; CDADC1; CDH7; CECR2; CRISPLD2; CXorf36; E2F6; EI24; ENTPD4; FAM127B; FLOT2; FOLR1; GID8; GIGYF1; GRB2; GYS1; HAND2; HBEGF; HDGF; HEYL; HIF3A; HIVEP3; HNRNPUL1; HOXA13; HOXA3; KIF5A; KLHDC3; LIMD1; LINC00346; LRRC4B; LSM11; MAPRE1; MFRP; MTFR1L; NUCKS1; PABPN1L; PGPEP1; PHYHIP; PISD; PLEKHA6; PNISR; POU2F3; PTRF…	hsa-miR-6081	MIMAT0023706	chr9	+	97827688	97827711	MIMAT0023706_st	miRNA	Homo sapiens	chr9:97827688-97827711 (+)	24	AGGAGCAGUGCCGGCCAAGGCGCC	ENST00000297979 // sense // intron // 12; ENST00000375315 // sense // intron // 13; ENST00000424143 // sense // intron // 11; ENST00000425634 // sense // intron // 4; ENST00000428313 // sense // intron // 13; ENST00000433691 // sense // intron // 3; ENST00000445181 // sense // intron // 4; ENST00000462125 // sense // intron // 9; ENST00000463372 // sense // intron // 3; ENST00000468164 // sense /…		MTI		miRNA-4_0	2016-09-22	miRBase	2.52182	1.43528	1.32812	2.13949	2.48185	1.05331	1.28589	0.71286	0.50281	1.48065
20537253	2.19117	3.23489	0.466015	0.211099	F	F	-2.06153	0.000292575	0.00712687	F			hsa-mir-6080	MI0020357	chr17	+	62776877	62776942	MI0020357_st	stem-loop	Homo sapiens	chr17:62776877-62776942 (+)	66	GCCUGCGGCUCUGGGAAUGCCGGUCUGGGGCUGGUUGUCUAGUGCGGGCGUUCCCGUUCGCGGGGA	ENST00000400873 // antisense // exon // 3; ENST00000578036 // antisense // exon // 15; ENST00000578492 // antisense // exon // 2; ENST00000579125 // antisense // exon // 2; OTTHUMT00000445591 // antisense // exon // 2; OTTHUMT00000445592 // antisense // exon // 2; OTTHUMT00000445597 // antisense // exon // 15				miRNA-4_0	2016-09-22	miRBase	3.28647	3.10483	3.20988	3.66211	3.26927	1.43032	2.56587	2.00735	2.19688	2.54402
20514163	10.4881	11.5397	0.723086	0.339726	T	T	-2.07277	0.0106251	0.120158	T	ABL2; ANKRD24; ANKS4B; APAF1; BBC3; C17orf102; CCDC64; CREB3L2; CYCS; DARS2; DCAF7; EFHD2; EMB; FOXK2; GRAMD1B; GRK6; HIC2; INF2; LAMA5; LY6E; MED16; MEI1; MYRF; NDEL1; NEU3; NFATC2IP; NKX2-2; NT5C; PARD3; PHLDA3; PPP6R1; REEP2; SCD; SHMT2; SNRPD3; STX4; SUPT16H; TMEM174; TMEM2; TMPRSS6; TSTD2; TXNIP; VDR; ZNF488	ABL2; ANKRD24; ANKS4B; APAF1; BBC3; C17orf102; CCDC64; CREB3L2; CYCS; DARS2; DCAF7; EFHD2; EMB; FOXK2; GRAMD1B; GRK6; HIC2; INF2; LAMA5; LY6E; MED16; MEI1; MYRF; NDEL1; NEU3; NFATC2IP; NKX2-2; NT5C; PARD3; PHLDA3; PPP6R1; REEP2; SCD; SHMT2; SNRPD3; STX4; SUPT16H; TMEM174; TMEM2; TMPRSS6; TSTD2; TXNIP; VDR; ZNF488	hsa-miR-2861	MIMAT0013802	chr9	+	130548250	130548268	MIMAT0013802_st	miRNA	Homo sapiens	chr9:130548250-130548268 (+)	19	GGGGCCUGGCGGUGGGCGG	ENST00000373265 // sense // 3UTR // 1; ENST00000421939 // sense // 3UTR // 1; ENST00000583311 // sense // exon // 1; OTTHUMT00000054239 // sense // 3UTR // 1	hsa-mir-2861 // chr9:130548197-130548286 (+); hsa-mir-3960 // chr9:130548112-130548202 (+)	MTI		miRNA-4_0	2016-09-22	miRBase	11.2441	11.699	11.5361	11.5196	12.1658	9.82051	10.5146	10.4988	10.448	11.8019
20517706	1.12519	2.17702	0.363308	0.472227	F	T	-2.07315	0.00142292	0.0257099	F	ACER2; ACSBG1; ACTR1A; AP1S3; APOL6; ARL5B; ASB6; ATP1B3; ATP5S; ATXN1L; B4GALT7; BCL2L1; BHLHB9; BMP8A; BPTF; BTD; C20orf27; C7orf55-LUC7L2; CAPZA1; CARD8; CARNS1; CCDC132; CCDC80; CCNB1; CDC5L; CDCP1; CDK2; CENPN; CEP135; CES3; CHTOP; CIITA; CNN2; CNNM4; COX10; COX18; CPA4; CRLF3; CSDC2; CTBP2; DAZAP2; DCPS; DDB1; DDX19A; DEFB118; DUSP19; EBF4; EIF1AD; EIF2S3; EPS15L1; F2RL2; FAM103A1; FAM73B; …	ACER2; ACSBG1; ACTR1A; AP1S3; APOL6; ARL5B; ASB6; ATP1B3; ATP5S; ATXN1L; B4GALT7; BCL2L1; BHLHB9; BMP8A; BPTF; BTD; C20orf27; C7orf55-LUC7L2; CAPZA1; CARD8; CARNS1; CCDC132; CCDC80; CCNB1; CDC5L; CDCP1; CDK2; CENPN; CEP135; CES3; CHTOP; CIITA; CNN2; CNNM4; COX10; COX18; CPA4; CRLF3; CSDC2; CTBP2; DAZAP2; DCPS; DDB1; DDX19A; DEFB118; DUSP19; EBF4; EIF1AD; EIF2S3; EPS15L1; F2RL2; FAM103A1; FAM73B; …	hsa-miR-4257	MIMAT0016878	chr1	+	150524463	150524480	MIMAT0016878_st	miRNA	Homo sapiens	chr1:150524463-150524480 (+)	18	CCAGAGGUGGGGACUGAG	ENST00000271643 // sense // intron // 2; ENST00000369039 // sense // intron // 1; ENST00000369041 // sense // intron // 2; ENST00000442435 // antisense // intron // 5; OTTHUMT00000084396 // sense // intron // 2; OTTHUMT00000084398 // antisense // intron // 5		MTI		miRNA-4_0	2016-09-22	miRBase	2.53497	1.96125	1.66976	2.85155	2.06417	0.88728	1.05867	1.44964	0.74109	1.59014
20500478	0.790347	1.85268	0.446537	0.776756	F	T	-2.0883	0.00695165	0.0879372	F	MAFG; AAAS; AASS; ABCA13; ABCC6; ABCD2; ABCD4; ABCF2; ABHD11; ABHD2; ABHD8; ABL1; ACACA; ACIN1; ACOT9; ACSL1; ACTB; ACTN1; ACTR2; ACTR8; ACYP2; ADAM12; ADAM17; ADAM21; ADAMTS14; ADAMTSL1; ADARB1; ADARB2; ADH5; ADMR; ADRA1A; AGO1; AGPAT5; AHCTF1P; AHI1; AIG1; AKAP4; AKAP8; AKNAD1; AKR1B1; ALAS2; ALDOB; ALG12; ALMS1; ALOX15B; ANK1; ANK3; ANKFY1; ANKRD1; ANKRD10; ANKRD27; ANKRD34; ANKRD52; ANKRD56; …	MAFG; AAAS; ABCA13; ABCF2; ABHD11; ABHD2; ABL1; ACACA; ACIN1; ACTB; ACTN1; ACTR2; ACTR8; ADAM12; ADAM17; ADARB1; ADH5; AGO1; AGPAT5; AHI1; AIG1; AKAP8; AKNAD1; ALMS1; ANK3; ANKFY1; ANKRD10; ANKRD27; ANKRD52; ANO6; ANXA2; AP2A2; APC; ARHGAP17; ARID1A; ARL6; ARL6IP1; ARNT; ARPC1B; ARPP19; ARSG; ASAP2; ASB2; ASPM; ATAD1; ATL2; ATM; ATP1B1; ATP2B4; ATP5B; ATP6AP1; ATP6V0E1; ATP6V1H; ATR; ATXN1; ATXN7…	hsa-miR-218-5p	MIMAT0000275	chr4	+	20529922	20529942	MIMAT0000275_st	miRNA	Homo sapiens	chr4:20529922-20529942 (+); chr5:168195216-168195236 (-)	21	UUGUGCUUGAUCUAACCAUGU	ENST00000273739 // sense // intron // 16; ENST00000503823 // sense // intron // 14; ENST00000503837 // sense // intron // 15; ENST00000504154 // sense // intron // 15; OTTHUMT00000250396 // sense // intron // 15; OTTHUMT00000359841 // sense // intron // 14; OTTHUMT00000359842 // sense // intron // 15; OTTHUMT00000359843 // sense // intron // 16; ENST00000332966 // sense // intron // 14; ENST00000…		miRecords; microcosm; MTI	NM_032711; ENST00000246222; ENST00000302336; ENST00000305671; ENST00000306009; ENST00000312871; ENST00000330839; ENST00000331871; ENST00000332863; ENST00000340783; ENST00000342073; ENST00000354559; ENST00000367648; ENST00000371784; ENST00000374717; ENST00000376313; ENST00000378296; ENST00000378376; ENST00000378377; ENST00000379867; ENST00000380677; ENST00000380879; ENST00000381789; ENST0000038296…	miRNA-4_0	2016-09-22	miRBase	1.65624	3.33581	1.29835	2.2663	1.96207	1.12012	0.43096	0.71286	0.59518	1.53516
20529795	1.85606	2.92011	0.529258	0.171535	F	T	-2.09081	0.00146689	0.0264216	F	ABCC5; ACTR3B; ADAMTS14; ADAMTS4; AFF2; AGO2; AJAP1; AMD1; AMOTL2; ANKRD45; ANTXR2; AQP2; AQR; AR; ARC; ARHGAP31; ARHGEF2; ARHGEF6; ARIH1; ASPH; ASTN2; ATAD5; ATF7IP; ATP2A3; ATP6AP1; AZF1; B4GALT5; BARHL1; BNC2; BTBD9; BTF3L4; BTG2; BUB1; C10orf55; C19orf47; C6orf106; CALR; CAPZB; CCDC88A; CCL22; CCNB1IP1; CCNF; CDC14B; CDCP1; CDH6; CEP120; CHRDL1; CHRNB2; CHST11; CHST12; CITED4; CNNM4; CNOT6L; …	ABCC5; ACTR3B; ADAMTS14; ADAMTS4; AFF2; AGO2; AJAP1; AMD1; AMOTL2; ANKRD45; ANTXR2; AQP2; AQR; AR; ARC; ARHGAP31; ARHGEF2; ARHGEF6; ARIH1; ASPH; ASTN2; ATAD5; ATF7IP; ATP2A3; ATP6AP1; AZF1; B4GALT5; BARHL1; BNC2; BTBD9; BTF3L4; BTG2; BUB1; C10orf55; C19orf47; C6orf106; CALR; CAPZB; CCDC88A; CCL22; CCNB1IP1; CCNF; CDC14B; CDCP1; CDH6; CEP120; CHRDL1; CHRNB2; CHST11; CHST12; CITED4; CNNM4; CNOT6L; …	hsa-miR-8085	MIMAT0031012	chr19	+	45261924	45261944	MIMAT0031012_st	miRNA	Homo sapiens	chr19:45261924-45261944 (+)	21	UGGGAGAGAGGACUGUGAGGC	ENST00000164227 // sense // intron // 7; ENST00000403534 // sense // exon // 7; ENST00000444487 // sense // intron // 6; ENST00000473473 // sense // exon // 1; ENST00000474300 // sense // intron // 2; OTTHUMT00000322976 // sense // intron // 7; OTTHUMT00000322978 // sense // exon // 7; OTTHUMT00000322980 // sense // intron // 6; OTTHUMT00000322981 // sense // intron // 2; OTTHUMT00000322983 // se…		MTI		miRNA-4_0	2016-09-22	miRBase	2.58617	2.79666	3.01571	2.93138	2.95693	1.16141	2.47243	1.82906	1.55436	2.2638
20535148	0.948268	2.01303	0.412113	0.444649	T	T	-2.09182	0.00150372	0.0270178	T			hsa-mir-494	MI0003134	chr14	+	101495971	101496051	MI0003134_st	stem-loop	Homo sapiens	chr14:101495971-101496051 (+)	81	GAUACUCGAAGGAGAGGUUGUCCGUGUUGUCUUCUCUUUAUUUAUGAUGAAACAUACACGGGAAACCUCUUUUUUAGUAUC		hsa-mir-299 // chr14:101490131-101490193 (+); hsa-mir-379 // chr14:101488403-101488469 (+); hsa-mir-380 // chr14:101491354-101491414 (+); hsa-mir-323a // chr14:101492069-101492154 (+); hsa-mir-329-1 // chr14:101493122-101493201 (+); hsa-mir-329-2 // chr14:101493437-101493520 (+); hsa-mir-494 // chr14:101495971-101496051 (+); hsa-mir-495 // chr14:101500092-101500173 (+); hsa-mir-411 // chr14:10148…			miRNA-4_0	2016-09-22	miRBase	1.51765	1.86509	2.69227	2.26766	1.93375	1.51123	0.90341	0.5956	0.58815	1.2801
20505207	1.24306	2.32048	0.176326	0.638191	F	F	-2.11025	0.00130462	0.023915	F	ABCB6; ABCC10; ABCD3; ABHD7; ABLIM2; ACAD9; ACADS; ACBD4; ACBD6; ACVR2B; ACVRL1; ADA; ADAM22; ADAMTS14; ADAMTS4; ADAMTS6; ADAMTS9; ADCYAP1R1; ADNP; ADPRHL2; ADRM1; AES; AGBL4; AGER; AGPAT3; AGTR1; AIFM3; AKR1B1; ALKBH6; ALPK1; AMIGO2; AMN1; ANKAR; ANKRD23; ANKS6; ANKZF1; ANP32A; ANXA6; AP2A2; AP3S1; APOBEC1; ARCN1; ARD1A; ARF5; ARHGAP24; ARHGAP5; ARHGAP9; ARHGDIG; ARHGEF19; ARL6IP4; ARPC2; ARRDC1…	ACVR2B; ADAM22; AES; ANP32A; ARCN1; ARHGAP5; ATP11A; BTBD3; C1orf27; CDC25A; CTDSPL; DDHD1; DDI2; DEK; DNAJC28; FAM217B; FAM229B; FOS; FZD6; GNPNAT1; GOLGA7; HIC2; HOOK3; IMMP2L; KCNJ12; KIAA0368; LDOC1L; MAP9; MAPRE3; MDM4; MELK; NUAK1; NUP35; PAN2; PLGRKT; PPM1D; PRLR; RAD51; RAPH1; RCOR3; REEP4; REEP5; RIMS3; RPS6KA3; SAMD7; SLC26A2; TMEM74B; TOP1MT; VAT1; VGLL4; XBP1P1; YWHAG; ZFAND3; ZFP69B;…	hsa-miR-770-5p	MIMAT0003948	chr14	+	101318746	101318768	MIMAT0003948_st	miRNA	Homo sapiens	chr14:101318746-101318768 (+)	23	UCCAGUACCACGUGUCAGGGCCA	ENST00000398461 // sense // intron // 3; ENST00000398474 // sense // intron // 5; ENST00000398518 // sense // intron // 7; ENST00000412736 // sense // intron // 7; ENST00000423456 // sense // intron // 8; ENST00000429159 // sense // intron // 6; ENST00000451743 // sense // intron // 6; ENST00000519709 // sense // intron // 8; ENST00000521404 // sense // intron // 5; ENST00000522618 // sense // in…		microcosm; MTI	ENST00000260303; ENST00000316397; ENST00000316497; ENST00000322846; ENST00000327975; ENST00000330324; ENST00000332432; ENST00000334716; ENST00000366608; ENST00000367340; ENST00000371865; ENST00000372591; ENST00000374946; ENST00000375428; ENST00000378996; ENST00000379318; ENST00000379452; ENST00000379455; ENST00000379770; ENST00000380468; ENST00000381684; ENST00000389074; ENST00000265316; ENST0000…	miRNA-4_0	2016-09-22	miRBase	2.24528	2.58487	2.28988	3.28605	1.5197	1.36482	0.93902	1.07422	1.27091	1.29425
20518459	1.16626	2.24409	0.48836	0.479608	F	F	-2.11086	0.00129764	0.0238594	F	AGTRAP; ALDH1A3; ALDH9A1; ANKS6; ARID5B; ASTN1; BAZ2A; C6orf106; CCDC86; CDK6; CES2; CLDN1; CLIC4; COL6A2; CRTAP; DDR2; DFFB; DICER1; DNAJC10; DYNLL2; EMX1; FAM229B; FAM83H; FLCN; FMNL3; FOXL2; GATAD2B; GBA2; GNB2; GPR156; GRB2; GRIN2A; GRWD1; GTPBP2; H1F0; HLA-DOA; HLA-DRA; HSP90B1; IFRD2; IGFBP5; ISX; KIF3A; KLHL11; KLHL15; KMT2D; KREMEN1; LMNB1; MAP2K7; MCFD2; MIER3; MMP15; MYPN; NBPF11; NDUFS…	AGTRAP; ALDH1A3; ALDH9A1; ANKS6; ARID5B; ASTN1; BAZ2A; C6orf106; CCDC86; CDK6; CES2; CLDN1; CLIC4; COL6A2; CRTAP; DDR2; DFFB; DICER1; DNAJC10; DYNLL2; EMX1; FAM229B; FAM83H; FLCN; FMNL3; FOXL2; GATAD2B; GBA2; GNB2; GPR156; GRB2; GRIN2A; GRWD1; GTPBP2; H1F0; HLA-DOA; HLA-DRA; HSP90B1; IFRD2; IGFBP5; ISX; KIF3A; KLHL11; KLHL15; KMT2D; KREMEN1; LMNB1; MAP2K7; MCFD2; MIER3; MMP15; MYPN; NBPF11; NDUFS…	hsa-miR-3928-3p	MIMAT0018205	chr22	-	31556048	31556069	MIMAT0018205_st	miRNA	Homo sapiens	chr22:31556048-31556069 (-)	22	GGAGGAACCUUGGAGCUUCGGC			MTI		miRNA-4_0	2016-09-22	miRBase	2.31739	2.41258	2.10321	3.2331	2.03526	1.19691	1.90091	1.34329	0.84906	0.63418
20536784	1.15903	2.24214	0.601672	0.371383	F	F	-2.1186	0.00605757	0.080461	F			hsa-mir-4508	MI0016872	chr15	-	23807209	23807278	MI0016872_st	stem-loop	Homo sapiens	chr15:23807209-23807278 (-)	70	AGGACCCAGCGGGGCUGGGCGCGCGGAGCAGCGCUGGGUGCAGCGCCUGCGCCGGCAGCUGCAAGGGCCG					miRNA-4_0	2016-09-22	miRBase	2.13666	2.0802	1.82081	2.62959	2.67844	1.66362	1.07656	0.78509	0.70845	2.10977
20515601	0.841338	1.92834	0.303504	0.078281	F	T	-2.12432	1.25078e-05	0.000585345	F	ARL9; ATP6V1B2; BTF3L4; BTLA; C6orf47; CBS; CCND1; CD226; CLIP4; COL9A2; CREB5; CRYZ; DENND5B; ENAH; ERBB3; FAM71F2; FOS; IGFBP5; INO80B; KARS; KIF1C; MED21; MICA; NARS; NUDT16; QPCTL; RRP8; SEC62; SH3BP5; SLC5A7; SPAG9; TFCP2; TMEM184B; TMEM64; TRIM4; UHRF1BP1; WAPAL; ZFP42; ZNF117; ZNF207; ZWINT	ARL9; ATP6V1B2; BTF3L4; BTLA; C6orf47; CBS; CCND1; CD226; CLIP4; COL9A2; CREB5; CRYZ; DENND5B; ENAH; ERBB3; FAM71F2; FOS; IGFBP5; INO80B; KARS; KIF1C; MED21; MICA; NARS; NUDT16; QPCTL; RRP8; SEC62; SH3BP5; SLC5A7; SPAG9; TFCP2; TMEM184B; TMEM64; TRIM4; UHRF1BP1; WAPAL; ZFP42; ZNF117; ZNF207; ZWINT	hsa-miR-323b-3p	MIMAT0015050	chr14	+	101522606	101522627	MIMAT0015050_st	miRNA	Homo sapiens	chr14:101522606-101522627 (+)	22	CCCAAUACACGGUCGACCUCUU		hsa-mir-134 // chr14:101521024-101521096 (+); hsa-mir-154 // chr14:101526092-101526175 (+); hsa-mir-369 // chr14:101531935-101532004 (+); hsa-mir-377 // chr14:101528387-101528455 (+); hsa-mir-382 // chr14:101520643-101520718 (+); hsa-mir-409 // chr14:101531637-101531715 (+); hsa-mir-412 // chr14:101531784-101531874 (+); hsa-mir-410 // chr14:101532249-101532328 (+); hsa-mir-485 // chr14:101521756-…	MTI		miRNA-4_0	2016-09-22	miRBase	2.03602	1.91882	1.92698	1.9398	1.81566	1.0954	0.52106	1.07631	0.45475	0.89016
20534528	0.65648	1.74367	0.301187	0.497231	F	F	-2.1246	0.00501603	0.0696133	F			hsa-mir-212	MI0000288	chr17	-	1953565	1953674	MI0000288_st	stem-loop	Homo sapiens	chr17:1953565-1953674 (-)	110	CGGGGCACCCCGCCCGGACAGCGCGCCGGCACCUUGGCUCUAGACUGCUUACUGCCCGGGCCGCCCUCAGUAACAGUCUCCAGUCACGGCCACCGACGCCUGGCCCCGCC		hsa-mir-212 // chr17:1953565-1953674 (-); hsa-mir-132 // chr17:1953202-1953302 (-)			miRNA-4_0	2016-09-22	miRBase	0.67469	1.92228	1.57875	1.79493	1.70634	0.42088	1.15297	0.71286	0.67469	0.41349
20505801	1.20946	2.30021	0.530566	0.499787	F	F	-2.12985	0.00372045	0.0555034	F	A2RRG4_HUMAN; ABCA2; ABCC8; ABCF2; ABCG5; ABL1; ACBD4; ACHE; ACIN1; ACVRL1; ADAM18; ADAM29; ADAM33; ADAMTS10; ADAMTSL2; ADCK1; ADHFE1; ADORA2A; AGER; AGPAT6; AGTRL1; AHDC1; AK1; AKAP12; AKAP3; AKAP9; ALKBH2; ALMS1; ALPL; AMDHD2; ANKAR; ANKFY1; ANKRD54; ANP32B; ANPEP; APBA3; APOA1BP; APOBEC3D; ARHGAP10; ARHGEF11; ARHGEF5; ARID5A; ARPC3; ARRDC1; ARTN; ARVCF; ATAD3B; ATF7; ATG4D; ATG7; ATN1; ATP1B3;…	ACBD4; AKAP12; ANKFY1; ANP32B; ATP1B3; ATP5J2-PTCD1; ATXN2L; BAG6; BAMBI; BCORL1; C1QTNF6; CNNM4; COASY; CORO1B; COX1; CPSF7; CSNK2A1; DCAF7; DNPEP; DNTTIP1; DROSHA; DUSP7; EIF2B5; EIF4EBP2; EIF5AL1; EMC10; EPM2AIP1; ETV3; FAM160A2; FAM193A; FAM195A; FAM213B; FBXL16; FBXL2; FDFT1; FEM1A; FKBP4; FOXJ2; FSCN1; GBP6; GOLGA7; GPI; GTF3C1; GUSB; HIP1; HIPK2; HIST1H1B; HIST1H1C; HIST1H1E; HIST1H1T; HIS…	hsa-miR-760	MIMAT0004957	chr1	+	94312436	94312455	MIMAT0004957_st	miRNA	Homo sapiens	chr1:94312436-94312455 (+)	20	CGGCUCUGGGUCUGUGGGGA	ENST00000370244 // antisense // intron // 1; OTTHUMT00000028420 // antisense // intron // 1		microcosm; MTI	ENST00000297001; ENST00000297278; ENST00000301436; ENST00000333189; ENST00000334042; ENST00000334871; ENST00000373524; ENST00000373527; ENST00000376761; ENST00000270464; ENST00000355090; ENST00000302539; ENST00000222388; ENST00000260645; ENST00000372348; ENST00000357451; ENST00000262710; ENST00000388921; ENST00000265707; ENST00000359240; ENST00000356518; ENST00000379861; ENST00000270328; ENST0000…	miRNA-4_0	2016-09-22	miRBase	3.12797	1.73639	2.22992	2.2995	2.37168	0.67698	2.03414	1.38742	0.84417	1.23976
20523021	12.3726	13.4725	0.558157	0.187616	T	T	-2.14338	0.00235099	0.0388669	T	ABCA2; ABI2; ACADL; AGGF1; AGTRAP; AGXT2; ALG10B; ANGPT4; ANKRD13B; AP5Z1; APOBEC3F; ARHGAP1; BAZ2A; BBC3; BBX; C9orf3; CAD; CCDC80; CCNB1; CDH7; CDKAL1; CECR1; CHCHD4; CMSS1; COX18; CRTAP; DCTN3; DDA1; DFNB59; DHDDS; DHX36; DNAH17; DNAL1; DTD2; DUSP28; EIF2S3; EPG5; ERO1L; EVI5L; FAM134A; FAM71F2; FGG; FURIN; FYTTD1; GADL1; GGA2; GMPS; GNG4; GREB1; GRK6; GRWD1; HAUS3; HAVCR2; HIST1H2BO; IGF2R; I…	ABCA2; ABI2; ACADL; AGGF1; AGTRAP; AGXT2; ALG10B; ANGPT4; ANKRD13B; AP5Z1; APOBEC3F; ARHGAP1; BAZ2A; BBC3; BBX; C9orf3; CAD; CCDC80; CCNB1; CDH7; CDKAL1; CECR1; CHCHD4; CMSS1; COX18; CRTAP; DCTN3; DDA1; DFNB59; DHDDS; DHX36; DNAH17; DNAL1; DTD2; DUSP28; EIF2S3; EPG5; ERO1L; EVI5L; FAM134A; FAM71F2; FGG; FURIN; FYTTD1; GADL1; GGA2; GMPS; GNG4; GREB1; GRK6; GRWD1; HAUS3; HAVCR2; HIST1H2BO; IGF2R; I…	hsa-miR-6089	MIMAT0023714	chrX	+	2527270	2527293	MIMAT0023714_st	miRNA	Homo sapiens	chrX:2527270-2527293 (+); chrY:2477270-2477293 (+)	24	GGAGGCCGGGGUGGGGCGGGGCGG			MTI		miRNA-4_0	2016-09-22	miRBase	13.1083	13.4515	13.4906	13.4744	13.6069	11.7807	12.4283	12.4005	12.2822	13.326
20518843	7.07859	8.18258	1.11812	1.17332	T	T	-2.14948	0.00725532	0.0904268	T	ABCA6; ABCF1; ABL2; ACOT9; ACP6; ACTR5; ADCY2; ADM2; AGAP9; AKR7L; ALG1; ALG14; ANG; ANKRD36; ANKRD9; AP1S1; AP3B2; ARHGEF5; ARIH2OS; ARL17B; ARSK; BAMBI; BIRC5; BMS1; BROX; BSCL2; BTN3A2; C16orf45; C17orf85; C19orf52; C3; C3orf62; C9orf69; CCDC142; CCR6; CCS; CD3E; CDK4; CENPM; CEP89; CHDH; CINP; CIRH1A; CLCN6; CNDP1; COL13A1; COPA; CRISPLD2; CSF1; CUBN; CXorf21; CYB5D1; CYP20A1; DCAF7; DGKE; DN…	ABCA6; ABCF1; ABL2; ACOT9; ACP6; ACTR5; ADCY2; ADM2; AGAP9; AKR7L; ALG1; ALG14; ANG; ANKRD36; ANKRD9; AP1S1; AP3B2; ARHGEF5; ARIH2OS; ARL17B; ARSK; BAMBI; BIRC5; BMS1; BROX; BSCL2; BTN3A2; C16orf45; C17orf85; C19orf52; C3; C3orf62; C9orf69; CCDC142; CCR6; CCS; CD3E; CDK4; CENPM; CEP89; CHDH; CINP; CIRH1A; CLCN6; CNDP1; COL13A1; COPA; CRISPLD2; CSF1; CUBN; CXorf21; CYB5D1; CYP20A1; DCAF7; DGKE; DN…	hsa-miR-3135b	MIMAT0018985	chr6	-	32717729	32717750	MIMAT0018985_st	miRNA	Homo sapiens	chr6:32717729-32717750 (-)	22	GGCUGGAGCGAGUGCAGUGGUG			MTI		miRNA-4_0	2016-09-22	miRBase	8.35035	10.1147	8.14753	8.0373	10.4805	5.27535	7.67318	7.93201	7.25292	6.13541
20518850	1.17956	2.29022	0.638679	0.551019	F	T	-2.15944	0.0201805	0.180044	F	ACBD5; ADAM17; ADM; ADM2; AGPAT5; AGTPBP1; AKIRIN1; ALDH6A1; ALG1; AQR; ARF1; ARHGEF39; ARNTL2; ASXL3; ATP2B1; B3GALT5; BLOC1S2; BMP2K; BMPR1A; BRCA1; C14orf37; C16ORF70; C19orf52; C1orf50; C7orf55-LUC7L2; CCND2; CD55; CDK9; CDV3; CES2; CHAC1; CHEK2; CKS2; CREBRF; CREBZF; CSNK1A1; CSTF2; CTNS; DCP1A; DDIT4; DDX3X; DEPDC1; DIP2A; E2F7; EDEM3; EFCAB14; EPB41L3; ETF1; FAM126B; FAM177A1; FAXC; FKTN; …	ACBD5; ADAM17; ADM; ADM2; AGPAT5; AGTPBP1; AKIRIN1; ALDH6A1; ALG1; AQR; ARF1; ARHGEF39; ARNTL2; ASXL3; ATP2B1; B3GALT5; BLOC1S2; BMP2K; BMPR1A; BRCA1; C14orf37; C16ORF70; C19orf52; C1orf50; C7orf55-LUC7L2; CCND2; CD55; CDK9; CDV3; CES2; CHAC1; CHEK2; CKS2; CREBRF; CREBZF; CSNK1A1; CSTF2; CTNS; DCP1A; DDIT4; DDX3X; DEPDC1; DIP2A; E2F7; EDEM3; EFCAB14; EPB41L3; ETF1; FAM126B; FAM177A1; FAXC; FKTN; …	hsa-miR-4465	MIMAT0018992	chr6	+	141004992	141005013	MIMAT0018992_st	miRNA	Homo sapiens	chr6:141004992-141005013 (+)	22	CUCAAGUAGUCUGACCAGGGGA			MTI		miRNA-4_0	2016-09-22	miRBase	1.48285	2.48352	2.10321	2.26502	2.99219	0.61852	2.29898	1.23485	0.94948	1.51149
20525533	10.1264	11.2466	0.686845	0.253531	T	T	-2.17378	0.00833392	0.100758	T	BICD2; DYRK2; FOSL1; FXYD1; GFER; HES7; HIST1H1E; LRIG2; MFRP; PNMAL2; RTN4RL2; SCRT1; SLC9A3; TCOF1; ZNF333	BICD2; DYRK2; FOSL1; FXYD1; GFER; HES7; HIST1H1E; LRIG2; MFRP; PNMAL2; RTN4RL2; SCRT1; SLC9A3; TCOF1; ZNF333	hsa-miR-6786-5p	MIMAT0027472	chr17	+	79660839	79660859	MIMAT0027472_st	miRNA	Homo sapiens	chr17:79660839-79660859 (+)	21	GCGGUGGGGCCGGAGGGGCGU	ENST00000329138 // sense // intron // 10; ENST00000575058 // sense // intron // 1; OTTHUMT00000440541 // sense // intron // 10; OTTHUMT00000440681 // sense // intron // 1		MTI		miRNA-4_0	2016-09-22	miRBase	10.9535	11.1966	11.3697	11.2237	11.6438	9.51201	9.98874	10.4712	10.1676	11.3594
20503106	1.45752	2.58196	0.19082	0.559268	F	T	-2.18017	0.000662566	0.0137849	F	A2A3T8_HUMAN; AAMP; AANAT; AATF; AATK; ABCB8; ABCF3; ABHD1; ABHD12; ABI3; ACADS; ACADVL; ACOT7; ACRBP; ACRV1; ADAM30; ADC; ADCYAP1R1; AEBP1; AES; AGPAT4; AGTRL1; AGXT; AHRR; ALDH1L1; ALDOA; ALDOC; ALKBH6; ALPI; ALS2CR2; AMH; AMTN; ANGPT4; ANGPTL6; ANKS3; AP1G1; AP1S1; AP2A1; AP2S1; APBA3; APOA4; APOC3; APOL3; APOO; AQP8; ARHGAP18; ARHGAP23; ARHGAP4; ARID1B; ARMC6; ARPC1B; ASAH3; ASNA1; ASTL; ATN1…	ALPI; AP1G1; ARHGAP18; ATP6AP1; ATXN7L3; ATXN7L3B; B4GALNT4; BAZ2A; BCL11A; BCL3; BCL7A; BRSK2; C1orf229; C20orf27; CACNA2D2; CAD; CALR; CAMK2A; CASKIN1; CASZ1; CC2D1B; CCDC106; CDC42EP4; CIAPIN1; COPZ1; CRIPT; CST9; CTDNEP1; CYTH2; DAZAP2; DLGAP4; DNAJC6; EIF2S3; EIF5AL1; ELOVL5; EMP1; ENG; ERBB2; FAM167B; FAM83A; FXR2; GFER; HECTD3; HIVEP3; HNRNPUL1; HS6ST3; IER5; ITGB3; JMJD4; KLHL38; KMT2D; K…	hsa-miR-486-3p	MIMAT0004762	chr8	-	41517961	41517981	MIMAT0004762_st	miRNA	Homo sapiens	chr8:41517961-41517981 (-)	21	CGGGGCAGCUCAGUACAGGAU	ENST00000265709 // sense // intron // 42; ENST00000289734 // sense // intron // 42; ENST00000314214 // sense // intron // 4; ENST00000347528 // sense // intron // 41; ENST00000348036 // sense // intron // 2; ENST00000352337 // sense // intron // 41; ENST00000379758 // sense // intron // 40; ENST00000396942 // sense // intron // 42; ENST00000396945 // sense // intron // 39; ENST00000457297 // sens…	hsa-mir-486 // chr8:41517959-41518026 (-); hsa-mir-486-2 // chr8:41517962-41518025 (+)	microcosm; MTI	ENST00000246222; ENST00000300992; ENST00000331871; ENST00000336168; ENST00000356298; ENST00000374860; ENST00000378296; ENST00000379318; ENST00000379537; ENST00000379755; ENST00000380159; ENST00000382349; ENST00000382502; ENST00000248450; ENST00000250615; ENST00000225402; ENST00000326724; ENST00000358849; ENST00000292808; ENST00000272366; ENST00000380271; ENST00000339157; ENST00000376517; ENST0000…	miRNA-4_0	2016-09-22	miRBase	2.41213	1.99659	3.24069	3.22967	2.36246	1.70534	1.59678	1.21747	1.3782	1.42357
20525741	2.05092	3.1778	0.621251	0.267461	T	T	-2.18386	0.00280078	0.0447902	T	ASB6; ATP8B1; ATXN3; C12orf49; C15orf40; C3orf62; C6orf132; C6orf89; CACNG1; CDADC1; CHAF1B; CLN8; CLPP; CLUAP1; CMBL; COL9A2; COQ10B; COX10; CPNE5; CXorf36; CYCS; CYP11A1; DDX39B; DEGS1; DNAJC10; DNASE2; DUSP18; EVX1; FBXL13; FBXO46; FGB; GDPD1; GLRX; GMPS; GSTK1; HNRNPUL1; IFNAR1; KCNH1; KIAA0586; LMBR1L; LMOD3; LYRM7; MANEAL; MAP7D1; MARCH9; MDM4; MRPS10; MUC17; MYPN; NDUFV3; NOA1; NONO; NPFFR…	ASB6; ATP8B1; ATXN3; C12orf49; C15orf40; C3orf62; C6orf132; C6orf89; CACNG1; CDADC1; CHAF1B; CLN8; CLPP; CLUAP1; CMBL; COL9A2; COQ10B; COX10; CPNE5; CXorf36; CYCS; CYP11A1; DDX39B; DEGS1; DNAJC10; DNASE2; DUSP18; EVX1; FBXL13; FBXO46; FGB; GDPD1; GLRX; GMPS; GSTK1; HNRNPUL1; IFNAR1; KCNH1; KIAA0586; LMBR1L; LMOD3; LYRM7; MANEAL; MAP7D1; MARCH9; MDM4; MRPS10; MUC17; MYPN; NDUFV3; NOA1; NONO; NPFFR…	hsa-miR-6890-5p	MIMAT0027680	chr3	-	49137322	49137342	MIMAT0027680_st	miRNA	Homo sapiens	chr3:49137322-49137342 (-)	21	CAUGGGGUAGGGCAGAGUAGG	ENST00000306125 // sense // intron // 14; ENST00000414533 // sense // intron // 14; ENST00000430182 // sense // intron // 14; ENST00000464962 // sense // intron // 13; ENST00000478561 // sense // exon // 4; ENST00000482468 // sense // intron // 3; OTTHUMT00000345689 // sense // intron // 14; OTTHUMT00000345691 // sense // intron // 14; OTTHUMT00000345693 // sense // intron // 14; OTTHUMT000003456…		MTI		miRNA-4_0	2016-09-22	miRBase	3.41926	2.82328	3.18724	3.43554	2.98837	1.22344	2.91346	1.94356	2.36833	1.96279
20519507	7.10829	8.24075	0.860277	0.109557	T	T	-2.19233	0.0288065	0.225574	T	AASDHPPT; ABHD17B; ABL1; ACOT2; ACSBG1; ACTR1A; ACVR1B; ADD2; AGO1; ALG9; AREL1; ARHGDIA; ASGR2; ATP6V0A2; BCAS4; BSDC1; BTG2; BTRC; C11orf54; C14orf142; C1orf174; C1orf210; C1orf95; C2orf48; C2orf82; C5AR2; CACNG8; CALML3; CARD8; CASP16; CBY3; CCDC38; CCR4; CD4; CDC5L; CDCP1; CDKAL1; CENPN; CLPB; CLPSL1; CNBP; COL8A1; COX6B1; CPA4; CPE; CRIPT; CRISPLD2; CRKL; CSNK2A1; CSTF2; CYCS; CYP20A1; CYP8B…	AASDHPPT; ABHD17B; ABL1; ACOT2; ACSBG1; ACTR1A; ACVR1B; ADD2; AGO1; ALG9; AREL1; ARHGDIA; ASGR2; ATP6V0A2; BCAS4; BSDC1; BTG2; BTRC; C11orf54; C14orf142; C1orf174; C1orf210; C1orf95; C2orf48; C2orf82; C5AR2; CACNG8; CALML3; CARD8; CASP16; CBY3; CCDC38; CCR4; CD4; CDC5L; CDCP1; CDKAL1; CENPN; CLPB; CLPSL1; CNBP; COL8A1; COX6B1; CPA4; CPE; CRIPT; CRISPLD2; CRKL; CSNK2A1; CSTF2; CYCS; CYP20A1; CYP8B…	hsa-miR-4695-5p	MIMAT0019788	chr1	-	19209744	19209765	MIMAT0019788_st	miRNA	Homo sapiens	chr1:19209744-19209765 (-)	22	CAGGAGGCAGUGGGCGAGCAGG	ENST00000290597 // sense // intron // 6; ENST00000375341 // sense // intron // 6; ENST00000432718 // sense // intron // 5; ENST00000454547 // sense // intron // 2; ENST00000494072 // sense // intron // 14; ENST00000538309 // sense // intron // 6; ENST00000538839 // sense // intron // 6; OTTHUMT00000006954 // sense // intron // 6; OTTHUMT00000006955 // sense // intron // 6; OTTHUMT00000006956 // s…		MTI		miRNA-4_0	2016-09-22	miRBase	8.08377	8.22617	8.20411	8.33065	8.35793	6.44037	7.3237	7.06885	7.12653	8.76539
20500730	12.5896	13.7286	0.479915	0.181877	T	T	-2.20227	9.13541e-05	0.00292059	T	4E-BP1; A1A5D9_HUMAN; AANAT; AARSD1; ABCB9; ABCC1; ABCC2; ABCC4; ABHD1; ABHD3; ABL1; ABLIM3; ABTB1; ACACB; ACADS; ACCN2; ACLY; ACOX3; ACSBG2; ACSS1; ACTR1B; ADAM15; ADAMTS1; ADAMTS4; ADCK1; ADM; ADMR; ADRM1; AGER; AGGF1; AGPAT4; AGPAT6; AGPAT7; AGXT2L2; AHRR; AKAP2; AKT1; ALDH4A1; ALG1; ALG12; ALKBH2; ANAPC16; ANGPT4; ANKHD1; ANKMY1; ANKRD13B; ANKRD33B; ANKRD35; ANKRD42; ANKZF1; ANPEP; AP3B2; APB…	4E-BP1; ABCC1; ABCC4; ABL1; ABTB1; ACLY; ACSS1; ADAMTS1; ADM; ADRM1; AGPAT6; AHRR; AKAP2; AKT1; ANAPC16; ANKRD33B; ARF3; ARID3A; ARID3B; ARIH2; ASB16; ATP5B; ATXN1; AURKB; B3GALT4; B4GALT3; BACE2; BACH1; BAK1; BBC3; BCKDK; BCL2; BCL2L13; BCL2L2; BCL3; BCOR; BMF; BMPR1B; BTBD3; BTG2; Bak1; C10orf104; C15orf39; C17orf80; C19orf54; C1D; C1orf109; C2orf15; C2orf88; CARHSP1; CASC3; CASP6; CASP7; CBFB;…	hsa-miR-125b-5p	MIMAT0000423	chr11	-	121970517	121970538	MIMAT0000423_st	miRNA	Homo sapiens	chr11:121970517-121970538 (-); chr21:17962573-17962594 (+)	22	UCCCUGAGACCCUAACUUGUGA	ENST00000524376 // sense // intron // 1; ENST00000528986 // sense // intron // 1; ENST00000529823 // sense // intron // 1; ENST00000530955 // sense // intron // 1; ENST00000531071 // sense // intron // 2; ENST00000531381 // sense // intron // 1; ENST00000532315 // sense // intron // 1; ENST00000532319 // sense // intron // 1; ENST00000532890 // sense // intron // 2; ENST00000534195 // sense // in…		microcosm; miRecords; MTI	ENST00000317045; ENST00000332781; ENST00000354915; ENST00000372320; ENST00000376271; ENST00000376272; ENST00000376972; ENST00000377468; ENST00000381002; ENST00000388802; NM_004095.3; ENST00000389347; ENST00000250615; ENST00000360221; ENST00000280560; ENST00000370434; ENST00000272366; ENST00000316470; ENST00000380269; ENST00000380271; ENST00000289119; ENST00000356541; ENST00000232744; ENST00000338…	miRNA-4_0	2016-09-22	miRBase	13.6539	14.0875	13.6698	13.7318	13.8826	12.3526	12.6154	12.9479	12.6991	11.6916
20519607	6.40703	7.54614	0.712029	0.618756	T	T	-2.20246	0.021198	0.186141	T	ANKRD45; ARHGAP31; ASB6; BARHL1; C12orf49; C3orf36; CACNA1A; CALR; CASZ1; CC2D1B; CLCN7; CTC1; CTTN; DISC1; EFHD2; F2R; FAM212B; FNDC3B; FSCN1; GNAI2; GPR20; GRB2; H2AFX; HCFC1; HIC1; HOXD11; KDM6B; KMT2D; LHFPL3; MKNK2; MLLT1; NFIX; OTUB1; PAK4; PDE4C; PDZD4; PER1; PPTC7; RAB17; RGS5; SCAMP4; SEMA3F; SIGLEC12; SLC10A7; SLC47A1; SLC9A3; SRCIN1; TACC3; TGFA; THSD4; TOR4A; TULP1; VGLL4; YIPF2	ANKRD45; ARHGAP31; ASB6; BARHL1; C12orf49; C3orf36; CACNA1A; CALR; CASZ1; CC2D1B; CLCN7; CTC1; CTTN; DISC1; EFHD2; F2R; FAM212B; FNDC3B; FSCN1; GNAI2; GPR20; GRB2; H2AFX; HCFC1; HIC1; HOXD11; KDM6B; KMT2D; LHFPL3; MKNK2; MLLT1; NFIX; OTUB1; PAK4; PDE4C; PDZD4; PER1; PPTC7; RAB17; RGS5; SCAMP4; SEMA3F; SIGLEC12; SLC10A7; SLC47A1; SLC9A3; SRCIN1; TACC3; TGFA; THSD4; TOR4A; TULP1; VGLL4; YIPF2	hsa-miR-4749-5p	MIMAT0019885	chr19	+	50357850	50357871	MIMAT0019885_st	miRNA	Homo sapiens	chr19:50357850-50357871 (+)	22	UGCGGGGACAGGCCAGGGCAUC	ENST00000221557 // sense // intron // 2; ENST00000391842 // sense // intron // 2; ENST00000594151 // sense // intron // 2; ENST00000594165 // sense // intron // 2; ENST00000594640 // sense // intron // 2; ENST00000598325 // sense // intron // 2; ENST00000598632 // sense // intron // 2; ENST00000599732 // sense // intron // 2; ENST00000600603 // sense // intron // 2; ENST00000600793 // sense // in…		MTI		miRNA-4_0	2016-09-22	miRBase	7.09866	7.14133	7.70624	7.56379	8.63007	6.39891	6.46729	6.35823	5.9173	7.80249
20518453	0.687388	1.83059	0.169098	0.691524	F	T	-2.20871	0.00294521	0.0465755	F	ABCF3; ACOT13; ACOX1; ACPP; ADAMTS14; ADAMTS8; AGXT; AHCY; ANAPC7; APOC3; AR; ATP1B4; BACH1; BCKDK; BCL11B; BLOC1S5; BTG2; C12orf5; C1GALT1; C2orf49; C5ORF22; CARD8; CBS; CD59; CDNF; CDT1; CEP170; CEP97; CHMP1B; CLCC1; COQ7; CPM; CRNKL1; CXorf56; CYCS; DCTN5; DCUN1D5; DDN; DENND5B; DNAJC10; DNAJC28; DYRK1B; EBNA1BP2; ECHDC3; ELAVL1; ELOVL7; EMC10; EMC7; EMP1; ENAH; ERCC1; FAM118A; FBXO21; FBXO31;…	ABCF3; ACOT13; ACOX1; ACPP; ADAMTS14; ADAMTS8; AGXT; AHCY; ANAPC7; APOC3; AR; ATP1B4; BACH1; BCKDK; BCL11B; BLOC1S5; BTG2; C12orf5; C1GALT1; C2orf49; C5ORF22; CARD8; CBS; CD59; CDNF; CDT1; CEP170; CEP97; CHMP1B; CLCC1; COQ7; CPM; CRNKL1; CXorf56; CYCS; DCTN5; DCUN1D5; DDN; DENND5B; DNAJC10; DNAJC28; DYRK1B; EBNA1BP2; ECHDC3; ELAVL1; ELOVL7; EMC10; EMC7; EMP1; ENAH; ERCC1; FAM118A; FBXO21; FBXO31;…	hsa-miR-3926	MIMAT0018201	chr8	-	12584783	12584803	MIMAT0018201_st	miRNA	Homo sapiens	chr8:12584783-12584803 (-); chr8:12584751-12584771 (+)	21	UGGCCAAAAAGCAGGCAGAGA	ENST00000398246 // sense // intron // 10; ENST00000524526 // sense // intron // 6; ENST00000525024 // sense // intron // 2; ENST00000526680 // sense // intron // 10; ENST00000533751 // sense // intron // 10; OTTHUMT00000251693 // sense // intron // 10; OTTHUMT00000384364 // sense // intron // 6; OTTHUMT00000384365 // sense // intron // 10; OTTHUMT00000384367 // sense // intron // 2; OTTHUMT000003…	hsa-mir-3926-1 // chr8:12584741-12584813 (-); hsa-mir-3926-2 // chr8:12584746-12584808 (+); hsa-mir-5692a-2 // chr8:12576641-12576699 (+)	MTI		miRNA-4_0	2016-09-22	miRBase	2.11455	2.00996	0.98649	1.2128	2.67361	0.84495	0.50244	0.78564	0.72608	0.47189
20535133	4.99949	6.14292	1.56634	0.242858	T	T	-2.20905	0.0222603	0.191206	T			hsa-mir-484	MI0002468	chr16	+	15737151	15737229	MI0002468_st	stem-loop	Homo sapiens	chr16:15737151-15737229 (+)	79	AGCCUCGUCAGGCUCAGUCCCCUCCCGAUAAACCCCUAAAUAGGGACUUUCCCGGGGGGUGACCCUGGCUUUUUUGGCG	ENST00000396353 // sense // 3UTR // 1; ENST00000396355 // sense // 3UTR // 1; OTTHUMT00000252133 // sense // 3UTR // 1				miRNA-4_0	2016-09-22	miRBase	6.13119	6.36778	6.13546	6.03822	5.69812	1.66362	5.61369	5.23867	4.77234	4.53162
20537262	5.52193	6.66839	0.809996	0.159273	F	F	-2.2137	0.013069	0.137692	F			hsa-mir-6090	MI0020367	chr11	+	128392285	128392344	MI0020367_st	stem-loop	Homo sapiens	chr11:128392285-128392344 (+)	60	CGCUGGGUCCGCGCGCCCUGGGCCGGGCGAUGUCCGCUUGGGGGAGCGAGGGGCGGGGCG	ENST00000392668 // antisense // intron // 3; OTTHUMT00000386267 // antisense // intron // 3				miRNA-4_0	2016-09-22	miRBase	6.51541	6.59631	6.9174	6.63477	6.77643	5.5371	5.37321	5.71167	4.78888	6.98948
20525416	10.9793	12.1346	0.893335	0.27161	T	T	-2.22739	0.0242342	0.202121	T	BRSK2; EDEM3; FAM222B; GLI4; IGF1R; LEPROTL1; NKX2-3; PHLDA3; PIP5K1C; PRX; RGS6; SYNGR1; TMEM55A; TOR4A; ZNF584	BRSK2; EDEM3; FAM222B; GLI4; IGF1R; LEPROTL1; NKX2-3; PHLDA3; PIP5K1C; PRX; RGS6; SYNGR1; TMEM55A; TOR4A; ZNF584	hsa-miR-6727-5p	MIMAT0027355	chr1	-	1247919	1247941	MIMAT0027355_st	miRNA	Homo sapiens	chr1:1247919-1247941 (-)	23	CUCGGGGCAGGCGGCUGGGAGCG	ENST00000323275 // sense // intron // 12; ENST00000411962 // sense // intron // 11; ENST00000419704 // sense // intron // 11; ENST00000421495 // sense // intron // 10; ENST00000435064 // sense // intron // 13; ENST00000450926 // sense // intron // 13; ENST00000458452 // sense // intron // 15; ENST00000461514 // sense // exon // 4; ENST00000462432 // sense // intron // 10; ENST00000470030 // sense…		MTI		miRNA-4_0	2016-09-22	miRBase	11.7062	12.1884	12.0963	12.1078	12.4646	10.0873	11.0618	11.0092	10.8581	12.5489
20535387	2.77263	3.93197	0.818385	0.46364	F	F	-2.23355	0.0241301	0.201747	F			hsa-mir-638	MI0003653	chr19	+	10829080	10829179	MI0003653_st	stem-loop	Homo sapiens	chr19:10829080-10829179 (+)	100	GUGAGCGGGCGCGGCAGGGAUCGCGGGCGGGUGGCGGCCUAGGGCGCGGAGGGCGGACCGGGAAUGGCGCGCCGUGCGCCGCCGGCGUAACUGCGGCGCU	ENST00000314646 // sense // intron // 1; ENST00000355667 // sense // intron // 1; ENST00000359692 // sense // intron // 1; ENST00000389253 // sense // intron // 1; ENST00000408974 // sense // intron // 1; ENST00000585892 // sense // intron // 1; OTTHUMT00000452590 // sense // intron // 1; OTTHUMT00000452591 // sense // intron // 1; OTTHUMT00000452592 // sense // intron // 1; OTTHUMT00000452593 //…				miRNA-4_0	2016-09-22	miRBase	3.38382	3.91342	3.75871	4.176	4.62266	2.05563	2.83371	3.03596	2.61831	4.27252
20501177	4.70431	5.8672	1.32059	0.504249	T	T	-2.23906	0.0202768	0.180636	T	AARS; ABCC11; ABHD12; ABHD14A; ABI2; ACE; ACOT8; ACTG1; ADPRHL2; ADRB3; AES; AGR2; AGTPBP1; ALDH2; ALMS1; ALS2CR12; ALX3; ANKRD13D; ANKRD26; ANKRD35; ANKRD38; ANXA9; AQP8; ARD1A; ARF5; ARHGEF15; ARL6IP4; ARPC2; ARSG; ASAH3L; ASCL2; ASS1; ASZ1; ATP8B2; ATP9A; BAD; BCAN; BCCIP; BET3L; BOLA2; BOLA2B; BOP1; BPI; BRCA1; BRD8; BRUNOL5; C10orf111; C10orf95; C11orf31; C14orf93; C15orf39; C16orf33; C16orf…	ABI2; ACTG1; AGTPBP1; ALMS1; BRCA1; CA2; CCDC14; CENPN; CEP19; COX1; CSTF2T; DUSP18; DZIP1; EEF2; EIF2B1; EIF3C; EXOC8; FKBP4; GALNT2; GOLGA6L10; GOLGA6L4; GRAMD1B; GSTM5; HIST2H2BF; KIAA0319; KIRREL; KLRD1; MMP16; MRE11A; PFN1; PPP5C; PPP6R1; PUM1; RPL27A; SCARB2; SLC46A3; SMC1A; SRGAP1; SRPK1; SYK; TMEM97; USMG5; WIPF1; WIPF2; WIZ; ZNF621; ZNF793	hsa-miR-99b-3p	MIMAT0004678	chr19	+	52195909	52195930	MIMAT0004678_st	miRNA	Homo sapiens	chr19:52195909-52195930 (+)	22	CAAGCUCGUGUCUGUGGGUCCG	ENST00000602324 // antisense // intron // 1; OTTHUMT00000467329 // antisense // intron // 1	hsa-let-7e // chr19:52196039-52196117 (+); hsa-mir-125a // chr19:52196507-52196592 (+); hsa-mir-99b // chr19:52195865-52195934 (+)	microcosm; MTI	ENST00000308935; ENST00000326592; ENST00000329229; ENST00000358001; ENST00000358262; ENST00000368546; ENST00000373739; ENST00000375374; ENST00000379015; ENST00000379462; ENST00000383490; ENST00000383821; ENST00000261772; ENST00000389332; ENST00000356608; ENST00000339157; ENST00000360889; ENST00000290863; ENST00000217455; ENST00000373178; ENST00000345060; ENST00000221561; ENST00000327141; ENST0000…	miRNA-4_0	2016-09-22	miRBase	5.85141	5.60527	5.93807	6.06666	4.80268	1.73517	4.7122	4.70456	4.57711	4.7447
20504561	7.1021	8.2661	1.14521	0.201188	T	T	-2.24078	0.00846479	0.101864	T	AKT2; ARHGDIA; BARX1; BCL7A; C20orf24; CBLB; CRMP1; ERGIC2; FAM71F2; FKBP1A; GDI1; HOXA3; KRT80; LGALS3BP; LYRM4; MANSC1; PPP1R3B; RFX2; SLC39A9; SLC6A1; SLPI; SMYD1; TMEM30B; UBE2Z; YME1L1	AKT2; ARHGDIA; BARX1; BCL7A; C20orf24; CBLB; CRMP1; ERGIC2; FAM71F2; FKBP1A; GDI1; HOXA3; KRT80; LGALS3BP; LYRM4; MANSC1; PPP1R3B; RFX2; SLC39A9; SLC6A1; SLPI; SMYD1; TMEM30B; UBE2Z; YME1L1	hsa-miR-151b	MIMAT0010214	chr14	-	100575775	100575792	MIMAT0010214_st	miRNA	Homo sapiens	chr14:100575775-100575792 (-)	18	UCGAGGAGCUCACAGUCU	ENST00000392920 // antisense // intron // 3; ENST00000402714 // antisense // intron // 3; ENST00000544450 // antisense // intron // 3; ENST00000553875 // antisense // intron // 4; ENST00000554045 // antisense // intron // 3; ENST00000555706 // antisense // intron // 4; ENST00000557153 // antisense // intron // 3; ENST00000557384 // antisense // intron // 2; OTTHUMT00000413958 // antisense // intr…	hsa-mir-342 // chr14:100575992-100576090 (+); hsa-mir-151b // chr14:100575756-100575851 (-)	MTI		miRNA-4_0	2016-09-22	miRBase	8.24781	8.32241	7.88474	8.29927	7.97667	4.63301	6.82221	7.44105	6.87484	7.33969
20513596	1.68914	2.86005	0.433022	0.578657	F	F	-2.25153	0.0185694	0.17098	F	ADI1; AGBL5; AIP; ALDH9A1; CLCN5; CREBRF; CYB561A3; CYP2W1; DHCR24; DNM2; ECSIT; FADS1; FGFR1OP2; FRK; GDE1; GPR26; ILK; MRPL10; MTMR12; NCAN; OAZ2; PCSK4; QSOX1; RAB44; SKI; SNTN; SP1; SP140L; SPRYD4; SSTR3; STARD8; TNFSF9; TNPO3; TRAK1; TRIP13; TXNIP; USF2; VSIG2; WDR81; ZNF385A; ZNRF3	ADI1; AGBL5; AIP; ALDH9A1; CLCN5; CREBRF; CYB561A3; CYP2W1; DHCR24; DNM2; ECSIT; FADS1; FGFR1OP2; FRK; GDE1; GPR26; ILK; MRPL10; MTMR12; NCAN; OAZ2; PCSK4; QSOX1; RAB44; SKI; SNTN; SP1; SP140L; SPRYD4; SSTR3; STARD8; TNFSF9; TNPO3; TRAK1; TRIP13; TXNIP; USF2; VSIG2; WDR81; ZNF385A; ZNRF3	hsa-miR-711	MIMAT0012734	chr3	-	48616347	48616368	MIMAT0012734_st	miRNA	Homo sapiens	chr3:48616347-48616368 (-)	22	GGGACCCAGGGAGAGACGUAAG	ENST00000328333 // sense // intron // 62; ENST00000454817 // sense // intron // 62; ENST00000487017 // sense // intron // 28; OTTHUMT00000257519 // sense // intron // 62; OTTHUMT00000313513 // sense // intron // 28		MTI		miRNA-4_0	2016-09-22	miRBase	1.99673	3.05668	3.19629	2.03602	2.91877	1.35463	2.49496	1.90639	1.56497	1.74503
20518882	11.3288	12.5122	0.889405	0.211064	T	T	-2.27113	0.0194388	0.176836	T	AGPAT6; ARGFX; ARHGAP18; ARPC1B; ATG2A; ATP6AP1; BARHL1; BCL7A; C19orf26; CALR; CCDC71L; CERS1; COX10; CS; DDX39B; EIF1; EIF5AL1; ELOF1; ENTPD5; EVI5L; FAM151B; FARSA; FEM1A; FXYD1; GNB2; H2AFX; HDGF; LYRM4; MAPK8IP2; MEN1; MIB2; MIDN; MSI1; MSN; MYH11; NACC1; NEUROD2; NFIX; NPBWR1; ONECUT3; PAX2; PCDHB2; QSOX2; RAB11B; RASD1; RRP7A; RUNX3; RXRB; SHISA2; SIGLEC12; SIK1; SIX5; SLC10A7; SLC12A5; ST…	AGPAT6; ARGFX; ARHGAP18; ARPC1B; ATG2A; ATP6AP1; BARHL1; BCL7A; C19orf26; CALR; CCDC71L; CERS1; COX10; CS; DDX39B; EIF1; EIF5AL1; ELOF1; ENTPD5; EVI5L; FAM151B; FARSA; FEM1A; FXYD1; GNB2; H2AFX; HDGF; LYRM4; MAPK8IP2; MEN1; MIB2; MIDN; MSI1; MSN; MYH11; NACC1; NEUROD2; NFIX; NPBWR1; ONECUT3; PAX2; PCDHB2; QSOX2; RAB11B; RASD1; RRP7A; RUNX3; RXRB; SHISA2; SIGLEC12; SIK1; SIX5; SLC10A7; SLC12A5; ST…	hsa-miR-4488	MIMAT0019022	chr11	+	61276071	61276088	MIMAT0019022_st	miRNA	Homo sapiens	chr11:61276071-61276088 (+)	18	AGGGGGCGGGCUCCGGCG			MTI		miRNA-4_0	2016-09-22	miRBase	12.0868	12.4002	12.6203	12.5691	12.4935	10.3743	10.9352	11.533	11.4239	12.7704
20525573	4.02607	5.22407	1.07223	0.218446	T	F	-2.29422	0.028	0.222055	F	ACTRT3; ANKRD42; ARIH2; ATP2B4; C4orf32; CREBZF; ECHDC3; EFCAB11; EMP1; FAM206A; FZD6; GBP2; GOLIM4; GRIN2A; HIF1A; HOOK3; KIAA1549L; LAMTOR1; LCOR; LTBP2; MRPL12; MRPL41; NTPCR; PARK7; PNMAL2; PPM1A; PRICKLE4; PSAPL1; RBL1; RMND1; RPS19; SLC30A6; SNX17; ST3GAL5; TGFBR2; TMEM79; UBXN2A; UNC5C; USP53; XBP1P1; YES1; YWHAE; ZBTB33; ZC3H6; ZNF148; ZNF35	ACTRT3; ANKRD42; ARIH2; ATP2B4; C4orf32; CREBZF; ECHDC3; EFCAB11; EMP1; FAM206A; FZD6; GBP2; GOLIM4; GRIN2A; HIF1A; HOOK3; KIAA1549L; LAMTOR1; LCOR; LTBP2; MRPL12; MRPL41; NTPCR; PARK7; PNMAL2; PPM1A; PRICKLE4; PSAPL1; RBL1; RMND1; RPS19; SLC30A6; SNX17; ST3GAL5; TGFBR2; TMEM79; UBXN2A; UNC5C; USP53; XBP1P1; YES1; YWHAE; ZBTB33; ZC3H6; ZNF148; ZNF35	hsa-miR-6806-5p	MIMAT0027512	chr19	+	58846059	58846082	MIMAT0027512_st	miRNA	Homo sapiens	chr19:58846059-58846082 (+)	24	UGUAGGCAUGAGGCAGGGCCCAGG	ENST00000329665 // sense // intron // 1; OTTHUMT00000466765 // sense // intron // 1		MTI		miRNA-4_0	2016-09-22	miRBase	4.74406	5.26664	5.25308	5.2142	5.16218	2.42183	4.65549	3.72786	3.92366	5.26432
20534362	0.629332	1.82776	0.363631	0.219807	T	T	-2.29489	4.85987e-05	0.00181105	T			hsa-mir-22	MI0000078	chr17	-	1617197	1617281	MI0000078_st	stem-loop	Homo sapiens	chr17:1617197-1617281 (-)	85	GGCUGAGCCGCAGUAGUUCUUCAGUGGCAAGCUUUAUGUCCUGACCCAGCUAAAGCUGCCAGUUGAAGAACUGUUGCCCUCUGCC	ENST00000334146 // sense // exon // 3; ENST00000362190 // sense // exon // 1; ENST00000570416 // sense // exon // 2; ENST00000571091 // sense // exon // 2; ENST00000571595 // sense // exon // 2; ENST00000573075 // sense // exon // 3; ENST00000573127 // sense // exon // 3; ENST00000574016 // sense // exon // 3; ENST00000574306 // sense // exon // 2; ENST00000575626 // sense // exon // 2; ENST00000…				miRNA-4_0	2016-09-22	miRBase	1.67405	2.14078	1.79199	2.01125	1.63004	0.18538	1.00141	0.94948	0.32792	0.64639
20500765	10.7404	11.9443	0.874445	0.0499282	T	T	-2.30367	0.00198142	0.0336794	T	A1A5D9_HUMAN; A2BP1_HUMAN; AARSD1; ABCB9; ABHD1; ABTB1; ACADS; ACBD4; ACOX3; ACSBG2; ACTL6A; ADAM15; ADAM9; ADAMTSL2; ADCK1; ADCK4; ADPGK; ADRA1A; AGGF1; AGPAT4; AGPAT6; AGPAT7; AGTRAP; AGXT2L2; ALDH4A1; ALG12; ALKBH2; AMELY; ANAPC16; ANGPT4; ANKHD1; ANKMY1; ANKRD33B; ANKRD35; ANKRD58; ANKZF1; ANPEP; ANTOL_HUMAN; AP1S1; APBA2BP; APH1B; AQP3; AQP6; ARFGAP3; ARHGAP12; ARHGAP25; ARHGEF1; ARHGEF10L; …	ADAM9; AGPAT6; AGTRAP; ANAPC16; ANKRD33B; ARHGAP12; ARID3B; ARIH2; ARPC5; ASB16; ATL2; ATP5G2; ATP5J2; ATXN1; ATXN7L3; B4GALT1; BACE2; BAK1; BTG2; C17orf80; C1D; C2orf15; CASC4; CCL5; CD244; CD34; CDKN1A; CENPP; CGNL1; CLCN7; CLDN12; CLEC5A; COIL; COL4A1; CORO1C; CREB5; CRK; CSNK2A1; DHX33; DIP2A; DLST; DOCK3; DUSP3; DYRK2; E2F7; EEF1A1; EGFR; EHD1; EIF1AD; EIF4E; EIF4EBP1; ELAVL1; EMID1; ENO1; E…	hsa-miR-125a-5p	MIMAT0000443	chr19	+	52196521	52196544	MIMAT0000443_st	miRNA	Homo sapiens	chr19:52196521-52196544 (+)	24	UCCCUGAGACCCUUUAACCUGUGA	ENST00000602324 // antisense // exon // 1; OTTHUMT00000467329 // antisense // exon // 1	hsa-let-7e // chr19:52196039-52196117 (+); hsa-mir-125a // chr19:52196507-52196592 (+); hsa-mir-99b // chr19:52195865-52195934 (+)	microcosm; MTI; miRecords	ENST00000331979; ENST00000332781; ENST00000354915; ENST00000359967; ENST00000360102; ENST00000376972; ENST00000377468; ENST00000378296; ENST00000380613; ENST00000380677; ENST00000380772; ENST00000381002; ENST00000388802; ENST00000389347; ENST00000311745; ENST00000360221; ENST00000280560; ENST00000272366; ENST00000380271; ENST00000232744; ENST00000242592; ENST00000321854; ENST00000356406; ENST0000…	miRNA-4_0	2016-09-22	miRBase	11.9083	11.9526	11.9533	12.0192	11.8903	8.97338	10.6216	10.7817	10.7477	11.2585
20504322	0.897387	2.11705	0.329999	0.589101	F	T	-2.32893	0.00612029	0.0809971	F	APOL6; ARL8A; ATP13A3; BCL7B; BTN2A2; C16orf52; CCDC120; CCDC83; CD300LB; COPA; CYBRD1; DECR1; DFFB; DGCR6L; ENTPD5; ESD; FANCF; FXN; GNL3L; HAAO; HIST1H4B; HLA-DRB5; HORMAD2; IPPK; KCTD15; KLHL42; LBR; LSM4; MDN1; MED28; METTL7A; MICAL2; MRPS16; MYLK; NACC1; NDUFS5; NUAK2; PARD6B; PGAM1; PLEKHA3; PLEKHG5; PMAIP1; PPP1R11; PPWD1; PTGS2; RAB40C; SERBP1; SERPINA4; SHCBP1; TLL1; TMEM101; TMEM136; TM…	APOL6; ARL8A; ATP13A3; BCL7B; BTN2A2; C16orf52; CCDC120; CCDC83; CD300LB; COPA; CYBRD1; DECR1; DFFB; DGCR6L; ENTPD5; ESD; FANCF; FXN; GNL3L; HAAO; HIST1H4B; HLA-DRB5; HORMAD2; IPPK; KCTD15; KLHL42; LBR; LSM4; MDN1; MED28; METTL7A; MICAL2; MRPS16; MYLK; NACC1; NDUFS5; NUAK2; PARD6B; PGAM1; PLEKHA3; PLEKHG5; PMAIP1; PPP1R11; PPWD1; PTGS2; RAB40C; SERBP1; SERPINA4; SHCBP1; TLL1; TMEM101; TMEM136; TM…	hsa-miR-589-5p	MIMAT0004799	chr7	-	5535504	5535525	MIMAT0004799_st	miRNA	Homo sapiens	chr7:5535504-5535525 (-)	22	UGAGAACCACGUCUGCUCUGAG	ENST00000382368 // sense // intron // 3; ENST00000415009 // sense // intron // 3; ENST00000453700 // sense // intron // 3; ENST00000458142 // sense // intron // 1; OTTHUMT00000324092 // sense // intron // 3; OTTHUMT00000324093 // sense // intron // 3; OTTHUMT00000324094 // sense // intron // 1		MTI		miRNA-4_0	2016-09-22	miRBase	2.50339	2.07163	1.21576	2.74444	1.93375	0.8848	0.88787	1.48375	0.91789	1.51341
20500190	1.56209	2.80226	0.787502	0.626883	T	T	-2.36227	0.0229207	0.194799	T	ACAP2; ALDOA; APOH; ARL3; BMPR2; CCDC140; CCDC18; CD109; CD274; CEBPD; COLEC10; CSNK2A1; CSRP3; CXorf23; CYB561D1; DNAJC5G; EDARADD; ENAH; EREG; FAM163A; FPR1; GJB1; GLO1; GPR146; GPR180; HIST1H2BK; HOMER2; HORMAD2; IDH3B; IMMP2L; ISY1-RAB43; KANK4; LIFR; LSAMP; MC2R; MICB; MTMR7; MTRF1L; NAT9; NFAT5; NODAL; PAPLN; PDE3A; PEBP1; PER2; PIP5K1C; PROX2; PRR15; PTGDR2; PTPRT; RAB3C; RETSAT; SIKE1; SL…	ACAP2; ALDOA; APOH; ARL3; BMPR2; CCDC140; CCDC18; CD109; CD274; CEBPD; COLEC10; CSNK2A1; CSRP3; CXorf23; CYB561D1; DNAJC5G; EDARADD; ENAH; EREG; FAM163A; FPR1; GJB1; GLO1; GPR146; GPR180; HIST1H2BK; HOMER2; HORMAD2; IDH3B; IMMP2L; ISY1-RAB43; KANK4; LIFR; LSAMP; MC2R; MICB; MTMR7; MTRF1L; NAT9; NFAT5; NODAL; PAPLN; PDE3A; PEBP1; PER2; PIP5K1C; PROX2; PRR15; PTGDR2; PTPRT; RAB3C; RETSAT; SIKE1; SL…	hsa-miR-103a-2-5p	MIMAT0009196	chr20	+	3898151	3898173	MIMAT0009196_st	miRNA	Homo sapiens	chr20:3898151-3898173 (+)	23	AGCUUCUUUACAGUGCUGCCUUG	ENST00000316562 // sense // intron // 5; ENST00000336066 // sense // intron // 5; ENST00000495692 // sense // intron // 5; ENST00000497424 // sense // intron // 5; OTTHUMT00000077787 // sense // intron // 5; OTTHUMT00000077788 // sense // intron // 5; OTTHUMT00000077789 // sense // intron // 5; OTTHUMT00000077793 // sense // intron // 5	hsa-mir-103a-2 // chr20:3898141-3898218 (+); hsa-mir-103b-2 // chr20:3898149-3898210 (-)	MTI		miRNA-4_0	2016-09-22	miRBase	2.73779	3.43603	2.16662	2.2663	3.49245	0.88319	2.989	1.31532	1.67825	1.79199
20506847	1.60451	2.84584	0.644967	0.827353	F	F	-2.36417	0.0051238	0.0707295	F	ABHD5; ACAD8; ANKRD24; ANKRD62; ANKS4B; APBB2; ARHGAP11A; ATP5G1; BZW1; C15orf40; C18orf25; C2orf72; C7orf55; CALR; CD36; CDC14B; CDCA7; CES2; CHCHD4; CLK4; CLPP; CPM; CTNNBL1; CYP20A1; DARS2; DGCR6L; DNAJB13; DSTYK; EHHADH; EIF3F; ERBB2; FAM102B; FAM175A; FAM212B; FKBP14; FRMD8; FUS; GNL3; GPR153; HM13; IDE; IL17REL; ISCA1; ISG20L2; KCNJ6; KCNK6; KIAA0101; KIAA1671; KIF6; LIMD1; LRIF1; LSM11; ME…	ABHD5; ACAD8; ANKRD24; ANKRD62; ANKS4B; APBB2; ARHGAP11A; ATP5G1; BZW1; C15orf40; C18orf25; C2orf72; C7orf55; CALR; CD36; CDC14B; CDCA7; CES2; CHCHD4; CLK4; CLPP; CPM; CTNNBL1; CYP20A1; DARS2; DGCR6L; DNAJB13; DSTYK; EHHADH; EIF3F; ERBB2; FAM102B; FAM175A; FAM212B; FKBP14; FRMD8; FUS; GNL3; GPR153; HM13; IDE; IL17REL; ISCA1; ISG20L2; KCNJ6; KCNK6; KIAA0101; KIAA1671; KIF6; LIMD1; LRIF1; LSM11; ME…	hsa-miR-1254	MIMAT0005905	chr10	+	23682337	23682360	MIMAT0005905_st	miRNA	Homo sapiens	chr10:23682337-23682360 (+); chr10:70519092-70519115 (+)	24	AGCCUGGAAGCUGGAGCCUGCAGU	ENST00000265872 // sense // intron // 15; ENST00000479143 // sense // intron // 3; ENST00000535016 // sense // intron // 14; ENST00000536012 // sense // intron // 13; ENST00000539539 // sense // intron // 14; ENST00000540210 // sense // intron // 14; ENST00000541012 // sense // intron // 14; ENST00000543225 // sense // intron // 13; ENST00000543229 // sense // intron // 13; ENST00000543706 // sen…		MTI		miRNA-4_0	2016-09-22	miRBase	2.53497	4.59695	2.86357	2.78231	2.92801	1.15597	1.64233	1.81551	0.96256	2.60951
20525503	6.77281	8.01803	0.926012	0.298691	T	T	-2.37055	0.0217689	0.189138	T	ABCF1; ABHD15; ACBD7; ADAT1; AKNA; ALG10B; ANP32E; AP1S3; APAF1; APOL6; AS3MT; ATP6V0D2; BAZ2B; BLOC1S3; BPNT1; BRIX1; BROX; BVES; C5orf45; C6orf141; CASP8; CBX5; CCDC120; CD3EAP; CDC73; CENPM; CXorf56; DHODH; DSCR3; DTX3L; E2F2; EMC2; EMILIN2; ENTPD7; ERN1; EXOSC2; FAM208A; FUT2; GABPB1; GATA6; GNAS; GRSF1; GSG2; GSTCD; GTF3C6; GTPBP10; HJURP; IKBKG; INADL; IPCEF1; JOSD1; KDM6B; KIAA1328; LY6G5B…	ABCF1; ABHD15; ACBD7; ADAT1; AKNA; ALG10B; ANP32E; AP1S3; APAF1; APOL6; AS3MT; ATP6V0D2; BAZ2B; BLOC1S3; BPNT1; BRIX1; BROX; BVES; C5orf45; C6orf141; CASP8; CBX5; CCDC120; CD3EAP; CDC73; CENPM; CXorf56; DHODH; DSCR3; DTX3L; E2F2; EMC2; EMILIN2; ENTPD7; ERN1; EXOSC2; FAM208A; FUT2; GABPB1; GATA6; GNAS; GRSF1; GSG2; GSTCD; GTF3C6; GTPBP10; HJURP; IKBKG; INADL; IPCEF1; JOSD1; KDM6B; KIAA1328; LY6G5B…	hsa-miR-6771-5p	MIMAT0027442	chr16	+	50326532	50326553	MIMAT0027442_st	miRNA	Homo sapiens	chr16:50326532-50326553 (+)	22	CUCGGGAGGGCAUGGGCCAGGC	ENST00000254235 // sense // intron // 3; ENST00000394697 // sense // intron // 4; ENST00000537579 // sense // intron // 3; ENST00000538642 // sense // intron // 5; ENST00000563677 // sense // intron // 1; ENST00000564044 // sense // intron // 1; ENST00000566433 // sense // intron // 4; ENST00000567277 // sense // intron // 3; OTTHUMT00000256877 // sense // intron // 4; OTTHUMT00000423154 // sense…		MTI		miRNA-4_0	2016-09-22	miRBase	7.70941	7.8858	8.26274	7.94225	8.44628	6.02581	6.58221	6.64128	7.2125	8.46074
20534531	0.430179	1.67545	0.344065	0.636653	F	T	-2.37062	0.00197419	0.0336672	F			hsa-mir-214	MI0000290	chr1	-	172107938	172108047	MI0000290_st	stem-loop	Homo sapiens	chr1:172107938-172108047 (-)	110	GGCCUGGCUGGACAGAGUUGUCAUGUGUCUGCCUGUCUACACUUGCUGUGCAGAACAUCCGCUCACCUGUACAGCAGGCACAGACAGGCAGUCACAUGACAACCCAGCCU	ENST00000355305 // antisense // intron // 15; ENST00000358155 // antisense // intron // 14; ENST00000367731 // antisense // intron // 14; ENST00000520906 // antisense // intron // 14; ENST00000523513 // antisense // intron // 13; OTTHUMT00000084529 // antisense // intron // 14; OTTHUMT00000084531 // antisense // intron // 15; OTTHUMT00000378443 // antisense // intron // 14; OTTHUMT00000378444 // …	hsa-mir-199a-2 // chr1:172113675-172113784 (-); hsa-mir-214 // chr1:172107938-172108047 (-); hsa-mir-3120 // chr1:172107948-172108028 (+)			miRNA-4_0	2016-09-22	miRBase	2.65356	2.44953	1.22772	1.56418	1.46324	1.21399	0.73656	0.44651	0.44651	0.39474
20535295	4.83929	6.09547	0.336991	0.443283	T	T	-2.38863	0.00111259	0.0210335	T			hsa-mir-92b	MI0003560	chr1	+	155164968	155165063	MI0003560_st	stem-loop	Homo sapiens	chr1:155164968-155165063 (+)	96	CGGGCCCCGGGCGGGCGGGAGGGACGGGACGCGGUGCAGUGUUGUUUUUUCCCCCGCCAAUAUUGCACUCGUCCCGGCCUCCGGCCCCCCCGGCCC					miRNA-4_0	2016-09-22	miRBase	6.42064	5.99348	6.35607	6.07068	5.30606	4.98226	5.56761	4.79448	4.7403	4.84844
20500449	1.05668	2.31574	0.412178	0.442518	F	T	-2.3934	0.00165457	0.0293208	F	A2RUR5_HUMAN; ABCA4; ABHD12B; ABLIM2; ACAA1; ACRC; ACTN4; ACTR3B; ACY3; ADAMTS13; ADAMTSL4; ADPRHL1; ADSS; AGER; AHCTF1P; AHRR; AHSG; AKAP9; AKT2; ALDH1B1; ALDH2; ALDH4A1; ALDH6A1; ALG12; ALG14; AMICA1; AMOT; AMY2B; ANAPC11; ANXA1; AP4M1; AQP9; AREG; ARHGEF19; ARIH2; ARMC4; ARPC1A; ASB1; ASCL4; ATOH1; ATOH8; ATP2B3; ATP4A; ATP5G3; ATP6V0A4; ATP8A2; ATXN10; AXIN2; AZI1; B3GNTL1; BACE2; BBS5; BCCIP…	ADAMTS13; ADSS; ATP5G3; C22orf46; C4orf32; C8orf17; FGF2; G3BP2; GPR137C; HIPK3; HOXA9; KCNN3; KIAA1462; MMP25; PCYOX1L; POTED; RAB14; RAB22A; RAB32; RAB5B; SERPINC1; SOD2; TBL1XR1; TBR1; TET3; TMEM175	hsa-miR-181c-3p	MIMAT0004559	chr19	+	13985577	13985598	MIMAT0004559_st	miRNA	Homo sapiens	chr19:13985577-13985598 (+)	22	AACCAUCGACCGUUGAGUGGAC	ENST00000591161 // sense // intron // 1; ENST00000591727 // sense // intron // 1; OTTHUMT00000457943 // sense // intron // 1; OTTHUMT00000457944 // sense // intron // 1	hsa-mir-181c // chr19:13985513-13985622 (+); hsa-mir-181d // chr19:13985689-13985825 (+)	microcosm; MTI	ENST00000300515; ENST00000308935; ENST00000327378; ENST00000328626; ENST00000331447; ENST00000335664; ENST00000340260; ENST00000340265; ENST00000344219; ENST00000345070; ENST00000356370; ENST00000358159; ENST00000358217; ENST00000358243; ENST00000369590; ENST00000371784; ENST00000372591; ENST00000376683; ENST00000379674; ENST00000382617; ENST00000376587; ENST00000361520; ENST00000370225; ENST0000…	miRNA-4_0	2016-09-22	miRBase	1.67287	2.40516	1.7884	2.65517	2.4946	0.98966	1.15297	0.65419	1.12085	1.7884
20500795	9.53422	10.8031	1.66315	0.374605	T	T	-2.40969	0.019878	0.178532	T	A4D0Y5_HUMAN; AAAS; AAMP; ABCC1; ABCD1; ABCG5; ABHD8; ABP1; ABTB1; ACCN1; ACCN4; ACO2; ACPP; ACRBP; ACSS1; ACTR8; ADA; ADCK1; AEBP1; AGBL1; AHDC1; AHNAK; AHRR; AKAP9; ALG10; ALKBH6; ALOX12; AMH; AMICA1; ANKAR; ANKRD37; ANKRD53; ANPEP; AOF2; APBA3; APOA1BP; APOE; AQP11; AQP3; ARF5; ARFRP1; ARHGAP29; ARHGAP4; ARHGEF10L; ARHGEF16; ARID1A; ARL6IP4; ARPC2; ARSJ; ASS1; ATP13A1; ATP2B3; ATP2C2; ATP5D; A…	BDP1; C9orf64; CEBPA; CEBPG; CIAO1; CSNK2A1; ERBB2; FAM127B; FAM20B; FGF19; GDE1; HKR1; KIAA0391; MAVS; METTL8; MYO9B; NCBP2; NUP210; PCSK9; PLCXD2; PLXDC2; PPIC; PTPDC1; RBBP6; RPL35A; TMEM245; TOMM70A; TP73; TRIM25; ZC3H7B	hsa-miR-193a-5p	MIMAT0004614	chr17	+	29887035	29887056	MIMAT0004614_st	miRNA	Homo sapiens	chr17:29887035-29887056 (+)	22	UGGGUCUUUGCGGGCGAGAUGA			microcosm; MTI	ENST00000243913; ENST00000318487; ENST00000328297; ENST00000338509; ENST00000338834; ENST00000354317; ENST00000355177; ENST00000357453; ENST00000358379; ENST00000359165; ENST00000371433; ENST00000378644; ENST00000379042; ENST00000379867; ENST00000389011; ENST00000378768; ENST00000209873; ENST00000248450; ENST00000263013; ENST00000218104; ENST00000260645; ENST00000247706; ENST00000360937; ENST0000…	miRNA-4_0	2016-09-22	miRBase	10.7787	10.6645	10.8071	11.0458	10.0459	6.00014	9.86468	10.0326	9.50558	8.52549
20515612	1.96795	3.25747	0.799862	0.775794	F	F	-2.44446	0.00857796	0.102475	F	ATP5E; FAM3C; KLHDC3; PHACTR3; VPREB1	ATP5E; FAM3C; KLHDC3; PHACTR3; VPREB1	hsa-miR-3181	MIMAT0015061	chr16	+	50776224	50776242	MIMAT0015061_st	miRNA	Homo sapiens	chr16:50776224-50776242 (+)	19	AUCGGGCCCUCGGCGCCGG	ENST00000311559 // sense // intron // 1; ENST00000398568 // sense // intron // 1; ENST00000540145 // sense // intron // 1; ENST00000563315 // antisense // intron // 1; ENST00000564326 // sense // intron // 1; ENST00000564634 // sense // intron // 1; ENST00000566206 // sense // intron // 1; ENST00000566679 // sense // intron // 1; ENST00000569418 // sense // intron // 1; ENST00000569681 // sense /…		MTI		miRNA-4_0	2016-09-22	miRBase	2.77657	3.17142	4.26003	2.83176	4.36811	0.98774	2.03602	1.86531	1.99502	3.23194
20525396	9.85553	11.1463	0.708013	0.275518	T	T	-2.44666	0.00526484	0.0723182	T	ACVRL1; ADAMTS13; ARL4C; B4GALT1; BRMS1L; CD3D; CDC42EP4; CHCHD4; COPS7B; ELAVL3; GOSR2; ISL2; MFRP; MTFMT; NAA15; NPHP3; OSCAR; PDF; PLEKHA2; PPP6R1; PSMF1; S100A2; SLC12A7; SOX12; SP2; SRSF10; SUMF2; TBC1D13; TMEM133; TMEM86A; VPS37B; VPS51; ZDHHC15; ZDHHC8; ZKSCAN3; ZYG11B	ACVRL1; ADAMTS13; ARL4C; B4GALT1; BRMS1L; CD3D; CDC42EP4; CHCHD4; COPS7B; ELAVL3; GOSR2; ISL2; MFRP; MTFMT; NAA15; NPHP3; OSCAR; PDF; PLEKHA2; PPP6R1; PSMF1; S100A2; SLC12A7; SOX12; SP2; SRSF10; SUMF2; TBC1D13; TMEM133; TMEM86A; VPS37B; VPS51; ZDHHC15; ZDHHC8; ZKSCAN3; ZYG11B	hsa-miR-6724-5p	MIMAT0025856					MIMAT0025856_st	miRNA	Homo sapiens		23	CUGGGCCCGCGGCGGGCGUGGGG			MTI		miRNA-4_0	2016-09-22	miRBase	10.7461	11.0796	11.206	11.151	11.5146	9.39052	9.85332	9.8005	9.9141	11.2546
20519603	1.68401	2.99329	1.01143	0.374859	F	F	-2.47817	0.0184473	0.170633	F	AAK1; AGO3; AKAP5; APOOL; ATP1A1; ATP1B4; BPNT1; C1orf106; CCDC117; CCND1; CLEC7A; CNNM3; COL13A1; COPA; CYP51A1; DNAJC10; DYRK2; EN1; FOLR1; GABPB1; GGA2; GPR75; HEXA; HM13; INMT; KIF1C; MINOS1; NANOS1; ORC6; PGAM5; PMPCA; PPM1D; PRPF6; REL; SCD5; SCN2B; TFDP2; TMBIM4; TMEM55A; VCPIP1; WWTR1; ZDBF2; ZNF556; ZNF581; ZNF85; ZSCAN22	AAK1; AGO3; AKAP5; APOOL; ATP1A1; ATP1B4; BPNT1; C1orf106; CCDC117; CCND1; CLEC7A; CNNM3; COL13A1; COPA; CYP51A1; DNAJC10; DYRK2; EN1; FOLR1; GABPB1; GGA2; GPR75; HEXA; HM13; INMT; KIF1C; MINOS1; NANOS1; ORC6; PGAM5; PMPCA; PPM1D; PRPF6; REL; SCD5; SCN2B; TFDP2; TMBIM4; TMEM55A; VCPIP1; WWTR1; ZDBF2; ZNF556; ZNF581; ZNF85; ZSCAN22	hsa-miR-4746-3p	MIMAT0019881	chr19	+	4446018	4446038	MIMAT0019881_st	miRNA	Homo sapiens	chr19:4446018-4446038 (+)	21	AGCGGUGCUCCUGCGGGCCGA	ENST00000301281 // antisense // intron // 10; ENST00000394765 // antisense // intron // 10; ENST00000587009 // antisense // intron // 3; ENST00000587324 // antisense // intron // 2; ENST00000588238 // antisense // exon // 1; ENST00000590466 // antisense // intron // 2; ENST00000591919 // antisense // intron // 8; OTTHUMT00000458446 // antisense // intron // 8; OTTHUMT00000458447 // antisense // i…		MTI		miRNA-4_0	2016-09-22	miRBase	2.54272	2.93168	3.5226	2.8489	3.23143	1.03664	1.73868	0.87294	1.912	3.42281
20525603	8.43916	9.7486	0.935724	0.296766	T	T	-2.47845	0.0111485	0.124022	T	AK4; ANKRD52; C11orf54; EPB41; ERO1L; G6PC; GMPS; HUS1; KIF1C; KIF3A; MSANTD4; MYH9; NFIC; OR7D2; PDE6B; PHKG2; PI4K2B; PRKCA; RAET1E; RPL37A; SELPLG; SLC1A5; SLC2A3; TLN1; TRAF3IP2; UGDH; WIPF2; XIAP; ZNF124; ZNF598	AK4; ANKRD52; C11orf54; EPB41; ERO1L; G6PC; GMPS; HUS1; KIF1C; KIF3A; MSANTD4; MYH9; NFIC; OR7D2; PDE6B; PHKG2; PI4K2B; PRKCA; RAET1E; RPL37A; SELPLG; SLC1A5; SLC2A3; TLN1; TRAF3IP2; UGDH; WIPF2; XIAP; ZNF124; ZNF598	hsa-miR-6821-5p	MIMAT0027542	chr22	+	50356514	50356536	MIMAT0027542_st	miRNA	Homo sapiens	chr22:50356514-50356536 (+)	23	GUGCGUGGUGGCUCGAGGCGGGG	ENST00000360612 // sense // intron // 5; OTTHUMT00000317406 // sense // intron // 5		MTI		miRNA-4_0	2016-09-22	miRBase	9.54336	9.69543	10.0663	9.69602	10.2548	7.58714	8.3088	8.53918	8.53512	10.1448
20506867	1.81734	3.14984	0.882837	0.653218	T	T	-2.51839	0.0186253	0.171317	T	ADRBK2; AHCYL2; ARID5B; ARL14EP; ATP5G1; BACH2; BHLHA15; C10orf105; C1orf116; C3orf62; CCS; CENPN; CHD7; CHEK1; CNOT6; CXorf56; CYP2C19; CYP4A11; CYP4A22; DCAF7; DCUN1D3; DDX19A; DYRK1A; FAM102B; FARSB; FXN; FZD9; GATAD1; GDF5OS; GOLGA8H; GOLGA8J; GOLGA8M; HAL; HEATR5A; HIST1H2AH; HNRNPC; HNRNPU; HRK; IGFBP5; IRF2BP2; ITPRIPL1; LPP; LRPPRC; MDM2; MRPL34; MRPS16; MTDH; MYPN; OAS2; OLA1; ORAI2; PAX…	ADRBK2; AHCYL2; ARID5B; ARL14EP; ATP5G1; BACH2; BHLHA15; C10orf105; C1orf116; C3orf62; CCS; CENPN; CHD7; CHEK1; CNOT6; CXorf56; CYP2C19; CYP4A11; CYP4A22; DCAF7; DCUN1D3; DDX19A; DYRK1A; FAM102B; FARSB; FXN; FZD9; GATAD1; GDF5OS; GOLGA8H; GOLGA8J; GOLGA8M; HAL; HEATR5A; HIST1H2AH; HNRNPC; HNRNPU; HRK; IGFBP5; IRF2BP2; ITPRIPL1; LPP; LRPPRC; MDM2; MRPL34; MRPS16; MTDH; MYPN; OAS2; OLA1; ORAI2; PAX…	hsa-miR-1270	MIMAT0005924	chr19	-	20510129	20510151	MIMAT0005924_st	miRNA	Homo sapiens	chr19:20510129-20510151 (-); chr19:20579288-20579310 (-)	23	CUGGAGAUAUGGAAGAGCUGUGU	ENST00000541160 // sense // intron // 2; ENST00000542380 // sense // intron // 1; ENST00000600513 // sense // intron // 3; OTTHUMT00000463066 // sense // intron // 3; OTTHUMT00000465069 // sense // intron // 1; OTTHUMT00000465070 // sense // intron // 2; ENST00000311237 // sense // intron // 2; ENST00000502675 // sense // intron // 2; ENST00000541160 // sense // intron // 1; ENST00000597334 // se…		MTI		miRNA-4_0	2016-09-22	miRBase	3.59061	3.033	1.96618	3.11063	3.53572	0.80278	1.15776	1.98216	3.07502	2.0286
20501248	0.561224	1.9027	0.258981	0.397195	F	T	-2.5341	9.10138e-05	0.00292059	F	ABI2; ARSK; C11orf84; CABLES1; CEP19; CTPS1; DAZAP2; IFNAR1; IFNAR2; NANOS1; PEX11B; POLR2E; RALGAPB; SLC36A1; YWHAZ; ZNF607	ABI2; ARSK; C11orf84; CABLES1; CEP19; CTPS1; DAZAP2; IFNAR1; IFNAR2; NANOS1; PEX11B; POLR2E; RALGAPB; SLC36A1; YWHAZ; ZNF607	hsa-miR-381-5p	MIMAT0022862	chr14	+	101512264	101512285	MIMAT0022862_st	miRNA	Homo sapiens	chr14:101512264-101512285 (+)	22	AGCGAGGUUGCCCUUUGUAUAU	ENST00000553692 // sense // intron // 1; OTTHUMT00000414538 // sense // intron // 1	hsa-mir-134 // chr14:101521024-101521096 (+); hsa-mir-376c // chr14:101506027-101506092 (+); hsa-mir-376a-1 // chr14:101507119-101507186 (+); hsa-mir-381 // chr14:101512257-101512331 (+); hsa-mir-382 // chr14:101520643-101520718 (+); hsa-mir-376b // chr14:101506773-101506872 (+); hsa-mir-485 // chr14:101521756-101521828 (+); hsa-mir-487a // chr14:101518783-101518862 (+); hsa-mir-539 // chr14:1015…	MTI		miRNA-4_0	2016-09-22	miRBase	1.9573	1.71176	2.53364	1.46324	1.95465	1.12367	0.62626	0.49323	0.60067	0.51344
20520576	2.38153	3.72304	0.672132	0.737208	T	T	-2.53416	0.00325865	0.0504207	T	AAED1; ABCC1; ACTB; ADAM17; AGPS; AGTRAP; ALG9; ANKRD28; AQR; ARF6; BTG1; C1orf27; CCDC85C; CDK6; CLSTN2; CRAMP1L; CSRNP3; CTNNBIP1; CXorf23; CYP2C19; DEK; DNAJC28; DUSP6; EID2B; FZD6; HBEGF; HIST1H2AH; IMMP2L; IVNS1ABP; LMNB2; MAP1LC3B; MUC19; MUC4; NDUFS2; NR1D2; NUFIP2; NUP43; ORC4; PANK1; PLAGL2; PNMA3; PODXL; PRDM2; PSAT1; RAB3IP; RBM18; RPS6KA3; RRAGC; SESN2; SLC16A10; SLC16A5; SLC22A9; SLC…	AAED1; ABCC1; ACTB; ADAM17; AGPS; AGTRAP; ALG9; ANKRD28; AQR; ARF6; BTG1; C1orf27; CCDC85C; CDK6; CLSTN2; CRAMP1L; CSRNP3; CTNNBIP1; CXorf23; CYP2C19; DEK; DNAJC28; DUSP6; EID2B; FZD6; HBEGF; HIST1H2AH; IMMP2L; IVNS1ABP; LMNB2; MAP1LC3B; MUC19; MUC4; NDUFS2; NR1D2; NUFIP2; NUP43; ORC4; PANK1; PLAGL2; PNMA3; PODXL; PRDM2; PSAT1; RAB3IP; RBM18; RPS6KA3; RRAGC; SESN2; SLC16A10; SLC16A5; SLC22A9; SLC…	hsa-miR-5195-3p	MIMAT0021127	chr14	-	107259125	107259145	MIMAT0021127_st	miRNA	Homo sapiens	chr14:107259125-107259145 (-)	21	AUCCAGUUCUCUGAGGGGGCU			MTI		miRNA-4_0	2016-09-22	miRBase	5.18071	3.55936	3.68953	4.11793	3.30749	1.5218	3.37162	2.65041	2.21839	2.38295
20537544	8.76458	10.1175	0.724526	0.228336	T	T	-2.55431	0.00307916	0.0484506	T			hsa-mir-6800	MI0022645	chr19	+	50335275	50335356	MI0022645_x_st	stem-loop	Homo sapiens	chr19:50335275-50335356 (+)	82	ACCUGUAGGUGACAGUCAGGGGCGGGGUGUGGUGGGGCUGGGGCUGGCCCCCUCCUCACACCUCUCCUGGCAUCGCCCCCAG	ENST00000312865 // sense // 3UTR // 11; ENST00000538643 // sense // 3UTR // 6; ENST00000595185 // sense // intron // 6; ENST00000599722 // sense // exon // 3; OTTHUMT00000465316 // sense // 3UTR // 11; OTTHUMT00000465331 // sense // intron // 6; OTTHUMT00000465332 // sense // 3UTR // 6; OTTHUMT00000465334 // sense // exon // 3				miRNA-4_0	2016-09-22	miRBase	9.88077	10.0952	10.2219	10.1157	10.5074	8.20647	8.63983	8.82948	9.01331	10.1474
20503102	4.67995	6.0369	1.43461	0.267887	T	T	-2.56144	0.0085362	0.102282	T	A4GALT; AARS; AARS2; ABCA4; ABCB8; ABCD4; ABCF1; ABHD12; ABHD2; ABHD8; ABI2; ABL1; ABTB1; ACAD10; ACADS; ACBD4; ACLY; ACOT9; ACPT; ACTA2; ACTB; ACVRL1; ADA; ADAM10; ADAR; ADC; ADCK2; ADCK3; ADCYAP1; ADORA1; ADRA1A; ADRB2; ADRB3; ADRM1; AEBP2; AGK; AGL; AGO1; AGO4; AGPAT2; AGPAT4; AGPAT7; AGXT2L2; AHDC1; AHSA1; AIFM1; AKAP13; AKAP7; AKT1S1; ALAS1; ALDH1L1; ALKBH5; ALKBH6; ALPI; AMER1; AMICA1; AMME…	AARS; AARS2; ABCD4; ABCF1; ABHD12; ABHD2; ABL1; ACADS; ACLY; ACOT9; ACPT; ACTA2; ACTB; ADA; ADAM10; ADAR; ADCK2; ADCK3; ADRA1A; ADRM1; AEBP2; AGK; AGL; AGO1; AGO4; AHDC1; AIFM1; AKAP13; AKAP7; AKT1S1; ALAS1; ALKBH5; AMER1; AMMECR1L; AMOTL1; AMPD2; ANAPC1; ANAPC7; ANKRD36; ANKRD54; ANXA11; AP1B1; AP1G1; AP2M1; AP3D1; APEX1; APLP1; APP; APRT; ARAP1; ARFGEF2; ARHGDIA; ARID1A; ARID3A; ARL6IP4; ARMC6;…	hsa-miR-484	MIMAT0002174	chr16	+	15737158	15737179	MIMAT0002174_st	miRNA	Homo sapiens	chr16:15737158-15737179 (+)	22	UCAGGCUCAGUCCCCUCCCGAU	ENST00000396353 // sense // 3UTR // 1; ENST00000396355 // sense // 3UTR // 1; OTTHUMT00000252133 // sense // 3UTR // 1		microcosm; MTI	ENST00000288893; ENST00000297278; ENST00000329615; ENST00000334042; ENST00000339041; ENST00000339128; ENST00000340134; ENST00000340442; ENST00000369377; ENST00000370430; ENST00000372320; ENST00000375374; ENST00000382782; ENST00000382966; ENST00000382990; ENST00000381278; ENST00000361520; ENST00000370225; ENST00000358849; ENST00000341826; ENST00000247706; ENST00000261016; ENST00000261017; ENST0000…	miRNA-4_0	2016-09-22	miRBase	6.06052	6.31193	6.24999	5.68835	5.82616	1.68061	5.38896	4.87818	4.30956	4.36673
20535261	0.731095	2.08913	0.276613	0.284877	F	T	-2.56336	3.71966e-06	0.000191383	F			hsa-mir-487b	MI0003530	chr14	+	101512792	101512875	MI0003530_x_st	stem-loop	Homo sapiens	chr14:101512792-101512875 (+)	84	UUGGUACUUGGAGAGUGGUUAUCCCUGUCCUGUUCGUUUUGCUCAUGUCGAAUCGUACAGGGUCAUCCACUUUUUCAGUAUCAA	ENST00000553692 // sense // intron // 1; OTTHUMT00000414538 // sense // intron // 1	hsa-mir-134 // chr14:101521024-101521096 (+); hsa-mir-376c // chr14:101506027-101506092 (+); hsa-mir-376a-1 // chr14:101507119-101507186 (+); hsa-mir-381 // chr14:101512257-101512331 (+); hsa-mir-382 // chr14:101520643-101520718 (+); hsa-mir-376b // chr14:101506773-101506872 (+); hsa-mir-485 // chr14:101521756-101521828 (+); hsa-mir-487a // chr14:101518783-101518862 (+); hsa-mir-539 // chr14:1015…			miRNA-4_0	2016-09-22	miRBase	2.7436	2.08151	2.1093	2.30509	2.07509	0.87051	0.56588	1.03983	0.74964	0.32378
20500741	2.00591	3.36656	1.05789	0.538598	F	T	-2.56801	0.0488737	0.305524	F	ABCA1; ABCD1; ACE; ACTL7A; ADH5; ADRA1D; AFF2; AFF3; AHSA2; AHSG; AIF1; AK2; AKR7A2; AKT2; ALDH1A1; ALDH9A1; ALPPL2; AMOTL2; ANAPC5; ANTXR2; ANXA2P1; AP2M1; AP4B1; APBB1; APEX1; APOA2; AQP1; ARID3C; ARL6IP1; ARMC2; ARMET; ASPA; ASPHD2; ATAD5; ATG16L2; ATN1; ATP12A; ATP2B4; ATP2C2; ATP5A1; ATP5G2; ATP5S; ATP9A; AURKC; B3GALT4; B3GNT4; BACE2; BAI2; BCAT2; BCDIN3; BCL2L12; BCL3; BCL6B; BCOR; BEXL1; …	AKR7A2; ALDH9A1; AMOTL2; APEX1; ARL6IP1; BRI3BP; CA8; COL27A1; DDIT3; ERGIC2; ETV6; GABPB1; GLTSCR1L; HOXD10; INCENP; INO80D; ISG20L2; KIFC1; NLK; QSER1; RAP1A; REL; RGS6; RHOBTB3; SEPT7; SLC30A5; ZNF138; ZNF704; ZNF791	hsa-miR-135a-3p	MIMAT0004595	chr3	-	52328248	52328269	MIMAT0004595_st	miRNA	Homo sapiens	chr3:52328248-52328269 (-)	22	UAUAGGGAUUGGAGCCGUGGCG	ENST00000354773 // antisense // exon // 4; ENST00000467187 // sense // intron // 1; ENST00000493616 // sense // intron // 1; OTTHUMT00000350824 // sense // intron // 1; OTTHUMT00000350826 // sense // intron // 1		microcosm; MTI	ENST00000242475; ENST00000295339; ENST00000303833; ENST00000308863; ENST00000309009; ENST00000321235; ENST00000327781; ENST00000336168; ENST00000340386; ENST00000354317; ENST00000360436; ENST00000366941; ENST00000367340; ENST00000368793; ENST00000374890; ENST00000375302; ENST00000377299; ENST00000379462; ENST00000382498; ENST00000389827; ENST00000341579; ENST00000374733; ENST00000370129; ENST0000…	miRNA-4_0	2016-09-22	miRBase	3.34813	2.24459	3.66304	3.3451	3.15858	0.94923	2.88051	1.81551	1.31493	3.45909
20519433	7.47273	8.83373	0.829469	0.287602	T	T	-2.56863	0.0102138	0.11645	T	ADM; ANKRD13B; ANKRD45; AP2M1; APEX1; APOL6; ARPC3; ASB6; ATXN2; B3GALNT2; BMP2; C10orf54; C10orf76; C19orf53; CABP4; CACUL1; CALR; CAPN15; CCDC6; CCSAP; CDH6; CECR2; COX10; CRLF1; CSTF2; CTDNEP1; CYP11A1; CYP2B6; CYP2W1; DCX; DDA1; DDX39B; DLGAP3; DNAJC8; ELN; EPN1; FAM136A; FOXRED2; FTSJ3; FXN; GLI2; GLRX; HDGF; HIST2H2AB; HIST3H3; IP6K1; KCNK3; KIAA1614; KLF16; KLHDC8A; KRT74; LEAP2; LRTOMT; L…	ADM; ANKRD13B; ANKRD45; AP2M1; APEX1; APOL6; ARPC3; ASB6; ATXN2; B3GALNT2; BMP2; C10orf54; C10orf76; C19orf53; CABP4; CACUL1; CALR; CAPN15; CCDC6; CCSAP; CDH6; CECR2; COX10; CRLF1; CSTF2; CTDNEP1; CYP11A1; CYP2B6; CYP2W1; DCX; DDA1; DDX39B; DLGAP3; DNAJC8; ELN; EPN1; FAM136A; FOXRED2; FTSJ3; FXN; GLI2; GLRX; HDGF; HIST2H2AB; HIST3H3; IP6K1; KCNK3; KIAA1614; KLF16; KLHDC8A; KRT74; LEAP2; LRTOMT; L…	hsa-miR-4651	MIMAT0019715	chr7	+	75544524	75544543	MIMAT0019715_st	miRNA	Homo sapiens	chr7:75544524-75544543 (+)	20	CGGGGUGGGUGAGGUCGGGC	ENST00000394893 // sense // intron // 1; ENST00000412521 // sense // 3UTR // 1; ENST00000414186 // sense // 3UTR // 1; ENST00000419840 // sense // intron // 1; ENST00000421059 // sense // 3UTR // 1; ENST00000439963 // sense // intron // 1; ENST00000448410 // sense // intron // 1; ENST00000453773 // sense // intron // 1; ENST00000461988 // sense // intron // 1; ENST00000471238 // sense // intron /…		MTI		miRNA-4_0	2016-09-22	miRBase	8.79597	8.63023	8.83544	8.86879	9.39216	7.78258	7.11801	7.23314	7.59799	9.18774
20501286	9.92193	11.2848	0.19845	0.195518	T	T	-2.57198	3.4438e-06	0.000182637	T	A3GALT2; AANAT; ABCB11; ABCC11; ACHE; ACTL6A; ADAM8; ADAMTS6; ADAMTS7; ADCYAP1R1; ADD1; ADSSL1; AGO1; AIG1; AKR1C1; AKT2; ALDH4A1; ALDOA; ALKBH5; ALKBH6; AMBP; AMN; ANKHD1; ANKRD42; ANKRD47; ANXA10; AOF2; AP1M2; AP3B1; AP4S1; APBA2BP; APEH; APH1A; APOA1BP; APOA2; APOBEC3H; APOC3; APOLD1; APOO; ARAF; ARF5; ARFRP1; ARHGDIA; ARID1A; ARIH1; ARRDC1; ARSA; ARX; ASB1; ASB18; ASIP; ASPA; ASS1; ASXL1; ATP…	AGO1; AKT2; ARHGDIA; ATP5B; BARX1; BCL7A; C20orf24; CASZ1; CBLB; CCT3; CCT5; CRMP1; E2F6; EIF4G2; ERGIC2; FAM160B1; FAM71F2; FKBP1A; GDI1; GPN1; HOXA3; HSPA8; IL1RAPL1; KRT80; LGALS3BP; LYRM4; MAD2L1BP; MANSC1; MPL; MYC; N4BP1; NOP10; NUFIP2; PDZD8; PELI2; PPP1R3B; R3HDM4; RAB14; RFX2; SERTAD2; SETD1B; SKP1; SLC15A4; SLC39A9; SLC6A1; SLPI; SMYD1; SNRNP200; SNX11; SOX4; SPEN; SPIRE1; TBC1D10B; TME…	hsa-miR-151a-5p	MIMAT0004697	chr8	-	141742722	141742742	MIMAT0004697_st	miRNA	Homo sapiens	chr8:141742722-141742742 (-)	21	UCGAGGAGCUCACAGUCUAGU	ENST00000340930 // sense // intron // 22; ENST00000395218 // sense // intron // 22; ENST00000517887 // sense // intron // 21; ENST00000518509 // sense // intron // 4; ENST00000519419 // sense // intron // 22; ENST00000519465 // sense // intron // 8; ENST00000519654 // sense // intron // 20; ENST00000519993 // sense // intron // 22; ENST00000521029 // sense // intron // 3; ENST00000521059 // sense…		microcosm; MTI	ENST00000278994; ENST00000301831; ENST00000309466; ENST00000327271; ENST00000328511; ENST00000338769; ENST00000339128; ENST00000342551; ENST00000354683; ENST00000377365; ENST00000379462; ENST00000380543; ENST00000381002; ENST00000381510; ENST00000382791; ENST00000382796; ENST00000383057; ENST00000383490; ENST00000330379; ENST00000250615; ENST00000263817; ENST00000356608; ENST00000357451; ENST0000…	miRNA-4_0	2016-09-22	miRBase	11.2751	11.299	11.2813	11.4566	10.924	9.95465	9.91029	10.2328	9.89788	10.3207
20537581	3.98805	5.35683	0.974413	0.233437	F	F	-2.58252	0.0283072	0.223445	F			hsa-mir-6836	MI0022682	chr7	-	2297150	2297212	MI0022682_st	stem-loop	Homo sapiens	chr7:2297150-2297212 (-)	63	GGCUCCGCAGGGCCCUGGCGCAGGCAUCCAGACAGCGGGCGAAUGCCUCCCCCGGCCCCGCAG	ENST00000222990 // sense // intron // 8; ENST00000480807 // sense // exon // 1; OTTHUMT00000322949 // sense // intron // 8; OTTHUMT00000322957 // sense // exon // 1				miRNA-4_0	2016-09-22	miRBase	5.12139	4.89252	5.35682	5.4012	5.44884	4.22447	4.07374	3.52788	3.38971	5.83511
20536297	1.57633	2.94686	0.699641	0.422682	F	F	-2.58566	0.0137972	0.143518	F			hsa-mir-3181	MI0014223	chr16	+	50776216	50776288	MI0014223_st	stem-loop	Homo sapiens	chr16:50776216-50776288 (+)	73	CGGCGACCAUCGGGCCCUCGGCGCCGGCCCGUUAGUUGCCCGGGCCCGAGCCGGCCGGGCCCGCGGGUUGCCG	ENST00000311559 // sense // intron // 1; ENST00000398568 // sense // intron // 1; ENST00000540145 // sense // intron // 1; ENST00000563315 // antisense // intron // 1; ENST00000564326 // sense // intron // 1; ENST00000564634 // sense // intron // 1; ENST00000566206 // sense // intron // 1; ENST00000566679 // sense // intron // 1; ENST00000569418 // sense // intron // 1; ENST00000569681 // sense /…				miRNA-4_0	2016-09-22	miRBase	2.03602	2.94585	3.06654	2.72131	3.00618	1.26688	1.95128	1.14479	1.58598	2.88682
20537543	8.74487	10.1214	0.743699	0.223043	T	T	-2.59641	0.00348974	0.0528815	T			hsa-mir-6800	MI0022645	chr19	+	50335275	50335356	MI0022645_st	stem-loop	Homo sapiens	chr19:50335275-50335356 (+)	82	ACCUGUAGGUGACAGUCAGGGGCGGGGUGUGGUGGGGCUGGGGCUGGCCCCCUCCUCACACCUCUCCUGGCAUCGCCCCCAG	ENST00000312865 // sense // 3UTR // 11; ENST00000538643 // sense // 3UTR // 6; ENST00000595185 // sense // intron // 6; ENST00000599722 // sense // exon // 3; OTTHUMT00000465316 // sense // 3UTR // 11; OTTHUMT00000465331 // sense // intron // 6; OTTHUMT00000465332 // sense // 3UTR // 6; OTTHUMT00000465334 // sense // exon // 3				miRNA-4_0	2016-09-22	miRBase	9.8839	10.0886	10.225	10.1189	10.4943	8.19995	8.62179	8.81563	8.99945	10.1839
20519626	6.60774	7.98999	1.09107	0.390799	T	T	-2.60675	0.0155569	0.154554	T	ALPI; ANG; ASB16; BCL2L12; C10orf71; C3orf36; CAMSAP2; CBWD1; CBWD5; CDCA4; DNAH17; EIF5AL1; EP300; EXOSC2; FPR1; GABRB2; GRAP2; GRK5; GTPBP2; HIST1H2BE; HIST1H2BG; HIST1H2BL; HIST1H2BO; HIST1H3C; HOXA5; IGFBP5; KIAA0895; LONRF1; LRIT3; LYPLA2; MEIS3P1; NSD1; PIP4K2C; PNMA2; PRSS12; RABGAP1; SETD1B; SLC46A1; SLC7A2; SNRPA1; SPCS3; SPIN4; SUB1; TBC1D13; TMEM135; TRIM13; TSPAN14; UBE2Q1; YY1; ZC3H1…	ALPI; ANG; ASB16; BCL2L12; C10orf71; C3orf36; CAMSAP2; CBWD1; CBWD5; CDCA4; DNAH17; EIF5AL1; EP300; EXOSC2; FPR1; GABRB2; GRAP2; GRK5; GTPBP2; HIST1H2BE; HIST1H2BG; HIST1H2BL; HIST1H2BO; HIST1H3C; HOXA5; IGFBP5; KIAA0895; LONRF1; LRIT3; LYPLA2; MEIS3P1; NSD1; PIP4K2C; PNMA2; PRSS12; RABGAP1; SETD1B; SLC46A1; SLC7A2; SNRPA1; SPCS3; SPIN4; SUB1; TBC1D13; TMEM135; TRIM13; TSPAN14; UBE2Q1; YY1; ZC3H1…	hsa-miR-4758-5p	MIMAT0019903	chr20	-	60907590	60907612	MIMAT0019903_st	miRNA	Homo sapiens	chr20:60907590-60907612 (-)	23	GUGAGUGGGAGCCGGUGGGGCUG	ENST00000252999 // sense // intron // 27; OTTHUMT00000080014 // sense // intron // 27		MTI		miRNA-4_0	2016-09-22	miRBase	7.96006	7.53995	8.19362	7.87029	8.58998	5.24361	6.5243	6.71843	6.58761	8.31226
20525387	1.39813	2.78413	0.351696	0.581084	F	F	-2.61353	0.00159544	0.0285241	F	ACTN4; ADAMTS13; AGO1; BIRC5; C12orf49; C6; CALCOCO2; CASP10; CELF1; CEP55; CERS6; CLLU1OS; CNNM3; CRISPLD2; DNAAF3; FAM229B; FRMPD3; GABPB1; GATA6; GFPT1; GGT7; GPR182; HNRNPK; HSPA6; HUNK; IER3IP1; IL12B; IL1RL2; IPO7; JMY; LAIR1; MAZ; MCUR1; MED18; MED7; MGAT5; MPP6; NRIP1; NRIP3; ORMDL3; P2RY2; PRY; PRY2; RAB31; RBBP5; RCAN2; RUNX1T1; SLC16A5; SLC25A42; SLC27A4; SLC35E1; SNX22; SRF; TAB1; TIM…	ACTN4; ADAMTS13; AGO1; BIRC5; C12orf49; C6; CALCOCO2; CASP10; CELF1; CEP55; CERS6; CLLU1OS; CNNM3; CRISPLD2; DNAAF3; FAM229B; FRMPD3; GABPB1; GATA6; GFPT1; GGT7; GPR182; HNRNPK; HSPA6; HUNK; IER3IP1; IL12B; IL1RL2; IPO7; JMY; LAIR1; MAZ; MCUR1; MED18; MED7; MGAT5; MPP6; NRIP1; NRIP3; ORMDL3; P2RY2; PRY; PRY2; RAB31; RBBP5; RCAN2; RUNX1T1; SLC16A5; SLC25A42; SLC27A4; SLC35E1; SNX22; SRF; TAB1; TIM…	hsa-miR-6511b-3p	MIMAT0025848	chr16	-	2156680	2156702	MIMAT0025848_st	miRNA	Homo sapiens	chr16:2156680-2156702 (-)	23	CCUCACCACCCCUUCUGCCUGCA	ENST00000262304 // sense // exon // 18; ENST00000415938 // sense // exon // 4; ENST00000423118 // sense // exon // 18; ENST00000483024 // sense // exon // 5; ENST00000483558 // sense // exon // 3; ENST00000483731 // sense // exon // 6; ENST00000486339 // sense // exon // 2; ENST00000487932 // sense // exon // 4; ENST00000496574 // sense // exon // 2; ENST00000565639 // sense // exon // 7; ENST000…		MTI		miRNA-4_0	2016-09-22	miRBase	2.39261	3.37621	1.87539	2.94585	2.94222	1.14882	1.38374	2.09376	1.53138	1.42432
20506901	6.21626	7.60236	2.07915	0.216755	T	T	-2.61372	0.035215	0.253155	T	ABCB5; ABHD2; ACSL6; ACTB; ACTG1; AKR1D1; APOPT1; ARHGEF39; ATG14; BTN3A2; C11orf84; C16orf45; C17orf75; C19orf52; C1orf64; C3; C6orf132; C7orf55-LUC7L2; C7orf65; C8orf17; CAPZA2; CCDC142; CCR6; CCS; CDC14B; CDK4; CDKN3; CENPBD1; CIAO1; CIC; CNKSR3; COMMD9; CRISPLD2; DDX19B; DENND5B; DIP2A; DIS3L; DNAJC22; DNAJC28; DOCK7; DSG3; EDARADD; ENSA; ERAP2; ERC1; ERGIC1; ESF1; EXOSC10; FAM120AOS; FAM71F2…	ABCB5; ABHD2; ACSL6; ACTB; ACTG1; AKR1D1; APOPT1; ARHGEF39; ATG14; BTN3A2; C11orf84; C16orf45; C17orf75; C19orf52; C1orf64; C3; C6orf132; C7orf55-LUC7L2; C7orf65; C8orf17; CAPZA2; CCDC142; CCR6; CCS; CDC14B; CDK4; CDKN3; CENPBD1; CIAO1; CIC; CNKSR3; COMMD9; CRISPLD2; DDX19B; DENND5B; DIP2A; DIS3L; DNAJC22; DNAJC28; DOCK7; DSG3; EDARADD; ENSA; ERAP2; ERC1; ERGIC1; ESF1; EXOSC10; FAM120AOS; FAM71F2…	hsa-miR-1307-3p	MIMAT0005951	chr10	-	105154058	105154079	MIMAT0005951_st	miRNA	Homo sapiens	chr10:105154058-105154079 (-)	22	ACUCGGCGUGGCGUCGGUCGUG	ENST00000309579 // sense // intron // 1; ENST00000337003 // sense // 5UTR // 2; ENST00000369811 // sense // intron // 1; ENST00000369815 // sense // intron // 2; ENST00000369825 // sense // 5UTR // 2; OTTHUMT00000050139 // sense // intron // 2; OTTHUMT00000050140 // sense // intron // 1; OTTHUMT00000050141 // sense // 5UTR // 2; OTTHUMT00000050142 // sense // 5UTR // 2; OTTHUMT00000050143 // sens…		MTI		miRNA-4_0	2016-09-22	miRBase	7.70987	7.5064	7.59668	7.87661	7.299	2.12137	5.92713	6.50724	5.62958	7.66495
20519592	7.20123	8.58745	1.0348	0.360332	T	T	-2.61392	0.0147647	0.150735	T	ABCC5; AKAP2; ANXA11; ARHGEF18; BARHL1; BCL7B; CCNF; COX6B1; DAO; DDX39B; DMRT2; ELK1; FADS6; GDE1; HLA-B; HMGA1; KBTBD12; MAPK1; MED28; MLLT1; PALM2-AKAP2; PEX26; PHF19; PLXND1; POM121C; POU2F3; PTGS1; RAD54L2; RHOA; RNF4; SERF1A; SERF1B; SLC2A8; SLC35C2; SLC39A11; SPTBN2; TAF8; THRA; TIAL1; TIMM8B; TMEM91; WARS; ZBTB39; ZSCAN25	ABCC5; AKAP2; ANXA11; ARHGEF18; BARHL1; BCL7B; CCNF; COX6B1; DAO; DDX39B; DMRT2; ELK1; FADS6; GDE1; HLA-B; HMGA1; KBTBD12; MAPK1; MED28; MLLT1; PALM2-AKAP2; PEX26; PHF19; PLXND1; POM121C; POU2F3; PTGS1; RAD54L2; RHOA; RNF4; SERF1A; SERF1B; SLC2A8; SLC35C2; SLC39A11; SPTBN2; TAF8; THRA; TIAL1; TIMM8B; TMEM91; WARS; ZBTB39; ZSCAN25	hsa-miR-4741	MIMAT0019871	chr18	+	20513370	20513392	MIMAT0019871_st	miRNA	Homo sapiens	chr18:20513370-20513392 (+)	23	CGGGCUGUCCGGAGGGGUCGGCU	ENST00000327155 // sense // 3UTR // 1; ENST00000577588 // sense // intron // 4; ENST00000578831 // antisense // intron // 1; ENST00000579124 // sense // intron // 2; ENST00000581819 // sense // intron // 2; ENST00000582354 // sense // intron // 3; ENST00000583700 // sense // intron // 4; OTTHUMT00000254699 // sense // 3UTR // 1; OTTHUMT00000446381 // sense // intron // 4; OTTHUMT00000446383 // se…		MTI		miRNA-4_0	2016-09-22	miRBase	8.40852	8.61621	8.5302	8.76964	9.33131	6.27722	7.08698	7.23063	7.48581	9.10154
20500161	10.4116	11.8059	0.545067	0.164045	T	T	-2.62879	0.000163262	0.00455525	T	A3QJZ6_HUMAN; ABCB6; ABCE1; ABCF1; ABL1; ABTB1; ACBD5; ACO1; ACP2; ACTR10; ACTR5; AD13_HUMAN; ADA; ADAMTS10; ADAMTS15; ADAMTS6; ADAMTS7; ADAMTS9; ADCY5; ADPRHL2; ADSL; AFG3L2; AGO1; AIM1; AIM1L; AKAP10; AKT2; AKT3; ALG12; ALKBH3; ALOX5AP; ALS2CR7; AMER1; AMFR; AMOT; ANGEL2; ANGPTL4; ANGPTL7; ANKRD13A; ANKRD13B; ANKRD13C; ANKRD49; ANKRD56; ANXA2P1; ANXA5; AP4B1; APOLD1; APP; APPBP1; AQP11; ARD1A; …	ABCE1; ABL1; ADAMTS9; AGO1; AIM1; AKT2; AKT3; AMER1; AMFR; ASXL2; BACE1; BBC3; BCAP31; BCL2; BCL7A; BTG2; C1QTNF6; C21orf91; CALCR; CALM3; CAND1; CASP8; CBX2; CBX6; CCDC117; CCDC14; CCNA2; CCND1; CCND2; CCNT2; CCT4; CD276; CD93; CDC23; CDC42; CDC42SE1; CDC7; CDK2; CDK4; CDK6; CEACAM6; CNBP; COL10A1; COL3A1; COL4A1; COL4A2; COL5A2; COLEC10; COMMD2; COX7A2L; CPEB3; CPEB4; CRKL; CSRNP2; CTC1; CTNNBI…	hsa-miR-29a-3p	MIMAT0000086	chr7	-	130561507	130561528	MIMAT0000086_st	miRNA	Homo sapiens	chr7:130561507-130561528 (-)	22	UAGCACCAUCUGAAAUCGGUUA	ENST00000362111 // sense // exon // 1; ENST00000447430 // antisense // intron // 2; OTTHUMT00000338093 // antisense // intron // 2	hsa-mir-29a // chr7:130561506-130561569 (-); hsa-mir-29b-1 // chr7:130562218-130562298 (-)	microcosm; MTI; miRecords	ENST00000298762; ENST00000307888; ENST00000313594; ENST00000318301; ENST00000322763; ENST00000329650; ENST00000330192; ENST00000332498; ENST00000333750; ENST00000339991; ENST00000375386; ENST00000377596; ENST00000381684; ENST00000382124; ENST00000382446; ENST00000382929; ENST00000383090; ENST00000376187; ENST00000265316; ENST00000326195; ENST00000376546; ENST00000232744; ENST00000375888; ENST0000…	miRNA-4_0	2016-09-22	miRBase	12.0061	11.9129	11.6978	11.8076	11.5951	9.97297	10.4624	9.91235	10.5348	11.2664
20506771	7.7308	9.1293	1.11491	0.327584	T	T	-2.63627	0.0185337	0.170952	T	ACIN1; CCDC64; CDC42EP4; DAZAP2; DDI2; DNAJC6; DNMBP; DPY19L1; ELOVL5; EPHA2; FAM129B; FANCA; FXR2; GK5; HHLA3; HIST1H1B; HNRNPA0; KDELR1; KMT2D; MSC; MVK; NKX2-2; PER1; PIGO; RBM23; RHOA; RPL18A; RPTN; SCAMP3; SLC39A1; SLC7A5; TOM1; UBB; UBBP4; WFIKKN2; XPO6	ACIN1; CCDC64; CDC42EP4; DAZAP2; DDI2; DNAJC6; DNMBP; DPY19L1; ELOVL5; EPHA2; FAM129B; FANCA; FXR2; GK5; HHLA3; HIST1H1B; HNRNPA0; KDELR1; KMT2D; MSC; MVK; NKX2-2; PER1; PIGO; RBM23; RHOA; RPL18A; RPTN; SCAMP3; SLC39A1; SLC7A5; TOM1; UBB; UBBP4; WFIKKN2; XPO6	hsa-miR-1227-5p	MIMAT0022941	chr19	-	2234132	2234148	MIMAT0022941_st	miRNA	Homo sapiens	chr19:2234132-2234148 (-)	17	GUGGGGCCAGGCGGUGG	ENST00000326631 // sense // intron // 4; ENST00000585423 // sense // intron // 3; ENST00000586497 // sense // intron // 3; ENST00000586608 // sense // intron // 2; ENST00000587394 // sense // intron // 4; ENST00000587962 // sense // intron // 4; ENST00000588450 // sense // intron // 2; ENST00000588545 // sense // intron // 4; ENST00000589097 // sense // intron // 5; ENST00000589791 // sense // in…	hsa-mir-1227 // chr19:2234061-2234148 (-); hsa-mir-6789 // chr19:2235828-2235925 (-)	MTI		miRNA-4_0	2016-09-22	miRBase	8.84162	9.26569	9.15657	9.1038	9.7362	6.63027	7.58966	7.70387	7.93653	9.69565
20518430	1.18251	2.59291	0.262237	0.682005	F	T	-2.65811	0.000348246	0.00815396	F	ADRB1; ANTXR1; ATP2B3; B3GNT6; C15orf40; C1orf115; C21orf33; C6orf223; CARHSP1; CBY3; CCBE1; CDS2; CSNK2A1; DIP2C; DLGAP4; FAHD2A; FGD1; FNBP4; FOXE1; GCK; GLIS3; GMPR; GTPBP10; HIST1H2BD; HIST1H3A; HIST1H3B; ING1; KCNJ10; KLHL21; LCOR; LINC00598; LIPC; MC2R; MCU; MMAB; MVB12B; NDUFA10; NHS; NPVF; PLEKHM1; POU3F1; PRDM4; PTGFRN; RAB43; RB1; SAMD4A; SERPINA3; SIVA1; SLC1A5; TCEB1; TMEM2; TNFRSF1B;…	ADRB1; ANTXR1; ATP2B3; B3GNT6; C15orf40; C1orf115; C21orf33; C6orf223; CARHSP1; CBY3; CCBE1; CDS2; CSNK2A1; DIP2C; DLGAP4; FAHD2A; FGD1; FNBP4; FOXE1; GCK; GLIS3; GMPR; GTPBP10; HIST1H2BD; HIST1H3A; HIST1H3B; ING1; KCNJ10; KLHL21; LCOR; LINC00598; LIPC; MC2R; MCU; MMAB; MVB12B; NDUFA10; NHS; NPVF; PLEKHM1; POU3F1; PRDM4; PTGFRN; RAB43; RB1; SAMD4A; SERPINA3; SIVA1; SLC1A5; TCEB1; TMEM2; TNFRSF1B;…	hsa-miR-3909	MIMAT0018183	chr22	+	35731703	35731724	MIMAT0018183_st	miRNA	Homo sapiens	chr22:35731703-35731724 (+)	22	UGUCCUCUAGGGCCUGCAGUCU	ENST00000382034 // sense // intron // 13; ENST00000404284 // sense // intron // 13; ENST00000411850 // sense // intron // 11; ENST00000424387 // sense // intron // 10; ENST00000425375 // sense // intron // 10; ENST00000436462 // sense // intron // 10; ENST00000447733 // sense // intron // 11; ENST00000449058 // sense // intron // 11; ENST00000491987 // sense // intron // 6; OTTHUMT00000320641 // …	hsa-mir-3909 // chr22:35731633-35731751 (+); hsa-mir-6069 // chr22:35732714-35732792 (-)	MTI		miRNA-4_0	2016-09-22	miRBase	2.55254	3.58489	1.66151	2.6762	2.55652	0.83752	1.26476	1.21747	1.16848	0.67138
20504552	4.77436	6.19233	1.74417	0.50617	T	T	-2.67209	0.0349601	0.252206	T	A4D198_HUMAN; ABCC10; ABCC8; ABHD1; ABHD14A-ACY1; ABP1; ABTB1; ACBD4; ACBD6; ACO2; ACOT8; ACPT; ACTR2; ACTR5; ACTRT1; ACY1; ADAM15; ADAM19; ADAMTS4; ADAMTSL5; ADCK2; ADCK4; ADD1; ADPRHL2; ADRB1; AES; AGBL4; AGO2; AGO4; AGPAT2; AGTRAP; AIM1L; AKAP1; AKT2; ALG10; ALG12; ALKBH6; ALS2CR13; AMN; ANGEL1; ANGPT4; ANK1; ANKHD1; ANKRD13D; ANKRD18A; ANKRD25; ANKRD33; ANXA3; AP1M2; APOBEC3D; AQP6; ARF5; ARH…	ABHD14A-ACY1; ACTR2; ACY1; AGO2; AGO4; ANGEL1; ARL6IP4; ASAH2; ASCL2; ATP1B3; ATP2A2; BAZ2A; BCL2L13; C11orf24; C17orf58; C8orf58; C8orf82; CBX4; CCDC6; CDC123; CDK2AP2; CDR1; CEP85; CHPF2; COA4; CORO1C; CPNE2; CRLF3; CRTC3; CTNNBIP1; DCAF17; DDX39B; DNAJC11; ENTPD1; EPB41; EPHX4; ERGIC2; FBRS; FBXO36; FOXO3; GJD2; GPI; GRWD1; GSKIP; HDAC1; HIST1H3J; HIST2H2AA3; HJURP; HMGA1; HNRNPUL1; HRH2; HSPB…	hsa-miR-671-5p	MIMAT0003880	chr7	+	150935535	150935557	MIMAT0003880_st	miRNA	Homo sapiens	chr7:150935535-150935557 (+)	23	AGGAAGCCCUGGAGGGGCUGGAG	ENST00000035307 // sense // 3UTR // 4; ENST00000495645 // sense // 3UTR // 5; OTTHUMT00000348648 // sense // 3UTR // 4; OTTHUMT00000348842 // sense // 3UTR // 5		microcosm; MTI	ENST00000303432; ENST00000308076; ENST00000309009; ENST00000317414; ENST00000321566; ENST00000330324; ENST00000332844; ENST00000333971; ENST00000339120; ENST00000342275; ENST00000343567; ENST00000344740; ENST00000354756; ENST00000358948; ENST00000369142; ENST00000372879; ENST00000376972; ENST00000379867; ENST00000383490; ENST00000383604; ENST00000313812; ENST00000244533; ENST00000372530; ENST0000…	miRNA-4_0	2016-09-22	miRBase	7.04774	5.83482	6.36326	6.19429	5.80262	1.66362	5.54888	4.57879	4.38496	6.23362
20519440	0.970704	2.3909	0.755971	0.752522	F	F	-2.67622	0.0366742	0.259152	F	ATP5J2-PTCD1; C2orf48; EGLN3; PPM1F; PTCD1; PTPRF; PXDC1; ZNF483	ATP5J2-PTCD1; C2orf48; EGLN3; PPM1F; PTCD1; PTPRF; PXDC1; ZNF483	hsa-miR-4655-3p	MIMAT0019722	chr7	-	1883825	1883845	MIMAT0019722_st	miRNA	Homo sapiens	chr7:1883825-1883845 (-)	21	ACCCUCGUCAGGUCCCCGGGG	ENST00000265854 // sense // intron // 17; ENST00000318959 // antisense // intron // 1; ENST00000399654 // sense // intron // 18; ENST00000402221 // antisense // intron // 1; ENST00000402746 // sense // intron // 16; ENST00000406869 // sense // intron // 18; ENST00000450235 // sense // intron // 5; ENST00000481633 // sense // intron // 1; OTTHUMT00000322869 // sense // intron // 18; OTTHUMT0000032…		MTI		miRNA-4_0	2016-09-22	miRBase	1.99673	2.62946	2.44589	1.30519	3.33071	0.77167	0.98817	0.8358	1.34042	2.60106
20504586	10.1488	11.587	0.818686	0.257467	T	T	-2.70979	0.00578911	0.0776642	T	AMD1; ANKRD13B; ARHGAP40; ASB6; ATP8B1; CACNA1C; CCNF; CDCA8; CDK2; CHAC1; COX6B1; DAO; DMRT2; ELK1; ESRRG; FADS6; FAM129B; FARSA; GDE1; HIC2; HLA-B; HMOX1; IFITM5; KBTBD12; LLGL1; MAP3K9; MED28; MYL12A; NDOR1; NF2; PCP4L1; PHF19; PHLDA2; PLXND1; PODXL; POM121C; POU2F3; PPP1R11; PRELID1; PRRC2B; PTDSS2; RAD54L2; RGS6; RNF4; RTBDN; SAMD4B; SERPINH1; SFT2D2; SLC27A1; SLC2A8; SLC35C2; SLC39A11; SPTB…	AMD1; ANKRD13B; ARHGAP40; ASB6; ATP8B1; CACNA1C; CCNF; CDCA8; CDK2; CHAC1; COX6B1; DAO; DMRT2; ELK1; ESRRG; FADS6; FAM129B; FARSA; GDE1; HIC2; HLA-B; HMOX1; IFITM5; KBTBD12; LLGL1; MAP3K9; MED28; MYL12A; NDOR1; NF2; PCP4L1; PHF19; PHLDA2; PLXND1; PODXL; POM121C; POU2F3; PPP1R11; PRELID1; PRRC2B; PTDSS2; RAD54L2; RGS6; RNF4; RTBDN; SAMD4B; SERPINH1; SFT2D2; SLC27A1; SLC2A8; SLC35C2; SLC39A11; SPTB…	hsa-miR-762	MIMAT0010313	chr16	+	30905272	30905293	MIMAT0010313_st	miRNA	Homo sapiens	chr16:30905272-30905293 (+)	22	GGGGCUGGGGCCGGGGCCGAGC	ENST00000215115 // antisense // 5UTR // 1; ENST00000380317 // antisense // 5UTR // 1; ENST00000564901 // sense // intron // 2; ENST00000565573 // sense // intron // 2; ENST00000570025 // sense // intron // 1; ENST00000572471 // antisense // intron // 1; ENST00000572628 // antisense // 5UTR // 1; ENST00000574418 // antisense // 5UTR // 1; OTTHUMT00000255547 // antisense // 5UTR // 1; OTTHUMT000002…		MTI		miRNA-4_0	2016-09-22	miRBase	11.3566	11.5668	11.7075	11.5785	12.0547	9.86423	10.141	10.1648	10.1419	11.8876
20517736	8.68019	10.1339	0.731687	0.362127	T	T	-2.73914	0.00336225	0.0517804	T	ALDOC; APOL6; BCL3; C4orf29; CDKN1A; EFHD2; ELAVL3; FOSL2; IBA57; IP6K1; MFRP; MLEC; NCDN; NFAM1; PACS2; PER2; PIGR; PLEKHG2; PRRT2; PSMC4; PSMG1; SESN2; SFTPB; SLC29A2; SNX33; THBS2; TMEM59; UGT2B10; ZBTB7B	ALDOC; APOL6; BCL3; C4orf29; CDKN1A; EFHD2; ELAVL3; FOSL2; IBA57; IP6K1; MFRP; MLEC; NCDN; NFAM1; PACS2; PER2; PIGR; PLEKHG2; PRRT2; PSMC4; PSMG1; SESN2; SFTPB; SLC29A2; SNX33; THBS2; TMEM59; UGT2B10; ZBTB7B	hsa-miR-4281	MIMAT0016907	chr5	-	176056450	176056467	MIMAT0016907_st	miRNA	Homo sapiens	chr5:176056450-176056467 (-)	18	GGGUCCCGGGGAGGGGGG	ENST00000310112 // sense // intron // 3; ENST00000393693 // sense // intron // 2; ENST00000506696 // sense // intron // 2; ENST00000508006 // sense // intron // 1; ENST00000510387 // sense // intron // 2; OTTHUMT00000253152 // sense // intron // 3; OTTHUMT00000372169 // sense // intron // 2; OTTHUMT00000372170 // sense // intron // 2; OTTHUMT00000372171 // sense // intron // 1; OTTHUMT00000372172…		MTI		miRNA-4_0	2016-09-22	miRBase	10.0374	9.92675	10.8503	10.3233	10.1526	9.11799	8.39754	8.54069	8.70185	10.2103
20525467	4.32366	5.7844	1.51193	0.337375	T	T	-2.75248	0.0165836	0.160785	T	ALG9; AMD1; ANKRD23; ANTXR1; ATG7; ATP1A1; BAZ2A; BBC3; BCAT1; BRIX1; BRSK1; BTG2; CAV1; CERK; CHSY1; CIITA; CTDSPL; DDX19B; DLC1; DUSP28; EMP1; EXT2; FAM84B; FGD6; GTPBP10; HIST1H2AH; HMGB1; HRNR; IPCEF1; KCNH1; KDM5B; MAZ; MED28; METRNL; MKNK2; MPPE1; NUFIP2; PALM; PHF12; PLEKHG4B; PRRC2A; PRRC2B; PTGES2; RNF111; SAA1; SCAMP4; SCO1; SF3B3; SMPDL3B; SNAP23; SOD2; SRSF1; SZRD1; TAF1D; TBC1D22B; T…	ALG9; AMD1; ANKRD23; ANTXR1; ATG7; ATP1A1; BAZ2A; BBC3; BCAT1; BRIX1; BRSK1; BTG2; CAV1; CERK; CHSY1; CIITA; CTDSPL; DDX19B; DLC1; DUSP28; EMP1; EXT2; FAM84B; FGD6; GTPBP10; HIST1H2AH; HMGB1; HRNR; IPCEF1; KCNH1; KDM5B; MAZ; MED28; METRNL; MKNK2; MPPE1; NUFIP2; PALM; PHF12; PLEKHG4B; PRRC2A; PRRC2B; PTGES2; RNF111; SAA1; SCAMP4; SCO1; SF3B3; SMPDL3B; SNAP23; SOD2; SRSF1; SZRD1; TAF1D; TBC1D22B; T…	hsa-miR-6753-5p	MIMAT0027406	chr11	+	67812261	67812282	MIMAT0027406_st	miRNA	Homo sapiens	chr11:67812261-67812282 (+)	22	CACCAGGGCAGAGCAGGGCUGA	ENST00000265686 // sense // intron // 9; ENST00000525724 // sense // intron // 2; ENST00000528981 // sense // intron // 1; ENST00000529364 // sense // intron // 4; ENST00000532635 // sense // intron // 4; ENST00000533005 // sense // intron // 1; OTTHUMT00000394305 // sense // intron // 9; OTTHUMT00000394310 // sense // intron // 2; OTTHUMT00000394311 // sense // intron // 1; OTTHUMT00000394341 //…		MTI		miRNA-4_0	2016-09-22	miRBase	6.29778	5.46801	5.5269	5.94999	5.78192	1.56309	4.55273	4.20508	4.12836	5.68668
20504372	5.65757	7.16493	1.34744	0.638652	T	T	-2.84289	0.0140511	0.145435	T	A2RUR5_HUMAN; A4D193_HUMAN; ABCC3; ABCC6; ABCF1; ABCF3; ABTB1; ACOT2; ACOT7; ACOT8; ACP5; ACTL6B; ACY1; ADAMTS9; ADAR; ADC; ADH1A; ADO; ADPRHL1; ADRB2; AGBL4; AGO2; AGPAT1; AHR; AIM1L; AKT1; AKT2; AKTIP; ALDH16A1; ALDH18A1; ALPK1; ALPK3; ALPPL2; AMER1; AMN; ANK1; ANKFN1; ANKIB1; ANKRD13B; ANKRD37; AOF1; AP2A1; AP3B1; APBB1; APOBEC3H; APOD; APOM; APOOL; AR; ARD1B; ARF4; ARHGAP19; ARHGEF1; ARHGEF9;…	ABCC6; ADAR; ADO; AGO2; AHR; ALPK3; AMER1; ANK1; ANKRD13B; AR; ARIH1; ASH1L; B3GALNT2; BAZ2A; BBC3; BCL2L2-PABPN1; BDNF-AS; BEST3; BRPF1; C10orf54; C11ORF57; C19orf47; C20orf96; CACNB1; CALML3; CALR; CAMK2A; CCDC117; CCL11; CCNF; CD40LG; CDADC1; CERS2; CHST6; CITED4; CLIP2; CLPB; COL1A2; CRTC2; DDA1; DDX6; DIRAS2; DLGAP3; DNAJC15; DNAJC24; DUSP9; DYRK2; EFNA3; FHIT; FN3K; FNBP1; FOSL1; GATAD2A; G…	hsa-miR-625-5p	MIMAT0003294	chr14	+	65937834	65937854	MIMAT0003294_st	miRNA	Homo sapiens	chr14:65937834-65937854 (+)	21	AGGGGGAAAGUUCUAUAGUCC	ENST00000342677 // sense // intron // 2; ENST00000358307 // sense // intron // 2; ENST00000360689 // sense // intron // 2; ENST00000394585 // sense // intron // 2; ENST00000394586 // sense // intron // 1; ENST00000553924 // sense // intron // 2; ENST00000554610 // sense // intron // 1; ENST00000555559 // sense // intron // 2; ENST00000556518 // sense // intron // 3; ENST00000557164 // sense // in…		microcosm; MTI; miRecords	ENST00000242475; ENST00000284414; ENST00000306768; ENST00000320876; ENST00000358533; ENST00000376313; ENST00000379571; ENST00000382695; ENST00000376587; ENST00000381802; ENST00000285238; ENST00000376546; ENST00000292808; ENST00000232744; ENST00000238651; ENST00000377864; ENST00000372531; ENST00000218758; ENST00000160382; ENST00000232907; ENST00000383706; ENST00000294517; ENST00000209668; ENST0000…	miRNA-4_0	2016-09-22	miRBase	7.50221	7.46075	6.82393	7.15173	5.94371	3.0055	5.16105	6.6534	5.58648	5.62839
20529779	11.3401	12.8592	0.906523	0.163547	T	T	-2.86605	0.0056128	0.0757439	T	AASDHPPT; ABI2; ARF6; ASPH; BCL2L14; BTG3; CACNA2D3; CALU; CANX; CCND1; CDK2AP2; DICER1; EN2; FUT1; GSTK1; HHLA1; HOPX; HRNR; INIP; KDELR1; KIAA1586; LHX6; MBNL3; MOCS3; ORAI2; PPP1R16B; QRFPR; RAB3C; RFX1; RICTOR; RPS27; SDE2; SF3B3; SLC16A9; SQSTM1; TBC1D4; TMEM189; TMEM189-UBE2V1; TMEM67; TMEM81; TMPPE; TPD52L1; UBA6; UBE2V1; XPNPEP2; YBX1; YOD1; ZMIZ1; ZNF12; ZNF853; ZSCAN9	AASDHPPT; ABI2; ARF6; ASPH; BCL2L14; BTG3; CACNA2D3; CALU; CANX; CCND1; CDK2AP2; DICER1; EN2; FUT1; GSTK1; HHLA1; HOPX; HRNR; INIP; KDELR1; KIAA1586; LHX6; MBNL3; MOCS3; ORAI2; PPP1R16B; QRFPR; RAB3C; RFX1; RICTOR; RPS27; SDE2; SF3B3; SLC16A9; SQSTM1; TBC1D4; TMEM189; TMEM189-UBE2V1; TMEM67; TMEM81; TMPPE; TPD52L1; UBA6; UBE2V1; XPNPEP2; YBX1; YOD1; ZMIZ1; ZNF12; ZNF853; ZSCAN9	hsa-miR-8069	MIMAT0030996	chr21	+	15096563	15096585	MIMAT0030996_st	miRNA	Homo sapiens	chr21:15096563-15096585 (+)	23	GGAUGGUUGGGGGCGGUCGGCGU			MTI		miRNA-4_0	2016-09-22	miRBase	12.5302	12.8087	12.8389	12.8823	12.961	10.4999	11.4232	11.3562	11.2349	12.9799
20522990	1.33783	2.86523	1.0606	0.590035	F	F	-2.88265	0.0224768	0.192471	F	ANKRD18A; AP3S2; ATP9A; BTG2; C15orf38-AP3S2; C2orf71; CAMSAP1; CBLL1; CCL22; CCND2; CD109; CHMP3; CORO1C; CYB561; CYB5R4; DNAJC10; FADS6; FAM168B; GATAD2B; GFPT1; GRIN2B; GRWD1; GTF3C4; IRF4; ISG20L2; KCNK6; KLHL21; KPNA3; KREMEN1; KRTAP5-9; LUZP1; MFN2; MFSD9; MTRNR2L6; MUC20; NPTX2; OAS2; OTUD4; PAQR7; PATE2; PFKM; PFN2; PIP5K1C; PKP1; PLA2G4D; QSOX2; RAI1; RGS11; RNF103-CHMP3; RREB1; RXFP4; S…	ANKRD18A; AP3S2; ATP9A; BTG2; C15orf38-AP3S2; C2orf71; CAMSAP1; CBLL1; CCL22; CCND2; CD109; CHMP3; CORO1C; CYB561; CYB5R4; DNAJC10; FADS6; FAM168B; GATAD2B; GFPT1; GRIN2B; GRWD1; GTF3C4; IRF4; ISG20L2; KCNK6; KLHL21; KPNA3; KREMEN1; KRTAP5-9; LUZP1; MFN2; MFSD9; MTRNR2L6; MUC20; NPTX2; OAS2; OTUD4; PAQR7; PATE2; PFKM; PFN2; PIP5K1C; PKP1; PLA2G4D; QSOX2; RAI1; RGS11; RNF103-CHMP3; RREB1; RXFP4; S…	hsa-miR-1199-5p	MIMAT0031119	chr19	+	14184193	14184212	MIMAT0031119_st	miRNA	Homo sapiens	chr19:14184193-14184212 (+)	20	CCUGAGCCCGGGCCGCGCAG	ENST00000269720 // sense // 3UTR // 2; ENST00000587086 // sense // 3UTR // 1; ENST00000591982 // sense // exon // 1; OTTHUMT00000458551 // sense // exon // 1; OTTHUMT00000458552 // sense // 3UTR // 1		MTI		miRNA-4_0	2016-09-22	miRBase	2.18307	2.86215	2.40641	3.30749	3.58716	0.88319	1.97873	1.19685	0.53144	3.19594
20506774	9.22299	10.7593	0.703417	0.325688	T	T	-2.90047	0.00394906	0.0579827	T	BBC3; CHMP1B; CHST12; DHTKD1; DLGAP4; ENG; HCFC1; HIST1H4H; IFNAR2; LACE1; LSG1; NOB1; NPR1; PPP1R14A; PPTC7; RBBP9; SCNM1; SLC36A1; SLC9A3; SYNGR1; TERF2; THY1; TRIM29; UBE2D4; WDR75; ZCCHC8; ZNF652; ZNF749	BBC3; CHMP1B; CHST12; DHTKD1; DLGAP4; ENG; HCFC1; HIST1H4H; IFNAR2; LACE1; LSG1; NOB1; NPR1; PPP1R14A; PPTC7; RBBP9; SCNM1; SLC36A1; SLC9A3; SYNGR1; TERF2; THY1; TRIM29; UBE2D4; WDR75; ZCCHC8; ZNF652; ZNF749	hsa-miR-1228-5p	MIMAT0005582	chr12	+	57588287	57588307	MIMAT0005582_st	miRNA	Homo sapiens	chr12:57588287-57588307 (+)	21	GUGGGCGGGGGCAGGUGUGUG	ENST00000243077 // sense // intron // 49; OTTHUMT00000412772 // sense // intron // 49		MTI		miRNA-4_0	2016-09-22	miRBase	10.0412	10.7452	10.7781	10.704	10.824	8.98398	8.83542	9.47633	9.31562	10.6186
20518629	9.73422	11.2752	0.883615	0.184349	T	T	-2.90993	0.00953549	0.11035	T	AGO2; ANKS4B; ARF1; ATXN2; BAK1; CCDC117; CNNM2; CORO2A; DCAF5; DLC1; DSTYK; EIF1AD; ERGIC2; FAM83D; HIST1H1C; HIST1H1E; HIST1H1T; HIST1H2BA; HIST1H2BB; HIST1H2BE; HIST1H2BH; HIST1H2BL; HIST1H3B; HIST1H3D; HIST3H2BB; HM13; HNRNPUL1; HOXC8; IRF2BP2; LCORL; LINC00632; LOXL2; MAPRE2; MED7; MEIS3P1; NFYA; NOM1; NUP93; PITPNM3; PPP6R1; PRR11; PTPN14; RAB3IP; RDH10; RIOK3; RPTN; SCAMP3; SDCBP; SERPING1…	AGO2; ANKS4B; ARF1; ATXN2; BAK1; CCDC117; CNNM2; CORO2A; DCAF5; DLC1; DSTYK; EIF1AD; ERGIC2; FAM83D; HIST1H1C; HIST1H1E; HIST1H1T; HIST1H2BA; HIST1H2BB; HIST1H2BE; HIST1H2BH; HIST1H2BL; HIST1H3B; HIST1H3D; HIST3H2BB; HM13; HNRNPUL1; HOXC8; IRF2BP2; LCORL; LINC00632; LOXL2; MAPRE2; MED7; MEIS3P1; NFYA; NOM1; NUP93; PITPNM3; PPP6R1; PRR11; PTPN14; RAB3IP; RDH10; RIOK3; RPTN; SCAMP3; SDCBP; SERPING1…	hsa-miR-3940-5p	MIMAT0019229	chr19	-	6416481	6416500	MIMAT0019229_st	miRNA	Homo sapiens	chr19:6416481-6416500 (-)	20	GUGGGUUGGGGCGGGCUCUG	ENST00000398148 // sense // intron // 14; ENST00000595223 // sense // intron // 2; OTTHUMT00000453305 // sense // intron // 14; OTTHUMT00000453308 // sense // intron // 2		MTI		miRNA-4_0	2016-09-22	miRBase	10.8856	11.2128	11.2564	11.3018	11.3529	9.06502	9.70268	9.80817	10.1534	11.4514
20525394	7.44123	8.98559	1.0249	0.27457	T	T	-2.91674	0.0163631	0.15993	T	ABHD12; ABHD14B; ADCY9; ADO; AKAP11; ARID3A; ARL6IP4; ASXL3; ATOX1; ATXN7L3; B4GALT1; BCAM; BCAS4; BCL7B; C1orf229; C5orf24; C9orf3; C9orf62; CALML3; CALR; CANX; CARM1; CC2D1B; CCND3; CLASP1; CLCN5; CYP20A1; DLC1; DNAJC8; DPH2; DTX2; ENG; ENTHD1; ERCC6L; FAM127A; FGFR4; FN3K; FSCN1; GDPD5; GFER; GLG1; HEYL; HOXA3; HOXC4; HSPB6; IGFBP4; IRAK4; ITM2C; KCNK3; KIAA1551; KIAA1715; KLF16; KLHL15; KLLN;…	ABHD12; ABHD14B; ADCY9; ADO; AKAP11; ARID3A; ARL6IP4; ASXL3; ATOX1; ATXN7L3; B4GALT1; BCAM; BCAS4; BCL7B; C1orf229; C5orf24; C9orf3; C9orf62; CALML3; CALR; CANX; CARM1; CC2D1B; CCND3; CLASP1; CLCN5; CYP20A1; DLC1; DNAJC8; DPH2; DTX2; ENG; ENTHD1; ERCC6L; FAM127A; FGFR4; FN3K; FSCN1; GDPD5; GFER; GLG1; HEYL; HOXA3; HOXC4; HSPB6; IGFBP4; IRAK4; ITM2C; KCNK3; KIAA1551; KIAA1715; KLF16; KLHL15; KLLN;…	hsa-miR-6722-3p	MIMAT0025854	chr9	-	139641355	139641376	MIMAT0025854_st	miRNA	Homo sapiens	chr9:139641355-139641376 (-)	22	UGCAGGGGUCGGGUGGGCCAGG	ENST00000341206 // sense // intron // 2; ENST00000435202 // sense // intron // 2; OTTHUMT00000055104 // sense // intron // 2; OTTHUMT00000055107 // sense // intron // 2		MTI		miRNA-4_0	2016-09-22	miRBase	8.59147	8.89055	9.03107	8.99324	9.35433	6.55893	7.48808	7.4696	7.82633	9.37179
20536291	1.1501	2.69489	0.89208	0.599821	F	F	-2.91761	0.0243045	0.202427	F			hsa-mir-3180-1	MI0014214	chr16	+	15005077	15005170	MI0014214_x_st	stem-loop	Homo sapiens	chr16:15005077-15005170 (+)	94	CAGUGCGACGGGCGGAGCUUCCAGACGCUCCGCCCCACGUCGCAUGCGCCCCGGGAAAGCGUGGGGCGGAGCUUCCGGAGGCCCCGCCCUGCUG	ENST00000548268 // antisense // exon // 1; OTTHUMT00000409540 // antisense // exon // 1	hsa-mir-3179-1 // chr16:14995365-14995448 (+); hsa-mir-3180-1 // chr16:15005077-15005170 (+); hsa-mir-3670-1 // chr16:15001574-15001638 (+)			miRNA-4_0	2016-09-22	miRBase	2.1024	2.69315	2.09436	3.2355	3.35459	0.9209	1.15297	1.05144	1.53387	3.09305
20536292	1.1501	2.69489	0.89208	0.599821	F	F	-2.91761	0.0243045	0.202427	F			hsa-mir-3180-2	MI0014215	chr16	+	16403736	16403823	MI0014215_x_st	stem-loop	Homo sapiens	chr16:16403736-16403823 (+)	88	GCGACGGGCGGAGCUUCCAGACGCUCCGCCCCACGUCGCAUGCGCCCCGGGAAAGCGUGGGGCGGAGCUUCCGGAGGCCCCGCCCUGC	ENST00000546612 // antisense // exon // 1; ENST00000581748 // sense // exon // 1; OTTHUMT00000409530 // antisense // exon // 1	hsa-mir-3180-2 // chr16:16403736-16403823 (+); hsa-mir-3179-2 // chr16:16394016-16394099 (+); hsa-mir-3670-2 // chr16:16400227-16400291 (+)			miRNA-4_0	2016-09-22	miRBase	2.1024	2.69315	2.09436	3.2355	3.35459	0.9209	1.15297	1.05144	1.53387	3.09305
20536294	1.1501	2.69489	0.89208	0.599821	F	F	-2.91761	0.0243045	0.202427	F			hsa-mir-3180-3	MI0014217	chr16	-	18496035	18496128	MI0014217_x_st	stem-loop	Homo sapiens	chr16:18496035-18496128 (-)	94	CAGUGCGACGGGCGGAGCUUCCAGACGCUCCGCCCCACGUCGCAUGCGCCCCGGGAAAGCGUGGGGCGGAGCUUCCGGAGGCCCCGCCCUGCUG	ENST00000549796 // antisense // exon // 1; OTTHUMT00000409525 // antisense // exon // 1	hsa-mir-3180-3 // chr16:18496035-18496128 (-); hsa-mir-3179-3 // chr16:18505751-18505834 (-)			miRNA-4_0	2016-09-22	miRBase	2.1024	2.69315	2.09436	3.2355	3.35459	0.9209	1.15297	1.05144	1.53387	3.09305
20509224	9.99439	11.5702	0.974504	0.399277	T	T	-2.98108	0.0111879	0.124272	T	ANKRD52; AP5Z1; APOE; ARHGAP31; ASB6; ATP6; BARHL1; C12orf49; C3orf36; CALR; CDH7; CLCN7; COQ4; COX2; CTDNEP1; CTTN; CYTH2; DDI2; DHTKD1; DNAJA4; DPF1; EVI5L; FAM83H; FIBCD1; FN3K; FSCN1; FXN; GMDS; GNAI2; GPR20; GRB2; H2AFX; HEXA; HOXB8; HRNR; INO80E; JUND; KHSRP; KIAA1551; KLLN; LACE1; LHFPL3; MARVELD1; MYADM; NACC1; NEUROD2; NKRF; NKX2-5; NRGN; OTUB1; PACSIN1; PCGF3; PCSK4; PDE4C; PDRG1; PDZD4…	ANKRD52; AP5Z1; APOE; ARHGAP31; ASB6; ATP6; BARHL1; C12orf49; C3orf36; CALR; CDH7; CLCN7; COQ4; COX2; CTDNEP1; CTTN; CYTH2; DDI2; DHTKD1; DNAJA4; DPF1; EVI5L; FAM83H; FIBCD1; FN3K; FSCN1; FXN; GMDS; GNAI2; GPR20; GRB2; H2AFX; HEXA; HOXB8; HRNR; INO80E; JUND; KHSRP; KIAA1551; KLLN; LACE1; LHFPL3; MARVELD1; MYADM; NACC1; NEUROD2; NKRF; NKX2-5; NRGN; OTUB1; PACSIN1; PCGF3; PCSK4; PDE4C; PDRG1; PDZD4…	hsa-miR-1908-5p	MIMAT0007881	chr11	-	61582681	61582701	MIMAT0007881_st	miRNA	Homo sapiens	chr11:61582681-61582701 (-)	21	CGGCGGGGACGGCGAUUGGUC	ENST00000350997 // sense // intron // 1; ENST00000421879 // sense // intron // 1; ENST00000424501 // sense // intron // 1; ENST00000433932 // sense // intron // 1; ENST00000448607 // sense // intron // 2; ENST00000466716 // sense // intron // 1; ENST00000473263 // sense // intron // 1; ENST00000491310 // sense // intron // 1; ENST00000540767 // sense // intron // 1; ENST00000541683 // sense // ex…		MTI		miRNA-4_0	2016-09-22	miRBase	10.8819	11.6477	11.4596	11.5253	11.9811	9.15262	10.1311	9.99976	9.84914	11.7921
20537595	1.35279	2.94767	0.772293	0.269978	T	T	-3.0207	0.00374483	0.0557981	T			hsa-mir-6850	MI0022696	chr8	-	146017316	146017376	MI0022696_st	stem-loop	Homo sapiens	chr8:146017316-146017376 (-)	61	GUGCGGAACGCUGGCCGGGGCGGGAGGGGAAGGGACGCCCGGCCGGAACGCCGCACUCACG	ENST00000262584 // sense // intron // 2; ENST00000394920 // sense // intron // 2; ENST00000525232 // sense // intron // 2; ENST00000526668 // sense // exon // 1; ENST00000527914 // sense // intron // 2; ENST00000528296 // sense // intron // 1; ENST00000528957 // sense // intron // 1; ENST00000529163 // sense // intron // 1; ENST00000529920 // sense // intron // 1; ENST00000531767 // sense // intr…				miRNA-4_0	2016-09-22	miRBase	2.58901	2.92628	2.94793	2.96862	3.35067	1.35463	1.46829	1.31371	1.33113	3.08857
20518851	10.9301	12.526	0.869849	0.262474	T	T	-3.02277	0.00666008	0.0858206	T	AACS; AAK1; AGO3; AKAP5; ATP1B4; C1orf106; CNNM3; CYP51A1; DDA1; DIS3L; DNAJC10; DSTYK; ESYT2; F2R; FITM2; FLG2; FNDC3B; FUT11; GGA2; GMEB1; HSD17B12; INMT; KIF1C; KMT2D; LYRM4; MAFF; MICAL2; MINOS1; NAGK; NFX1; PRPF6; REXO1; SCD5; STRIP2; STX4; TFDP2; TMEM55A; VCPIP1; WDR17; ZNF556; ZSCAN22	AACS; AAK1; AGO3; AKAP5; ATP1B4; C1orf106; CNNM3; CYP51A1; DDA1; DIS3L; DNAJC10; DSTYK; ESYT2; F2R; FITM2; FLG2; FNDC3B; FUT11; GGA2; GMEB1; HSD17B12; INMT; KIF1C; KMT2D; LYRM4; MAFF; MICAL2; MINOS1; NAGK; NFX1; PRPF6; REXO1; SCD5; STRIP2; STX4; TFDP2; TMEM55A; VCPIP1; WDR17; ZNF556; ZSCAN22	hsa-miR-4466	MIMAT0018993	chr6	-	157100844	157100861	MIMAT0018993_st	miRNA	Homo sapiens	chr6:157100844-157100861 (-)	18	GGGUGCGGGCCGGCGGGG	ENST00000275248 // antisense // intron // 1; ENST00000346085 // antisense // intron // 1; ENST00000350026 // antisense // intron // 1; ENST00000367148 // antisense // intron // 1; ENST00000414678 // antisense // intron // 1; OTTHUMT00000042827 // antisense // intron // 1; OTTHUMT00000042831 // antisense // intron // 1; OTTHUMT00000372723 // antisense // intron // 1		MTI		miRNA-4_0	2016-09-22	miRBase	12.1442	12.5183	12.5571	12.5047	12.8843	10.5605	10.9438	11.1111	10.9549	12.784
20504549	0.949936	2.54601	0.303564	0.69508	F	T	-3.0232	0.0003705	0.00852621	F	ABCF2; ACTR2; CACNA2D3; CCND1; CREBRF; DCTN4; ELL2; ERCC8; FAM20B; FOXA1; GNG12; HOOK1; KCNJ6; KLF3; LPP; MORC3; MYO10; OLA1; PIGW; POLR3E; PPIL1; PPP2CA; PTP4A1; RAB3IP; RFX1; RNF11; RPL41; SESN3; SETD5; SOBP; SON; SPIN4; SRGAP2; STAMBP; STRN; TET3; TMEM189; TMEM189-UBE2V1; TMEM248; TMEM67; TPGS2; TSPAN1; UBE2D4; UBE2V1; UBE4B; USP6NL; VKORC1L1; WSB2; XRCC5; ZDHHC22; ZNF117; ZNF195; ZNF208; ZNF2…	ABCF2; ACTR2; CACNA2D3; CCND1; CREBRF; DCTN4; ELL2; ERCC8; FAM20B; FOXA1; GNG12; HOOK1; KCNJ6; KLF3; LPP; MORC3; MYO10; OLA1; PIGW; POLR3E; PPIL1; PPP2CA; PTP4A1; RAB3IP; RFX1; RNF11; RPL41; SESN3; SETD5; SOBP; SON; SPIN4; SRGAP2; STAMBP; STRN; TET3; TMEM189; TMEM189-UBE2V1; TMEM248; TMEM67; TPGS2; TSPAN1; UBE2D4; UBE2V1; UBE4B; USP6NL; VKORC1L1; WSB2; XRCC5; ZDHHC22; ZNF117; ZNF195; ZNF208; ZNF2…	hsa-miR-758-5p	MIMAT0022929	chr14	+	101492371	101492392	MIMAT0022929_st	miRNA	Homo sapiens	chr14:101492371-101492392 (+)	22	GAUGGUUGACCAGAGAGCACAC		hsa-mir-299 // chr14:101490131-101490193 (+); hsa-mir-379 // chr14:101488403-101488469 (+); hsa-mir-380 // chr14:101491354-101491414 (+); hsa-mir-323a // chr14:101492069-101492154 (+); hsa-mir-329-1 // chr14:101493122-101493201 (+); hsa-mir-329-2 // chr14:101493437-101493520 (+); hsa-mir-494 // chr14:101495971-101496051 (+); hsa-mir-495 // chr14:101500092-101500173 (+); hsa-mir-411 // chr14:10148…	MTI		miRNA-4_0	2016-09-22	miRBase	3.17464	2.2446	2.56525	2.4946	1.26641	0.90899	0.43096	0.94948	0.37107	0.99485
20501283	1.68259	3.29779	0.391373	0.883443	F	F	-3.06354	0.00118701	0.0222432	F	A1L4H1_HUMAN; ABCA2; ABCA3; ABCB9; ABCF2; ABCF3; ABHD8; ACAA1; ACE; ACY1; ADAM21; ADAM33; ADCK5; AHCY; AHRR; AJAP1; ALCAM; ALDH3A1; ALDH3B1; ALPK1; ALS2CR7; AMER1; AMICA1; AMZ1_HUMAN; ANAPC4; ANKRD18B; AP2S1; APOA4; APOF; ARHGEF1; ARHGEF17; ARMC5; ARPC5L; ARRB1; ASAH3L; ASCL2; ASPSCR1; ATAD2B; ATAD3A; ATF3; ATG7; ATP12A; ATP13A2; ATP1A3; ATP1B3; ATP2A1; ATP5D; ATP8B2; AXIN1; B4GALNT2; B4GALNT3; B…	ALCAM; AMER1; ATP1B3; BBC3; BFAR; BLOC1S3; C11orf84; C4orf29; CAPZA2; CDK15; CEBPD; CNNM4; COL5A3; CRAMP1L; CRB1; CRISP1; CRTC2; DDX39B; DMRT2; DNAJC11; EMC1; ENTPD4; EPHB4; FAM73B; FRMPD3; FZD6; GIGYF1; HABP4; HAUS5; IKBKAP; KLHL36; LIN28B; MLEC; MTRF1L; NFATC2IP; NUPL2; PCNXL3; PDE11A; PEG10; PIGP; POTEG; POTEM; PPIA; PPIC; PRICKLE4; PRRT2; RBBP6; SF3B3; SGPL1; SKOR1; SLC37A4; SLC38A7; SLC39A6;…	hsa-miR-323a-5p	MIMAT0004696	chr14	+	101492084	101492105	MIMAT0004696_st	miRNA	Homo sapiens	chr14:101492084-101492105 (+)	22	AGGUGGUCCGUGGCGCGUUCGC		hsa-mir-299 // chr14:101490131-101490193 (+); hsa-mir-379 // chr14:101488403-101488469 (+); hsa-mir-380 // chr14:101491354-101491414 (+); hsa-mir-323a // chr14:101492069-101492154 (+); hsa-mir-329-1 // chr14:101493122-101493201 (+); hsa-mir-329-2 // chr14:101493437-101493520 (+); hsa-mir-494 // chr14:101495971-101496051 (+); hsa-mir-495 // chr14:101500092-101500173 (+); hsa-mir-411 // chr14:10148…	microcosm; MTI	ENST00000309009; ENST00000327138; ENST00000330044; ENST00000330282; ENST00000331024; ENST00000331747; ENST00000332432; ENST00000332977; ENST00000338928; ENST00000359165; ENST00000374577; ENST00000376859; ENST00000378296; ENST00000382476; ENST00000382478; ENST00000382479; ENST00000389623; ENST00000341511; ENST00000355090; ENST00000382381; ENST00000280560; ENST00000222388; ENST00000292808; ENST0000…	miRNA-4_0	2016-09-22	miRBase	3.03047	2.94585	4.2838	4.3579	2.36053	1.42569	1.95629	1.70823	1.11378	2.07163
20500766	4.23573	5.85389	1.38016	0.532009	T	T	-3.06982	0.0165025	0.160759	T	AAAS; AARS; AARS2; ABCA4; ABCC8; ABCD1; ABHD11; ACCN2; ACOT8; ACOX3; ACSBG2; ACTB; ADAT1; ADCK2; ADO; ADORA3; ADRA1A; AFAP1; AFM; AGBL5; AGO2; AGO3; AGPAT4; AGTRL1; AHCY; AIF1; AIG1; AIP; AK2; ALB; ALDOA; ALG9; ALKBH5; ALOX15; ALPK2; ALS2; AMN; ANG; ANGPT4; ANK1; ANKMY1; ANKRD27; ANKRD33B; ANKRD35; ANKRD43; ANKRD62; AP2S1; APCDD1L; APOH; APOM; APOO; APP; ARAF; AREL1; ARFGEF1; ARHGEF39; ARMC10; AR…	ADAT1; ADO; AGO2; AGO3; AK2; ALDOA; ALKBH5; ANKRD33B; ANKRD62; APOH; AREL1; ARFGEF1; ARHGEF39; ARPC2; ARRB1; ARRB2; ASB8; ATCAY; ATP6V1B2; B4GALT1; BSCL2; BTF3L4; C14orf144; C15orf40; C1orf43; C22orf29; C2orf72; C4orf29; CACNB2; CCR4; CDH6; CDK4; CECR2; CENPBD1; CFL2; CHCHD5; CLUAP1; CMBL; COL5A1; COLGALT1; COPS7B; CTDNEP1; CWF19L1; CXorf38; CYB5D1; CYP20A1; CYTIP; DCUN1D2; DDX19B; DEGS1; DHTKD1;…	hsa-miR-125a-3p	MIMAT0004602	chr19	+	52196559	52196580	MIMAT0004602_st	miRNA	Homo sapiens	chr19:52196559-52196580 (+)	22	ACAGGUGAGGUUCUUGGGAGCC	ENST00000602324 // antisense // exon // 1; OTTHUMT00000467329 // antisense // exon // 1	hsa-let-7e // chr19:52196039-52196117 (+); hsa-mir-125a // chr19:52196507-52196592 (+); hsa-mir-99b // chr19:52195865-52195934 (+)	microcosm; MTI	ENST00000295112; ENST00000316497; ENST00000319163; ENST00000333750; ENST00000340260; ENST00000341130; ENST00000342275; ENST00000342371; ENST00000342858; ENST00000343761; ENST00000344740; ENST00000354988; ENST00000355821; ENST00000357670; ENST00000358347; ENST00000358718; ENST00000359528; ENST00000360102; ENST00000361500; ENST00000373934; ENST00000375081; ENST00000376271; ENST00000376272; ENST0000…	miRNA-4_0	2016-09-22	miRBase	6.36714	5.54827	5.9475	6.08777	4.99808	1.83314	4.14283	5.27178	4.04982	5.15064
20501314	1.47855	3.09812	0.464052	0.863461	F	F	-3.07283	0.00169837	0.0299359	F	AARS2; ABCC12; ABLIM2; ABP1; ACOT7; ACTN4; ADC; ADRA1B; AHNAK; AIFM3; AKAP11; AMBP; ANKRD38; ANKS3; APEH; APLP2; APP; AQP5; ARHGAP23; ARHGDIA; ARHGEF1; ARHGEF4; ARMC6; ASAHL; ASGR2; ASNS; ASPHD2; ATAD3B; ATF7; ATG4B; ATP1A4; ATP5S; ATP6V1E1; ATP7A; B3GALNT2; B4GALNT4; BAI1; BAX; BCAP31; BCL6; BCL6B; BCOR; BDH2; BIN2; BRSK1; BSCL2; BTK; C11orf49; C11orf80; C12orf52; C12orf65; C14orf151; C14orf166B…	APLP2; ASGR2; BCAP31; BCOR; BDH2; BSCL2; BTK; C1orf95; CCHCR1; CD164; CD247; CFLAR; CKB; CNN2; CNPY3; CRELD1; DCAF11; DGCR14; DGCR2; EFEMP2; EMC8; ENTHD1; ENTPD1; ETS1; EZH1; FAM107A; FAM46A; FNTB; FOXF2; GALT; GGT5; GJC2; GPI; GSK3B; HDHD1; HNRNPA3; HRK; HSPE1-MOB4; IFNGR2; IL11RA; IL18; INPP5J; KMT2D; LIF; LIMK1; MAP7D1; MAPK8IP1; MED16; MLLT4; MOB4; NR2F6; NR6A1; PDPK1; PIK3R3; PLEKHG4; POLD3;…	hsa-miR-346	MIMAT0000773	chr10	-	88024504	88024526	MIMAT0000773_st	miRNA	Homo sapiens	chr10:88024504-88024526 (-)	23	UGUCUGCCCGCAUGCCUGCCUCU	ENST00000327946 // sense // intron // 2; ENST00000464741 // sense // intron // 2; OTTHUMT00000049147 // sense // intron // 2; OTTHUMT00000049148 // sense // intron // 2		microcosm; MTI; miRecords	ENST00000287660; ENST00000312528; ENST00000317000; ENST00000328448; ENST00000329493; ENST00000332781; ENST00000334663; ENST00000340265; ENST00000344997; ENST00000358044; ENST00000358948; ENST00000361295; ENST00000361800; ENST00000366608; ENST00000378523; ENST00000378828; ENST00000378829; ENST00000378830; ENST00000378831; ENST00000378833; ENST00000378834; ENST00000378835; ENST00000378836; ENST0000…	miRNA-4_0	2016-09-22	miRBase	2.34315	2.21583	3.18866	4.3264	3.4403	1.26939	2.03555	1.58603	0.76528	1.48214
20500442	7.53523	9.15812	1.23886	0.656931	T	T	-3.07992	0.00320283	0.049791	T	AASDHPPT; AATF; ABCA2; ABCF3; ABLIM1; ACAA2; ACAD11; ACSL1; ACSL4; ACSL6; ACSM2; ACSS1; ACTA1; ACTG1; ACTL6A; ACTL6B; ACTL7A; ACTR8; ADAMTS4; ADAMTSL5; ADARB1; ADK; ADNP; ADO; ADRA1D; AFAP1L2; AGO1; AHNAK; AIFM1; AIM1; AIMP2; AIP; AIRE; AKAP3; AKR1A1; AKR1B1; AKR7A2; AKR7L; ALDH9A1; ALDOA; ALOX12; ALOX5; ALS2; ALX3; AMN; AMPD2; ANAPC2; ANAPC5; ANK3; ANKHD1; ANKRD13D; ANXA2P1; ANXA4; ANXA5; AP2A1;…	AASDHPPT; ABLIM1; ACSL1; ACSL4; ACSL6; ACSS1; ACTG1; ADARB1; ADNP; ADO; AFAP1L2; AGO1; AHNAK; AIM1; AIMP2; AKR1A1; AKR1B1; AKR7A2; AKR7L; ALDH9A1; ALS2; ANAPC5; ANXA4; AP2A1; AP2A2; AP2B1; AP2M1; APEH; APOL2; APOPT1; AR; AREG; ARF6; ARHGAP1; ARHGDIB; ATXN1L; ATXN2L; AXIN2; AXL; Axl; B4GALT3; B4GALT5; BAG6; BAZ2A; BCL2; BCL2L13; BCLAF1; BIRC3; BIRC5; BIRC6; BMP3; BMP7; BTF3L4; C12orf5; C18orf32; C…	hsa-miR-34a-5p	MIMAT0000255	chr1	-	9211794	9211815	MIMAT0000255_st	miRNA	Homo sapiens	chr1:9211794-9211815 (-)	22	UGGCAGUGUCUUAGCUGGUUGU			microcosm; MTI; miRecords	ENST00000301831; ENST00000314255; ENST00000318298; ENST00000340721; ENST00000342474; ENST00000360590; ENST00000372937; ENST00000378281; ENST00000380596; ENST00000225402; ENST00000355090; ENST00000292808; ENST00000285093; ENST00000383282; ENST00000340800; ENST00000329697; ENST00000366684; ENST00000259034; ENST00000160382; ENST00000333999; ENST00000374665; ENST00000231909; ENST00000367995; ENST0000…	miRNA-4_0	2016-09-22	miRBase	8.95713	10.5788	9.0816	9.41988	9.18045	5.28868	7.06987	7.47749	8.1799	8.41177
20522537	10.2613	11.8843	0.853275	0.27789	T	T	-3.08011	0.00642081	0.08366	T	ADAM17; ADAR; AKAP1; ARHGDIA; ARL8A; ARSK; ASB6; ATL3; C10orf67; C9orf62; CABP4; CACNA1C; CD4; CEP135; CEP57L1; COX6B1; CRIPT; DMRT2; DNAJB9; ELF5; ELP2; FAM127B; FAM129B; FGFR1OP; FURIN; GDE1; GJA5; GRM1; HECA; HIC2; HOOK3; IBA57; IL7R; ILK; IMP4; INMT; IRAK3; KDM6B; KHSRP; KIAA0754; KLHDC8A; KRT8; L2HGDH; LACTB; LEAP2; LINC00346; LLGL1; MAGI3; MAPK8IP3; MED17; MED28; MEMO1; METTL6; MINOS1; MKI6…	ADAM17; ADAR; AKAP1; ARHGDIA; ARL8A; ARSK; ASB6; ATL3; C10orf67; C9orf62; CABP4; CACNA1C; CD4; CEP135; CEP57L1; COX6B1; CRIPT; DMRT2; DNAJB9; ELF5; ELP2; FAM127B; FAM129B; FGFR1OP; FURIN; GDE1; GJA5; GRM1; HECA; HIC2; HOOK3; IBA57; IL7R; ILK; IMP4; INMT; IRAK3; KDM6B; KHSRP; KIAA0754; KLHDC8A; KRT8; L2HGDH; LACTB; LEAP2; LINC00346; LLGL1; MAGI3; MAPK8IP3; MED17; MED28; MEMO1; METTL6; MINOS1; MKI6…	hsa-miR-5787	MIMAT0023252	chr3	+	50264870	50264889	MIMAT0023252_st	miRNA	Homo sapiens	chr3:50264870-50264889 (+)	20	GGGCUGGGGCGCGGGGAGGU	ENST00000422163 // sense // intron // 1; ENST00000446079 // sense // intron // 1; OTTHUMT00000346690 // sense // intron // 1; OTTHUMT00000346691 // sense // intron // 1		MTI		miRNA-4_0	2016-09-22	miRBase	11.5254	11.9877	11.8968	11.7473	12.2722	10.2694	10.1821	10.3541	10.2402	12.1644
20506815	1.27852	2.92618	0.384719	1.11456	F	T	-3.13324	0.0111408	0.124014	F	AGBL5; BSCL2; C4orf32; CLCN6; DNAJC10; DSN1; FAM89A; FHDC1; GAS7; GDI1; GNG12; GPR137C; GRK7; H2AFX; HIST1H2BD; ITPA; LAMTOR3; LCOR; LITAF; LONP2; MAP3K9; MED16; MFAP2; MYCN; MYO1C; NDRG1; NME6; PARVB; PLEKHA2; PNMA2; POTED; PSMD7; PTEN; RAB32; RFX7; ROBO1; SHISA9; SOD2; SOX17; SULT1B1; TNFAIP8L1; TVP23B; TVP23C; TXK; UBB; UFSP2; UTP18; VIM; ZNF790	AGBL5; BSCL2; C4orf32; CLCN6; DNAJC10; DSN1; FAM89A; FHDC1; GAS7; GDI1; GNG12; GPR137C; GRK7; H2AFX; HIST1H2BD; ITPA; LAMTOR3; LCOR; LITAF; LONP2; MAP3K9; MED16; MFAP2; MYCN; MYO1C; NDRG1; NME6; PARVB; PLEKHA2; PNMA2; POTED; PSMD7; PTEN; RAB32; RFX7; ROBO1; SHISA9; SOD2; SOX17; SULT1B1; TNFAIP8L1; TVP23B; TVP23C; TXK; UBB; UFSP2; UTP18; VIM; ZNF790	hsa-miR-1287-5p	MIMAT0005878	chr10	-	100155028	100155049	MIMAT0005878_st	miRNA	Homo sapiens	chr10:100155028-100155049 (-)	22	UGCUGGAUCAGUGGUUCGAGUC	ENST00000370575 // sense // exon // 8; ENST00000483923 // sense // exon // 8; OTTHUMT00000049782 // sense // exon // 8; OTTHUMT00000049783 // sense // exon // 8		MTI		miRNA-4_0	2016-09-22	miRBase	2.04179	3.3892	3.20723	4.041	1.26978	0.92816	1.87674	1.21747	1.05023	1.53273
20506787	10.3288	11.9815	1.06888	0.25133	T	T	-3.14417	0.014391	0.148257	T	AGPAT6; ARGFX; ARHGAP18; ARPC1B; ATG2A; ATP6AP1; BARHL1; BCL7A; C19orf26; CALR; CCDC71L; CERS1; COX10; CS; DDX39B; EIF1; EIF5AL1; ELOF1; ENTPD5; EVI5L; FAM151B; FARSA; FEM1A; FXYD1; GNB2; H2AFX; HDGF; INO80E; KHSRP; LYRM4; MAPK8IP2; MEN1; MIB2; MIDN; MSI1; MSN; MYH11; NACC1; NEUROD2; NFIX; NPBWR1; NRGN; ONECUT3; PAX2; PCDHB2; QSOX2; RAB11B; RASD1; RRP7A; RUNX3; RXRB; SHISA2; SIGLEC12; SIK1; SIX5;…	AGPAT6; ARGFX; ARHGAP18; ARPC1B; ATG2A; ATP6AP1; BARHL1; BCL7A; C19orf26; CALR; CCDC71L; CERS1; COX10; CS; DDX39B; EIF1; EIF5AL1; ELOF1; ENTPD5; EVI5L; FAM151B; FARSA; FEM1A; FXYD1; GNB2; H2AFX; HDGF; INO80E; KHSRP; LYRM4; MAPK8IP2; MEN1; MIB2; MIDN; MSI1; MSN; MYH11; NACC1; NEUROD2; NFIX; NPBWR1; NRGN; ONECUT3; PAX2; PCDHB2; QSOX2; RAB11B; RASD1; RRP7A; RUNX3; RXRB; SHISA2; SIGLEC12; SIK1; SIX5;…	hsa-miR-1237-5p	MIMAT0022946	chr11	+	64136123	64136143	MIMAT0022946_st	miRNA	Homo sapiens	chr11:64136123-64136143 (+)	21	CGGGGGCGGGGCCGAAGCGCG	ENST00000294261 // sense // intron // 10; ENST00000334205 // sense // intron // 11; ENST00000528057 // sense // intron // 11; ENST00000528355 // sense // intron // 11; ENST00000530504 // sense // intron // 11; OTTHUMT00000106246 // sense // intron // 11; OTTHUMT00000385364 // sense // intron // 11; OTTHUMT00000385368 // sense // intron // 11; OTTHUMT00000385369 // sense // intron // 11		MTI		miRNA-4_0	2016-09-22	miRBase	11.5379	11.9951	11.9988	11.9457	12.2306	9.41939	10.3761	10.7081	10.3374	12.3471
20536560	4.54846	6.20988	1.50662	0.481863	T	T	-3.16327	0.0244767	0.203395	T			hsa-mir-3656	MI0016056	chr11	+	118889654	118889722	MI0016056_st	stem-loop	Homo sapiens	chr11:118889654-118889722 (+)	69	CUUUCGGCCAGCGGGACGGCAUCCGAGGUGGGCUAGGCUCGGGCCCGUGGCGGGUGCGGGGGUGGGAGG	ENST00000359005 // sense // 3UTR // 1; ENST00000434101 // sense // 3UTR // 1; ENST00000447216 // sense // exon // 1; ENST00000525079 // sense // 3UTR // 1; ENST00000525303 // sense // 3UTR // 1; ENST00000527680 // sense // exon // 1; ENST00000528230 // sense // 3UTR // 1; ENST00000531290 // sense // exon // 1; ENST00000533012 // sense // 3UTR // 1; ENST00000533058 // sense // 3UTR // 1; ENST00000…				miRNA-4_0	2016-09-22	miRBase	5.64593	6.19844	6.24993	6.18425	6.99633	2.51283	4.57166	4.42093	4.64459	6.76561
20506803	0.853632	2.51808	0.656821	1.11774	F	T	-3.16991	0.0170075	0.162545	F	ABCD2; ABL2; ADORA2B; AMACR; ARL6IP1; CALM3; CCBE1; CCDC137; CCDC39; CD164; CSNK1G1; DNAJB13; EFCAB11; EPM2AIP1; EPRS; ESF1; EXO5; FAM126B; FBXL20; FSTL1; FYN; GABRB1; HSPA4L; IVD; IYD; KIAA0232; LRCH3; LRIF1; MAPK14; NEURL1B; NFATC2; NRL; NUCKS1; OPHN1; OSMR; PCSK9; PIGP; PRAMEF1; RHOBTB3; SALL1; SET; SH2D1A; SNW1; SRSF2; STYK1; TMEM67; TSR1; VPS8; XBP1P1; YY1; ZIC4; ZNF543; ZNF554; ZNF621; ZNF7…	ABCD2; ABL2; ADORA2B; AMACR; ARL6IP1; CALM3; CCBE1; CCDC137; CCDC39; CD164; CSNK1G1; DNAJB13; EFCAB11; EPM2AIP1; EPRS; ESF1; EXO5; FAM126B; FBXL20; FSTL1; FYN; GABRB1; HSPA4L; IVD; IYD; KIAA0232; LRCH3; LRIF1; MAPK14; NEURL1B; NFATC2; NRL; NUCKS1; OPHN1; OSMR; PCSK9; PIGP; PRAMEF1; RHOBTB3; SALL1; SET; SH2D1A; SNW1; SRSF2; STYK1; TMEM67; TSR1; VPS8; XBP1P1; YY1; ZIC4; ZNF543; ZNF554; ZNF621; ZNF7…	hsa-miR-1208	MIMAT0005873	chr8	+	129162373	129162392	MIMAT0005873_st	miRNA	Homo sapiens	chr8:129162373-129162392 (+)	20	UCACUGUUCAGACAGGCGGA			MTI		miRNA-4_0	2016-09-22	miRBase	3.14565	2.33172	2.253	1.64445	4.53941	0.7514	0.84869	0.92563	1.71591	2.25283
20534859	1.1445	2.81406	0.139189	0.586789	F	T	-3.18117	0.000120201	0.00361321	F			hsa-mir-381	MI0000789	chr14	+	101512257	101512331	MI0000789_st	stem-loop	Homo sapiens	chr14:101512257-101512331 (+)	75	UACUUAAAGCGAGGUUGCCCUUUGUAUAUUCGGUUUAUUGACAUGGAAUAUACAAGGGCAAGCUCUCUGUGAGUA	ENST00000553692 // sense // intron // 1; OTTHUMT00000414538 // sense // intron // 1	hsa-mir-134 // chr14:101521024-101521096 (+); hsa-mir-376c // chr14:101506027-101506092 (+); hsa-mir-376a-1 // chr14:101507119-101507186 (+); hsa-mir-381 // chr14:101512257-101512331 (+); hsa-mir-382 // chr14:101520643-101520718 (+); hsa-mir-376b // chr14:101506773-101506872 (+); hsa-mir-485 // chr14:101521756-101521828 (+); hsa-mir-487a // chr14:101518783-101518862 (+); hsa-mir-539 // chr14:1015…			miRNA-4_0	2016-09-22	miRBase	2.69611	2.79882	2.83094	3.13113	1.6031	1.11453	0.88005	1.11761	1.16195	1.258
20519458	2.29282	3.96885	1.3595	0.178623	F	F	-3.19548	0.0370928	0.260282	F	ACOX1; CACNG8; CASP16; CASZ1; EPB41; MEAF6; OCIAD1; PALD1; PLD5; PPP1R3G; RBM41; SNRPD1; SPRY3; VAV3; ZMAT3	ACOX1; CACNG8; CASP16; CASZ1; EPB41; MEAF6; OCIAD1; PALD1; PLD5; PPP1R3G; RBM41; SNRPD1; SPRY3; VAV3; ZMAT3	hsa-miR-4665-3p	MIMAT0019740	chr9	+	6007871	6007896	MIMAT0019740_st	miRNA	Homo sapiens	chr9:6007871-6007896 (+)	26	CUCGGCCGCGGCGCGUAGCCCCCGCC	ENST00000513355 // antisense // 5UTR // 1; OTTHUMT00000400996 // antisense // 5UTR // 1		MTI		miRNA-4_0	2016-09-22	miRBase	3.79481	4.25739	3.90881	3.92766	4.07718	1.35463	2.12166	3.16789	1.92161	4.80405
20525561	9.42249	11.0985	1.12768	0.335383	T	T	-3.1955	0.0048287	0.0676615	T	AOC3; AREL1; BUB3; C11orf1; C6; CAPN6; CCNT1; CDK2; DICER1; EDN1; EIF4EBP2; ELMSAN1; ERGIC2; FOXJ3; G3BP1; GLO1; IVNS1ABP; LEFTY1; MYCBP; NLK; PUS3; RABGAP1L; SERBP1; SRSF6; TAF11; TBRG1; TMEM170A; TNIP2; UBE2G1; UBE2Q1; ZKSCAN1; ZNF585B	AOC3; AREL1; BUB3; C11orf1; C6; CAPN6; CCNT1; CDK2; DICER1; EDN1; EIF4EBP2; ELMSAN1; ERGIC2; FOXJ3; G3BP1; GLO1; IVNS1ABP; LEFTY1; MYCBP; NLK; PUS3; RABGAP1L; SERBP1; SRSF6; TAF11; TBRG1; TMEM170A; TNIP2; UBE2G1; UBE2Q1; ZKSCAN1; ZNF585B	hsa-miR-6800-5p	MIMAT0027500	chr19	+	50335279	50335299	MIMAT0027500_st	miRNA	Homo sapiens	chr19:50335279-50335299 (+)	21	GUAGGUGACAGUCAGGGGCGG	ENST00000312865 // sense // 3UTR // 11; ENST00000538643 // sense // 3UTR // 6; ENST00000595185 // sense // intron // 6; ENST00000599722 // sense // exon // 3; OTTHUMT00000465316 // sense // 3UTR // 11; OTTHUMT00000465331 // sense // intron // 6; OTTHUMT00000465332 // sense // 3UTR // 6; OTTHUMT00000465334 // sense // exon // 3		MTI		miRNA-4_0	2016-09-22	miRBase	10.8311	11.1541	11.2186	11.0417	11.7352	8.01983	9.33123	9.3636	9.58525	11.1857
20503097	0.904435	2.59469	0.0875976	0.595942	F	T	-3.22715	4.50691e-05	0.00168472	F	A0PJW7_HUMAN; AADACL2; ABCA10; ABCF1; ABHD13; ABHD7; ACADVL; ACER3; ACSL3; ACSL4; ACTN1; ACTR10; ACYP2; ADCY9; ADD2; ADH4; ADM; ADMR; AGO3; AGPAT4; AGPS; AGTPBP1; AHSG; AJAP1; ALAS1; AMDHD1; AMER1; AN36B_HUMAN; ANAPC10; ANGPT2; ANGPTL2; ANKFN1; ANKRD33B; ANKRD42; ANXA5; APIP; APOL6; AREG; ARFGEF1; ARHGAP29; ARHGAP30; ARID5A; ARPM1_HUMAN; ARSJ; ARV1; ASZ1; ATG4A; ATP2A2; ATP5I; ATP6V0D2; ATP6V1G1;…	ABCF1; ACER3; ACSL4; ADCY9; ADD2; AGO3; AJAP1; AMER1; ANKRD33B; ANXA5; APIP; APOL6; ARHGAP29; ARSJ; ATP6V1G1; BACH2; BCOR; BNC2; BTG3; C16orf52; C18orf25; C1orf50; C4orf29; C6orf48; CA8; CABP4; CADM2; CCDC38; CCDC80; CD55; CDK1; CERCAM; CHEK1; CHML; CKAP2L; CLEC2D; CNOT6; COPS8; CPEB2; CREBZF; CRK; CSDE1; CUL2; CXCL5; CYP4F11; DCLRE1C; DDX3X; DDX52; DDX55; DGKG; DNAJB9; DOK6; DUSP10; DUSP7; DUSP8…	hsa-miR-410-3p	MIMAT0002171	chr14	+	101532298	101532318	MIMAT0002171_st	miRNA	Homo sapiens	chr14:101532298-101532318 (+)	21	AAUAUAACACAGAUGGCCUGU		hsa-mir-154 // chr14:101526092-101526175 (+); hsa-mir-369 // chr14:101531935-101532004 (+); hsa-mir-377 // chr14:101528387-101528455 (+); hsa-mir-409 // chr14:101531637-101531715 (+); hsa-mir-412 // chr14:101531784-101531874 (+); hsa-mir-410 // chr14:101532249-101532328 (+); hsa-mir-496 // chr14:101526910-101527011 (+); hsa-mir-656 // chr14:101533061-101533138 (+); hsa-mir-541 // chr14:101530832-…	microcosm; MTI	ENST00000317199; ENST00000320876; ENST00000325371; ENST00000327307; ENST00000332400; ENST00000332595; ENST00000333201; ENST00000333385; ENST00000340898; ENST00000342551; ENST00000354683; ENST00000355607; ENST00000356474; ENST00000371803; ENST00000383375; ENST00000260257; ENST00000356517; ENST00000269081; ENST00000375898; ENST00000370383; ENST00000322910; ENST00000356839; ENST00000357430; ENST0000…	miRNA-4_0	2016-09-22	miRBase	2.2087	1.75636	3.31294	2.7145	2.80607	0.92454	0.72164	0.8483	0.93551	0.90181
20525571	8.91141	10.6035	1.17593	0.416576	T	T	-3.23131	0.0169269	0.162064	T	ABCC5; APEX1; ARL5C; ATG2A; BAZ2A; C19orf53; CASKIN1; CD55; CES2; CIAPIN1; CST9; DNAJC15; DNLZ; E2F1; EIF1; ELOF1; ERC1; EVI5L; FXYD1; GPATCH3; HMCN1; HMGA1; IGF2BP3; IKZF2; KHSRP; LGSN; LYN; MARK2; MGAT5B; MIB2; MICB; MMP17; MSI1; NDRG3; NEUROD2; NPBWR1; NTN1; OLFML2A; OTUB1; PARVG; PAX2; PCP4L1; PDE4A; PPP1R11; PRELP; PRR12; QSOX2; REPIN1; ROBO4; RUNX3; RXRB; SHMT1; SHMT2; SON; SPRED1; TARDBP; …	ABCC5; APEX1; ARL5C; ATG2A; BAZ2A; C19orf53; CASKIN1; CD55; CES2; CIAPIN1; CST9; DNAJC15; DNLZ; E2F1; EIF1; ELOF1; ERC1; EVI5L; FXYD1; GPATCH3; HMCN1; HMGA1; IGF2BP3; IKZF2; KHSRP; LGSN; LYN; MARK2; MGAT5B; MIB2; MICB; MMP17; MSI1; NDRG3; NEUROD2; NPBWR1; NTN1; OLFML2A; OTUB1; PARVG; PAX2; PCP4L1; PDE4A; PPP1R11; PRELP; PRR12; QSOX2; REPIN1; ROBO4; RUNX3; RXRB; SHMT1; SHMT2; SON; SPRED1; TARDBP; …	hsa-miR-6805-5p	MIMAT0027510	chr19	+	55899554	55899575	MIMAT0027510_st	miRNA	Homo sapiens	chr19:55899554-55899575 (+)	22	UAGGGGGCGGCUUGUGGAGUGU	ENST00000344063 // sense // intron // 4; ENST00000426763 // sense // exon // 2; ENST00000458349 // sense // intron // 3; ENST00000558131 // sense // intron // 3; ENST00000558815 // sense // intron // 4; ENST00000559463 // sense // intron // 3; ENST00000560055 // sense // intron // 4; ENST00000560583 // sense // exon // 4; ENST00000560881 // sense // intron // 3; OTTHUMT00000416277 // sense // int…		MTI		miRNA-4_0	2016-09-22	miRBase	9.73311	10.6064	10.6183	10.4134	10.8066	7.49969	8.77159	8.91444	9.04627	10.7941
20504572	2.49627	4.18898	1.33123	0.698105	T	T	-3.23263	0.0159507	0.156633	T	ABCF2; ACVR2B; ADCY3; ADCY9; ADD2; ALDOA; ANXA11; ARGLU1; ARIH2; ARL14EP; ASB6; ATP13A3; ATP5A1; ATP5J; ATXN2L; ATXN7L3B; B4GALT7; BCL2L13; BICD2; BIRC5; BLCAP; CAB39; CAND1; CCDC104; CCNH; CCT3; CD276; CDCA4; CDIP1; CDK5RAP2; CELF1; CEP104; CFL1; CHN1; COCH; COL6A1; COPE; CORO1C; COX1; CPEB3; CREBBP; CSNK1G3; CTBS; CTRC; CYB5D1; CYTB; DCTD; DLST; DROSHA; DST; DUSP14; DYNC1I2; DYRK2; EBNA1BP2; ED…	ABCF2; ACVR2B; ADCY3; ADCY9; ADD2; ALDOA; ANXA11; ARGLU1; ARIH2; ARL14EP; ASB6; ATP13A3; ATP5A1; ATP5J; ATXN2L; ATXN7L3B; B4GALT7; BCL2L13; BICD2; BIRC5; BLCAP; CAB39; CAND1; CCDC104; CCNH; CCT3; CD276; CDCA4; CDIP1; CDK5RAP2; CELF1; CEP104; CFL1; CHN1; COCH; COL6A1; COPE; CORO1C; COX1; CPEB3; CREBBP; CSNK1G3; CTBS; CTRC; CYB5D1; CYTB; DCTD; DLST; DROSHA; DST; DUSP14; DYNC1I2; DYRK2; EBNA1BP2; ED…	hsa-miR-1301-3p	MIMAT0005797	chr2	-	25551520	25551543	MIMAT0005797_st	miRNA	Homo sapiens	chr2:25551520-25551543 (-)	24	UUGCAGCUGCCUGGGAGUGACUUC	ENST00000264709 // sense // intron // 1; ENST00000321117 // sense // intron // 1; ENST00000380756 // sense // intron // 1; ENST00000406659 // sense // intron // 1; OTTHUMT00000211587 // sense // intron // 1; OTTHUMT00000324946 // sense // intron // 1; OTTHUMT00000325147 // sense // intron // 1; OTTHUMT00000325148 // sense // intron // 1		MTI		miRNA-4_0	2016-09-22	miRBase	3.34813	4.27535	4.75885	4.88796	3.53676	0.62411	2.66715	2.7957	1.79527	4.22858
20519409	6.02574	7.71988	2.64721	0.537657	T	T	-3.23584	0.042189	0.279731	T	AGO3; BAZ2A; CDC14B; COPA; COX20; CRISPLD2; CXorf38; FAM120AOS; GABPB1; HJURP; HOXB8; IDS; KDM5A; LRP10; MYCBP; NFE2L1; POLQ; POM121L7; RAX; REXO2; RNF157; RNF222; RSPH3; SAR1A; SBNO1; SLC9A3; SMYD4; SNX22; UEVLD; VAV3; VPS41; ZNF101; ZNF431	AGO3; BAZ2A; CDC14B; COPA; COX20; CRISPLD2; CXorf38; FAM120AOS; GABPB1; HJURP; HOXB8; IDS; KDM5A; LRP10; MYCBP; NFE2L1; POLQ; POM121L7; RAX; REXO2; RNF157; RNF222; RSPH3; SAR1A; SBNO1; SLC9A3; SMYD4; SNX22; UEVLD; VAV3; VPS41; ZNF101; ZNF431	hsa-miR-4634	MIMAT0019691	chr5	+	174178746	174178764	MIMAT0019691_st	miRNA	Homo sapiens	chr5:174178746-174178764 (+)	19	CGGCGCGACCGGCCCGGGG	ENST00000502684 // sense // intron // 1; OTTHUMT00000371782 // sense // intron // 1		MTI		miRNA-4_0	2016-09-22	miRBase	7.09884	7.70635	7.96379	7.62929	8.57465	0.92019	5.68883	6.3865	5.42268	8.03893
20504342	4.63829	6.3336	1.62219	0.189362	T	T	-3.23845	0.0356503	0.254323	T	A4D198_HUMAN; AACS; AAMP; AARS; AATK; ABCB8; ABHD4; ABHD8; ABL2; ACAD8; ACAD9; ACOT6; ACTL8; ACTR5; ADAMTS13; ADCK1; ADRBK2; AGPAT4; AGTPBP1; AIP; AKAP4; AKR1B1; ALDH16A1; ALMS1; AMICA1; ANAPC11; ANAPC2; ANKRA2; ANKRD24; AP1G2; AQP7; ARHGAP10; ARID1B; ARL6IP4; ARL8A; ARMC10; ASS1; ASTN1; ATAD3A; ATG4B; ATP2A1; ATP5D; ATP5G2; ATP6V0B; ATP9B; ATXN3L; AURKB; AUTS8; AXIN1; B3GALT6; B3GNTL1; B4GALNT4;…	ADRBK2; ARID1B; ARMC10; AUTS8; COX18; CSNK1D; GPR21; ING1; KCNK5; KRTAP4-9; MAPKAPK5; MYO16; NDUFS3; PPFIA3; QSOX2; SCAMP4; SOX4; SPRED1; TMEM132B; WDR13; ZNF396; ZNF428	hsa-miR-602	MIMAT0003270	chr9	+	140732886	140732908	MIMAT0003270_st	miRNA	Homo sapiens	chr9:140732886-140732908 (+)	23	GACACGGGCGACAGCUGCGGCCC	ENST00000462942 // sense // intron // 20; OTTHUMT00000055373 // sense // intron // 20		microcosm; MTI	ENST00000244321; ENST00000299415; ENST00000309466; ENST00000333189; ENST00000339128; ENST00000356730; ENST00000371784; ENST00000377217; ENST00000377667; ENST00000379318; ENST00000379462; ENST00000313812; ENST00000261686; ENST00000316519; ENST00000316543; ENST00000331699; ENST00000248450; ENST00000389332; ENST00000326724; ENST00000349064; ENST00000377904; ENST00000216327; ENST00000247706; ENST0000…	miRNA-4_0	2016-09-22	miRBase	6.15214	6.23652	6.28555	6.54699	6.57091	2.71667	4.60872	4.34487	4.97573	7.23189
20537087	5.97542	7.67109	1.34923	0.289283	T	F	-3.23927	0.0227363	0.193828	F			hsa-mir-5095	MI0018001	chr1	+	53400602	53400689	MI0018001_st	stem-loop	Homo sapiens	chr1:53400602-53400689 (+)	88	CUGGGAUUACAGGCGUGAACCACCGCGCCCGGCCUAACUUUUAAGAAACGUCGGCCCGGGAGCGGUGGCUCACGCCUGUAAUCCCAGC	ENST00000371509 // sense // intron // 1; ENST00000371513 // sense // intron // 1; ENST00000371514 // sense // intron // 1; ENST00000407246 // sense // intron // 1; ENST00000478631 // sense // intron // 1; ENST00000528311 // sense // intron // 1; ENST00000528809 // sense // intron // 1; OTTHUMT00000024740 // sense // intron // 1; OTTHUMT00000024743 // sense // intron // 1; OTTHUMT00000387557 // se…	hsa-mir-5095 // chr1:53400602-53400689 (+); hsa-mir-1273f // chr1:53394346-53394444 (+); hsa-mir-1273g // chr1:53405986-53406085 (+)			miRNA-4_0	2016-09-22	miRBase	7.65473	7.48309	7.70104	7.66268	8.24437	4.60129	6.00476	6.42321	5.94914	8.34376
20501772	1.95781	3.66365	0.575768	0.876779	T	T	-3.26218	0.0060841	0.080695	T	ATP6AP1; CERS1; HIPK3; KBTBD12; MAP2K2; NR4A3; PAPD5; PDIA6; POC1A; RPS3; SOS1; SUV39H1; TRPM7	ATP6AP1; CERS1; HIPK3; KBTBD12; MAP2K2; NR4A3; PAPD5; PDIA6; POC1A; RPS3; SOS1; SUV39H1; TRPM7	hsa-miR-196b-3p	MIMAT0009201	chr7	-	27209112	27209133	MIMAT0009201_st	miRNA	Homo sapiens	chr7:27209112-27209133 (-)	22	UCGACAGCACGACACUGCCUUC	ENST00000384852 // sense // exon // 1; ENST00000465941 // sense // intron // 1; ENST00000470747 // sense // intron // 1; ENST00000487384 // sense // intron // 1; ENST00000489695 // sense // exon // 1; ENST00000519694 // antisense // intron // 1; ENST00000519935 // antisense // exon // 2; ENST00000523790 // antisense // exon // 1; OTTHUMT00000139972 // sense // exon // 1; OTTHUMT00000139973 // sen…		MTI		miRNA-4_0	2016-09-22	miRBase	4.27177	3.54473	3.54275	3.75239	1.93375	2.3531	1.99734	1.266	2.64089	1.4851
20517899	5.00171	6.7121	1.14094	0.23845	T	T	-3.27248	0.00909181	0.106508	T	AGAP1; ANKRD53; APC2; C1orf229; C3orf36; CASZ1; CCND1; FKTN; FUT11; KHSRP; MED16; NFIX; RCC2; YIPF2	AGAP1; ANKRD53; APC2; C1orf229; C3orf36; CASZ1; CCND1; FKTN; FUT11; KHSRP; MED16; NFIX; RCC2; YIPF2	hsa-miR-3648	MIMAT0018068	chr21	+	9825859	9825879	MIMAT0018068_st	miRNA	Homo sapiens	chr21:9825859-9825879 (+)	21	AGCCGCGGGGAUCGCCGAGGG		hsa-mir-3648 // chr21:9825832-9826011 (+); hsa-mir-3687 // chr21:9826203-9826263 (+)	MTI		miRNA-4_0	2016-09-22	miRBase	6.73442	6.39071	6.79852	6.57243	7.02355	3.82146	4.83838	4.86116	5.5429	6.91568
20519636	8.30061	10.0166	0.881387	0.337042	T	T	-3.28522	0.00518218	0.0714265	T	ABCG8; ABLIM1; ADO; ALKBH5; AMER2; APCDD1; ARL6IP4; ARSK; ASB16; ASXL1; ATXN1L; ATXN7L3; B4GALT1; BCAS4; BCL2L12; BRSK2; BTG2; C1orf229; C20orf27; C5orf24; C9orf171; C9orf62; CACFD1; CALML3; CALR; CARM1; CBX5; CC2D1B; CD84; CDC42SE1; CDH5; CDNF; CES2; CHAC1; CHSY1; CIAO1; CLCN5; COL13A1; CPE; CPLX1; CPNE5; CREBRF; CREBZF; CRTAP; CYCS; CYP20A1; DCUN1D3; DHTKD1; DPH2; DPM2; DPYSL5; DTX2; EDAR; EEF1…	ABCG8; ABLIM1; ADO; ALKBH5; AMER2; APCDD1; ARL6IP4; ARSK; ASB16; ASXL1; ATXN1L; ATXN7L3; B4GALT1; BCAS4; BCL2L12; BRSK2; BTG2; C1orf229; C20orf27; C5orf24; C9orf171; C9orf62; CACFD1; CALML3; CALR; CARM1; CBX5; CC2D1B; CD84; CDC42SE1; CDH5; CDNF; CES2; CHAC1; CHSY1; CIAO1; CLCN5; COL13A1; CPE; CPLX1; CPNE5; CREBRF; CREBZF; CRTAP; CYCS; CYP20A1; DCUN1D3; DHTKD1; DPH2; DPM2; DPYSL5; DTX2; EDAR; EEF1…	hsa-miR-4763-3p	MIMAT0019913	chr22	+	46509504	46509527	MIMAT0019913_st	miRNA	Homo sapiens	chr22:46509504-46509527 (+)	24	AGGCAGGGGCUGGUGCUGGGCGGG	ENST00000360737 // sense // exon // 5; OTTHUMT00000316781 // sense // exon // 5	hsa-let-7a-3 // chr22:46508629-46508702 (+); hsa-let-7b // chr22:46509566-46509648 (+); hsa-mir-4763 // chr22:46509446-46509537 (+)	MTI		miRNA-4_0	2016-09-22	miRBase	9.48266	9.86872	10.0231	10.0652	10.4113	8.02525	7.99376	8.44325	8.47695	10.1398
20501284	0.668153	2.38831	0.161089	0.631297	F	T	-3.29471	8.08567e-05	0.00277085	F	AADAC; AADACL2; AARSD1; ABCA1; ABCC2; ABCC9; ABHD6; ABI1; ABLIM3; ACADVL; ACRC; ACSL3; ACTB; ACTL6B; ACTR3; ACVR1C; ACVRL1; ADCK5; ADH5; ADIG; ADIPOR1; AFTPH; AGO3; AGT; AGXT2; AHRR; AIFM1; AKR1CL2; ALG13; ALKBH1; ALPK2; ALS2; ANKHD1; ANKRD20A1; ANKRD20A2; ANKRD20A3; ANKRD26; ANKRD30A; ANKRD32; ANXA7; AP2S1; APEH; APOL3; APOM; APOOL; APRV1_HUMAN; AQP11; AQP7; ARF6; ARFIP1; ARHGAP24; ARL1; ARMCX1;…	AADAC; ACVR1C; AGO3; BZW1; CAMK1D; CANX; CBR1; CDKN2AIP; CHEK1; CLCC1; CNBP; CNEP1R1; DEPDC1; ENPP5; F5; FAM20B; FMR1; FNDC3A; GALNT1; GPR50; GPSM2; HMGXB4; HNRNPA1; INO80D; KCTD10; LHFP; LIN52; MAP3K1; MYC; MYLIP; NLGN4X; NUP205; PDZD8; PELP1; PGM2L1; PHC3; PLA2G7; PLAG1; PNISR; PPP1CB; PPP1CC; PRDM4; PRKAR1A; RAB3GAP2; RAP2C; RMDN1; SDE2; SEMA7A; SESN3; SLC17A5; SLC35C2; SOCS5; STMN1; TNFRSF10B…	hsa-miR-323a-3p	MIMAT0000755	chr14	+	101492119	101492139	MIMAT0000755_st	miRNA	Homo sapiens	chr14:101492119-101492139 (+)	21	CACAUUACACGGUCGACCUCU		hsa-mir-299 // chr14:101490131-101490193 (+); hsa-mir-379 // chr14:101488403-101488469 (+); hsa-mir-380 // chr14:101491354-101491414 (+); hsa-mir-323a // chr14:101492069-101492154 (+); hsa-mir-329-1 // chr14:101493122-101493201 (+); hsa-mir-329-2 // chr14:101493437-101493520 (+); hsa-mir-494 // chr14:101495971-101496051 (+); hsa-mir-495 // chr14:101500092-101500173 (+); hsa-mir-411 // chr14:10148…	microcosm; MTI; miRecords	ENST00000244321; ENST00000312214; ENST00000326952; ENST00000327307; ENST00000327647; ENST00000329564; ENST00000331267; ENST00000332595; ENST00000339128; ENST00000339271; ENST00000339495; ENST00000361500; ENST00000366854; ENST00000378296; ENST00000378922; ENST00000379801; ENST00000382284; ENST00000382446; ENST00000383375; ENST00000356517; ENST00000360221; ENST00000374733; ENST00000370434; ENST0000…	miRNA-4_0	2016-09-22	miRBase	1.55769	2.16607	2.46733	3.30749	2.44911	0.47943	0.64549	0.67382	0.92562	0.7313
20525491	8.32689	10.0483	0.738874	0.278688	T	T	-3.29771	0.00292637	0.0463283	T	A2ML1; AGGF1; ARHGAP1; B4GALT7; BICD2; C10orf111; C1orf52; CALM2; CCNT1; CCNT2; CHCHD4; CKS1B; COX18; CSNK2A1; DNAH10OS; EGF; EVI5; FAM208A; FGFRL1; FGG; GCH1; GNB1L; GPRC5A; HAVCR1; HOXD8; IGF1; IMP3; KAT7; KIF3A; KLHL15; KLHL32; LRRC47; LYPD3; MSANTD2; MYC; NDEL1; NNMT; OSBPL2; PCYOX1; PDE6B; PLEKHF2; PLEKHG4B; POLD3; PTPDC1; PYCARD; RFC2; RFT1; RIMS4; RPH3AL; SCUBE3; SEPHS1; SERPINH1; SLC10A6;…	A2ML1; AGGF1; ARHGAP1; B4GALT7; BICD2; C10orf111; C1orf52; CALM2; CCNT1; CCNT2; CHCHD4; CKS1B; COX18; CSNK2A1; DNAH10OS; EGF; EVI5; FAM208A; FGFRL1; FGG; GCH1; GNB1L; GPRC5A; HAVCR1; HOXD8; IGF1; IMP3; KAT7; KIF3A; KLHL15; KLHL32; LRRC47; LYPD3; MSANTD2; MYC; NDEL1; NNMT; OSBPL2; PCYOX1; PDE6B; PLEKHF2; PLEKHG4B; POLD3; PTPDC1; PYCARD; RFC2; RFT1; RIMS4; RPH3AL; SCUBE3; SEPHS1; SERPINH1; SLC10A6;…	hsa-miR-6765-5p	MIMAT0027430	chr14	-	105617177	105617201	MIMAT0027430_st	miRNA	Homo sapiens	chr14:105617177-105617201 (-)	25	GUGAGGCGGGGCCAGGAGGGUGUGU	ENST00000331782 // sense // intron // 11; ENST00000347004 // sense // intron // 10; OTTHUMT00000276506 // sense // intron // 11; OTTHUMT00000276507 // sense // intron // 10		MTI		miRNA-4_0	2016-09-22	miRBase	9.43344	9.75329	10.0765	10.0157	10.0764	8.35705	8.14827	8.30059	8.35769	9.93196
20525418	3.53517	5.26765	1.37794	0.615127	T	T	-3.32299	0.0100225	0.11478	T	ABHD14A-ACY1; ACY1; BACH1; BRI3BP; BRPF1; C19orf53; CACYBP; CALM3; CDC25B; CHST6; CLOCK; COX19; DARS; DCAF8; DNAL1; EMB; FAM26E; FAM63B; GALNT10; GLRX; GLUL; GOLGA4; HIC2; HIST1H2AI; HIST1H2BF; HIST2H4A; HIST2H4B; IGFBP5; IRF2; IVD; KCTD21; KIF1C; L2HGDH; LINC00598; LMBR1L; LMTK2; LRRC55; MICA; MTRNR2L1; NCL; NSD1; ORC4; PACS1; PCCB; PDF; PEX10; POLDIP2; PRDM6; PRPF4; RAB9A; RB1; SCO1; SHE; SLC16…	ABHD14A-ACY1; ACY1; BACH1; BRI3BP; BRPF1; C19orf53; CACYBP; CALM3; CDC25B; CHST6; CLOCK; COX19; DARS; DCAF8; DNAL1; EMB; FAM26E; FAM63B; GALNT10; GLRX; GLUL; GOLGA4; HIC2; HIST1H2AI; HIST1H2BF; HIST2H4A; HIST2H4B; IGFBP5; IRF2; IVD; KCTD21; KIF1C; L2HGDH; LINC00598; LMBR1L; LMTK2; LRRC55; MICA; MTRNR2L1; NCL; NSD1; ORC4; PACS1; PCCB; PDF; PEX10; POLDIP2; PRDM6; PRPF4; RAB9A; RB1; SCO1; SHE; SLC16…	hsa-miR-6728-5p	MIMAT0027357	chr1	-	8926622	8926644	MIMAT0027357_st	miRNA	Homo sapiens	chr1:8926622-8926644 (-)	23	UUGGGAUGGUAGGACCAGAGGGG	ENST00000234590 // sense // intron // 6; ENST00000464920 // sense // intron // 3; ENST00000497492 // sense // intron // 6; OTTHUMT00000004945 // sense // intron // 6; OTTHUMT00000004946 // sense // intron // 3; OTTHUMT00000004948 // sense // intron // 6		MTI		miRNA-4_0	2016-09-22	miRBase	6.2782	5.33699	4.62634	5.39578	4.99085	1.46436	4.78053	4.55146	2.6498	3.63442
20535809	2.61632	4.35197	0.939518	0.495463	F	F	-3.33032	0.0229081	0.194799	F			hsa-mir-663b	MI0006336	chr2	-	133014539	133014653	MI0006336_x_st	stem-loop	Homo sapiens	chr2:133014539-133014653 (-)	115	GGUGCCGAGGGCCGUCCGGCAUCCUAGGCGGGUCGCUGCGGUACCUCCCUCCUGUCUGUGGCGGUGGGAUCCCGUGGCCGUGUUUUCCUGGUGGCCCGGCCGUGCCUGAGGUUUC	ENST00000470729 // sense // intron // 1; OTTHUMT00000331354 // sense // intron // 1				miRNA-4_0	2016-09-22	miRBase	3.36664	4.12113	4.37716	4.36514	4.67373	2.62735	2.60386	2.71115	2.51694	4.70995
20520568	4.7895	6.52583	1.38201	0.344483	T	T	-3.33186	0.0115248	0.125815	T	AAK1; AAR2; ABCF3; ACVR2A; AKR7A2; ATP8B3; B4GALNT4; BBS5; BCL11B; C10orf76; C14orf142; C17orf102; C17orf105; C1orf35; C1orf95; C7orf73; CENPL; CHAF1B; CNBP; COA4; CRCP; CXCL10; DCTN5; DCTN6; DDX19B; DNAH10OS; DNAJC28; DOCK7; DPY19L3; EIF3H; ELOVL6; EMC1; ENTPD1; F2RL2; F8A2; F8A3; FAHD1; FAM127A; FAM65B; FAM73A; FAM83F; FBXL20; FRMD8; FSTL3; FUS; FUT1; GAPVD1; GJD3; GK5; GLG1; GMPR; GOSR1; GOSR2…	AAK1; AAR2; ABCF3; ACVR2A; AKR7A2; ATP8B3; B4GALNT4; BBS5; BCL11B; C10orf76; C14orf142; C17orf102; C17orf105; C1orf35; C1orf95; C7orf73; CENPL; CHAF1B; CNBP; COA4; CRCP; CXCL10; DCTN5; DCTN6; DDX19B; DNAH10OS; DNAJC28; DOCK7; DPY19L3; EIF3H; ELOVL6; EMC1; ENTPD1; F2RL2; F8A2; F8A3; FAHD1; FAM127A; FAM65B; FAM73A; FAM83F; FBXL20; FRMD8; FSTL3; FUS; FUT1; GAPVD1; GJD3; GK5; GLG1; GMPR; GOSR1; GOSR2…	hsa-miR-5189-5p	MIMAT0021120	chr16	+	88535351	88535374	MIMAT0021120_st	miRNA	Homo sapiens	chr16:88535351-88535374 (+)	24	UCUGGGCACAGGCGGAUGGACAGG	ENST00000319555 // sense // intron // 1; ENST00000562417 // sense // intron // 1; ENST00000562437 // sense // intron // 1; ENST00000563351 // sense // intron // 1; ENST00000569086 // sense // intron // 1; OTTHUMT00000422270 // sense // intron // 1; OTTHUMT00000422271 // sense // intron // 1; OTTHUMT00000422272 // sense // intron // 1; OTTHUMT00000422378 // sense // intron // 1; OTTHUMT00000422379…		MTI		miRNA-4_0	2016-09-22	miRBase	6.45246	6.95269	6.46024	6.56026	7.22646	3.3511	4.81934	4.52429	5.0117	7.15997
20501227	0.670668	2.40873	0.371943	0.919231	F	T	-3.33587	0.00179221	0.0312306	F	ATG9A; ATXN1L; CBX5; CLCN7; CRY2; DNAJC19; EIF4H; ELMSAN1; FAM71B; FCHSD1; FOXN3; GNPNAT1; HINT1; HSPA6; KLHL4; L2HGDH; MT1A; MTRNR2L11; MTRNR2L3; MTRNR2L7; NAA50; NEURL1B; NLN; NLRP11; PNPO; PRELP; PTMA; RFX1; RPS6KA2; SERBP1; SERPINH1; SFT2D2; SIK1; SLCO3A1; SMOX; TGOLN2; TPR; TSC22D2; UGGT1; URM1; ZBTB8B; ZNF154; ZNF620; ZSWIM7	ATG9A; ATXN1L; CBX5; CLCN7; CRY2; DNAJC19; EIF4H; ELMSAN1; FAM71B; FCHSD1; FOXN3; GNPNAT1; HINT1; HSPA6; KLHL4; L2HGDH; MT1A; MTRNR2L11; MTRNR2L3; MTRNR2L7; NAA50; NEURL1B; NLN; NLRP11; PNPO; PRELP; PTMA; RFX1; RPS6KA2; SERBP1; SERPINH1; SFT2D2; SIK1; SLCO3A1; SMOX; TGOLN2; TPR; TSC22D2; UGGT1; URM1; ZBTB8B; ZNF154; ZNF620; ZSWIM7	hsa-miR-370-5p	MIMAT0026483	chr14	+	101377488	101377509	MIMAT0026483_st	miRNA	Homo sapiens	chr14:101377488-101377509 (+)	22	CAGGUCACGUCUCUGCAGUUAC	ENST00000553465 // sense // intron // 5; ENST00000556475 // sense // intron // 2; OTTHUMT00000414501 // sense // intron // 5; OTTHUMT00000414503 // sense // intron // 2		MTI		miRNA-4_0	2016-09-22	miRBase	3.53235	1.55514	3.12681	2.39901	1.47414	1.34661	0.64549	0.32792	0.6868	0.67784
20503887	2.17239	3.92852	0.896512	0.719503	T	T	-3.37792	0.00704091	0.0886156	T	A1L4H1_HUMAN; A4D0Y5_HUMAN; AARSD1; ABCC6; ACAA1; ACAA2; ACAP2; ACER2; ACOT4; ACP6; ACRBP; ACROL_HUMAN; ACSM1; ACSM3; ACSS2; ADAM33; ADCK5; ADORA3; ADRBK2; AGBL1; AJAP1; AKR1CL2; AKT3; ALDH4A1; ALG12; ALKBH3; ALS2CR12; ALS2CR13; ALYREF; AMZ1_HUMAN; ANAPC11; ANKMY2; ANKRD13B; ANKRD13D; ANKRD18A; ANKRD31; ANKRD35; ANKRD44; ANKRD56; ANKS1B; ANUBL1; APOBEC1; APRV1_HUMAN; ARHGAP24; ARHGAP4; ARL10; ARM…	ACAP2; ACER2; ADRBK2; ALYREF; ANKRD13B; ANKRD13D; ASB1; ATG2B; BACE1; BAHD1; BEND4; BICD2; BMP2; BMS1; BTAF1; BTRC; C15orf39; C5orf64; CANX; CBWD1; CBWD5; CCND2; CCT7; CD226; CD47; CDC5L; CHEK1; COL4A1; CSE1L; CSF1; CSNK1A1; CTSZ; CWC25; DDX3X; DDX6; DGS2; DHX9; DIP2C; DMRT2; DNAJB9; DROSHA; EBNA1BP2; EDEM3; EEF1A1; EIF1AX; EIF6; ELF4; ELK3; EPHA4; FAHD2A; FAM160B1; FAM89A; FANCD2; FANCI; FBXL16;…	hsa-miR-505-3p	MIMAT0002876	chrX	-	139006319	139006340	MIMAT0002876_st	miRNA	Homo sapiens	chrX:139006319-139006340 (-)	22	CGUCAACACUUGCUGGUUUCCU	ENST00000370557 // sense // intron // 1; ENST00000485626 // sense // intron // 1; OTTHUMT00000058566 // sense // intron // 1; OTTHUMT00000058570 // sense // intron // 1		microcosm; MTI	ENST00000246222; ENST00000259219; ENST00000272598; ENST00000296662; ENST00000299866; ENST00000317182; ENST00000325677; ENST00000334139; ENST00000341370; ENST00000342551; ENST00000344149; ENST00000354259; ENST00000354683; ENST00000354937; ENST00000358277; ENST00000378018; ENST00000378296; ENST00000379337; ENST00000379444; ENST00000379462; ENST00000379801; ENST00000381513; ENST00000382170; ENST0000…	miRNA-4_0	2016-09-22	miRBase	3.75281	4.64759	2.65651	3.93873	3.95423	1.39909	2.76099	3.48112	2.10612	1.41639
20509235	2.01682	3.77498	0.887042	0.623675	F	F	-3.38266	0.00949589	0.110019	F	ABCC5; AJAP1; ALDOC; ANKRD11; ANKRD40; ARHGEF2; ARPC3; ARRB2; ASPH; ATG9A; BAK1; BARHL1; C6orf106; CALM3; CALR; CDK15; CLCN7; CREB1; CTDNEP1; E2F3; EIF1; EVI5L; FAM189B; FAM195B; FBLIM1; GJB7; GPN2; GPRC5A; HLA-DOA; HSD11B1L; IGF2; IP6K1; ITPRIPL2; KCNQ5; KRT8; LASP1; MAP3K9; MED28; MEX3A; MMP17; MSANTD3; MTA1; NAV1; NCS1; NFIC; NOS1AP; NRG4; NUP93; OLR1; PCP4L1; PDP2; PLAGL2; PLCG1; PLXND1; PNMA…	ABCC5; AJAP1; ALDOC; ANKRD11; ANKRD40; ARHGEF2; ARPC3; ARRB2; ASPH; ATG9A; BAK1; BARHL1; C6orf106; CALM3; CALR; CDK15; CLCN7; CREB1; CTDNEP1; E2F3; EIF1; EVI5L; FAM189B; FAM195B; FBLIM1; GJB7; GPN2; GPRC5A; HLA-DOA; HSD11B1L; IGF2; IP6K1; ITPRIPL2; KCNQ5; KRT8; LASP1; MAP3K9; MED28; MEX3A; MMP17; MSANTD3; MTA1; NAV1; NCS1; NFIC; NOS1AP; NRG4; NUP93; OLR1; PCP4L1; PDP2; PLAGL2; PLCG1; PLXND1; PNMA…	hsa-miR-1914-3p	MIMAT0007890	chr20	-	62572827	62572848	MIMAT0007890_st	miRNA	Homo sapiens	chr20:62572827-62572848 (-)	22	GGAGGGGUCCCGCACUGGGAGG	ENST00000354216 // sense // intron // 8; ENST00000358711 // sense // intron // 7; ENST00000369892 // sense // intron // 7; ENST00000369908 // sense // intron // 8; ENST00000430743 // sense // 5UTR // 1; OTTHUMT00000080236 // sense // intron // 8; OTTHUMT00000080240 // sense // 5UTR // 1	hsa-mir-647 // chr20:62573984-62574079 (-); hsa-mir-1914 // chr20:62572818-62572897 (-)	MTI		miRNA-4_0	2016-09-22	miRBase	2.35512	3.76019	3.20543	3.82619	3.74252	0.8227	2.45684	2.09014	1.43964	3.10987
20505609	0.670738	2.45352	0.543382	0.967828	F	T	-3.44089	0.0106154	0.120108	F	ANKRD13A; AR; ATP5S; AZIN1; C1D; C9orf170; EHD3; ERRFI1; FGF5; GDE1; GPR173; HINT1; IGF1R; KANSL1L; KCNK6; KCNQ5; KIAA1143; KLHL15; LCOR; LHFPL5; LINC00955; LRRC58; LSM3; MGRN1; NDUFC2-KCTD14; NUCKS1; OPCML; PDE6D; PHF7; PLIN3; PLP1; POLA2; PPP1R15B; PRKAA1; SMAD1; SMAD5; SPARC; SPOPL; SRSF2; TACR3; THBS1; TK1; UBXN2B; WDR82P1; ZFHX2; ZFX; ZNF107; ZNF195; ZNF208; ZNF268; ZNF704; ZNF711	ANKRD13A; AR; ATP5S; AZIN1; C1D; C9orf170; EHD3; ERRFI1; FGF5; GDE1; GPR173; HINT1; IGF1R; KANSL1L; KCNK6; KCNQ5; KIAA1143; KLHL15; LCOR; LHFPL5; LINC00955; LRRC58; LSM3; MGRN1; NDUFC2-KCTD14; NUCKS1; OPCML; PDE6D; PHF7; PLIN3; PLP1; POLA2; PPP1R15B; PRKAA1; SMAD1; SMAD5; SPARC; SPOPL; SRSF2; TACR3; THBS1; TK1; UBXN2B; WDR82P1; ZFHX2; ZFX; ZNF107; ZNF195; ZNF208; ZNF268; ZNF704; ZNF711	hsa-miR-675-3p	MIMAT0006790	chr11	-	2017998	2018017	MIMAT0006790_st	miRNA	Homo sapiens	chr11:2017998-2018017 (-)	20	CUGUAUGCCCUCACCGCUCA	ENST00000390168 // sense // exon // 1; ENST00000411754 // sense // exon // 2; ENST00000411861 // sense // exon // 1; ENST00000412788 // sense // exon // 1; ENST00000414790 // sense // exon // 1; ENST00000417089 // sense // exon // 1; ENST00000422826 // sense // exon // 1; ENST00000428066 // sense // intron // 1; ENST00000431095 // sense // exon // 2; ENST00000439725 // sense // exon // 1; ENST000…		MTI		miRNA-4_0	2016-09-22	miRBase	0.71965	2.2154	2.6403	3.35809	2.40839	0.84015	0.39858	1.7986	0.71965	0.59975
20535808	2.55314	4.35188	0.858303	0.421894	F	F	-3.47917	0.00345262	0.0528815	F			hsa-mir-663b	MI0006336	chr2	-	133014539	133014653	MI0006336_st	stem-loop	Homo sapiens	chr2:133014539-133014653 (-)	115	GGUGCCGAGGGCCGUCCGGCAUCCUAGGCGGGUCGCUGCGGUACCUCCCUCCUGUCUGUGGCGGUGGGAUCCCGUGGCCGUGUUUUCCUGGUGGCCCGGCCGUGCCUGAGGUUUC	ENST00000470729 // sense // intron // 1; OTTHUMT00000331354 // sense // intron // 1				miRNA-4_0	2016-09-22	miRBase	3.74755	4.30401	4.28136	4.54694	4.90101	2.45189	2.6403	2.93843	2.09372	4.32389
20525543	8.61839	10.4181	0.867603	0.327829	T	T	-3.48142	0.0031499	0.0494134	T	AAR2; ACIN1; ANKMY1; APPBP2; ARSA; ASB6; ASB7; ATP6AP1; ATXN7L3; AZF1; BARHL1; BEST3; C14orf180; C2orf48; CACNA1C; CALU; CASP16; CDCA3; CELF1; CHRNB2; CLCN7; CLMN; CX3CL1; DIP2A; EIF5; EPS15L1; EXOC7; FAM168A; FAM177A1; FAM3C; FBLIM1; FEM1A; FPR1; GABARAPL1; GLP1R; GMFB; GPR26; HES6; IP6K1; IQSEC3; IRAK4; ITGB1; ITPKB; JAK3; KAT6A; KDM6B; KIAA0195; KIAA1468; KIF3B; LRRC8B; MACROD2; MAT2A; MGST3; …	AAR2; ACIN1; ANKMY1; APPBP2; ARSA; ASB6; ASB7; ATP6AP1; ATXN7L3; AZF1; BARHL1; BEST3; C14orf180; C2orf48; CACNA1C; CALU; CASP16; CDCA3; CELF1; CHRNB2; CLCN7; CLMN; CX3CL1; DIP2A; EIF5; EPS15L1; EXOC7; FAM168A; FAM177A1; FAM3C; FBLIM1; FEM1A; FPR1; GABARAPL1; GLP1R; GMFB; GPR26; HES6; IP6K1; IQSEC3; IRAK4; ITGB1; ITPKB; JAK3; KAT6A; KDM6B; KIAA0195; KIAA1468; KIF3B; LRRC8B; MACROD2; MAT2A; MGST3; …	hsa-miR-6791-5p	MIMAT0027482	chr19	-	6736763	6736784	MIMAT0027482_st	miRNA	Homo sapiens	chr19:6736763-6736784 (-)	22	CCCCUGGGGCUGGGCAGGCGGA	ENST00000264080 // sense // intron // 1; ENST00000430424 // sense // intron // 1; ENST00000595108 // sense // intron // 1; ENST00000595620 // sense // intron // 1; ENST00000595908 // sense // intron // 1; ENST00000597043 // sense // exon // 1; ENST00000597298 // sense // intron // 1; ENST00000597706 // sense // intron // 1; ENST00000598052 // sense // intron // 1; ENST00000601402 // sense // exon…		MTI		miRNA-4_0	2016-09-22	miRBase	10.0052	10.3621	10.4333	10.4547	10.9244	8.36391	8.81144	8.63812	8.62683	10.5169
20538319	4.91043	6.71317	1.01014	0.335007	T	T	-3.48883	0.00865586	0.102966	T			hsa-mir-4466	MI0016817	chr6	-	157100812	157100865	MI0016817_st	stem-loop	Homo sapiens	chr6:157100812-157100865 (-)	54	ACGCGGGUGCGGGCCGGCGGGGUAGAAGCCACCCGGCCCGGCCCGGCCCGGCGA	ENST00000275248 // antisense // intron // 1; ENST00000346085 // antisense // intron // 1; ENST00000350026 // antisense // intron // 1; ENST00000367148 // antisense // intron // 1; ENST00000414678 // antisense // intron // 1; OTTHUMT00000042827 // antisense // intron // 1; OTTHUMT00000042831 // antisense // intron // 1; OTTHUMT00000372723 // antisense // intron // 1				miRNA-4_0	2016-09-22	miRBase	6.12678	6.64229	6.77663	6.69035	7.04706	4.2877	4.94755	5.19164	4.92606	6.96951
20519494	7.08773	8.89146	1.07823	0.301011	T	T	-3.49122	0.00524074	0.0720691	T	ABCC5; ABCF2; ADAMTS14; ADCY9; ADRA2B; AGO2; AP1G1; ARMC12; ARRB1; ASCL2; ASPH; B4GALT5; C12orf49; C19orf47; C9orf62; CACNA1C; CARD10; CASKIN1; CBS; CBX8; CDADC1; CDKN1A; CDKN1B; CELSR2; CLSTN1; COL1A2; COX15; CPNE2; CXorf36; DAZAP2; DIRAS1; DTX2; DYRK1B; EFNA1; EIF5AL1; ERC1; EVC; FAM127B; FAM168A; FASTK; FLOT1; FTSJ3; GNAI2; GOSR1; GPR173; GRINA; GTPBP4; GXYLT2; HAND2; HBS1L; HDAC5; HEXA; HIC2;…	ABCC5; ABCF2; ADAMTS14; ADCY9; ADRA2B; AGO2; AP1G1; ARMC12; ARRB1; ASCL2; ASPH; B4GALT5; C12orf49; C19orf47; C9orf62; CACNA1C; CARD10; CASKIN1; CBS; CBX8; CDADC1; CDKN1A; CDKN1B; CELSR2; CLSTN1; COL1A2; COX15; CPNE2; CXorf36; DAZAP2; DIRAS1; DTX2; DYRK1B; EFNA1; EIF5AL1; ERC1; EVC; FAM127B; FAM168A; FASTK; FLOT1; FTSJ3; GNAI2; GOSR1; GPR173; GRINA; GTPBP4; GXYLT2; HAND2; HBS1L; HDAC5; HEXA; HIC2;…	hsa-miR-1343-5p	MIMAT0027038	chr11	+	34963398	34963419	MIMAT0027038_st	miRNA	Homo sapiens	chr11:34963398-34963419 (+)	22	UGGGGAGCGGCCCCCGGGUGGG	ENST00000227868 // sense // intron // 2; ENST00000430469 // sense // intron // 2; ENST00000448838 // sense // intron // 2; ENST00000533262 // sense // intron // 1; ENST00000533550 // sense // intron // 2; OTTHUMT00000390015 // sense // intron // 2; OTTHUMT00000390016 // sense // intron // 2; OTTHUMT00000390017 // sense // intron // 2; OTTHUMT00000390018 // sense // intron // 2; OTTHUMT00000390019…		MTI		miRNA-4_0	2016-09-22	miRBase	8.90705	8.86561	9.02646	8.76235	9.52934	6.54699	6.9853	7.18635	7.09007	9.30037
20525593	9.41543	11.226	1.29363	0.283963	T	T	-3.50771	0.0115983	0.126481	T	AGPAT6; ASCL2; ATG2A; BHMT2; C10orf55; C19orf26; C3orf36; CASP16; CCDC64; CLCN7; DPF1; ENG; ENTPD5; FAM193A; FAM43A; FEM1A; FSCN1; FXYD1; GMDS; H2AFX; KCNK3; LEPROTL1; LYRM4; MAPK8IP2; MAPK8IP3; MARVELD1; MFI2; MIDN; MINK1; MSC; MSI1; NANOS1; NEUROD2; NRGN; OLR1; OTUB1; PCDHB2; PCGF3; PITX3; POU3F1; POU3F3; RAB11B; RASD1; RNF144B; RSBN1L; RXRB; SCAMP3; SESTD1; SHISA2; SIGLEC12; SKI; SLC10A7; SLC9…	AGPAT6; ASCL2; ATG2A; BHMT2; C10orf55; C19orf26; C3orf36; CASP16; CCDC64; CLCN7; DPF1; ENG; ENTPD5; FAM193A; FAM43A; FEM1A; FSCN1; FXYD1; GMDS; H2AFX; KCNK3; LEPROTL1; LYRM4; MAPK8IP2; MAPK8IP3; MARVELD1; MFI2; MIDN; MINK1; MSC; MSI1; NANOS1; NEUROD2; NRGN; OLR1; OTUB1; PCDHB2; PCGF3; PITX3; POU3F1; POU3F3; RAB11B; RASD1; RNF144B; RSBN1L; RXRB; SCAMP3; SESTD1; SHISA2; SIGLEC12; SKI; SLC10A7; SLC9…	hsa-miR-6816-5p	MIMAT0027532	chr22	-	20102249	20102269	MIMAT0027532_st	miRNA	Homo sapiens	chr22:20102249-20102269 (-)	21	UGGGGCGGGGCAGGUCCCUGC	ENST00000252136 // sense // intron // 6; ENST00000403707 // sense // intron // 7; ENST00000404751 // sense // intron // 6; ENST00000439169 // sense // intron // 6; ENST00000463710 // sense // intron // 2; ENST00000471040 // sense // intron // 2; ENST00000488335 // sense // intron // 1; ENST00000492988 // sense // intron // 4; ENST00000494820 // sense // intron // 4; OTTHUMT00000318168 // sense //…		MTI		miRNA-4_0	2016-09-22	miRBase	10.5935	11.2169	11.2028	11.2386	11.25	7.72545	9.39747	9.65269	9.20531	11.352
20501181	6.49809	8.30979	1.39488	0.781733	T	T	-3.51057	0.0220867	0.19012	T	A1A4W8_HUMAN; A4GNT; ABCB7; ABCC5; ABCC9; ABCD2; ABCE1; ACAT2; ACBD5; ACP6; ACPL2; ACSL3; ACSL4; ACTL6A; ACTL7B; ACTR10; ACVR1; ADA; ADAM23; ADAR; ADARB1; ADARB2; ADCY4; ADHFE1; ADM2; ADMR; ADRA1A; AFG3L2; AFTPH; AGO1; AGO3; AGT; AGXT2; AHI1; AHR; AKAP11; AKIRIN2; ALS2CR12; ANGEL2; ANKAR; ANKFY1; ANKRD25; ANKRD29; ANKRD32; ANKRD41; ANKRD50; ANKRD52; ANKRD9; ANXA10; AP1G2; APCDD1; APOM; ARCN1; ARH…	ABCD2; ACBD5; ACP6; ACPL2; ACSL4; ACVR1; ADAR; ADARB1; ADARB2; ADM2; AGO1; AGO3; AHR; AKAP11; AKIRIN2; ANKFY1; ANKRD29; ANKRD50; ANKRD52; ANKRD9; ARCN1; ARHGAP1; ARHGAP12; ARHGEF26; ARID4B; ARL1; ARL17B; ARL6IP1; ARRDC3; ASB16; ASB6; ASF1A; ATE1; ATF7IP; ATMIN; ATP6V0D1; ATP6V1B2; ATP6V1C1; BAHD1; BLCAP; BMP3; BNIP2; BRWD1; BTBD10; BTBD3; BTF3L4; BTG1; BTG3; C11ORF57; C12orf65; C16orf45; C16orf70…	hsa-miR-130b-3p	MIMAT0000691	chr22	+	22007643	22007664	MIMAT0000691_st	miRNA	Homo sapiens	chr22:22007643-22007664 (+)	22	CAGUGCAAUGAUGAAAGGGCAU	ENST00000498589 // sense // exon // 2; OTTHUMT00000102312 // sense // exon // 2	hsa-mir-130b // chr22:22007593-22007674 (+); hsa-mir-301b // chr22:22007270-22007347 (+)	microcosm; MTI	ENST00000269586; ENST00000314255; ENST00000314893; ENST00000316497; ENST00000317182; ENST00000320876; ENST00000328749; ENST00000329615; ENST00000332289; ENST00000332400; ENST00000338526; ENST00000340318; ENST00000341244; ENST00000342707; ENST00000355668; ENST00000378907; ENST00000379094; ENST00000388795; ENST00000236709; ENST00000253577; ENST00000373394; ENST00000334444; ENST00000326684; ENST0000…	miRNA-4_0	2016-09-22	miRBase	8.91837	7.91322	8.28893	8.46589	6.84655	4.21888	6.74535	6.52366	6.21285	8.09248
20500143	4.64361	6.45575	1.81603	0.379323	T	T	-3.51161	0.00621716	0.0816823	T	AADACL2; AADAT; ABHD11; ABHD12; ABHD5; ACBD5; ACSBG2; ACSL6; ADAMTS20; ADFP; ADSS; AFF2; AGGF1; AGPAT7; AHI1; AIFM3; AIM2; AKAP14; AKAP9; ALDH1A1; ALDH6A1; ALOXE3; ANKHD1; ANKRD37; ANKRD46; ANKZF1; ANR38_HUMAN; ANUBL1; AOAH; AP3B1; APEH; APOB; APOL5; APOO; ARAF; ARHGAP17; ARHGAP21; ARHGDIB; ARHGEF2; ARHGEF5; ARPC3; ARPM1_HUMAN; ARRDC1; ARSJ; ASCL4; ATAD2B; ATF3; ATP1A4; ATP2B3; ATP6V1B1; ATP6V1G3…	ADAMTS20; ADSS; AFF2; AP3B1; ARHGAP21; ARSJ; AZIN1; B3GALT5; BCLAF1; C1orf52; CAND1; CAPRIN1; CCDC113; CCDC93; CCNT2; CDH7; CEBPB; CPA4; CRISPLD2; DUSP1; EPHA4; ERBB2; F2RL2; FAM208A; FAM89A; GDNF; GOLT1B; GRPEL2; HNRNPA1; KIAA1244; KIF14; LMAN2; LMBR1; MAGEF1; MB21D2; MTRNR2L10; MTRNR2L11; MTRNR2L3; MTRNR2L7; NBPF3; NCKAP1L; PDE3A; PMAIP1; PNMA3; POLDIP2; RAB3GAP1; RAN; RCAN1; RPL10; RPN2; RPS24…	hsa-miR-22-5p	MIMAT0004495	chr17	-	1617246	1617267	MIMAT0004495_st	miRNA	Homo sapiens	chr17:1617246-1617267 (-)	22	AGUUCUUCAGUGGCAAGCUUUA	ENST00000334146 // sense // exon // 3; ENST00000362190 // sense // exon // 1; ENST00000570416 // sense // exon // 2; ENST00000571091 // sense // exon // 2; ENST00000571595 // sense // exon // 2; ENST00000573075 // sense // exon // 3; ENST00000573127 // sense // exon // 3; ENST00000574016 // sense // exon // 3; ENST00000574306 // sense // exon // 2; ENST00000575626 // sense // exon // 2; ENST00000…		microcosm; MTI	ENST00000290390; ENST00000309867; ENST00000327781; ENST00000334871; ENST00000341656; ENST00000359165; ENST00000378273; ENST00000379730; ENST00000382242; ENST00000382476; ENST00000382478; ENST00000382479; ENST00000382791; ENST00000383723; ENST00000356517; ENST00000337664; ENST00000353187; ENST00000222800; ENST00000376518; ENST00000376542; ENST00000376549; ENST00000013894; ENST00000375889; ENST0000…	miRNA-4_0	2016-09-22	miRBase	5.81522	6.7102	6.38987	6.77306	6.42808	0.65314	5.07081	4.60828	4.40063	4.62838
20536900	2.74058	4.56265	1.08137	0.549395	F	F	-3.53588	0.00930206	0.108445	F			hsa-mir-4674	MI0017305	chr9	-	139440625	139440711	MI0017305_st	stem-loop	Homo sapiens	chr9:139440625-139440711 (-)	87	CCCAGGCGCCCGCUCCCGACCCACGCCGCGCCGCCGGGUCCCUCCUCCCCGGAGAGGCUGGGCUCGGGACGCGCGGCUCAGCUCGGG	ENST00000429224 // antisense // exon // 1; OTTHUMT00000055084 // antisense // exon // 1				miRNA-4_0	2016-09-22	miRBase	3.67143	4.55016	4.59076	4.54922	5.21327	1.65862	3.05039	2.91191	2.51943	4.62719
20519510	1.16722	3.01239	0.83268	0.672684	F	F	-3.59295	0.0204826	0.181799	F	AGPAT6; ARGFX; ARHGAP18; ARPC1B; ATG2A; ATP6AP1; BARHL1; BCL7A; C19orf26; CALR; CCDC71L; CERS1; COX10; CS; DDX39B; EIF1; EIF5AL1; ELOF1; ENTPD5; EVI5L; FAM151B; FARSA; FEM1A; FXYD1; GNB2; H2AFX; HDGF; LYRM4; MAPK8IP2; MEN1; MIB2; MIDN; MSI1; MSN; MYH11; NACC1; NEUROD2; NFIX; NPBWR1; ONECUT3; PAX2; PCDHB2; QSOX2; RAB11B; RASD1; RRP7A; RUNX3; RXRB; SHISA2; SIGLEC12; SIK1; SIX5; SLC10A7; SLC12A5; ST…	AGPAT6; ARGFX; ARHGAP18; ARPC1B; ATG2A; ATP6AP1; BARHL1; BCL7A; C19orf26; CALR; CCDC71L; CERS1; COX10; CS; DDX39B; EIF1; EIF5AL1; ELOF1; ENTPD5; EVI5L; FAM151B; FARSA; FEM1A; FXYD1; GNB2; H2AFX; HDGF; LYRM4; MAPK8IP2; MEN1; MIB2; MIDN; MSI1; MSN; MYH11; NACC1; NEUROD2; NFIX; NPBWR1; ONECUT3; PAX2; PCDHB2; QSOX2; RAB11B; RASD1; RRP7A; RUNX3; RXRB; SHISA2; SIGLEC12; SIK1; SIX5; SLC10A7; SLC12A5; ST…	hsa-miR-4697-5p	MIMAT0019791	chr11	-	133768446	133768467	MIMAT0019791_st	miRNA	Homo sapiens	chr11:133768446-133768467 (-)	22	AGGGGGCGCAGUCACUGACGUG	OTTHUMT00000393284 // sense // exon // 1		MTI		miRNA-4_0	2016-09-22	miRBase	2.10272	3.18303	2.34851	3.34462	3.67267	1.14573	2.26348	1.17693	1.17732	2.96996
20500737	7.34852	9.20033	1.97554	0.337708	T	T	-3.60954	0.00902918	0.106011	T	A1L4H1_HUMAN; AASDHPPT; ABHD3; ACAD9; ACADM; ACP2; ACSBG2; ACSL4; ACSL6; ACSM3; ACTG1; ACTL6A; ACTR2; ACVR1; ACVR2B; ADAL; ADAMTS6; ADAMTSL1; ADD2; ADH1A; ADRA1A; AGPAT3; AGTPBP1; AGTR1; AHCY; AKAP14; ALDH1A1; ALK; ALKBH3; ALKBH4; AMD1; AMOT; ANKRD28; ANKRD29; ANP32A; ANXA2; ANXA4; AOAH; AOF1; APBA1; APC; APCDD1L; APOA1BP; APOLD1; ARF6; ARHGAP23; ARHGAP32; ARID1A; ARID2; ARID4B; ARL13B; ARL14EP; …	AASDHPPT; ACSL4; ACTR2; ADAMTSL1; ADH1A; ALK; ALKBH4; AMD1; ANKRD28; ANKRD29; ANXA2; APBA1; ARF6; ARHGAP32; ARID2; ARL13B; ARL14EP; ARL6IP6; ARR3; ART4; ASF1A; ATP6V0E1; B3GAT1; BDNF; BMPER; BNIP2; BRWD1; C6orf106; C8orf33; CA1; CALN1; CALU; CAMSAP2; CASP7; CC2D1B; CCDC169; CCNA2; CCNB1; CCSER2; CD164; CD226; CD55; CDH3; CDKN1A; CFTR; CHAC1; CHL1; CHRNA5; CMTM3; CNTNAP1; COX8C; CR2; CRK; CRTC1; C…	hsa-miR-132-3p	MIMAT0000426	chr17	-	1953223	1953244	MIMAT0000426_st	miRNA	Homo sapiens	chr17:1953223-1953244 (-)	22	UAACAGUCUACAGCCAUGGUCG		hsa-mir-212 // chr17:1953565-1953674 (-); hsa-mir-132 // chr17:1953202-1953302 (-)	microcosm; MTI; miRecords	ENST00000275609; ENST00000294635; ENST00000309178; ENST00000325371; ENST00000329904; ENST00000334932; ENST00000338465; ENST00000341350; ENST00000342643; ENST00000352293; ENST00000354937; ENST00000358357; ENST00000360199; ENST00000366854; ENST00000366891; ENST00000373527; ENST00000375374; ENST00000378377; ENST00000379867; ENST00000380598; ENST00000382695; ENST00000382716; ENST00000389623; ENST0000…	miRNA-4_0	2016-09-22	miRBase	8.6521	9.43816	9.21628	9.46959	9.01213	3.31712	8.47145	7.1772	7.57113	6.36069
20503886	3.86472	5.71889	1.62626	0.286066	T	T	-3.61545	0.00503806	0.0698654	T	ABCC11; ABCC12; ABTB1; ACAD10; ACAD11; ACRV1; ADAMTSL1; ADCK4; ADD2; ADPRHL2; ADRB1; AGO2; AIFM3; AJAP1; ALS2CR13; ANGPTL6; ANKRD2; ANKRD25; ANKRD42; ANKRD58; ANR52_HUMAN; ANXA11; AP3B2; APBA2; APC2; APOBEC3B; ARHGAP10; ARHGEF19; ARSA; ARSB; ASB4; ASB9; ASL; ASPH; ASTL; ATAD4; ATF3; ATG16L1; ATN1; ATP1B2; ATP2B2; ATP6V0E2; ATP6V1B1; ATXN7L2; ATXN7L3B; AURKC; AXUD1; B3GNT1; B3GNT6; BANF1; BAZ1B; B…	ABCC12; AGO2; ANXA11; APC2; ARSB; ATF3; ATN1; ATXN7L3B; BAZ1B; BEND4; BRD2; C16orf74; C5orf22; C9orf114; CAD; CAMK2A; CBX8; CDKN1A; CERK; CERS1; CHMP7; CHST6; CIAPIN1; COX15; CSPP1; CTRC; DDX24; DDX3X; DNTTIP2; EIF4E; EMC7; ENC1; EXTL3; FAM83G; FKBP1A; FOXE1; GATAD2B; GDI1; GPX1; GTF2IRD2; GTF2IRD2B; HEMK1; HES7; HIVEP3; HNRNPC; HOXB6; IL5RA; KDM4B; KIFC2; KXD1; LASP1; LDHA; LONP2; LZTR1; MAP7D2;…	hsa-miR-505-5p	MIMAT0004776	chrX	-	139006355	139006376	MIMAT0004776_st	miRNA	Homo sapiens	chrX:139006355-139006376 (-)	22	GGGAGCCAGGAAGUAUUGAUGU	ENST00000370557 // sense // intron // 1; ENST00000485626 // sense // intron // 1; OTTHUMT00000058566 // sense // intron // 1; OTTHUMT00000058570 // sense // intron // 1		microcosm; MTI	ENST00000275609; ENST00000301831; ENST00000303432; ENST00000306768; ENST00000315806; ENST00000321602; ENST00000333840; ENST00000356965; ENST00000359736; ENST00000370430; ENST00000373934; ENST00000379210; ENST00000381865; ENST00000356608; ENST00000361019; ENST00000313698; ENST00000264990; ENST00000315608; ENST00000276935; ENST00000327883; ENST00000324464; ENST00000264439; ENST00000235510; ENST0000…	miRNA-4_0	2016-09-22	miRBase	5.45566	5.79157	5.81006	5.71021	5.13589	0.58522	3.89387	4.19651	2.79732	4.652
20500144	10.598	12.4861	0.783121	0.184372	T	T	-3.70147	0.000163864	0.00455525	T	A1A5D9_HUMAN; A2A368_HUMAN; A4GNT; AADAC; ABCA4; ABCB11; ABCC10; ABCC11; ABCD4; ABHD12; ACAD10; ACADS; ACE; ACO2; ACTR10; ACTR6; ACVR1C; ACVRL1; ADAM10; ADCK2; ADCY6; ADRA1A; AGBL5; AHDC1; AHNAK2; AIG1; AKNA; ALKBH8; ALMS1; ALPK1; AMBP; AMFR; ANKHD1; ANKIB1; ANKS3; ANXA13; AP1B1; AP1M2; AP1S1; AP2A1; AP2M1; AP3B2; APBB2; APOA5; APOH; ARHGAP4; ARHGDIG; ARID5A; ARID5B; ARNTL; ARPC5; ARPC5L; ART1; A…	ACVR1C; ALMS1; ARID5B; ARPC5; BDNF; BMP6; BMP7; BMPR1B; BRWD3; BSG; BTF3; BTG1; BTN3A3; BUB1B; C15orf40; C1orf87; C5orf24; CAMK2N1; CCNT2; CD151; CDK6; CDKN1A; CHD9; CLPTM1L; CSF1R; CSNK2A1; CTC1; CYCS; CYR61; DCAF16; DDIT4; DDX6; DNHD1; E2F2; EDC3; EFR3B; ELP5; ERBB3; ESR1; FKBP5; FOXP1; FRAT2; FUBP1; GINS2; GLIS2; H3F3B; HDAC4; HDAC6; HIF1A; HMGB1; HNRNPA3; HSPA1B; HTR2C; IFT140; INSIG1; IRF5; …	hsa-miR-22-3p	MIMAT0000077	chr17	-	1617208	1617229	MIMAT0000077_st	miRNA	Homo sapiens	chr17:1617208-1617229 (-)	22	AAGCUGCCAGUUGAAGAACUGU	ENST00000334146 // sense // exon // 3; ENST00000362190 // sense // exon // 1; ENST00000570416 // sense // exon // 2; ENST00000571091 // sense // exon // 2; ENST00000571595 // sense // exon // 2; ENST00000573075 // sense // exon // 3; ENST00000573127 // sense // exon // 3; ENST00000574016 // sense // exon // 3; ENST00000574306 // sense // exon // 2; ENST00000575626 // sense // exon // 2; ENST00000…		microcosm; MTI; miRecords	ENST00000242475; ENST00000334716; ENST00000339579; ENST00000341817; ENST00000356730; ENST00000361014; ENST00000377365; ENST00000381684; ENST00000382979; ENST00000389347; ENST00000340777; ENST00000236709; ENST00000232892; ENST00000361520; ENST00000263817; ENST00000372530; ENST00000356608; ENST00000341826; ENST00000376542; ENST00000376549; ENST00000313698; ENST00000242592; ENST00000290866; ENST0000…	miRNA-4_0	2016-09-22	miRBase	12.2695	12.7523	12.502	12.55	12.3682	9.41585	11.1388	10.4493	10.4826	11.4514
20507742	9.65203	11.5403	1.10595	0.141707	T	T	-3.70199	0.00785813	0.0958697	T	ARHGEF18; MCL1; POU3F3	ARHGEF18; MCL1; POU3F3	hsa-miR-1469	MIMAT0007347	chr15	+	96876490	96876511	MIMAT0007347_st	miRNA	Homo sapiens	chr15:96876490-96876511 (+)	22	CUCGGCGCGGGGCGCGGGCUCC	ENST00000394166 // sense // intron // 1; ENST00000394171 // sense // intron // 1; ENST00000421109 // sense // intron // 1; ENST00000453270 // sense // 3UTR // 1; ENST00000559679 // sense // intron // 1; OTTHUMT00000313534 // sense // intron // 1; OTTHUMT00000415367 // sense // intron // 1; OTTHUMT00000415368 // sense // 3UTR // 1; OTTHUMT00000415373 // sense // intron // 1		MTI		miRNA-4_0	2016-09-22	miRBase	11.3252	11.4493	11.6088	11.5689	11.6855	8.92551	9.69925	10.0199	9.69332	11.8877
20505608	3.77953	5.68655	1.72069	0.764604	F	T	-3.75033	0.0167773	0.161378	F	AACS; AAK1; AARS; AARS2; ABCB8; ABHD12; ABHD9; ABL1; ACAD11; ACAD9; ACBD4; ACE; ACHE; ACOX3; ADA; ADAMTS13; ADAMTS9; ADCK1; ADPRHL1; ADRA1B; ADRBK1; AGO3; AHDC1; AKAP5; AKNA; ALDH3B2; ALG12; AMN; ANAPC2; ANG; ANKMY1; ANKRD24; ANKS1B; ANXA8; ANXA8L2; APOH; APR2_HUMAN; AQP8; ASB10; ASB9; ATP1A3; ATP1B4; ATP2C2; ATP5J2; ATP6V0B; AVP; AVPI1; AZGP1; AZU1; B3GNTL1; BAI1; BAPX1; BARHL1; BBC3; BCL7B; BCL…	AACS; AAK1; AGO3; AKAP5; ATP1B4; C1orf106; CALN1; CDC6; CNNM3; CYP51A1; DDA1; DIS3L; DNAJC10; DSTYK; ESYT2; F2R; FITM2; FLG2; FNDC3B; FUT11; GGA2; GMEB1; HSD17B12; INMT; KIF1C; KMT2D; LYRM4; MAFF; MICAL2; MINOS1; MITF; NAGK; NFX1; NOMO1; PRPF6; RB1; REXO1; RUNX1; SCD5; STRIP2; STX4; TFDP2; TGFBI; TMEM55A; VCPIP1; WDR17; ZNF556; ZSCAN22	hsa-miR-675-5p	MIMAT0004284	chr11	-	2018030	2018052	MIMAT0004284_st	miRNA	Homo sapiens	chr11:2018030-2018052 (-)	23	UGGUGCGGAGAGGGCCCACAGUG	ENST00000390168 // sense // exon // 1; ENST00000411754 // sense // exon // 2; ENST00000411861 // sense // exon // 1; ENST00000412788 // sense // exon // 1; ENST00000414790 // sense // exon // 1; ENST00000417089 // sense // exon // 1; ENST00000422826 // sense // exon // 1; ENST00000428066 // sense // intron // 1; ENST00000431095 // sense // exon // 2; ENST00000439725 // sense // exon // 1; ENST000…		microcosm; MTI; miRecords	ENST00000330683; ENST00000332400; ENST00000338567; ENST00000338633; ENST00000358418; ENST00000366670; ENST00000371865; ENST00000372591; ENST00000374860; ENST00000379867; ENST00000380468; ENST00000381960; ENST00000382252; ENST00000388802; ENST00000261772; ENST00000244571; ENST00000377904; ENST00000339157; ENST00000376517; ENST00000376518; ENST00000221730; ENST00000372348; ENST00000383282; ENST0000…	miRNA-4_0	2016-09-22	miRBase	5.13194	4.96396	6.22713	6.79165	5.58755	1.1288	3.91038	5.93017	3.7922	3.18301
20519498	5.07547	6.99634	1.86761	0.391909	T	T	-3.78649	0.0258902	0.210901	T	AGO1; ALDH9A1; BTBD19; CCDC30; COX6B1; CYP4A11; CYP4A22; DCTN4; DKK3; DNAJC8; ENTPD7; FCF1; GAS2L3; GJD3; IGSF3; KIF18B; NDST1; NFAT5; NFIC; NHS; PKP1; PTP4A1; PYURF; REST; RIMBP3C; SERTAD3; SFT2D3; SH3RF1; SLC1A5; STK40; SUGT1; TFAP2C; TMEM248; UBALD1; UNC93A; UTP15; VASN; ZC3H10; ZC3H4; ZNRF1; ZSWIM1; ZSWIM4	AGO1; ALDH9A1; BTBD19; CCDC30; COX6B1; CYP4A11; CYP4A22; DCTN4; DKK3; DNAJC8; ENTPD7; FCF1; GAS2L3; GJD3; IGSF3; KIF18B; NDST1; NFAT5; NFIC; NHS; PKP1; PTP4A1; PYURF; REST; RIMBP3C; SERTAD3; SFT2D3; SH3RF1; SLC1A5; STK40; SUGT1; TFAP2C; TMEM248; UBALD1; UNC93A; UTP15; VASN; ZC3H10; ZC3H4; ZNRF1; ZSWIM1; ZSWIM4	hsa-miR-4690-5p	MIMAT0019779	chr11	+	65403781	65403802	MIMAT0019779_st	miRNA	Homo sapiens	chr11:65403781-65403802 (+)	22	GAGCAGGCGAGGCUGGGCUGAA	ENST00000355703 // sense // intron // 33; ENST00000439247 // sense // intron // 13; OTTHUMT00000390321 // sense // intron // 33; OTTHUMT00000390324 // sense // intron // 13		MTI		miRNA-4_0	2016-09-22	miRBase	6.47687	6.667	7.06721	7.24783	7.4091	2.2128	4.9677	5.04087	5.22854	7.47578
20504274	7.51984	9.44193	1.78793	0.664205	T	T	-3.78971	0.0126981	0.134646	T	A0PJW7_HUMAN; AAED1; AARS; AATK; ABCA3; ABCC11; ABCF2; ABR; ACAA1; ACAA2; ACACB; ACADL; ACAN; ACAT2; ACOT6; ACP5; ACTC1; ACTN4; ACVRL1; ADAM10; ADAMTS4; ADAMTSL1; ADARB2; ADAT1; ADCK4; ADCK5; ADCY3; ADM; ADRA1A; ADSSL1; AEN; AGBL5; AGMAT; AKAP10; AKAP8; AKR1CL2; AKR1D1; ALDH3B1; ALDH9A1; ALDOA; ALG14; ALKBH5; AMIGO1; AMPD1; ANK3; ANKHD1; ANKIB1; ANKRD24; ANKRD52; ANP32E; AOAH; AP1B1; AP1S3; AP2A2…	AAED1; ABCA3; ABCF2; ABR; ACAA1; ACTN4; ADAM10; ADAT1; ADCK4; AEN; AGBL5; AGMAT; AKAP10; AKAP8; ALDOA; ALG14; AMIGO1; ANKIB1; ANKRD52; ANP32E; AP1B1; AP2A2; AP5Z1; APOLD1; APPL1; ARF1; ARFGEF2; ARID1B; ARL6IP4; ARNTL2; ASF1B; ASGR2; ATF7IP; ATOX1; ATP13A1; ATP2A2; ATP2B4; ATP5G3; ATP7A; ATXN1; AURKA; BAG6; BAK1; BAZ2B; BBX; BCAT1; BCAT2; BCKDK; BCL11B; BCL2L11; BICD2; BMP8A; BMPR1A; BMPR2; BRD8; …	hsa-miR-92b-3p	MIMAT0003218	chr1	+	155165028	155165049	MIMAT0003218_st	miRNA	Homo sapiens	chr1:155165028-155165049 (+)	22	UAUUGCACUCGUCCCGGCCUCC			microcosm; MTI; miRecords	ENST00000243913; ENST00000253803; ENST00000285745; ENST00000299866; ENST00000303758; ENST00000315233; ENST00000331798; ENST00000334441; ENST00000338344; ENST00000339991; ENST00000341827; ENST00000342276; ENST00000343738; ENST00000354385; ENST00000360216; ENST00000360436; ENST00000369142; ENST00000372492; ENST00000372591; ENST00000377299; ENST00000377370; ENST00000378753; ENST00000378960; ENST0000…	miRNA-4_0	2016-09-22	miRBase	9.45146	9.19452	9.45579	9.4202	7.91514	3.78234	8.41197	7.62878	6.68259	7.41849
20500774	0.903435	2.84043	0.328639	0.461263	F	F	-3.82909	6.54263e-06	0.00031389	F	ABI2; ACIN1; ACVR2B; ARC; ASCL2; ATP1B4; C1orf229; CRTAP; CYP2W1; E2F2; EXT1; EXTL3; FADS6; FAM127B; FAM19A3; FASTK; FOLR1; HNRNPUL1; ING1; INSIG1; KIAA1191; KIAA1456; LONRF2; LRRC3C; LSM14A; MTL5; NOVA2; NPAP1; PAICS; PDP2; PEX26; POLL; PPP1R14C; PPP2R5C; PXDC1; PXMP4; PYGO1; RNF152; RPL12; RRAGC; SCOC; SHMT1; SHMT2; SLC25A33; SYT2; TM6SF2; TMED8; TMEM184A; TXNRD3NB; UPP2; VHLL; WNK1; WNK2; ZBTB…	ABI2; ACIN1; ACVR2B; ARC; ASCL2; ATP1B4; C1orf229; CRTAP; CYP2W1; E2F2; EXT1; EXTL3; FADS6; FAM127B; FAM19A3; FASTK; FOLR1; HNRNPUL1; ING1; INSIG1; KIAA1191; KIAA1456; LONRF2; LRRC3C; LSM14A; MTL5; NOVA2; NPAP1; PAICS; PDP2; PEX26; POLL; PPP1R14C; PPP2R5C; PXDC1; PXMP4; PYGO1; RNF152; RPL12; RRAGC; SCOC; SHMT1; SHMT2; SLC25A33; SYT2; TM6SF2; TMED8; TMEM184A; TXNRD3NB; UPP2; VHLL; WNK1; WNK2; ZBTB…	hsa-miR-134-3p	MIMAT0026481	chr14	+	101521069	101521091	MIMAT0026481_st	miRNA	Homo sapiens	chr14:101521069-101521091 (+)	23	CCUGUGGGCCACCUAGUCACCAA	ENST00000385258 // sense // exon // 1	hsa-mir-134 // chr14:101521024-101521096 (+); hsa-mir-154 // chr14:101526092-101526175 (+); hsa-mir-377 // chr14:101528387-101528455 (+); hsa-mir-381 // chr14:101512257-101512331 (+); hsa-mir-382 // chr14:101520643-101520718 (+); hsa-mir-485 // chr14:101521756-101521828 (+); hsa-mir-487a // chr14:101518783-101518862 (+); hsa-mir-496 // chr14:101526910-101527011 (+); hsa-mir-539 // chr14:101513658…	MTI		miRNA-4_0	2016-09-22	miRBase	2.75786	2.5501	3.44499	3.22525	2.34131	1.27279	0.90458	1.02949	0.39593	0.73423
20504298	8.05614	10.0016	0.386745	0.310491	T	T	-3.85175	3.54469e-06	0.000183469	T	ABCA12; ABCA4; ABCA7; ABCC2; ABHD9; ABLIM2; ACBD4; ACOX2; ACSM1; ACSS1; ACTR3B; ACVRL1; ADAM17; ADAM32; ADAMTS16; ADAMTS17; ADAMTS2; ADAMTS6; ADAMTSL4; ADM; ADPRHL2; ADRA1A; AGTRAP; AIFM1; AKR1CL1; AKR7A2; ALDH16A1; ALOX12; ALOX5AP; AMOTL1; ANGPTL6; ANKRD22; ANKRD53; ANKS1B; ANKS6; ANP32E; ANXA2P1; AP1M2; AP2A1; AP2S1; APBB1IP; APOC2; AQP7; AQR; ARD1A; ARHGAP12; ARHGAP8; ARHGAP9; ARHGDIA; ARHGEF4…	C2orf72; CKS2; CPLX2; CUL2; EGFR; EP300; IGLON5; IRF4; KCNK10; LHFPL3; MESDC1; MKRN1; PDZD2; PEAK1; PHEX; RAC1; RXRA; TMEM178B; USP31	hsa-miR-574-3p	MIMAT0003239	chr4	+	38869713	38869734	MIMAT0003239_st	miRNA	Homo sapiens	chr4:38869713-38869734 (+)	22	CACGCUCAUGCACACACCCACA	ENST00000358869 // sense // intron // 1; ENST00000510213 // sense // intron // 1; ENST00000515037 // sense // intron // 1; OTTHUMT00000250436 // sense // intron // 1; OTTHUMT00000360578 // sense // intron // 1; OTTHUMT00000360580 // sense // intron // 1		microcosm; MTI	ENST00000275609; ENST00000290559; ENST00000310579; ENST00000312214; ENST00000314747; ENST00000326382; ENST00000327647; ENST00000327881; ENST00000334932; ENST00000342416; ENST00000342830; ENST00000342899; ENST00000345111; ENST00000359132; ENST00000369594; ENST00000372591; ENST00000377217; ENST00000377415; ENST00000377421; ENST00000377423; ENST00000378187; ENST00000378889; ENST00000378907; ENST0000…	miRNA-4_0	2016-09-22	miRBase	9.7126	10.2168	10.0432	10.2299	9.5364	8.09445	7.77912	8.58101	7.5899	8.22123
20506768	0.886697	2.83891	0.240704	0.779459	F	T	-3.86967	0.000612682	0.0129448	F	AAMP; AATF; ABHD14B; ABLIM1; ACIN1; ACTG1; ACTN4; ADAR; AGPAT6; AKIP1; AKR1B1; ALDH1B1; ANTXR1; AP2M1; ARHGEF28; ARL6IP4; ASCC3; ASTL; ATP2A2; ATP6AP2; ATP9A; ATXN2; ATXN7L3B; AVL9; BAG6; BIRC5; BLMH; BRMS1L; C12orf29; C1orf43; C3orf36; C9orf69; CABIN1; CACNG8; CCDC47; CCDC86; CDC73; CDCA3; CEBPA; CENPF; CHD3; CHEK1; CIRH1A; CKAP4; CNBP; CNTNAP3; CPSF3L; CSDE1; CTDNEP1; CTNNB1; CXCL10; CYB5B; DDT…	AAMP; AATF; ABHD14B; ABLIM1; ACIN1; ACTG1; ACTN4; ADAR; AGPAT6; AKIP1; AKR1B1; ALDH1B1; ANTXR1; AP2M1; ARHGEF28; ARL6IP4; ASCC3; ASTL; ATP2A2; ATP6AP2; ATP9A; ATXN2; ATXN7L3B; AVL9; BAG6; BIRC5; BLMH; BRMS1L; C12orf29; C1orf43; C3orf36; C9orf69; CABIN1; CACNG8; CCDC47; CCDC86; CDC73; CDCA3; CEBPA; CENPF; CHD3; CHEK1; CIRH1A; CKAP4; CNBP; CNTNAP3; CPSF3L; CSDE1; CTDNEP1; CTNNB1; CXCL10; CYB5B; DDT…	hsa-miR-1226-3p	MIMAT0005577	chr3	+	47891098	47891119	MIMAT0005577_st	miRNA	Homo sapiens	chr3:47891098-47891119 (+)	22	UCACCAGCCCUGUGUUCCCUAG	ENST00000348968 // sense // intron // 21; ENST00000395745 // sense // intron // 21; ENST00000445061 // sense // intron // 20; ENST00000446256 // sense // intron // 21; ENST00000457607 // sense // intron // 17; OTTHUMT00000257495 // sense // intron // 20; OTTHUMT00000346135 // sense // intron // 21; OTTHUMT00000346137 // sense // intron // 21; OTTHUMT00000346139 // sense // intron // 17		MTI		miRNA-4_0	2016-09-22	miRBase	2.55791	3.1337	1.16777	2.91238	2.78468	0.93289	0.64549	0.69465	0.92358	1.25172
20501176	9.14298	11.1226	0.556534	0.298398	T	T	-3.94397	1.73881e-05	0.000758833	T	A1A4G5_HUMAN; ABCG1; ABHD9; ACAT1; ACOT11; ACTG1; ACTR1B; ADAM8; ADAT1; AFAP1L2; AFF4; AGPAT6; AHCYL1; AHSA1; AICDA; AIFM2; AIM1L; AJAP1; AKAP1; ALDH1B1; ALDH4A1; ALG12; AMBN; ANKRD10; ANKRD13D; ANKS1B; AP1M1; AP1M2; AP1S3; APBA3; AQP7; ARF5; ARHGEF10; ARID3A; ARL4D; ARNTL; ARRDC2; ARSG; ART3; ASB13; ASNS; ATG16L2; ATOH8; ATP11C; ATP13A4; ATP1A2; ATP5F1; ATP6V0B; ATP6V0D1; ATP9A; BCDIN3D; BCL2L11…	ACTG1; ACTR1B; AHSA1; ALDH1B1; CAMSAP3; CHEK1; CNTNAP2; DDHD2; DDX39A; DHFR; DYRK1A; EDC3; EDF1; EEF2; EIF4A3; ENO2; ETV6; FAM171A2; FAM8A1; GRHL1; H2AFZ; HIST1H1C; HK1; HOXA3; IGF2BP1; KBTBD8; MCM3; MFN2; MTOR; ND6; NPDC1; OAT; PIP4K2B; PLA2G4F; PPP1CB; RAVER2; RNF213; RPS10; RPS2; SMARCA5; SMPDL3B; SP1; TANC2; TMEM127; TMEM30A; TRPS1; UBL7; WDR48	hsa-miR-99b-5p	MIMAT0000689	chr19	+	52195871	52195892	MIMAT0000689_st	miRNA	Homo sapiens	chr19:52195871-52195892 (+)	22	CACCCGUAGAACCGACCUUGCG	ENST00000602324 // antisense // intron // 1; OTTHUMT00000467329 // antisense // intron // 1	hsa-let-7e // chr19:52196039-52196117 (+); hsa-mir-125a // chr19:52196507-52196592 (+); hsa-mir-99b // chr19:52195865-52195934 (+)	microcosm; MTI	ENST00000290559; ENST00000308338; ENST00000329491; ENST00000338647; ENST00000342709; ENST00000343465; ENST00000343518; ENST00000344536; ENST00000358381; ENST00000369142; ENST00000370599; ENST00000372937; ENST00000375232; ENST00000378007; ENST00000378187; ENST00000379728; ENST00000380543; ENST00000380676; ENST00000380677; ENST00000388802; ENST00000383693; ENST00000347800; ENST00000221730; ENST0000…	miRNA-4_0	2016-09-22	miRBase	11.1534	10.9775	11.113	11.2794	10.5086	8.16013	9.21686	9.25665	8.87408	9.63963
20519565	2.24794	4.23176	1.3587	0.599867	F	T	-3.95539	0.00912159	0.106823	F	ABHD14B; ABHD2; ADO; AEN; AHCYL2; ALDH3B1; ALPK3; ANGEL1; ANKRD45; APH1A; AR; ARIH1; ARL6IP4; ARRB2; ASXL3; AZIN1; B3GALNT2; BBC3; BCL2L13; BCL2L2-PABPN1; C14orf1; C19orf47; C20orf96; C3orf36; CACNB1; CCDC137; CDK14; CDT1; CITED4; CNKSR3; CNOT6L; COL1A2; CRTC2; CSNK2A1; DCAF16; DDX11; DPM2; DRAXIN; DUSP9; DYNAP; E2F3; EIF4H; EMX1; EPB41L4B; EPT1; FBXL18; FEM1A; FKBP1A; FN3K; FOSL1; FRK; FXYD1; GB…	ABHD14B; ABHD2; ADO; AEN; AHCYL2; ALDH3B1; ALPK3; ANGEL1; ANKRD45; APH1A; AR; ARIH1; ARL6IP4; ARRB2; ASXL3; AZIN1; B3GALNT2; BBC3; BCL2L13; BCL2L2-PABPN1; C14orf1; C19orf47; C20orf96; C3orf36; CACNB1; CCDC137; CDK14; CDT1; CITED4; CNKSR3; CNOT6L; COL1A2; CRTC2; CSNK2A1; DCAF16; DDX11; DPM2; DRAXIN; DUSP9; DYNAP; E2F3; EIF4H; EMX1; EPB41L4B; EPT1; FBXL18; FEM1A; FKBP1A; FN3K; FOSL1; FRK; FXYD1; GB…	hsa-miR-4725-3p	MIMAT0019844	chr17	+	29902345	29902366	MIMAT0019844_st	miRNA	Homo sapiens	chr17:29902345-29902366 (+)	22	UGGGGAAGGCGUCAGUGUCGGG	ENST00000412403 // sense // intron // 2; OTTHUMT00000256194 // sense // intron // 2	hsa-mir-365b // chr17:29902430-29902540 (+); hsa-mir-4725 // chr17:29902288-29902377 (+)	MTI		miRNA-4_0	2016-09-22	miRBase	3.99648	4.05	3.5522	4.86555	4.93842	0.64757	2.99363	1.86745	2.04499	4.28583
20504273	5.9362	7.93022	1.4084	0.309284	T	T	-3.98346	0.00939703	0.109309	T	ABCD1; ABHD8; ABI3; ABO; ACADVL; ACO2; ACOX1; ACSL6; ADRM1; AFAP1; AGER; AGPAT3; AGXT; AHRR; AHSA1; AK1; AKR1B1; AKT1S1; AKT2; AKT3; ALOX12B; ALOX5; ALPI; ALPPL2; ANAPC2; ANKRD54; ANKS1B; ANTXR2; APBA2BP; APOA2; APOA4; APOBEC3B; AQP7; ARHGAP39; ARHGAP8; ARHGDIA; ARHGDIB; ARHGDIG; ARHGEF1; ARID1A; ARS2_HUMAN; ARSG; ATHL1; ATP13A2; ATP1A3; ATP2A1; ATP5B; ATXN2L; B3GALNT2; B4GALNT3; B4GALNT4; BAD; B…	ACOX1; AKT2; ARHGAP39; B3GALNT2; BCL7B; C4orf32; CACNG8; CALU; CDCA4; CNBP; DDT; DLST; ERCC6L; FAHD1; FAM186A; FBXL8; FIBCD1; FKRP; FN3K; GATAD2A; GCK; GLTSCR1; GNL3L; GPATCH3; GPI; HIST1H2AJ; HIST1H2BO; HIVEP3; INVS; KHSRP; KIAA1671; MID1IP1; MNT; MON1B; MRPL34; NDE1; PIEZO1; PRICKLE1; RAB11B; RNASEK; RNF146; SAMD4B; SLC7A5; SRCIN1; SRGAP1; THAP8; USP6NL	hsa-miR-92b-5p	MIMAT0004792	chr1	+	155164987	155165008	MIMAT0004792_st	miRNA	Homo sapiens	chr1:155164987-155165008 (+)	22	AGGGACGGGACGCGGUGCAGUG			microcosm; MTI	ENST00000304108; ENST00000319374; ENST00000338633; ENST00000339001; ENST00000339128; ENST00000340442; ENST00000359561; ENST00000372320; ENST00000375374; ENST00000376053; ENST00000378644; ENST00000378907; ENST00000380543; ENST00000381960; ENST00000370129; ENST00000247706; ENST00000225941; ENST00000319858; ENST00000319878; ENST00000322910; ENST00000356839; ENST00000216254; ENST00000379240; ENST0000…	miRNA-4_0	2016-09-22	miRBase	7.64912	7.68752	7.90892	8.13606	8.38236	4.3944	5.99694	5.93476	5.87781	8.32219
20519074	1.17353	3.17188	0.674292	1.03281	F	F	-3.99542	0.00226925	0.0377569	F	ACTG1; ADD3; APOL6; ARPC2; BAG4; BAZ2A; BTBD1; C9orf170; CBS; CHAC1; CSDE1; CTNND1; DNAJA1; DPP8; ERVMER34-1; ETS1; KBTBD11; KIAA1958; KLHL15; LDLRAD4; MARCH9; MEAF6; MRPS23; NGDN; NOL4; PAK7; PPIB; PRPF40A; RBBP4; RBM28; RNF11; RPUSD2; SDR16C5; SFMBT2; SIT1; SLC16A1; SVOP; SYNJ2BP; TET3; TMC5; TMEM184B; TMEM2; TNFRSF10D; WDR41; WNT9A; ZBTB43; ZDHHC18; ZNF28; ZNF786; ZWINT	ACTG1; ADD3; APOL6; ARPC2; BAG4; BAZ2A; BTBD1; C9orf170; CBS; CHAC1; CSDE1; CTNND1; DNAJA1; DPP8; ERVMER34-1; ETS1; KBTBD11; KIAA1958; KLHL15; LDLRAD4; MARCH9; MEAF6; MRPS23; NGDN; NOL4; PAK7; PPIB; PRPF40A; RBBP4; RBM28; RNF11; RPUSD2; SDR16C5; SFMBT2; SIT1; SLC16A1; SVOP; SYNJ2BP; TET3; TMC5; TMEM184B; TMEM2; TNFRSF10D; WDR41; WNT9A; ZBTB43; ZDHHC18; ZNF28; ZNF786; ZWINT	hsa-miR-3972	MIMAT0019357	chr1	+	17604443	17604464	MIMAT0019357_st	miRNA	Homo sapiens	chr1:17604443-17604464 (+)	22	CUGCCAGCCCCGUUCCAGGGCA	ENST00000375460 // sense // intron // 13; OTTHUMT00000006805 // sense // intron // 13		MTI		miRNA-4_0	2016-09-22	miRBase	4.8012	3.24686	2.31419	3.42554	2.26949	0.98727	1.66242	0.32792	0.97871	2.06614
20535210	0.710806	2.71423	0.382214	0.503591	F	T	-4.0095	3.19663e-05	0.00128226	F			hsa-mir-503	MI0003188	chrX	-	133680358	133680428	MI0003188_st	stem-loop	Homo sapiens	chrX:133680358-133680428 (-)	71	UGCCCUAGCAGCGGGAACAGUUCUGCAGUGAGCGAUCGGUGCUCUGGGGUAUUGUUUCCGCUGCCAGGGUA	ENST00000414769 // sense // intron // 1; ENST00000440570 // sense // intron // 1; ENST00000441492 // sense // intron // 1; OTTHUMT00000058369 // sense // intron // 1; OTTHUMT00000058370 // sense // intron // 1; OTTHUMT00000058372 // sense // intron // 1	hsa-mir-424 // chrX:133680644-133680741 (-); hsa-mir-450a-1 // chrX:133674371-133674461 (-); hsa-mir-450a-2 // chrX:133674538-133674637 (-); hsa-mir-503 // chrX:133680358-133680428 (-); hsa-mir-542 // chrX:133675371-133675467 (-); hsa-mir-450b // chrX:133674215-133674292 (-)			miRNA-4_0	2016-09-22	miRBase	3.45586	2.8521	2.44884	2.75998	2.10321	0.67386	0.59939	0.87271	0.71286	1.53964
20519680	1.45496	3.49201	0.546046	0.561737	F	F	-4.10404	0.000193778	0.0052854	F	CCDC174; CRTC1; ERVV-1; FRMD8; FUBP1; GTPBP10; KIAA1614; MIB2; PCBP2; PRLR; PTCH2; REPIN1; RPL35; TVP23C; ULBP3	CCDC174; CRTC1; ERVV-1; FRMD8; FUBP1; GTPBP10; KIAA1614; MIB2; PCBP2; PRLR; PTCH2; REPIN1; RPL35; TVP23C; ULBP3	hsa-miR-4787-3p	MIMAT0019957	chr3	+	50712561	50712584	MIMAT0019957_st	miRNA	Homo sapiens	chr3:50712561-50712584 (+)	24	GAUGCGCCGCCCACUGCCCCGCGC			MTI		miRNA-4_0	2016-09-22	miRBase	2.49247	4.02989	3.37288	3.59589	3.45702	1.06964	1.74364	1.40392	1.21747	2.44203
20504390	1.78302	3.8345	1.25581	0.273774	F	F	-4.14533	0.0127986	0.135553	F	ABCA2; ABCB8; ABCC10; ABCC11; ABP1; ABTB2; ACADS; ACADVL; ACCN2; ACPP; ACPT; ACVRL1; ADAMTS14; ADARB1; AGTRAP; AGXT; AHNAK2; AIF1; AIFM3; AIM1L; AKR1CL2; ALKBH6; ALPI; ANKRD11; ANKRD27; ANPEP; ANR52_HUMAN; AP2A2; APLP1; APOBEC3D; APOC2; AQP7; AR; ARID5A; ARL8A; ARVCF; ATG9A; ATL3; ATP10A; ATP13A2; ATP6V0C; ATP6V0D1; AVPR1B; AVPR2; AZI1; BAD; BAI1; BARX1; BATF; BAX; BCAT2; BEST1; BIN1; BMP1; BMP7;…	ACPP; ADAMTS14; ALPI; AR; ARL8A; ATL3; BMP7; C8orf17; CALR; CCNF; CD40LG; CERS1; CHST6; CLASP1; CLSTN1; COL4A1; CYBRD1; DPY19L1; EFNA1; ENTPD5; FAM127B; FAM167B; FAM193A; FNBP1; HNRNPAB; HOXA13; HOXB5; IP6K1; KCNC3; KIF18B; LRRC58; METTL6; NCEH1; NDUFA12; NRBP1; ORMDL3; PCDHB2; PHF8; PPP1R9B; PRPF4B; PRX; RAP1GAP2; RASA4; RBFOX2; RNF144B; RTBDN; RUNX3; SHISA2; SLC47A1; SP7; STMN3; TAOK1; TBXA2R; …	hsa-miR-637	MIMAT0003307	chr19	-	3961427	3961450	MIMAT0003307_st	miRNA	Homo sapiens	chr19:3961427-3961450 (-)	24	ACUGGGGGCUUUCGGGCUCUGCGU	ENST00000301264 // sense // intron // 5; ENST00000545797 // sense // intron // 6; ENST00000595279 // sense // exon // 1; OTTHUMT00000457817 // sense // intron // 6; OTTHUMT00000457878 // sense // exon // 1		microcosm; MTI	ENST00000329493; ENST00000331447; ENST00000340814; ENST00000354756; ENST00000382498; ENST00000383490; ENST00000383735; ENST00000341511; ENST00000355090; ENST00000358849; ENST00000372530; ENST00000356608; ENST00000360937; ENST00000298992; ENST00000242592; ENST00000322910; ENST00000356839; ENST00000228468; ENST00000270593; ENST00000267008; ENST00000389862; ENST00000376627; ENST00000307503; ENST0000…	miRNA-4_0	2016-09-22	miRBase	3.43332	4.11246	3.72273	4.05589	3.81777	1.11201	1.76147	2.22408	1.8606	4.4005
20519525	8.14382	10.2192	2.19743	0.334289	T	T	-4.2145	0.0227586	0.193922	T	APOBEC3D; ARHGAP35; C22orf24; C3orf36; CCDC47; COX6B1; CPNE5; CYP2B6; DLX2; DTX2; FADS1; FBXO48; FLYWCH2; FRMPD4; FSCN1; ICAM5; IGF2; JUND; KCNK3; LDHD; LSM3; MOB3C; NKX2-3; NXN; PITX1; PPP3R1; RAB15; RBM41; SMCR8; SNN; SPTY2D1; SUSD2; SYT7; TMEM127; UACA; VAV3	APOBEC3D; ARHGAP35; C22orf24; C3orf36; CCDC47; COX6B1; CPNE5; CYP2B6; DLX2; DTX2; FADS1; FBXO48; FLYWCH2; FRMPD4; FSCN1; ICAM5; IGF2; JUND; KCNK3; LDHD; LSM3; MOB3C; NKX2-3; NXN; PITX1; PPP3R1; RAB15; RBM41; SMCR8; SNN; SPTY2D1; SUSD2; SYT7; TMEM127; UACA; VAV3	hsa-miR-4707-5p	MIMAT0019807	chr14	-	23426207	23426229	MIMAT0019807_st	miRNA	Homo sapiens	chr14:23426207-23426229 (-)	23	GCCCCGGCGCGGGCGGGUUCUGG	ENST00000206474 // sense // 5UTR // 1; ENST00000342454 // sense // 5UTR // 1; ENST00000347758 // sense // 5UTR // 1; ENST00000397409 // sense // 5UTR // 1; ENST00000490506 // sense // 5UTR // 1; ENST00000541587 // sense // 5UTR // 1; ENST00000553794 // sense // exon // 1; ENST00000554349 // sense // exon // 1; ENST00000554406 // sense // 5UTR // 1; ENST00000554516 // sense // 5UTR // 1; ENST00000…		MTI		miRNA-4_0	2016-09-22	miRBase	9.70392	10.0861	10.2402	10.2343	10.6327	4.25356	7.96178	8.32207	8.14609	10.3138
20501225	0.826858	2.90271	0.344592	0.444649	F	T	-4.21593	3.33118e-06	0.00017929	F	A1A5D9_HUMAN; A1L4H1_HUMAN; A2BP1_HUMAN; A3QK37_HUMAN; A4D0X6_HUMAN; AADAC; AARS; AATF; ABCA6; ABHD7; ACAT1; ACRBP; ACSM1; ACSM3; ACTB; ADAMTS18; ADD3; ADH5; AGBL3; AIFM2; AIG1; AJAP1; ALCAM; ALKBH1; ALS2CR12; ANGPTL6; ANKHD1; ANKRD33; ANKRD42; ANKRD43; ANLN; ANUBL1; AP2A2; APPL1; AQP4; AREG; ARFRP1; ARIH2; ARL1; ARMETL1; ARS2_HUMAN; ARSG; ART3; ASB1; ATAD5; ATF2; ATOH7; ATP1A1; ATP2C2; ATP5C1; A…	ANKRD42; DNMT3A; DNMT3B; FABP4; HIST2H3D; HLA-DQB2; NR4A3; PAFAH1B2; RBM39; TGFBR3; ZWINT	hsa-miR-369-5p	MIMAT0001621	chr14	+	101531943	101531964	MIMAT0001621_st	miRNA	Homo sapiens	chr14:101531943-101531964 (+)	22	AGAUCGACCGUGUUAUAUUCGC	ENST00000362155 // sense // exon // 1	hsa-mir-154 // chr14:101526092-101526175 (+); hsa-mir-369 // chr14:101531935-101532004 (+); hsa-mir-377 // chr14:101528387-101528455 (+); hsa-mir-409 // chr14:101531637-101531715 (+); hsa-mir-412 // chr14:101531784-101531874 (+); hsa-mir-410 // chr14:101532249-101532328 (+); hsa-mir-496 // chr14:101526910-101527011 (+); hsa-mir-656 // chr14:101533061-101533138 (+); hsa-mir-541 // chr14:101530832-…	microcosm; MTI	ENST00000242475; ENST00000244906; ENST00000295246; ENST00000309178; ENST00000327378; ENST00000331839; ENST00000334567; ENST00000341636; ENST00000341664; ENST00000342551; ENST00000354683; ENST00000369387; ENST00000374577; ENST00000374628; ENST00000375891; ENST00000377230; ENST00000378265; ENST00000378343; ENST00000379159; ENST00000379728; ENST00000381100; ENST00000381783; ENST00000381784; ENST0000…	miRNA-4_0	2016-09-22	miRBase	2.53497	2.59941	3.0535	3.64531	2.91093	1.25441	0.43828	0.95017	0.48435	0.92664
20504564	4.15612	6.25114	1.56474	0.383813	T	T	-4.27233	0.0112904	0.124455	T	AAAS; ADCY3; AGAP4; AKT2; ANKRD24; APPL1; BCL2L2; BMS1; BRAP; BRD7; C1orf112; C20orf96; C9orf78; CAND1; CAPRIN1; CDK2; CECR2; CHD3; CHD8; COPG1; CPM; CRTAP; CRYZ; CTC1; CTSA; DAP3; DCTN1; DDX6; DHTKD1; DLX2; DPP3; EMB; FUS; GANAB; GOLGA5; GPI; GTF3C1; HCFC1; HK1; HNRNPA1; HNRNPA2B1; HOXA3; HSPA1B; HYOU1; IFNGR2; IGF2R; ILF3; IPO5; KIF1C; KIF5B; KPNB1; LIFR; LUZP1; MCM2; MCM9; MED29; MKI67; MPRIP;…	AAAS; ADCY3; AGAP4; AKT2; ANKRD24; APPL1; BCL2L2; BMS1; BRAP; BRD7; C1orf112; C20orf96; C9orf78; CAND1; CAPRIN1; CDK2; CECR2; CHD3; CHD8; COPG1; CPM; CRTAP; CRYZ; CTC1; CTSA; DAP3; DCTN1; DDX6; DHTKD1; DLX2; DPP3; EMB; FUS; GANAB; GOLGA5; GPI; GTF3C1; HCFC1; HK1; HNRNPA1; HNRNPA2B1; HOXA3; HSPA1B; HYOU1; IFNGR2; IGF2R; ILF3; IPO5; KIF1C; KIF5B; KPNB1; LIFR; LUZP1; MCM2; MCM9; MED29; MKI67; MPRIP;…	hsa-miR-1296-5p	MIMAT0005794	chr10	-	65132772	65132793	MIMAT0005794_st	miRNA	Homo sapiens	chr10:65132772-65132793 (-)	22	UUAGGGCCCUGGCUCCAUCUCC	ENST00000399251 // sense // intron // 2; ENST00000399262 // sense // intron // 2; OTTHUMT00000048249 // sense // intron // 2		MTI		miRNA-4_0	2016-09-22	miRBase	6.05037	6.28921	6.43697	6.25707	5.45752	1.74316	5.1662	5.83257	3.98224	3.80555
20536854	5.10392	7.21041	1.93755	0.40872	F	T	-4.3064	0.0167128	0.161378	F			hsa-mir-4634	MI0017261	chr5	+	174178737	174178790	MI0017261_st	stem-loop	Homo sapiens	chr5:174178737-174178790 (+)	54	GGACAAGGGCGGCGCGACCGGCCCGGGGCUCUUGGGCGGCCGCGUUUCCCCUCC	ENST00000502684 // sense // intron // 1; OTTHUMT00000371782 // sense // intron // 1				miRNA-4_0	2016-09-22	miRBase	6.37416	7.02334	7.22601	7.2217	7.43794	1.86801	5.12138	5.16266	4.53987	7.27339
20535260	1.32184	3.44063	0.21624	0.46954	F	T	-4.34329	1.58726e-06	9.63047e-05	F			hsa-mir-487b	MI0003530	chr14	+	101512792	101512875	MI0003530_st	stem-loop	Homo sapiens	chr14:101512792-101512875 (+)	84	UUGGUACUUGGAGAGUGGUUAUCCCUGUCCUGUUCGUUUUGCUCAUGUCGAAUCGUACAGGGUCAUCCACUUUUUCAGUAUCAA	ENST00000553692 // sense // intron // 1; OTTHUMT00000414538 // sense // intron // 1	hsa-mir-134 // chr14:101521024-101521096 (+); hsa-mir-376c // chr14:101506027-101506092 (+); hsa-mir-376a-1 // chr14:101507119-101507186 (+); hsa-mir-381 // chr14:101512257-101512331 (+); hsa-mir-382 // chr14:101520643-101520718 (+); hsa-mir-376b // chr14:101506773-101506872 (+); hsa-mir-485 // chr14:101521756-101521828 (+); hsa-mir-487a // chr14:101518783-101518862 (+); hsa-mir-539 // chr14:1015…			miRNA-4_0	2016-09-22	miRBase	3.55655	2.99334	4.15548	3.49507	3.0472	1.35463	1.18034	1.45717	1.52795	0.99485
20517682	1.01228	3.16599	0.506594	1.02966	F	T	-4.44971	0.00247633	0.0405321	F	AMZ1; ATF7IP; BAZ2A; C2orf71; CALM3; CEP19; DDX3X; DPY19L4; EFHD2; GDNF; HIST1H2BJ; KIAA1614; LIFR; MAPK6; TXNIP; UBE2V2; URGCP-MRPS24; URM1	AMZ1; ATF7IP; BAZ2A; C2orf71; CALM3; CEP19; DDX3X; DPY19L4; EFHD2; GDNF; HIST1H2BJ; KIAA1614; LIFR; MAPK6; TXNIP; UBE2V2; URGCP-MRPS24; URM1	hsa-miR-4304	MIMAT0016854	chr12	-	123495249	123495265	MIMAT0016854_st	miRNA	Homo sapiens	chr12:123495249-123495265 (-)	17	CCGGCAUGUCCAGGGCA	ENST00000280562 // sense // intron // 4; ENST00000320201 // sense // intron // 4; ENST00000392428 // sense // intron // 3; ENST00000451868 // sense // intron // 4; ENST00000542749 // sense // intron // 3; ENST00000546049 // sense // intron // 4; OTTHUMT00000401341 // sense // intron // 4; OTTHUMT00000401342 // sense // intron // 3; OTTHUMT00000401344 // sense // intron // 4; OTTHUMT00000401345 //…		MTI		miRNA-4_0	2016-09-22	miRBase	4.23424	3.17273	2.73626	3.13113	1.37989	0.51512	1.39754	0.87867	0.84336	1.79433
20536552	3.9738	6.15898	1.23774	0.472132	F	F	-4.54784	0.00601485	0.0799523	F			hsa-mir-3648	MI0016048	chr21	+	9825832	9826011	MI0016048_st	stem-loop	Homo sapiens	chr21:9825832-9826011 (+)	180	CGCGACUGCGGCGGCGGUGGUGGGGGGAGCCGCGGGGAUCGCCGAGGGCCGGUCGGCCGCCCCGGGUGCCGCGCGGUGCCGCCGGCGGCGGUGAGGCCCCGCGCGUGUGUCCCGGCUGCGGUCGGCCGCGCUCGAGGGGUCCCCGUGGCGUCCCCUUCCCCGCCGGCCGCCUUUCUCGCG		hsa-mir-3648 // chr21:9825832-9826011 (+); hsa-mir-3687 // chr21:9826203-9826263 (+)			miRNA-4_0	2016-09-22	miRBase	5.87738	6.12659	6.36482	6.20129	7.12245	4.01603	4.52737	3.45803	3.88877	6.60563
20504413	8.61609	10.8136	1.16129	0.258722	T	T	-4.58694	0.00664861	0.0857031	T	A1A5D9_HUMAN; AAMP; AATF; ABCA2; ABCB8; ABCC1; ABHD12; ABHD8; ABO; ABTB1; ACHE; ACO2; ACTN1; ADAM33; ADAMTS10; ADAMTS7; ADAMTSL2; ADAMTSL4; AGBL5; AHRR; AIP; AK1; AKAP3; ALKBH6; ALOX5AP; AMH; AMN; ANAPC2; ANGPT4; ANGPTL4; ANKRD13D; ANKRD52; AP1M1; AP5Z1; APBA2BP; APBB1; APC; APOA4; APOE; ARAF; ARHGAP31; ARHGDIA; ARMC6; ARVCF; ASAH3; ASB6; ASCC3L1; ASCL2; ASTN1; ATP2A1; ATP2C2; ATP5D; ATP6V0C; ATP…	ANKRD52; AP5Z1; APC; ARHGAP31; ASB6; BARHL1; C12orf49; C3orf36; CALR; CDH7; CDK1; CEBPB; CLCN7; CTDNEP1; CTTN; CYTH2; DDI2; DHTKD1; DPF1; EEF1A2; EVI5L; FAM83H; FOSB; FSCN1; FXN; GMDS; GNAI2; GPR20; GRB2; H2AFX; HEXA; HOXB8; HRAS; HRNR; HSPG2; INO80E; JUNB; JUND; KHSRP; KIAA1551; KLF4; KLLN; LACE1; LHFPL3; MARVELD1; MYADM; MYL9; NACC1; NAV2; NEUROD2; NKRF; NKX2-5; NRGN; OTUB1; PACSIN1; PCGF3; PCS…	hsa-miR-663a	MIMAT0003326	chr20	-	26188879	26188900	MIMAT0003326_st	miRNA	Homo sapiens	chr20:26188879-26188900 (-)	22	AGGCGGGGCGCCGCGGGACCGC	ENST00000427348 // sense // intron // 1; ENST00000432499 // sense // intron // 1; ENST00000594130 // sense // intron // 1; ENST00000594135 // sense // intron // 1; ENST00000594150 // sense // intron // 1; ENST00000596058 // sense // intron // 1; ENST00000596111 // sense // exon // 1; ENST00000596223 // sense // exon // 1; ENST00000596767 // sense // intron // 1; ENST00000597267 // sense // exon /…		microcosm; MTI	ENST00000300992; ENST00000309009; ENST00000326382; ENST00000327933; ENST00000330898; ENST00000339128; ENST00000373739; ENST00000377468; ENST00000378907; ENST00000379337; ENST00000382190; ENST00000382349; ENST00000383490; ENST00000389347; ENST00000248450; ENST00000225402; ENST00000389310; ENST00000355090; ENST00000349064; ENST00000377904; ENST00000263013; ENST00000376549; ENST00000247706; ENST0000…	miRNA-4_0	2016-09-22	miRBase	10.2715	10.7128	10.8346	10.7921	10.9407	8.00666	8.61412	9.0766	8.67527	11.0451
20518893	4.4235	6.62363	1.74453	0.202977	T	T	-4.5952	0.0139745	0.144831	T	ANKRD13B; ARHGAP40; ASB6; ATP8B1; CACNA1C; CCNF; CDCA8; CDK2; CHAC1; COX6B1; DAO; DMRT2; ELK1; ESRRG; FADS6; FARSA; GDE1; HIC2; HLA-B; HMOX1; KBTBD12; LLGL1; MAP3K9; MED28; MYL12A; NDOR1; NF2; PCP4L1; PHF19; PHLDA2; PLXND1; PODXL; POM121C; POU2F3; PPP1R11; PRELID1; PRRC2B; PTDSS2; RAD54L2; RGS6; RNF4; RTBDN; SAMD4B; SERPINH1; SFT2D2; SLC27A1; SLC2A8; SLC35C2; SLC39A11; SPTBN2; STAC; SYNGR2; TAF8;…	ANKRD13B; ARHGAP40; ASB6; ATP8B1; CACNA1C; CCNF; CDCA8; CDK2; CHAC1; COX6B1; DAO; DMRT2; ELK1; ESRRG; FADS6; FARSA; GDE1; HIC2; HLA-B; HMOX1; KBTBD12; LLGL1; MAP3K9; MED28; MYL12A; NDOR1; NF2; PCP4L1; PHF19; PHLDA2; PLXND1; PODXL; POM121C; POU2F3; PPP1R11; PRELID1; PRRC2B; PTDSS2; RAD54L2; RGS6; RNF4; RTBDN; SAMD4B; SERPINH1; SFT2D2; SLC27A1; SLC2A8; SLC35C2; SLC39A11; SPTBN2; STAC; SYNGR2; TAF8;…	hsa-miR-4498	MIMAT0019033	chr12	-	120593277	120593298	MIMAT0019033_st	miRNA	Homo sapiens	chr12:120593277-120593298 (-)	22	UGGGCUGGCAGGGCAAGUGCUG	ENST00000300648 // sense // intron // 29; ENST00000548132 // sense // intron // 1; ENST00000551920 // sense // intron // 3; OTTHUMT00000403592 // sense // intron // 29; OTTHUMT00000403595 // sense // intron // 1; OTTHUMT00000403596 // sense // intron // 3		MTI		miRNA-4_0	2016-09-22	miRBase	6.36694	6.50472	6.61797	6.7573	6.88227	2.27947	4.23949	4.53259	4.48435	7.1801
20515623	3.72566	5.97299	2.02524	0.519464	F	T	-4.74805	0.0167104	0.161378	F	ABCA6; ABI2; ABL2; ABRACL; ACIN1; AGTPBP1; AKAP6; ALG1; APOL2; ATCAY; ATP1A2; ATXN3; BCL2L15; BCL9L; BLOC1S6; BTG2; BUB1; C10orf32; C19orf47; C1S; C22orf39; C4orf29; C6orf89; C9orf156; CACNG8; CACUL1; CARHSP1; CARNS1; CCDC90B; CD36; CD84; CDKL1; CEP57L1; CHAF1B; CNBP; CNOT6L; COQ7; CORO2A; CORO7; CRCP; CSNK1A1; CSNK1E; CWF19L1; CXCR2; CXorf36; CYCS; CYP27C1; DBNL; DBT; DDX19B; DEGS1; DENND6A; DEN…	ABCA6; ABI2; ABL2; ABRACL; ACIN1; AGTPBP1; AKAP6; ALG1; APOL2; ATCAY; ATP1A2; ATXN3; BCL2L15; BCL9L; BLOC1S6; BTG2; BUB1; C10orf32; C19orf47; C1S; C22orf39; C4orf29; C6orf89; C9orf156; CACNG8; CACUL1; CARHSP1; CARNS1; CCDC90B; CD36; CD84; CDKL1; CEP57L1; CHAF1B; CNBP; CNOT6L; COQ7; CORO2A; CORO7; CRCP; CSNK1A1; CSNK1E; CWF19L1; CXCR2; CXorf36; CYCS; CYP27C1; DBNL; DBT; DDX19B; DEGS1; DENND6A; DEN…	hsa-miR-3187-3p	MIMAT0015069	chr19	+	813627	813646	MIMAT0015069_st	miRNA	Homo sapiens	chr19:813627-813646 (+)	20	UUGGCCAUGGGGCUGCGCGG	ENST00000359894 // antisense // exon // 7; ENST00000520876 // antisense // exon // 8; OTTHUMT00000379096 // antisense // exon // 8; OTTHUMT00000379097 // antisense // exon // 7	hsa-mir-3187 // chr19:813584-813653 (+); hsa-mir-4745 // chr19:804940-805001 (+)	MTI		miRNA-4_0	2016-09-22	miRBase	5.57821	5.69404	6.33215	5.90486	6.84471	1.04133	3.97903	3.97985	2.81087	6.59705
20519670	2.31443	4.5665	1.41799	0.210639	F	F	-4.76366	0.00739991	0.0916062	F	ARHGDIA; ATG14; BAZ2A; DENND4B; GPT2; HRH2; LMAN2; LPCAT1; MBNL3; PCYOX1; PSAPL1; RRS1; SYNRG; TIMM8A	ARHGDIA; ATG14; BAZ2A; DENND4B; GPT2; HRH2; LMAN2; LPCAT1; MBNL3; PCYOX1; PSAPL1; RRS1; SYNRG; TIMM8A	hsa-miR-4783-3p	MIMAT0019947	chr2	-	128181122	128181144	MIMAT0019947_st	miRNA	Homo sapiens	chr2:128181122-128181144 (-)	23	CCCCGGUGUUGGGGCGCGUCUGC	ENST00000234071 // antisense // intron // 6; ENST00000402125 // antisense // intron // 1; ENST00000409048 // antisense // intron // 4; ENST00000422777 // antisense // intron // 5; ENST00000442644 // antisense // intron // 6; ENST00000453608 // antisense // intron // 5; ENST00000464089 // antisense // intron // 1; OTTHUMT00000254385 // antisense // intron // 6; OTTHUMT00000331017 // antisense // i…		MTI		miRNA-4_0	2016-09-22	miRBase	4.3306	4.68551	4.47957	4.54922	4.88544	1.22893	2.54603	2.28886	2.23792	5.04041
20500470	1.30793	3.56322	0.953075	0.382546	F	T	-4.77428	0.000678855	0.0139713	F	ABCA9; ABCC10; ABCC11; ABCF2; ABCG8; ABP1; ACBD7; ACHE; ACRC; ACTN4; ACTR3; ACTR3B; ADCY3; ADRA1A; AFF2; AHCTF1P; AHI1; AHRR; AIM1L; AIRE; AKT2; ALDH18A1; ALDH2; ALDH4A1; ALDH6A1; ALG14; AMOT; ANKRD35; ANP32B; ANPEP; ANXA1; ANXA13; APBB1IP; APLP2; APOC2; APOOL; APP; AQP9; ARFIP1; ARHGAP22; ARHGDIA; ARHGEF9; ARL1; ASPHD1; ATAD5; ATOH1; ATP13A4; ATP8A2; AXIN2; B3GNT8; BACE2; BBS5; BCAS3; BCKDK; BCL…	CFHR3; CTC1; HOOK3; NANOG; PRR11; VMP1; WDR13	hsa-miR-181a-3p	MIMAT0000270	chr1	-	198828198	198828219	MIMAT0000270_st	miRNA	Homo sapiens	chr1:198828198-198828219 (-)	22	ACCAUCGACCGUUGAUUGUACC	ENST00000432296 // sense // intron // 2; OTTHUMT00000087434 // sense // intron // 2	hsa-mir-181b-1 // chr1:198828002-198828111 (-); hsa-mir-181a-1 // chr1:198828173-198828282 (-)	microcosm; MTI	ENST00000296662; ENST00000306733; ENST00000316183; ENST00000328305; ENST00000331267; ENST00000332289; ENST00000332617; ENST00000334716; ENST00000335664; ENST00000339991; ENST00000340260; ENST00000341656; ENST00000342174; ENST00000354385; ENST00000355411; ENST00000358243; ENST00000359736; ENST00000371784; ENST00000375374; ENST00000376683; ENST00000379159; ENST00000379222; ENST00000379880; ENST0000…	miRNA-4_0	2016-09-22	miRBase	3.52806	4.39119	3.69516	3.43851	3.58417	1.19066	1.41125	1.32101	1.2981	3.42915
20500443	2.86705	5.13638	1.39835	0.582851	T	T	-4.82097	0.00296602	0.0468127	T	A2A368_HUMAN; AADACL3; ABCA1; ABCB1; ABCC2; ABHD7; ABP1; ACBD5; ACOX3; ACSM1; ACSM3; ACTG1; ADAM11; ADRB1; ADRB2; AFF4; AFG3L2; AGBL4; AGBL5; AHRR; AIM2; AK2; AK3; ALG1; ALG12; ALS2CR13; ANKHD1; ANKRD37; ANKS1A; ANXA1; AP4B1; APBA1; APBB1IP; APOC3; ARG2; ARHGEF19; ARID4B; ARL6IP1; ARMC4; ARMCX5; ARMETL1; ASB1; ASXL1; ATF1; ATF7IP2; ATP13A3; ATP5J2; ATP6V0B; ATP6V1F; ATXN2; ATXN7L2; AVEN; AXIN2; B…	AK2; APOC3; ARL6IP1; ATP13A3; AXIN2; BMPR1A; CALU; CLN8; CPEB4; CTNNB1; DIP2C; EXOC5; FOPNL; GJD2; HIST1H3H; HNRNPAB; HNRNPU; IGF1R; IGSF3; KCTD5; KDSR; LIN7C; LMAN1; LRIG2; LYVE1; MICA; MRPL41; MTHFD2; NR4A2; NT5DC3; NUP50; NUPL2; PCBD2; PDP2; PLEKHA2; PPP1R16B; PPP1R2; PTEN; RAB1A; RBM43; RPL7L1; SAP18; SDE2; SH3GLB1; SHCBP1; TMEM120B; TMEM189; TMEM189-UBE2V1; TNFSF15; TRAM2; TSPAN1; UBE2V1; UR…	hsa-miR-34a-3p	MIMAT0004557	chr1	-	9211752	9211773	MIMAT0004557_st	miRNA	Homo sapiens	chr1:9211752-9211773 (-)	22	CAAUCAGCAAGUAUACUGCCCU			microcosm; MTI	ENST00000308206; ENST00000312412; ENST00000319163; ENST00000320415; ENST00000327235; ENST00000331451; ENST00000331888; ENST00000334646; ENST00000334871; ENST00000338857; ENST00000342371; ENST00000342416; ENST00000342858; ENST00000343588; ENST00000343761; ENST00000344409; ENST00000344740; ENST00000346567; ENST00000355821; ENST00000356965; ENST00000357670; ENST00000358162; ENST00000358718; ENST0000…	miRNA-4_0	2016-09-22	miRBase	4.81352	5.95061	5.55949	4.49907	5.02653	1.38409	3.02471	1.34883	4.10608	4.19832
20500485	2.7149	4.99438	1.10698	1.45615	T	T	-4.85504	0.0274701	0.219216	T	ABCA1; ACP5; ACTA2; ADA; ADORA2B; AFF4; AGBL4; AGTRL1; AGXT2L2; AHCY; AHDC1; AHNAK; AK1; AKAP9; ALG9; AMAC1L1; AMZ2_HUMAN; ANKRD13D; ANKRD32; ANKRD53; ANTXRL; APOD; APOH; APRV1_HUMAN; AQP8; ARHGAP15; ARHGAP4; ARHGAP6; ARID2; ARL15; ARMC2; ARMCX6; ARPC1B; ARPC2; ASB10; ATG4D; ATG7; ATP13A2; ATP5F1; ATP6V0B; BAT4; BBX; BCAR3; BCL2L11; BIRC7; BIVM; BLOC1S6; BNIP1; BRP44L; BSND; BTBD14A; BTNL9; C10or…	ADORA2B; ARID2; ARL15; BLOC1S6; C5ORF51; C7orf55-LUC7L2; CCDC59; CCDC86; CCNL2; CEP55; CNTLN; COL4A5; CREBZF; DDIT4; DUSP5; E2F2; EFHD2; ENTPD4; ETNK1; FAM13B; FGF2; FOXK2; FXN; GABRA2; GGA3; GNG2; GOLIM4; GPRC5A; HLA-B; HSD17B12; ID2; IKBIP; ITGA5; KITLG; LINC00346; LUC7L2; MKRN3; MTRF1L; NDUFB6; NIN; OCIAD2; PAFAH1B2; PCNA; PHF8; PNRC1; PRNP; RFX3; RGMB; RGS17; SAR1A; SEMA3E; SGPL1; SLC30A9; SL…	hsa-miR-222-5p	MIMAT0004569	chrX	-	45606479	45606500	MIMAT0004569_st	miRNA	Homo sapiens	chrX:45606479-45606500 (-)	22	CUCAGUAGCCAGUGUAGAUCCU	ENST00000602461 // sense // intron // 1; OTTHUMT00000467990 // sense // intron // 1	hsa-mir-221 // chrX:45605585-45605694 (-); hsa-mir-222 // chrX:45606421-45606530 (-)	microcosm; MTI	ENST00000297001; ENST00000330683; ENST00000341793; ENST00000355745; ENST00000359659; ENST00000373268; ENST00000374348; ENST00000375763; ENST00000376859; ENST00000379880; ENST00000374733; ENST00000218758; ENST00000224784; ENST00000372874; ENST00000378593; ENST00000371838; ENST00000257254; ENST00000323594; ENST00000331585; ENST00000247087; ENST00000244934; ENST00000378024; ENST00000373157; ENST0000…	miRNA-4_0	2016-09-22	miRBase	5.95273	5.16345	4.72709	4.65617	2.08004	1.0954	3.33068	2.04853	2.76332	3.9338
20500141	7.04374	9.34197	1.43592	0.296751	T	T	-4.91854	0.00350281	0.0528815	T	A0AVR7_HUMAN; A0PJW7_HUMAN; ABCA1; ABCD3; ABHD12B; ACAT1; ACBD5; ACN9; ACTA1; ACTA2; ACTR2; ACYP1; ADAM8; ADFP; ADNP; AFTPH; AGBL3; AGGF1; AGO2; AGO4; AHRR; AHSA2; AIM1; AIM1L; AKAP9; AKT2; ALDH1A1; ALKBH6; ALMS1; ALS2CR2; ALS2CR7; ANAPC1; ANG; ANGPTL5; ANKRD17; ANKRD28; ANKRD37; ANKRD42; ANKRD46; ANKRD55; ANKS1B; ANP32A; ANP32C; ANR38_HUMAN; ANXA1; AOF1; AP1AR; AP3M1; APAF1; APC; APEH; APOB; APO…	ABCD3; ACAT1; ACBD5; ACTA2; ACTR2; ADNP; AFTPH; AGGF1; AGO2; AGO4; AHSA2; AIM1; AKAP9; AKT2; ALMS1; ANKRD28; ANKRD46; ANP32A; AP1AR; AP3M1; APAF1; APC; APOLD1; APPL1; ARHGAP21; ARHGEF12; ARID4A; ARMCX3; ASRGL1; ATAD2B; ATF2; ATF7IP; ATMIN; ATP11B; ATP2B4; ATRX; ATXN10; AUTS2; B3GALNT1; B3GNT5; BASP1; BAZ1B; BCAT1; BCL2; BCL6; BCL7A; BDH2; BMPR2; BNIP2; BOC; BRCA1; BTBD3; BTBD7; BTG2; BTN3A3; C15o…	hsa-miR-21-5p	MIMAT0000076	chr17	+	57918634	57918655	MIMAT0000076_st	miRNA	Homo sapiens	chr17:57918634-57918655 (+)	22	UAGCUUAUCAGACUGAUGUUGA	ENST00000592790 // sense // exon // 1; OTTHUMT00000448807 // sense // exon // 1		microcosm; MTI; miRecords	ENST00000273340; ENST00000284414; ENST00000312214; ENST00000313265; ENST00000328749; ENST00000331425; ENST00000332617; ENST00000332998; ENST00000333750; ENST00000334932; ENST00000338509; ENST00000339579; ENST00000339727; ENST00000340318; ENST00000356745; ENST00000360590; ENST00000368153; ENST00000369028; ENST00000374717; ENST00000377747; ENST00000378256; ENST00000379094; ENST00000382965; ENST0000…	miRNA-4_0	2016-09-22	miRBase	9.33595	9.67433	8.84802	9.22786	9.34719	5.13763	8.75127	6.86236	6.40183	8.16426
20517835	7.00387	9.3203	1.72761	0.335413	T	T	-4.98099	0.0157236	0.155442	T	ADAMTS17; ATG9A; CAMK2N2; CENPO; GGCX; INSIG1; KCNK3; KCNN1; MAPK8IP2; MFRP; NRARP; SEPT4; SUGT1; TFCP2L1; TMEM109; ZNF770	ADAMTS17; ATG9A; CAMK2N2; CENPO; GGCX; INSIG1; KCNK3; KCNN1; MAPK8IP2; MFRP; NRARP; SEPT4; SUGT1; TFCP2L1; TMEM109; ZNF770	hsa-miR-3621	MIMAT0018002	chr9	-	140063688	140063707	MIMAT0018002_st	miRNA	Homo sapiens	chr9:140063688-140063707 (-)	20	CGCGGGUCGGGGUCUGCAGG	ENST00000371542 // sense // intron // 1; ENST00000568665 // sense // intron // 2; OTTHUMT00000055307 // sense // intron // 1; OTTHUMT00000431926 // sense // intron // 2		MTI		miRNA-4_0	2016-09-22	miRBase	8.73549	9.28636	9.49839	9.26618	9.60497	4.98226	6.73209	7.76498	6.98095	9.73808
20515520	3.25947	5.58692	2.14006	0.590381	T	T	-5.0192	0.0463376	0.296692	T	PRR14L; RAB7A; RBM4B	PRR14L; RAB7A; RBM4B	hsa-miR-3124-5p	MIMAT0014986	chr1	+	249120582	249120602	MIMAT0014986_st	miRNA	Homo sapiens	chr1:249120582-249120602 (+)	21	UUCGCGGGCGAAGGCAAAGUC	ENST00000366472 // antisense // 5UTR // 1; OTTHUMT00000097140 // antisense // 5UTR // 1		MTI		miRNA-4_0	2016-09-22	miRBase	4.51576	5.38913	5.49044	6.12614	5.69318	0.9408	3.39981	4.01043	2.18264	6.62838
20536970	2.1614	4.49277	1.42107	0.301173	F	F	-5.03285	0.00584012	0.0782904	F			hsa-mir-4734	MI0017371	chr17	-	36858515	36858584	MI0017371_st	stem-loop	Homo sapiens	chr17:36858515-36858584 (-)	70	CUCGGGCCCGACCGCGCCGGCCCGCACCUCCCGGCCCGGAGCUGCGGGCUGCGGUCAGGGCGAUCCCGGG					miRNA-4_0	2016-09-22	miRBase	4.14599	4.43433	4.41418	4.65981	4.94995	1.0954	2.36273	2.14462	1.99197	4.88781
20517916	6.3797	8.7313	1.50171	0.342162	T	T	-5.10393	0.00539543	0.0735818	T	AAK1; ANKRD13A; APBB2; APOA1; ASXL2; BBC3; BBS5; BTG2; C1RL; CAND1; CCNB1IP1; CCT6A; CDC23; CDC42SE1; CSGALNACT1; DIRAS1; DTHD1; FSCN1; GAS2L3; GOSR1; HDGF; IFRD1; ITFG3; JAKMIP3; KCTD15; KLHDC3; LFNG; MAN1C1; PCBD2; R3HDM4; RAB40C; RNF138; RNF41; RPL22; SLC16A1; SLC5A2; SLC6A8; SNAP29; TMTC3; TRIM25; ZFP91; ZNF460	AAK1; ANKRD13A; APBB2; APOA1; ASXL2; BBC3; BBS5; BTG2; C1RL; CAND1; CCNB1IP1; CCT6A; CDC23; CDC42SE1; CSGALNACT1; DIRAS1; DTHD1; FSCN1; GAS2L3; GOSR1; HDGF; IFRD1; ITFG3; JAKMIP3; KCTD15; KLHDC3; LFNG; MAN1C1; PCBD2; R3HDM4; RAB40C; RNF138; RNF41; RPL22; SLC16A1; SLC5A2; SLC6A8; SNAP29; TMTC3; TRIM25; ZFP91; ZNF460	hsa-miR-3663-3p	MIMAT0018085	chr10	-	118927206	118927228	MIMAT0018085_st	miRNA	Homo sapiens	chr10:118927206-118927228 (-)	23	UGAGCACCACACAGGCCGGGCGC	ENST00000419373 // sense // intron // 1; OTTHUMT00000050558 // sense // intron // 1		MTI		miRNA-4_0	2016-09-22	miRBase	8.37784	8.81055	8.90575	9.03746	8.25426	4.59925	6.31331	7.17385	5.81949	8.61086
20513597	1.8604	4.21801	1.41687	0.703637	F	F	-5.12521	0.0149622	0.152108	F	ADCY5; ASH1L; C15orf48; CIB2; CNDP1; FPR3; GOSR1; JMJD1C; MMAB; PTEN; SIX5; STK40; VEGFA; ZNF551	ADCY5; ASH1L; C15orf48; CIB2; CNDP1; FPR3; GOSR1; JMJD1C; MMAB; PTEN; SIX5; STK40; VEGFA; ZNF551	hsa-miR-718	MIMAT0012735	chrX	-	153285379	153285399	MIMAT0012735_st	miRNA	Homo sapiens	chrX:153285379-153285399 (-)	21	CUUCCGCCCCGCCGGGCGUCG	ENST00000369980 // sense // 5UTR // 1; OTTHUMT00000061143 // sense // 5UTR // 1		MTI		miRNA-4_0	2016-09-22	miRBase	3.02026	4.86518	4.15273	4.05721	4.58025	1.06659	1.83961	2.008	1.76318	4.73413
20519702	2.03809	4.41217	1.02881	0.496127	T	T	-5.18407	0.00476662	0.066999	T	GATA6; PLAA; PNPO	GATA6; PLAA; PNPO	hsa-miR-4800-3p	MIMAT0019979	chr4	-	2251818	2251836	MIMAT0019979_st	miRNA	Homo sapiens	chr4:2251818-2251836 (-)	19	CAUCCGUCCGUCUGUCCAC	ENST00000337190 // sense // 3UTR // 6; ENST00000513372 // sense // exon // 3; OTTHUMT00000206519 // sense // 3UTR // 6; OTTHUMT00000357529 // sense // exon // 3		MTI		miRNA-4_0	2016-09-22	miRBase	3.85866	4.10083	4.80684	4.33229	5.06107	2.06329	2.0718	3.66121	1.97418	4.11892
20515610	6.09891	8.47319	2.47631	0.233007	T	T	-5.18475	0.0233443	0.197279	T	AGPAT6; ASCL2; ATG2A; BHMT2; C10orf55; C19orf26; C3orf36; CASP16; CCDC64; CLCN7; DPF1; ENG; ENTPD5; FAM193A; FAM43A; FEM1A; FSCN1; FXYD1; GMDS; H2AFX; KCNK3; LEPROTL1; LYRM4; MAPK8IP2; MAPK8IP3; MARVELD1; MFI2; MIDN; MINK1; MSC; MSI1; NANOS1; NEUROD2; NRGN; OLR1; OTUB1; PCDHB2; PCGF3; PITX3; POU3F1; POU3F3; RAB11B; RASD1; RNF144B; RSBN1L; RXRB; SCAMP3; SESTD1; SHISA2; SIGLEC12; SKI; SLC10A7; SLC9…	AGPAT6; ASCL2; ATG2A; BHMT2; C10orf55; C19orf26; C3orf36; CASP16; CCDC64; CLCN7; DPF1; ENG; ENTPD5; FAM193A; FAM43A; FEM1A; FSCN1; FXYD1; GMDS; H2AFX; KCNK3; LEPROTL1; LYRM4; MAPK8IP2; MAPK8IP3; MARVELD1; MFI2; MIDN; MINK1; MSC; MSI1; NANOS1; NEUROD2; NRGN; OLR1; OTUB1; PCDHB2; PCGF3; PITX3; POU3F1; POU3F3; RAB11B; RASD1; RNF144B; RSBN1L; RXRB; SCAMP3; SESTD1; SHISA2; SIGLEC12; SKI; SLC10A7; SLC9…	hsa-miR-3180-3p	MIMAT0015058	chr16	+	15005138	15005159	MIMAT0015058_st	miRNA	Homo sapiens	chr16:15005138-15005159 (+); chr16:16403793-16403814 (+); chr16:18496046-18496067 (-)	22	UGGGGCGGAGCUUCCGGAGGCC	ENST00000548268 // antisense // exon // 1; OTTHUMT00000409540 // antisense // exon // 1; ENST00000546612 // antisense // exon // 1; ENST00000581748 // sense // exon // 1; OTTHUMT00000409530 // antisense // exon // 1; ENST00000549796 // antisense // exon // 1; OTTHUMT00000409525 // antisense // exon // 1	hsa-mir-3179-1 // chr16:14995365-14995448 (+); hsa-mir-3180-1 // chr16:15005077-15005170 (+); hsa-mir-3670-1 // chr16:15001574-15001638 (+); hsa-mir-3180-2 // chr16:16403736-16403823 (+); hsa-mir-3179-2 // chr16:16394016-16394099 (+); hsa-mir-3670-2 // chr16:16400227-16400291 (+); hsa-mir-3180-3 // chr16:18496035-18496128 (-); hsa-mir-3179-3 // chr16:18505751-18505834 (-)	MTI		miRNA-4_0	2016-09-22	miRBase	8.26822	8.45658	8.33574	8.60903	8.85039	2.02948	5.84797	6.37918	6.07969	8.9483
20518880	5.66204	8.04511	1.28826	0.439617	T	T	-5.21647	0.0119519	0.129153	T	AAED1; AAK1; ACAD8; ACVR2A; AGPAT6; ALDH1B1; ALG14; ANKFY1; APOC3; ASB6; BCL11B; BMP3; C17orf102; C1orf95; C3; C5AR2; C9orf156; CEP57L1; CHRFAM7A; CHST6; CSTF1; DEFB105A; DEFB105B; DNA2; EIF5A2; ELP2; FAM65B; FBXL20; FSTL3; FUT9; GOSR2; GRK6; GUF1; HEBP2; HERPUD2; HOOK3; HP1BP3; INMT; IRAK3; KIAA0754; KIAA1467; KIAA1551; KLK2; LANCL3; LIN9; LIX1L; LYZ; MDM2; MED28; MEI1; MRI1; MRPS10; MSANTD4; MY…	AAED1; AAK1; ACAD8; ACVR2A; AGPAT6; ALDH1B1; ALG14; ANKFY1; APOC3; ASB6; BCL11B; BMP3; C17orf102; C1orf95; C3; C5AR2; C9orf156; CEP57L1; CHRFAM7A; CHST6; CSTF1; DEFB105A; DEFB105B; DNA2; EIF5A2; ELP2; FAM65B; FBXL20; FSTL3; FUT9; GOSR2; GRK6; GUF1; HEBP2; HERPUD2; HOOK3; HP1BP3; INMT; IRAK3; KIAA0754; KIAA1467; KIAA1551; KLK2; LANCL3; LIN9; LIX1L; LYZ; MDM2; MED28; MEI1; MRI1; MRPS10; MSANTD4; MY…	hsa-miR-4486	MIMAT0019020	chr11	+	19596861	19596877	MIMAT0019020_st	miRNA	Homo sapiens	chr11:19596861-19596877 (+)	17	GCUGGGCGAGGCUGGCA	ENST00000360655 // sense // intron // 1; OTTHUMT00000389876 // sense // intron // 1		MTI		miRNA-4_0	2016-09-22	miRBase	7.2017	7.91083	8.009	8.24558	8.29944	6.58153	5.20841	5.63239	5.52117	8.37885
20502438	0.709794	3.09463	0.15543	0.882615	F	T	-5.22286	0.000253583	0.00622308	F	A1A4G5_HUMAN; ABCB9; ABCC11; ABHD8; ACBD5; ACOXL; ACRBP; ACTC1; ADIPOQ; AFAP1; AGPAT2; AGTRL1; AHI1; AIM1L; AIRE; AKR1C2; AKT1S1; ALMS1; ALS2CR7; AMIGO2; ANGPT4; ANK1; ANK2; ANKHD1; ANKMY1; ANP32B; ANR52_HUMAN; ANXA8; ANXA8L2; AOF2; APBA2BP; APLP1; APOBEC3H; APOOL; AQP8; ARHGAP30; ARHGEF2; ARID4B; ARMCX5; ASCL2; ASL; ASPHD1; ATE1; ATF1; ATG16L2; ATP1A1; ATP2C1; ATP5J2; ATP8A1; ATPAF1; ATXN2L; BAN…	DDX19B; MTRNR2L1; MTRNR2L3; PITX1; SUMO1	hsa-miR-431-3p	MIMAT0004757	chr14	+	101347406	101347427	MIMAT0004757_st	miRNA	Homo sapiens	chr14:101347406-101347427 (+)	22	CAGGUCGUCUUGCAGGGCUUCU	ENST00000534062 // antisense // exon // 1; OTTHUMT00000395127 // antisense // exon // 1	hsa-mir-127 // chr14:101349316-101349412 (+); hsa-mir-136 // chr14:101351039-101351120 (+); hsa-mir-337 // chr14:101340830-101340922 (+); hsa-mir-431 // chr14:101347344-101347457 (+); hsa-mir-433 // chr14:101348223-101348315 (+); hsa-mir-432 // chr14:101350820-101350913 (+); hsa-mir-665 // chr14:101341370-101341441 (+)	microcosm; MTI	ENST00000309466; ENST00000332261; ENST00000333201; ENST00000342371; ENST00000342830; ENST00000354502; ENST00000355177; ENST00000358381; ENST00000358718; ENST00000368546; ENST00000375891; ENST00000379462; ENST00000381672; ENST00000382986; ENST00000383693; ENST00000280560; ENST00000356608; ENST00000247706; ENST00000375888; ENST00000375889; ENST00000340561; ENST00000229243; ENST00000290378; ENST0000…	miRNA-4_0	2016-09-22	miRBase	2.72802	3.33727	3.10516	3.15399	1.17066	0.56261	0.74991	0.90591	0.77044	0.53267
20505794	1.26492	3.67633	0.675574	0.364314	F	F	-5.31995	2.85194e-05	0.00118776	F	AAMP; ABCC10; ABCF1; ACOXL; ACPP; ACTR3B; ACTR5; ADAM9; ADAMTS10; ADCK2; ADCY9; ADFP; ADRB3; AFG3L1; AGPAT4; AGPAT6; AKR1B1; ALDH9A1; ALPK2; ANGPTL4; ANKRD15; ANKRD56; ANKS1A; ANXA10; AOC2; APOBEC3A; APOBEC3B; APOBEC3G; AQP10; ARHGAP4; ARHGEF10; ARR3; ARRDC2; ARS2_HUMAN; ASAH3L; ASAHL; ASCC3; ASPHD1; ATAD3A; ATG4B; ATG7; ATP12A; ATP13A2; ATP13A3; ATP2A1; ATP4A; ATR; AXIN2; B3GNTL1; B4GALNT3; BAD;…	BTBD7; CRLF3; HIATL2; IKBKG; MNX1; MTHFD1L; PARP15; SPATA2; TDRKH; ZRANB2	hsa-miR-887-3p	MIMAT0004951	chr5	+	15935338	15935359	MIMAT0004951_st	miRNA	Homo sapiens	chr5:15935338-15935359 (+)	22	GUGAACGGGCGCCAUCCCGAGG	ENST00000329673 // sense // intron // 2; ENST00000504595 // sense // intron // 3; ENST00000510662 // sense // intron // 3; OTTHUMT00000366117 // sense // intron // 3; OTTHUMT00000366118 // sense // intron // 3		microcosm; MTI	ENST00000303432; ENST00000326952; ENST00000331447; ENST00000332477; ENST00000336168; ENST00000339271; ENST00000341817; ENST00000366941; ENST00000373300; ENST00000376313; ENST00000377370; ENST00000378376; ENST00000378377; ENST00000378644; ENST00000378922; ENST00000380784; ENST00000381816; ENST00000381982; ENST00000382299; ENST00000248450; ENST00000372530; ENST00000376546; ENST00000340561; ENST0000…	miRNA-4_0	2016-09-22	miRBase	3.20386	3.705	3.80975	4.17086	3.46506	0.59064	1.23794	1.54193	1.30531	2.4577
20500423	1.12289	3.54797	1.37049	0.537365	F	T	-5.37058	0.00659468	0.0852508	F	A2A3T8_HUMAN; AAAS; AAED1; ABCB5; ABCF3; ABHD1; ABI2; ACAA2; ACADL; ACE; ACOT4; ACTB; ADAM30; ADAMTS4; ADAMTS6; ADAMTS9; ADCK2; ADCK4; ADFP; ADIPOQ; ADORA3; ADRA1A; AGAP9; AGBL4; AGTRAP; AGXT2; AHR; AIM2; AJAP1; AKAP8L; AKIP1; AKR1B1; AKR1C1; ALDH18A1; ALG10B; ALLC; ALPK1; ALS2CR2; ALS2CR7; AMICA1; AMZ2_HUMAN; ANGPT4; ANKFY1; ANKRD11; ANKRD37; ANKRD40; ANTXR2; AOAH; AP1G2; AP3B2; AP3S1; APOBEC3A;…	AAED1; ABI2; ACAA2; ACADL; ADAMTS4; ADIPOQ; AGAP9; AGTRAP; AGXT2; AHR; AJAP1; AKIP1; ALG10B; ANGPT4; ANKFY1; ANKRD40; ANTXR2; AP3S1; APOBEC3F; AQP6; AQR; AR; ARL10; ARL5B; ARL8B; ARSK; ASXL2; ATAD5; ATF7IP; ATL3; ATP6AP1; ATP6V1A; ATXN3; AZF1; BAK1; BCL10; BCL9; BPNT1; BRI3BP; BTF3L4; BUB1; C10orf76; C11orf58; C19orf47; C3; C5orf45; CACNG8; CAMLG; CAPN7; CAPZB; CBY3; CCDC77; CCL22; CCNB1IP1; CCNF…	hsa-miR-30c-2-3p	MIMAT0004550	chr6	-	72086667	72086688	MIMAT0004550_st	miRNA	Homo sapiens	chr6:72086667-72086688 (-)	22	CUGGGAGAAGGCUGUUUACUCU	ENST00000413945 // sense // intron // 3; ENST00000436803 // sense // intron // 3; ENST00000602823 // sense // intron // 2; OTTHUMT00000041155 // sense // intron // 3; OTTHUMT00000041167 // sense // intron // 3; OTTHUMT00000467928 // sense // intron // 2		microcosm; MTI	ENST00000269586; ENST00000298105; ENST00000308338; ENST00000312946; ENST00000314747; ENST00000320662; ENST00000343310; ENST00000344254; ENST00000344536; ENST00000358174; ENST00000369142; ENST00000372591; ENST00000377230; ENST00000377596; ENST00000377806; ENST00000379432; ENST00000379434; ENST00000380468; ENST00000381654; ENST00000381960; ENST00000382855; ENST00000355822; ENST00000382501; ENST0000…	miRNA-4_0	2016-09-22	miRBase	3.28642	4.29866	3.09525	3.42862	4.14532	0.76171	1.10341	1.17078	1.09821	4.07721
20500454	2.58774	5.12911	1.45461	0.426696	F	T	-5.82142	0.00507542	0.070276	F	A2RUR5_HUMAN; AADACL2; ABCB9; ACAD10; ACAD11; ACPL2; ACSS2; ADAMTS17; ADAMTS9; ADAMTSL1; ADAMTSL2; ADFP; ADH1A; ADIPOR1; AES; AGO2; AGTPBP1; AIM1L; ALDH1A1; ALDOC; ANGPTL6; ANKMY1; ANKRD18A; ANP32B; ANR52_HUMAN; AQP12A; AQP12B; ARHGAP40; ARL6IP1; ARMC4; ARMETL1; ARP21_HUMAN; ASB4; ASB9; ATP2B4; ATP6V1G2; AVIL; BAG3; BAHCC1; BAP1; BAX; BBOX1; BCAT1; BCL2L11; BCL2L13; BEST3; BICD1; BMP10; BRCA1; BR…	AGO2; ARHGAP40; ARL6IP1; BCL2L11; BRWD1; C19orf12; C5orf51; C7orf73; CANX; CDC27; CDK6; CDKN1B; CIAPIN1; CPSF6; CSTF2T; DDX6; DERL2; DYRK3; EFCAB1; EFNA1; EXO5; EXOC8; FAM35A; FAM84B; FBXL18; FICD; FOS; GALNT3; GLUD2; GPR85; HMBOX1; HMGB2; IFNGR1; KPNA2; LDLR; LYN; MIDN; MRGBP; MYLIP; NUFIP2; OBFC1; PAFAH1B2; PAIP2; PDIK1L; PNRC2; PPP1R14C; PPP2R2A; PTBP3; RAD9B; RASSF9; RNPS1; SERPINH1; SLC10A7;…	hsa-miR-187-5p	MIMAT0004561	chr18	-	33484834	33484855	MIMAT0004561_st	miRNA	Homo sapiens	chr18:33484834-33484855 (-)	22	GGCUACAACACAGGACCCGGGC			microcosm; MTI	ENST00000247761; ENST00000308863; ENST00000325371; ENST00000329738; ENST00000329904; ENST00000330044; ENST00000338274; ENST00000341664; ENST00000341824; ENST00000342275; ENST00000342858; ENST00000343761; ENST00000360436; ENST00000367693; ENST00000369174; ENST00000374010; ENST00000377554; ENST00000382423; ENST00000376587; ENST00000356517; ENST00000344275; ENST00000313698; ENST00000383282; ENST0000…	miRNA-4_0	2016-09-22	miRBase	4.73419	5.02225	5.78193	5.49526	4.96787	2.00534	2.71092	3.24802	1.799	5.42777
20525539	7.8117	10.3565	2.39439	0.359333	T	T	-5.83542	0.0253156	0.208027	T	ANKRD52; APEX1; CCDC121; FSTL3; HBP1; LIPG; MEF2D; MTA3; MTG2; NAA50; PKD1; RAF1; SETD5; SOX4; SRSF2; TMEM91; UBQLN4; VPS4A	ANKRD52; APEX1; CCDC121; FSTL3; HBP1; LIPG; MEF2D; MTA3; MTG2; NAA50; PKD1; RAF1; SETD5; SOX4; SRSF2; TMEM91; UBQLN4; VPS4A	hsa-miR-6789-5p	MIMAT0027478	chr19	-	2235898	2235921	MIMAT0027478_st	miRNA	Homo sapiens	chr19:2235898-2235921 (-)	24	GUAGGGGCGUCCCGGGCGCGCGGG	ENST00000326631 // sense // intron // 2; ENST00000585423 // sense // intron // 1; ENST00000586497 // sense // intron // 1; ENST00000586608 // sense // exon // 2; ENST00000587394 // sense // intron // 2; ENST00000587962 // sense // intron // 2; ENST00000588356 // sense // intron // 2; ENST00000588450 // sense // exon // 2; ENST00000588545 // sense // intron // 2; ENST00000589097 // sense // intron…	hsa-mir-1227 // chr19:2234061-2234148 (-); hsa-mir-6789 // chr19:2235828-2235925 (-)	MTI		miRNA-4_0	2016-09-22	miRBase	9.5438	10.0015	10.3258	10.375	10.3712	3.90073	7.70867	7.95951	7.77733	10.6126
20500756	0.603121	3.16147	0.18974	1.03983	F	T	-5.89034	0.000336827	0.00791216	F	A1L4H1_HUMAN; A2A3Q1_HUMAN; A4D193_HUMAN; AAK1; AARSD1; ABCD3; ABHD14B; ABHD5; ABRACL; ACAD11; ACP2; ACTG2; ACTL8; ACTR3B; ADAMDEC1; ADD2; ADH6; ADORA3; ADRA1A; AFF4; AGBL4; AGO2; AHRR; AKAP2; AMAC1L1; ANGPTL3; ANGPTL6; ANKRD56; ANPEP; AP1S2; AP4B1; APEX1; AQP6; ARL6; ART3; ASCC3L1; ASGR1; ATF3; ATP13A3; ATP13A4; ATP4B; ATXN7L1; AVPR1B; B3GALNT2; B4GALT3; BCAR1; BCDIN3D; BGLAP; BPI; BTNL8; BTNL9;…	AAK1; ABRACL; AGO2; AKAP2; ANGPTL3; BUB1; C8orf37; CCND1; CCND2; CDC23; CDC5L; CDK17; DESI1; DNAJC10; DNTTIP2; GGCX; GK5; GNL1; GUCY1A2; JMJD1C; LRRC2; MYO1B; NTRK2; PALM2-AKAP2; PDIA6; POLA2; POLL; POTED; PPIP5K2; PRKAG1; PRPF38A; PURB; RPS24; SFT2D2; SIGLEC14; SLC13A4; SLC38A9; SOD2; STK38; TBC1D8; TMCC2; TMEM106B; TPM1; TRA2B; TRIM23; ZFP36L2; ZSCAN16	hsa-miR-145-3p	MIMAT0004601	chr5	+	148810262	148810283	MIMAT0004601_st	miRNA	Homo sapiens	chr5:148810262-148810283 (+)	22	GGAUUCCUGGAAAUACUGUUCU	ENST00000602315 // sense // exon // 1; OTTHUMT00000468029 // sense // exon // 1	hsa-mir-143 // chr5:148808481-148808586 (+); hsa-mir-145 // chr5:148810209-148810296 (+)	microcosm; MTI	ENST00000283050; ENST00000311400; ENST00000328018; ENST00000329615; ENST00000333385; ENST00000333616; ENST00000338912; ENST00000340783; ENST00000341656; ENST00000354734; ENST00000355411; ENST00000355453; ENST00000355461; ENST00000356555; ENST00000356626; ENST00000358243; ENST00000358418; ENST00000371433; ENST00000371784; ENST00000374543; ENST00000374545; ENST00000374991; ENST00000375386; ENST0000…	miRNA-4_0	2016-09-22	miRBase	4.19343	1.35346	3.17341	3.2754	2.67544	0.59206	0.61715	0.66819	1.00157	0.5103
20525523	4.35097	6.92154	1.90092	0.329758	T	T	-5.94041	0.0127436	0.135049	T	AGO2; APPL1; ARL8A; ASCL5; ATP5A1; BCR; BHLHB9; BLOC1S4; BMP3; BTBD9; C17orf85; CCDC71L; CDH7; CLN8; CPT1A; CRX; CYP20A1; DDX19A; DLX2; EN1; FAM129B; FAM43A; FGFR1OP; GABARAPL1; GPR20; GRK4; HAAO; IL21R; LBX1; LSP1; MCM9; MPPED1; MPRIP; MYH11; NCS1; NECAB3; NEUROD2; NFIC; NFIX; NKX6-2; NLRP2; PDF; PFAS; POU3F2; RBBP9; RBMS2; RTN4RL2; SELPLG; SERTAD2; SKI; SP2; SSTR3; STX4; TFAP2B; TMEM105; TMEM63…	AGO2; APPL1; ARL8A; ASCL5; ATP5A1; BCR; BHLHB9; BLOC1S4; BMP3; BTBD9; C17orf85; CCDC71L; CDH7; CLN8; CPT1A; CRX; CYP20A1; DDX19A; DLX2; EN1; FAM129B; FAM43A; FGFR1OP; GABARAPL1; GPR20; GRK4; HAAO; IL21R; LBX1; LSP1; MCM9; MPPED1; MPRIP; MYH11; NCS1; NECAB3; NEUROD2; NFIC; NFIX; NKX6-2; NLRP2; PDF; PFAS; POU3F2; RBBP9; RBMS2; RTN4RL2; SELPLG; SERTAD2; SKI; SP2; SSTR3; STX4; TFAP2B; TMEM105; TMEM63…	hsa-miR-6781-5p	MIMAT0027462	chr17	-	40975936	40975956	MIMAT0027462_st	miRNA	Homo sapiens	chr17:40975936-40975956 (-)	21	CGGGCCGGAGGUCAAGGGCGU	ENST00000361523 // sense // intron // 1; ENST00000438274 // sense // intron // 1; ENST00000543382 // sense // intron // 1; ENST00000585515 // sense // intron // 1; ENST00000589636 // sense // intron // 3; ENST00000590099 // sense // intron // 1; ENST00000591085 // sense // intron // 1; ENST00000591307 // sense // intron // 1; ENST00000591404 // sense // intron // 3; ENST00000593112 // sense // in…		MTI		miRNA-4_0	2016-09-22	miRBase	6.20703	6.64478	6.98989	6.90862	6.96586	1.83892	4.46283	4.39902	4.17828	7.20053
20526182	3.49021	6.06605	1.69272	0.39143	F	T	-5.9622	0.00995166	0.114181	F	ABCA2; BCL2L13; BTBD9; C2ORF72; C9orf114; CARM1; CERS1; CPLX1; CRKL; DHX36; EVI5L; FAM3C; FBXW2; GP5; MAZ; MN1; NUDT16L1; PGAM4; PLA2G2F; PTGFRN; PUM1; RAB22A; RASSF9; SLC10A6; SP2; SREBF2; TMEM11; ZCCHC8; ZNF556	ABCA2; BCL2L13; BTBD9; C2ORF72; C9orf114; CARM1; CERS1; CPLX1; CRKL; DHX36; EVI5L; FAM3C; FBXW2; GP5; MAZ; MN1; NUDT16L1; PGAM4; PLA2G2F; PTGFRN; PUM1; RAB22A; RASSF9; SLC10A6; SP2; SREBF2; TMEM11; ZCCHC8; ZNF556	hsa-miR-7112-5p	MIMAT0028121	chr8	-	145317619	145317640	MIMAT0028121_st	miRNA	Homo sapiens	chr8:145317619-145317640 (-)	22	ACGGGCAGGGCAGUGCACCCUG	ENST00000377412 // sense // intron // 11; ENST00000307404 // sense // intron // 13; OTTHUMT00000381902 // sense // intron // 13		MTI		miRNA-4_0	2016-09-22	miRBase	5.36744	6.08032	6.03764	6.44588	6.07797	2.19848	3.57968	4.1129	2.61703	6.5112
20518425	5.57476	8.1574	2.83711	0.308055	T	T	-5.99035	0.0294474	0.227351	T	AGPAT6; ASCL2; ATG2A; BHMT2; C10orf55; C19orf26; C3orf36; CASP16; CCDC64; CLCN7; DPF1; ENG; ENTPD5; FAM193A; FAM43A; FEM1A; FSCN1; FXYD1; GMDS; H2AFX; KCNK3; LEPROTL1; LYRM4; MAPK8IP2; MAPK8IP3; MARVELD1; MFI2; MIDN; MINK1; MSC; MSI1; NANOS1; NEUROD2; NRGN; OLR1; OTUB1; PCDHB2; PCGF3; PITX3; POU3F1; POU3F3; RAB11B; RASD1; RNF144B; RSBN1L; RXRB; SCAMP3; SESTD1; SHISA2; SIGLEC12; SKI; SLC10A7; SLC9…	AGPAT6; ASCL2; ATG2A; BHMT2; C10orf55; C19orf26; C3orf36; CASP16; CCDC64; CLCN7; DPF1; ENG; ENTPD5; FAM193A; FAM43A; FEM1A; FSCN1; FXYD1; GMDS; H2AFX; KCNK3; LEPROTL1; LYRM4; MAPK8IP2; MAPK8IP3; MARVELD1; MFI2; MIDN; MINK1; MSC; MSI1; NANOS1; NEUROD2; NRGN; OLR1; OTUB1; PCDHB2; PCGF3; PITX3; POU3F1; POU3F3; RAB11B; RASD1; RNF144B; RSBN1L; RXRB; SCAMP3; SESTD1; SHISA2; SIGLEC12; SKI; SLC10A7; SLC9…	hsa-miR-3180	MIMAT0018178	chr16	-	2186077	2186095	MIMAT0018178_st	miRNA	Homo sapiens	chr16:2186077-2186095 (-); chr16:15248806-15248824 (-)	19	UGGGGCGGAGCUUCCGGAG	ENST00000552015 // antisense // exon // 1; OTTHUMT00000409550 // antisense // exon // 1	hsa-mir-3180-5 // chr16:2185978-2186130 (-); hsa-mir-4516 // chr16:2183120-2183205 (+)	MTI		miRNA-4_0	2016-09-22	miRBase	7.73648	8.27395	8.11417	8.13766	8.59034	0.88742	5.32679	5.89625	5.52114	8.81019
20519600	8.82809	11.4272	1.53613	0.239696	T	T	-6.05919	0.00564105	0.0760156	T	ALPI; ANG; ASB16; BCL2L12; C17orf85; C19orf47; CARD10; CDCA4; DAZAP2; DDA1; DNAH17; EFNA3; EFTUD2; EIF5AL1; EMP1; EP300; EXOSC2; FPR1; GATAD2A; GLUL; GNL1; GRAP2; GRK5; HIST1H2BE; HIST1H2BG; HIST1H2BL; HIST1H2BO; HIST1H3C; IDS; KDM6B; KIAA0895; KIAA0895L; LAMC1; LDB1; LRIT3; LRP3; LYPLA2; MEIS3P1; MIER3; MLLT1; MRE11A; MSC; MYH11; NSD1; PFKFB2; PHB2; PLAC8; PNMA2; POLD3; PSMD11; PTGES2; QSOX2; RN…	ALPI; ANG; ASB16; BCL2L12; C17orf85; C19orf47; CARD10; CDCA4; DAZAP2; DDA1; DNAH17; EFNA3; EFTUD2; EIF5AL1; EMP1; EP300; EXOSC2; FPR1; GATAD2A; GLUL; GNL1; GRAP2; GRK5; HIST1H2BE; HIST1H2BG; HIST1H2BL; HIST1H2BO; HIST1H3C; IDS; KDM6B; KIAA0895; KIAA0895L; LAMC1; LDB1; LRIT3; LRP3; LYPLA2; MEIS3P1; MIER3; MLLT1; MRE11A; MSC; MYH11; NSD1; PFKFB2; PHB2; PLAC8; PNMA2; POLD3; PSMD11; PTGES2; QSOX2; RN…	hsa-miR-4745-5p	MIMAT0019878	chr19	+	804941	804963	MIMAT0019878_st	miRNA	Homo sapiens	chr19:804941-804963 (+)	23	UGAGUGGGGCUCCCGGGACGGCG	ENST00000349038 // sense // intron // 7; ENST00000350092 // sense // intron // 2; ENST00000356948 // sense // intron // 7; ENST00000394601 // sense // intron // 7; ENST00000585956 // sense // intron // 2; ENST00000586944 // sense // intron // 7; ENST00000587136 // sense // exon // 1; ENST00000587191 // sense // intron // 2; ENST00000592113 // sense // intron // 3; ENST00000592804 // sense // intr…	hsa-mir-3187 // chr19:813584-813653 (+); hsa-mir-4745 // chr19:804940-805001 (+)	MTI		miRNA-4_0	2016-09-22	miRBase	11.0167	11.3843	11.4071	11.5699	11.6319	7.79793	8.86308	8.92422	8.68682	11.8501
20518892	11.7788	14.4067	1.28243	0.320963	T	T	-6.18125	0.00514491	0.0709939	T	APPBP2; ATP13A4; BPNT1; C10orf71; CAMK2N2; CCNF; CCNY; DUSP22; FAM83C; FANCA; HIST1H2AH; LHFPL3; LRRC27; MIPOL1; NF2; NPY4R; PRPS1L1; RAB22A; RAB9A; RUNX1; SDF4; SH2B1; TPM3; UGT8; VEGFA; ZNF490	APPBP2; ATP13A4; BPNT1; C10orf71; CAMK2N2; CCNF; CCNY; DUSP22; FAM83C; FANCA; HIST1H2AH; LHFPL3; LRRC27; MIPOL1; NF2; NPY4R; PRPS1L1; RAB22A; RAB9A; RUNX1; SDF4; SH2B1; TPM3; UGT8; VEGFA; ZNF490	hsa-miR-4497	MIMAT0019032	chr12	+	110271155	110271171	MIMAT0019032_st	miRNA	Homo sapiens	chr12:110271155-110271171 (+)	17	CUCCGGGACGGCUGGGC	ENST00000261740 // antisense // intron // 1; ENST00000346520 // antisense // intron // 1; ENST00000392719 // antisense // intron // 1; ENST00000538125 // antisense // intron // 1; OTTHUMT00000403271 // antisense // intron // 1; OTTHUMT00000403272 // antisense // intron // 1		MTI		miRNA-4_0	2016-09-22	miRBase	13.684	14.4312	14.0797	14.4201	14.3718	11.7745	11.8259	12.2729	11.1883	14.5004
20504356	2.55836	5.22727	1.66972	0.718264	F	F	-6.35949	0.00696126	0.0879372	F	AAMP; ABCF3; ABHD14A; ABHD14B; ABHD8; ABI2; ABI3; ABP1; ACADS; ACCN4; ACHE; ACP5; ACSBG2; ACY1; ACY3; ADAMTS14; ADAMTS15; ADAMTS7; ADCK4; ADORA1; ADRA1B; ADRB1; AGPAT2; AGPAT7; AGTPBP1; AHI1; AHSA1; ALDH1L1; ALDH4A1; ALKBH6; AMH; ANAPC11; ANKRD35; ANKRD38; AP1S1; AP2A1; APBA2BP; APBA3; APEH; APH1A; APOA1BP; APOC1; APRV1_HUMAN; ARAF; ARHGAP10; ARHGAP22; ARHGEF1; ARHGEF10L; ARL6IP4; ARMC6; ARRDC1; …	AGTPBP1; BHLHA15; CCDC71L; COMMD5; CPNE5; FBLIM1; FGF19; FLYWCH1; G3BP1; GDE1; GJB7; GZMM; HIST3H2BB; HSD11B1L; IFNAR1; IGF2; IP6K1; KCNH1; KDM6B; KRT; MAP3K9; MAZ; MYO9B; NACC1; NFIC; NMNAT1; NUPL2; PLEKHM2; PPIC; RAB11B; RAP1GAP2; RPH3AL; RUNX3; SDF4; SH3PXD2A; SLC22A12; SPRED3; TBC1D25; THRA; TOMM70A; UBE2S; VDR; WWC2; ZNF426; ZNF488	hsa-miR-615-5p	MIMAT0004804	chr12	+	54427751	54427772	MIMAT0004804_st	miRNA	Homo sapiens	chr12:54427751-54427772 (+)	22	GGGGGUCCCCGGUGCUCGGAUC	ENST00000303406 // sense // intron // 1; ENST00000312492 // sense // intron // 1; ENST00000512206 // sense // intron // 1; ENST00000513209 // sense // intron // 1; OTTHUMT00000358947 // sense // intron // 1; OTTHUMT00000358948 // sense // intron // 1; OTTHUMT00000358949 // sense // intron // 1; OTTHUMT00000358964 // sense // intron // 1		microcosm; MTI; miRecords	ENST00000306803; ENST00000332617; ENST00000341130; ENST00000371784; ENST00000371865; ENST00000378523; ENST00000248450; ENST00000292808; ENST00000360889; ENST00000361143; ENST00000247706; ENST00000261016; ENST00000261017; ENST00000225941; ENST00000360937; ENST00000242592; ENST00000358078; ENST00000373898; ENST00000241069; ENST00000218758; ENST00000252669; ENST00000232907; ENST00000255082; ENST0000…	miRNA-4_0	2016-09-22	miRBase	4.62709	5.28285	5.58838	6.20336	4.44167	1.55388	2.99807	2.64389	1.23119	5.46024
20515617	6.83355	9.51624	2.46185	0.371045	T	T	-6.42053	0.0141298	0.146063	T	AHCYL2; AIFM2; AKAP11; AKR7A2; ALG9; ANKIB1; APLP2; ARF6; ARHGAP42; ARHGEF7; ARL10; ATP2A2; BBS9; BUB3; C20orf96; C4orf36; CANX; CCDC117; CHRDL1; CHST11; CLCN3; CNGA3; CNOT6L; COL4A1; COQ10B; COX11P1; CPE; CPSF2; CREBL2; CTC1; CTHRC1; CTNND1; CYB5R4; CYP4A11; CYP4A22; DAD1; DCAF15; DCAF7; DDT; DDX21; DNAJC10; DR1; DYRK3; EEF2; EMP1; ERH; ETV3; EXT2; FAM160B1; FAM19A3; FAM63B; FBLN5; FEM1C; FOXC1;…	AHCYL2; AIFM2; AKAP11; AKR7A2; ALG9; ANKIB1; APLP2; ARF6; ARHGAP42; ARHGEF7; ARL10; ATP2A2; BBS9; BUB3; C20orf96; C4orf36; CANX; CCDC117; CHRDL1; CHST11; CLCN3; CNGA3; CNOT6L; COL4A1; COQ10B; COX11P1; CPE; CPSF2; CREBL2; CTC1; CTHRC1; CTNND1; CYB5R4; CYP4A11; CYP4A22; DAD1; DCAF15; DCAF7; DDT; DDX21; DNAJC10; DR1; DYRK3; EEF2; EMP1; ERH; ETV3; EXT2; FAM160B1; FAM19A3; FAM63B; FBLN5; FEM1C; FOXC1;…	hsa-miR-3185	MIMAT0015065	chr17	-	46801808	46801830	MIMAT0015065_st	miRNA	Homo sapiens	chr17:46801808-46801830 (-)	23	AGAAGAAGGCGGUCGGUCUGCGG	ENST00000422730 // antisense // exon // 2; ENST00000432056 // antisense // exon // 2; OTTHUMT00000255115 // antisense // exon // 2; OTTHUMT00000255116 // antisense // exon // 2		MTI		miRNA-4_0	2016-09-22	miRBase	9.23934	9.57782	9.46441	9.53927	10.2314	2.95911	6.75787	7.0736	6.68741	9.87955
20517704	1.86412	4.56718	0.900049	0.334504	T	T	-6.51182	0.00022152	0.00580601	T	ABRACL; ACTB; ACTR2; AKR7A2; ANAPC16; ANKRD33B; AP1S3; ARPP19; ASTN1; B3GALT5; BACH1; BBC3; BICD2; BRIX1; BTN2A2; C2orf15; C4orf32; CENPP; CEP57L1; CEP76; CES2; CHIC1; CMSS1; COLEC10; COMMD2; CPS1; CTBP1; DARS2; DCAF7; DNAJA2; DNAJC10; DSTYK; EHD1; ENPP4; FAM153B; FEM1A; FEN1; FPR1; FUT11; GALNT6; GATA6; GP2; GRWD1; GTF2F1; GTF2H5; H2AFZ; H3F3B; H3F3C; HMGB1; HOXD3; IMP4; KCNMB1; KDSR; KLF13; LCL…	ABRACL; ACTB; ACTR2; AKR7A2; ANAPC16; ANKRD33B; AP1S3; ARPP19; ASTN1; B3GALT5; BACH1; BBC3; BICD2; BRIX1; BTN2A2; C2orf15; C4orf32; CENPP; CEP57L1; CEP76; CES2; CHIC1; CMSS1; COLEC10; COMMD2; CPS1; CTBP1; DARS2; DCAF7; DNAJA2; DNAJC10; DSTYK; EHD1; ENPP4; FAM153B; FEM1A; FEN1; FPR1; FUT11; GALNT6; GATA6; GP2; GRWD1; GTF2F1; GTF2H5; H2AFZ; H3F3B; H3F3C; HMGB1; HOXD3; IMP4; KCNMB1; KDSR; KLF13; LCL…	hsa-miR-4324	MIMAT0016876	chr19	-	49812064	49812083	MIMAT0016876_st	miRNA	Homo sapiens	chr19:49812064-49812083 (-)	20	CCCUGAGACCCUAACCUUAA	ENST00000335875 // sense // intron // 7; ENST00000454748 // sense // intron // 7; ENST00000594180 // sense // intron // 1; ENST00000594917 // sense // intron // 3; ENST00000597969 // sense // intron // 3; ENST00000598221 // sense // intron // 1; ENST00000598828 // sense // intron // 1; OTTHUMT00000465503 // sense // intron // 7; OTTHUMT00000465504 // sense // intron // 7; OTTHUMT00000465505 // se…		MTI		miRNA-4_0	2016-09-22	miRBase	4.27911	4.97087	4.65574	4.70054	4.146	1.82703	3.06873	3.59973	1.87706	1.53174
20525661	8.08131	10.7928	1.30418	0.28092	T	T	-6.55002	0.00280895	0.044901	T	ENO4; MICAL2; TP53INP1; ZNF446	ENO4; MICAL2; TP53INP1; ZNF446	hsa-miR-6850-5p	MIMAT0027600	chr8	-	146017355	146017376	MIMAT0027600_st	miRNA	Homo sapiens	chr8:146017355-146017376 (-)	22	GUGCGGAACGCUGGCCGGGGCG	ENST00000262584 // sense // intron // 2; ENST00000394920 // sense // intron // 2; ENST00000525232 // sense // intron // 2; ENST00000526668 // sense // exon // 1; ENST00000527914 // sense // intron // 2; ENST00000528296 // sense // intron // 1; ENST00000528957 // sense // intron // 1; ENST00000529163 // sense // intron // 1; ENST00000529920 // sense // intron // 1; ENST00000531767 // sense // intr…		MTI		miRNA-4_0	2016-09-22	miRBase	10.3064	10.5193	10.9085	10.8212	10.9646	7.53075	8.06881	8.4244	8.14167	10.8666
20519580	8.15619	10.9427	1.60669	0.227489	T	T	-6.89935	0.00325071	0.0503194	T	AQP2; ATG9A; CACNA1A; ELL2; FAM212B; FN3KRP; INSIG1; NFIX; RXRA; SCIN; SLC7A5; TGFA; URGCP-MRPS24; ZBTB3; ZNF556	AQP2; ATG9A; CACNA1A; ELL2; FAM212B; FN3KRP; INSIG1; NFIX; RXRA; SCIN; SLC7A5; TGFA; URGCP-MRPS24; ZBTB3; ZNF556	hsa-miR-4734	MIMAT0019859	chr17	-	36858523	36858544	MIMAT0019859_st	miRNA	Homo sapiens	chr17:36858523-36858544 (-)	22	GCUGCGGGCUGCGGUCAGGGCG			MTI		miRNA-4_0	2016-09-22	miRBase	10.5797	10.8473	10.9261	11.0251	11.1938	6.55127	8.00985	8.47898	8.11482	10.983
20500439	0.667405	3.4554	0.296432	0.58733	F	T	-6.9067	2.32014e-06	0.000129094	F	ACBD4; ACLY; ACOT12; ADC; ADSL; AGBL4; AGPAT4; AKAP10; ALAS1; ALDH2; ALG14; ALPK1; ALPL; AMTN; ANKRD22; ANUBL1; ANXA10; ANXA3; ANXA4; AP3M1; APOBEC3D; AQP6; ARF6; ARFIP1; ARHGAP24; ARL4D; ARMCX2; ARNTL; ARNTL2; AS3MT; ASCL1; ASCL4; ASH2L; ASPH; ASS1; ATBF1; ATG2B; ATP1A1; ATP6V0E1; ATP6V1G1; ATP9A; AZGP1; B3GNT2; BARD1; BEX1; BHMT2; BICD1; BLCAP; BMP2K; BMP3; BPIL1; BRD7; BRD8; BRSK1; BTG4; BTK; …	ACLY; AKAP10; ATG2B; ATP6V1G1; B3GNT2; BLCAP; C1orf21; CALU; CASP16; CDC27; CDR1; CELSR2; CLIC4; COMMD3; DBN1; EDEM3; EFNA5; EIF6; ELMOD2; FRS2; FUT4; GCFC2; GNPNAT1; GOLIM4; GRAMD3; GTF2I; GYPA; HBS1L; HOXB3; HOXC4; IGF1; MAP2K4; MAPK6; MRPS15; NCBP2; NFATC2; ONECUT2; PCBP1; PODXL; QRSL1; R3HDM4; RAP1A; RCOR3; RGS17; SERINC3; SIX3; SLITRK4; SMC3; SOD2; TAF1D; TFAP2A; TRABD2A; TSC22D2; UBE2H; UQC…	hsa-miR-10a-3p	MIMAT0004555	chr17	-	46657226	46657247	MIMAT0004555_st	miRNA	Homo sapiens	chr17:46657226-46657247 (-)	22	CAAAUUCGUAUCUAGGGGAAUA	ENST00000332503 // sense // 5UTR // 1; ENST00000460160 // sense // intron // 1; ENST00000465846 // antisense // intron // 2; ENST00000472863 // sense // intron // 1; ENST00000476342 // sense // intron // 1; ENST00000489475 // sense // intron // 1; ENST00000498678 // sense // intron // 1; ENST00000548801 // sense // exon // 1; ENST00000552000 // sense // intron // 1; OTTHUMT00000358254 // antisens…		microcosm; MTI	ENST00000299589; ENST00000308338; ENST00000308935; ENST00000320876; ENST00000332991; ENST00000340110; ENST00000341656; ENST00000341793; ENST00000354479; ENST00000354929; ENST00000355813; ENST00000356014; ENST00000356161; ENST00000359808; ENST00000372937; ENST00000374545; ENST00000377410; ENST00000321854; ENST00000307624; ENST00000358680; ENST00000216194; ENST00000371836; ENST00000366905; ENST0000…	miRNA-4_0	2016-09-22	miRBase	2.26743	3.29626	3.38829	3.705	3.68327	0.41236	1.12093	0.45309	0.63329	0.86193
20503798	0.709664	3.51554	0.386125	1.04527	F	T	-6.99285	0.000118334	0.00356005	F	ACTB; ACTR5; ADAM2; ADAMTS6; AGTPBP1; AHDC1; AKAP9; AKR1C1; ALG6; AMHR2; ANGPT2; ANGPTL1; ANKMY2; ANKRD52; ANKS3; ANP32B; ANUBL1; AP3S1; AP4S1; APBB1IP; APEX1; APIP; APOBEC2; APOC2; APOO; ARHGAP5; ARMC3; ASB10; ASB17; ASB4; ASPM; ATAD5; ATP2A2; ATP5A1; ATP6V1D; ATP6V1G3; ATP7A; AURKB; BAALC; BCAS2; BCDO2; BCOR; BDH1; BET3L; BLM; BRD7; BRI3; C10orf28; C12orf49; C14orf102; C14orf140; C16orf44; C16o…	ACTB; AGTPBP1; ANKRD52; ANP32B; ARHGAP5; ATP7A; BDH1; C12orf49; C16orf52; CALM2; CDK14; CDKN1A; CES3; CFHR5; CHMP2B; CITED2; CKS2; CTGF; DDX55; DEPDC1; DNAJB9; EFHC1; EIF2B1; EPHX4; EVI5; FAM127B; FBXL3; FHL2; FNIP1; FOS; FOXL1; FREM2; GEMIN6; GNAT1; GPR141; GRIK3; GTF2H1; HAT1; HIP1R; HMGA2; HMGN3; HMGXB4; IL12RB2; JAG2; KCNJ6; KLHL15; L1CAM; LHFP; LMNB2; LSM14A; MAP7; MBNL3; MRPS21; MT2A; MTRNR…	hsa-miR-493-5p	MIMAT0002813	chr14	+	101335412	101335433	MIMAT0002813_st	miRNA	Homo sapiens	chr14:101335412-101335433 (+)	22	UUGUACAUGGUAGGCUUUCAUU		hsa-mir-337 // chr14:101340830-101340922 (+); hsa-mir-493 // chr14:101335397-101335485 (+); hsa-mir-665 // chr14:101341370-101341441 (+)	microcosm; MTI	ENST00000308863; ENST00000323501; ENST00000331842; ENST00000338928; ENST00000339727; ENST00000342371; ENST00000354689; ENST00000354767; ENST00000356559; ENST00000366941; ENST00000369028; ENST00000376272; ENST00000377215; ENST00000383290; ENST00000243903; ENST00000334484; ENST00000265708; ENST00000261306; ENST00000374011; ENST00000339005; ENST00000380859; ENST00000263440; ENST00000257863; ENST0000…	miRNA-4_0	2016-09-22	miRBase	1.80129	3.6688	3.46245	3.42719	4.71863	0.25535	1.23464	0.78834	0.40339	0.83064
20515637	7.53421	10.4695	3.26106	0.516344	T	T	-7.64886	0.0143375	0.147832	T	AIP; ARC; C10orf55; C2orf82; CASZ1; CTDNEP1; HMX1; INO80E; ISL2; LHFPL3; MIB2; MSX2; NPBWR1; PER1; PHLDA2; REPIN1; RNASEK; SIX5; UCK1; VDR; VGF; VWA7	AIP; ARC; C10orf55; C2orf82; CASZ1; CTDNEP1; HMX1; INO80E; ISL2; LHFPL3; MIB2; MSX2; NPBWR1; PER1; PHLDA2; REPIN1; RNASEK; SIX5; UCK1; VDR; VGF; VWA7	hsa-miR-3195	MIMAT0015079	chr20	+	60639868	60639884	MIMAT0015079_st	miRNA	Homo sapiens	chr20:60639868-60639884 (+)	17	CGCGCCGGGCCCGGGUU	ENST00000252996 // antisense // exon // 1; ENST00000436129 // antisense // exon // 3; OTTHUMT00000079968 // antisense // exon // 1; OTTHUMT00000079969 // antisense // exon // 3		MTI		miRNA-4_0	2016-09-22	miRBase	10.4744	10.606	10.4825	10.3044	9.33743	0.86482	6.82217	7.93106	6.72864	9.44598
[truncated: 78 more rows]
