# Supplementary material for: miRNome and Proteome Profiling of Human Keratinocytes and Adipose Derived Stem Cells Proposed miRNA-Mediated Regulations of Epidermal Growth Factor and Interleukin 1-Alpha
Source: Int J Mol Sci. 2023 Mar 4;24(5):4956. doi: 10.3390/ijms24054956 (PMC10002856; doi:10.3390/ijms24054956)
Supplement: Supplementary file 1 [file ijms-24-04956-s001.zip › Supplementary Table S6 (Upregulted DEmiRNAs_miRWalk_TargetGenes).xlsx]

## Sheet: S6-UpregDEmiRNAs_miRWalk
mirnaid	bindposition	refseqid	genesymbol	duplex	start	end	bindingp	energy	seed	accessibility	au	phylopstem	phylopflank	me	number_of_pairings	binding_region_length	longest_consecutive_pairings	position	validated	TargetScan	miRDB		Unique miRNA (Count 33)	Unique genesymbol (Count 659)
hsa-miR-106a-5p	3UTR	NM_013262	MYLIP	AAAAGTGCTTACAGTGCAGGTAG#ACCTACACTGTCACTTTA#.((((((...((((((.((((..#)))).)))))))))))).	2799	2817	0.9538461538461539	-18.2	1	0.03641604	0.662	5.228166666666667	3.7224909999999993	-8.40585589311169	16	18	12	3UTR	MIRT001838	1	1		hsa-miR-106a-5p	MYLIP
hsa-miR-106a-5p	3UTR	NM_024548	CEP97	AAAAGTGCTTACAGTGCAGGTAG#CCTGCAGAAGCACA#....((((((.(..((((((...#))))))))))))).	5244	5258	0.9615384615384616	-17.0	0	0.004869664	0.647	0.07727083333333334	0.22668608212500002	-14.51730747423493	13	14	13	3UTR	MIRT513991	1	1		hsa-miR-141-3p	CEP97
hsa-miR-106a-5p	3UTR	NM_003107	SOX4	AAAAGTGCTTACAGTGCAGGTAG#GCCAAACACTGTAAGCTTTTA#.((((.((((((((((..(((..#)))...)))))))))))))).	4176	4197	0.9615384615384616	-18.9	0	0.09343405	0.676	1.5643720999999997	0.5819120849999999	-5.694283598550164	17	21	14	3UTR	MIRT099826	1	1		hsa-miR-149-5p	SOX4
hsa-miR-106a-5p	3UTR	NM_001128930	ENTPD4	AAAAGTGCTTACAGTGCAGGTAG#TTACCTGCATCGTATTTGCGCTTC#..((((((.(((.((((((((((#)))))))))).)))...)))))).	3974	3998	0.9615384615384616	-23.6	1	0.006936989	0.515	2.2603809999999998	4.98940737725	-7.302520990284295	19	24	10	3UTR	MIRT706128	1	1		hsa-miR-150-5p	ENTPD4
hsa-miR-106a-5p	3UTR	NM_012199	AGO1	AAAAGTGCTTACAGTGCAGGTAG#TCTGCACTGTCCTGCACTC#...(((((..((((((((((...#))))))))))...))))).	4266	4285	0.9692307692307692	-22.8	0	0.001441562	0.5	0.7647829	0.7711438112500002	-8.81343632025268	15	19	10	3UTR	MIRT048332	1	1		hsa-miR-15b-5p	AGO1
hsa-miR-106a-5p	3UTR	NM_001136129	APP	AAAAGTGCTTACAGTGCAGGTAG#TAAAGAAAAGAATCCCTGTTCATTGTAAGCACTTTTA#((((((((((((((((((((...#.))))..)))))))))))))))).	2751	2788	0.9743589743589743	-27.0	1	0.01826145	0.485	0.0	0.0	-3.937574446201665	20	24	16	3UTR	MIRT001935	1	1		hsa-miR-17-5p	APP
hsa-miR-106a-5p	3UTR	NM_001270699	ARHGAP12	AAAAGTGCTTACAGTGCAGGTAG#TTATTTGGGAAAGTTAACTGTGTGCACTTTTA#((((((((.((((((........#.)))))).)))))))).	3381	3413	1.0	-17.7	1	0.03846539	0.662	3.611113125	3.96349142975	-5.227013184751041	14	17	8	3UTR	MIRT549326	1	1		hsa-miR-181a-5p	ARHGAP12
hsa-miR-106a-5p	3UTR	NM_001271594	SESN3	AAAAGTGCTTACAGTGCAGGTAG#ATTTGCACTGTGTTAGCAA#.....((((((((((((((((..#))))))))))))..)))).	5201	5220	1.0	-19.9	0	0.001643858	0.721	0.0	0.0	-13.6655996434504	16	19	12	3UTR	MIRT565702	1	1		hsa-miR-182-5p	SESN3
hsa-miR-106a-5p	3UTR	NM_001282973	SEPTIN2	AAAAGTGCTTACAGTGCAGGTAG#CTGCACTTTAGTGTATTTTCTGTCACTGTAGGTATA#....((((((((((((((((...#.)))).)))))))))))).	2465	2501	1.0	-21.4	0	0.0001467039	0.574	0.0	0.0	-9.546562468637928	16	19	12	3UTR	MIRT048333	1	1		hsa-miR-193b-3p	SEPTIN2
hsa-miR-106a-5p	3UTR	NM_001286157	DYNC1LI2	AAAAGTGCTTACAGTGCAGGTAG#ATTTGTCTTTATTTTTTATCATTTGAACTGATAAGCACTTTTT#(((((((((((((((.(((((..#.))))).)))).))))))))))).	3206	3249	1.0	-20.8	1	0.0009899597	0.779	2.2104572499999997	0.49461978424999997	-4.1706235265052785	20	24	11	3UTR	MIRT558273	1	1		hsa-miR-194-5p	DYNC1LI2
hsa-miR-106a-5p	3UTR	NM_001286566	KIAA0513	AAAAGTGCTTACAGTGCAGGTAG#CTGCCTCTAAGCGCTGAGCATTG#...((((((..((((((((((((#))))))....)))))))))))).	2455	2478	1.0	-21.2	0	0.0006405218	0.368	3.4893980625	3.6770499250000004	-10.581821137417268	18	23	12	3UTR	MIRT075777	1	1		hsa-miR-19b-3p	KIAA0513
hsa-miR-106a-5p	3UTR	NM_001290048	ATL3	AAAAGTGCTTACAGTGCAGGTAG#TTACTCTGCTTTGTGCACTTTA#.(((((((..((((.((((((((#)))).)))).))))))))))).	2166	2188	1.0	-19.2	1	0.0009003831	0.618	1.8535622222222221	1.39407207125	-6.827670524181695	19	22	11	3UTR	MIRT481346	1	1		hsa-miR-200a-3p	ATL3
hsa-miR-106a-5p	3UTR	NM_001290072	ENPP5	AAAAGTGCTTACAGTGCAGGTAG#CCAACAGCAGAATGCAACTGTGGGCATTTC#..((((((((((((((((.....#.)))).)))))))))))).	2292	2322	1.0	-20.8	1	0.000127671	0.574	0.0	0.0	-4.95700071937229	16	19	12	3UTR	MIRT548398	1	1		hsa-miR-200b-3p	ENPP5
hsa-miR-106a-5p	3UTR	NM_001300944	EMSY	AAAAGTGCTTACAGTGCAGGTAG#CTGCCCAGTTTTTTTGGTGCTGAAGTACTGTAAGTAG#.....((((((((((((.((((.#.))))...)))))))))))).	5395	5432	1.0	-19.0	0	0.005877934	0.618	2.244317666666667	3.5599826275	-13.6655996434504	16	21	12	3UTR	MIRT503078	1	1		hsa-miR-200c-3p	EMSY
hsa-miR-106a-5p	3UTR	NM_001301228	HMGB3	AAAAGTGCTTACAGTGCAGGTAG#TGCCTTTTGGGAGAGGCTGTAGCTCAGGGCGTGCACTGTGAGGCTG#...(((.(((((((((((.((..#.)).)))))))))))))).	1337	1383	1.0	-23.9	0	0.0006267356	0.382	0.0	0.0	-8.058226728550057	16	19	14	3UTR	MIRT493615	1	1		hsa-miR-205-5p	HMGB3
hsa-miR-106a-5p	3UTR	NM_001317123	AGO1	AAAAGTGCTTACAGTGCAGGTAG#TCTGCACTGTCCTGCACTC#...(((((..((((((((((...#))))))))))...))))).	4171	4190	1.0	-22.8	0	0.001441562	0.5	0.0	0.0	-8.81343632025268	15	19	10	3UTR	MIRT048332	1	1		hsa-miR-20a-5p	RUNX3
hsa-miR-106a-5p	3UTR	NM_001320672	RUNX3	AAAAGTGCTTACAGTGCAGGTAG#GCCTGTCAGTAGTGGGTACC#....(((((((((.(((((((..#))))).)).).)))))))).	3909	3929	1.0	-19.3	0	0.002048705	0.588	1.5612881699999999	2.03381727625	-10.403402386158335	16	20	8	3UTR	MIRT053564	1	1		hsa-miR-20b-5p	BNIP2
hsa-miR-106a-5p	3UTR	NM_001320675	BNIP2	AAAAGTGCTTACAGTGCAGGTAG#GCACGTAAGCACC#....((((((((.((((......#)))))))))))).	5463	5476	1.0	-19.1	0	0.007545296	0.706	0.0	0.0	-10.835693081304171	12	13	12	3UTR	MIRT507962	1	1		hsa-miR-210-3p	TNKS2
hsa-miR-106a-5p	3UTR	NM_025235	TNKS2	AAAAGTGCTTACAGTGCAGGTAG#TTACTTGTACTGTATCACA#....(((..((((((((((((((#)))))))))))))).))).	5981	6000	1.0	-21.3	0	0.01860339	0.691	1.8326460000000002	2.27678539625	-12.916587056064323	17	19	14	3UTR	MIRT057386	1	1		hsa-miR-211-5p	ARID4B
hsa-miR-106a-5p	3UTR	NM_031371	ARID4B	AAAAGTGCTTACAGTGCAGGTAG#CTGCCTGTAGAGACAATACAGTAAGCATA#....((((((((..(((((((((#)))))))))...........)))))))).	4414	4443	1.0	-20.9	0	0.02048359	0.574	0.0	0.0	-11.692532998824579	17	29	9	3UTR	MIRT004028	1	1		hsa-miR-26b-5p	KATNAL1
hsa-miR-106a-5p	3UTR	NM_032116	KATNAL1	AAAAGTGCTTACAGTGCAGGTAG#TGCCTGGCTGTGTTTTCACTTTTC#(((((((..((((((.((((((.#))))))))))))....))))))).	2619	2643	1.0	-20.2	1	0.008360322	0.544	0.0	0.0	-7.540648113931671	19	24	12	3UTR	MIRT547792	1	1		hsa-miR-30b-5p	TP53INP1
hsa-miR-106a-5p	3UTR	NM_033285	TP53INP1	AAAAGTGCTTACAGTGCAGGTAG#CTGCACTGTAAGG#.......((((((((((((....#)))))))))))).	3940	3953	1.0	-21.2	0	0.0007878441	0.706	0.0	0.0	-17.110244939514768	12	13	12	3UTR	MIRT448395	1	1		hsa-miR-30c-5p	ZC3H12C
hsa-miR-106a-5p	3UTR	NM_033390	ZC3H12C	AAAAGTGCTTACAGTGCAGGTAG#TTGCCTGCATTCAGTGGCTAACATTATGAGCATTG#...((((((((.(((((((((((#)))))))))))...............)))))))).	8644	8679	1.0	-19.6	0	0.0009143544	0.632	0.0	0.0	-9.861343503275094	19	35	11	3UTR	MIRT241295	1	1		hsa-miR-30d-5p	ANKH
hsa-miR-106a-5p	3UTR	NM_054027	ANKH	AAAAGTGCTTACAGTGCAGGTAG#CTGCCTGCATTCTGTAGACATC#....(((.(((((((((((((((#)))))))))..)))))).))).	6092	6114	1.0	-22.0	0	0.007743908	0.456	0.0	0.0	-11.86019739781856	18	22	9	3UTR	MIRT095721	1	1		hsa-miR-30e-5p	CDKN1A
hsa-miR-106a-5p	3UTR	NM_078467	CDKN1A	AAAAGTGCTTACAGTGCAGGTAG#ACCTGCACTGGGGAGCCCGTCTCAGTGTTGAGCCTTTTC#(((((.(((((((((((((((..#))))))))))..................)))))))))).	1283	1322	1.0	-23.4	0	0.001225829	0.426	0.0	0.0	-5.838533207394711	20	39	10	3UTR	MIRT001223	1	1		hsa-miR-342-3p	DCBLD2
hsa-miR-106a-5p	3UTR	NM_080927	DCBLD2	AAAAGTGCTTACAGTGCAGGTAG#CACTGTTTGCACTTTG#.(((((((..((((((.......#))))))..))))))).	5406	5422	1.0	-18.9	1	0.005099173	0.647	0.0	0.0	-6.09222096393106	13	16	7	3UTR	MIRT048339	1	1		hsa-miR-378a-3p	RORA
hsa-miR-106a-5p	3UTR	NM_134262	RORA	AAAAGTGCTTACAGTGCAGGTAG#TACCTGTATTGTCTGCCTG#...((.((..((((((((((((.#))))))))))))..)))).	7971	7990	1.0	-21.7	0	0.07978251	0.588	0.0	0.0	-10.714395081445726	16	19	12	3UTR	MIRT546699	1	1		hsa-miR-378f	MTMR3
hsa-miR-106a-5p	3UTR	NM_144665	SESN3	AAAAGTGCTTACAGTGCAGGTAG#ATTTGCACTGTGTTAGCAA#.....((((((((((((((((..#))))))))))))..)))).	5485	5504	1.0	-19.9	0	0.001643858	0.721	0.0	0.0	-13.6655996434504	16	19	12	3UTR	MIRT565702	1	1		hsa-miR-425-5p	CADM2
hsa-miR-106a-5p	3UTR	NM_153051	MTMR3	AAAAGTGCTTACAGTGCAGGTAG#CTGCACTGAAGCCTTG#..(((.((((.((((((((....#))))))))))))))).	8004	8020	1.0	-21.4	0	0.006865414	0.426	-0.26426205	-0.14064657425	-9.682733955975687	15	16	15	3UTR	MIRT048345	1	1		hsa-miR-429	CYB561D1
hsa-miR-106a-5p	3UTR	NM_153184	CADM2	AAAAGTGCTTACAGTGCAGGTAG#GCTCAGCACTTAAGCACTTTTC#(((((((((((.(((((.(((..#)))..)))))))))))))))).	7290	7312	1.0	-21.0	1	0.007306019	0.529	0.0	0.0	-7.284377755798021	19	22	16	3UTR	MIRT450916	1	1		hsa-miR-708-5p	DSTYK
hsa-miR-106a-5p	3UTR	NM_182580	CYB561D1	AAAAGTGCTTACAGTGCAGGTAG#CTGGGAAGCCTGGGATGTAGGCGCTG#...((((((((((.(.(((((..#.))))).).)))))))))).	2150	2176	1.0	-24.2	0	0.0003912331	0.353	0.0	0.0	-7.604429191502758	16	20	10	3UTR	MIRT048320	1	1		hsa-miR-92a-3p	ZNF385A
hsa-miR-106a-5p	3UTR	NM_199462	DSTYK	AAAAGTGCTTACAGTGCAGGTAG#CTGCAAAGTGACAACTGCACTGAATGACACTTTA#.(((((((...((((((((....#.))))))))...).)))))).	6683	6717	1.0	-20.5	1	0.02429838	0.603	0.0	0.0	-8.91699543934141	15	21	8	3UTR	MIRT761121	1	1		hsa-miR-96-5p	MAPRE3
hsa-miR-106a-5p	3UTR	XM_005268783	ZNF385A	AAAAGTGCTTACAGTGCAGGTAG#CTACCCCAAACTGAAGCGCTTC#..((((((((.((((...(((((#)))))....)))))))))))).	1660	1682	1.0	-20.9	1	0.07183907	0.353	0.0	0.0	-8.014824275086253	17	22	12	3UTR	MIRT532925	1	1		hsa-miR-652-3p	KCNB1
hsa-miR-106a-5p	3UTR	XM_006711967	MAPRE3	AAAAGTGCTTACAGTGCAGGTAG#GCCTGCATATGTGTTCACTTTTA#(((((((..((((((((((((..#)))))))).))))..))))))).	1772	1795	1.0	-22.2	1	0.137204	0.591	0.0	0.0	-7.307599033628058	19	23	8	3UTR	MIRT088338	1	1			ZFYVE9
hsa-miR-106a-5p	3UTR	XM_006723784	KCNB1	AAAAGTGCTTACAGTGCAGGTAG#CTGCCTGTCTGTAGTACA#....((((.(((((.((((((((#))))))))))))))))).	4537	4555	1.0	-22.4	0	0.005880806	0.662	0.0	0.0	-11.338401687134326	17	18	17	3UTR	MIRT567060	1	1			PLEKHM1
hsa-miR-106a-5p	3UTR	XM_011532700	MAPRE3	AAAAGTGCTTACAGTGCAGGTAG#GCCTGCATATGTGTTCACTTTTA#(((((((..((((((((((((..#)))))))).))))..))))))).	1813	1836	1.0	-22.2	1	0.137204	0.591	0.0	0.0	-7.307599033628058	19	23	8	3UTR	MIRT088338	1	1			ZNF652
hsa-miR-106a-5p	3UTR	XM_011542437	ZFYVE9	AAAAGTGCTTACAGTGCAGGTAG#TTACCTGCACTGATCTTTTACTA#...((((....((((((((((((#))))))))))))......)))).	6392	6415	1.0	-20.3	0	0.05500953	0.662	0.0	0.0	-13.951845724843663	16	23	12	3UTR	MIRT071906	1	1			ZFYVE26
hsa-miR-106a-5p	3UTR	XM_011543055	ZC3H12C	AAAAGTGCTTACAGTGCAGGTAG#TTGCCTGCATTCAGTGGCTAACATTATGAGCATTG#...((((((((.(((((((((((#)))))))))))...............)))))))).	8788	8823	1.0	-19.6	0	0.0009143544	0.632	0.0	0.0	-9.861343503275094	19	35	11	3UTR	MIRT241295	1	1			RLIM
hsa-miR-106a-5p	3UTR	NM_014798	PLEKHM1	AAAAGTGCTTACAGTGCAGGTAG#CTGGAAACCAGCACTGTCAGCACTTTG#.((((((((.(((((((.(((..#.))).))))))).)))))))).	4058	4085	1.0	-27.5	1	0.02369158	0.456	0.0	0.0	-5.035831305685297	18	22	8	3UTR	MIRT735827	1	1			NRIP3
hsa-miR-106a-5p	3UTR	NM_014897	ZNF652	AAAAGTGCTTACAGTGCAGGTAG#TTGCCTGGGCTGGAGTGCA#....((((((.((((.(((((((#))))))).)))))))))).	4634	4653	1.0	-22.4	0	4.16485e-06	0.412	0.22272657142857138	-0.011236727500000007	-12.604386024351893	17	19	10	3UTR	MIRT484888	1	1			NUFIP2
hsa-miR-106a-5p	3UTR	NM_015346	ZFYVE26	AAAAGTGCTTACAGTGCAGGTAG#TTTGCACTGAACATAAGCACTTTA#.(((((((((((((((((((...#)))))))))....)))))))))).	9402	9426	1.0	-23.4	1	0.1704664	0.588	1.9974122334782607	2.7159263150000004	-3.793324837357118	19	24	10	3UTR	MIRT484920	1	1			WNK3
hsa-miR-106a-5p	3UTR	NM_015375	DSTYK	AAAAGTGCTTACAGTGCAGGTAG#CTGCAAAGTGACAACTGCACTGAATGACACTTTA#.(((((((...((((((((....#.))))))))...).)))))).	6818	6852	1.0	-20.5	1	0.02429838	0.603	3.066416	3.0452842587499998	-8.91699543934141	15	21	8	3UTR	MIRT761121	1	1			ZNFX1
hsa-miR-106a-5p	3UTR	NM_016120	RLIM	AAAAGTGCTTACAGTGCAGGTAG#GCCCATCACTGTGGCACA#....((((.(((((((..(((..#)))...))))))))))).	2668	2686	1.0	-18.5	0	0.0006207112	0.588	1.642235142857143	2.2685901125	-10.602952126883691	14	18	11	3UTR	MIRT541094	1	1			EGLN3
hsa-miR-106a-5p	3UTR	NM_016374	ARID4B	AAAAGTGCTTACAGTGCAGGTAG#CTGCCTGTAGAGACAATACAGTAAGCATA#....((((((((..(((((((((#)))))))))...........)))))))).	4672	4701	1.0	-20.9	0	0.02048359	0.574	3.4462028888888887	4.315452925000001	-11.692532998824579	17	29	9	3UTR	MIRT004028	1	1			NPAT
hsa-miR-106a-5p	3UTR	NM_020645	NRIP3	AAAAGTGCTTACAGTGCAGGTAG#CTCTCTGCATTGGCACTTTA#.(((((((...(((((((((.((#)).)))))))))))))))).	3666	3686	1.0	-20.3	1	0.001792342	0.471	3.3513217777777773	1.8957381474999997	-8.91699543934141	18	20	16	3UTR	MIRT442764	1	1			RAB5B
hsa-miR-106a-5p	3UTR	NM_020772	NUFIP2	AAAAGTGCTTACAGTGCAGGTAG#CTGCTTTTCAACTGTAGGTGCTC#...((((((((((((..((((((#))))))....)))))))))))).	3068	3091	1.0	-20.2	0	0.0004127202	0.588	3.2109290833333337	1.7936615637499997	-6.747589273982352	18	23	12	3UTR	MIRT506377	1	1			DUSP2
hsa-miR-106a-5p	3UTR	NM_020922	WNK3	AAAAGTGCTTACAGTGCAGGTAG#GTACCCAACCATTGTAAGTATTTTG#.(((((((((((((((..((((.#.))))....))))))))))))))).	11265	11290	1.0	-20.4	1	0.3291367	0.735	1.5976975333333336	1.0035790875	-3.793324837357118	19	25	15	3UTR	MIRT448319	1	1			MECP2
hsa-miR-106a-5p	3UTR	NM_021035	ZNFX1	AAAAGTGCTTACAGTGCAGGTAG#CTAGATTTACCCCTGCGCTAGAGTAAGCACTTTA#.(((((((((((((((((((...#.))))))))...))))))))))).	6299	6333	1.0	-28.7	1	0.0007444066	0.603	3.728566631818182	3.169983678750001	-3.793324837357118	19	24	11	3UTR	MIRT519580	1	1			MTF1
hsa-miR-106a-5p	3UTR	NM_021090	MTMR3	AAAAGTGCTTACAGTGCAGGTAG#CTGCACTGAAGCCTTG#..(((.((((.((((((((....#))))))))))))))).	8115	8131	1.0	-21.4	0	0.006865414	0.426	-0.306887525	-0.2649721925	-9.682733955975687	15	16	15	3UTR	MIRT048345	1	1			MSMO1
hsa-miR-106a-5p	3UTR	NM_021572	ENPP5	AAAAGTGCTTACAGTGCAGGTAG#CCAACAGCAGAATGCAACTGTGGGCATTTC#..((((((((((((((((.....#.)))).)))))))))))).	2230	2260	1.0	-20.8	1	0.000127671	0.574	2.2648160235294115	2.18309878125	-4.95700071937229	16	19	12	3UTR	MIRT548398	1	1			OSTM1
hsa-miR-106a-5p	3UTR	NM_022073	EGLN3	AAAAGTGCTTACAGTGCAGGTAG#CTGTGGAAGCTTCTACTCCTGCAGTAAGCACA#....((((((((..((((((.((#.)))))))))))))))).	2186	2218	1.0	-22.5	0	0.0006536085	0.529	2.793810375	3.0478096775	-11.692532998824579	16	18	16	3UTR	MIRT548470	1	1			ATXN1
hsa-miR-106a-5p	3UTR	NM_002519	NPAT	AAAAGTGCTTACAGTGCAGGTAG#ACCTGCACTTTCATTGTACTG#...(((((....(((((((((..#)))))))))......))))).	4479	4500	1.0	-20.2	0	0.01455379	0.647	0.0	0.0	-14.985014105259387	14	21	9	3UTR	MIRT472054	1	1			RGMB
hsa-miR-106a-5p	3UTR	NM_002868	RAB5B	AAAAGTGCTTACAGTGCAGGTAG#CCTGCAGTTTGCACTTTA#.(((((((..((..((((((...#))))))))..))))))).	1755	1773	1.0	-20.2	1	0.00233191	0.515	0.0	0.0	-8.238191494117709	15	18	8	3UTR	MIRT065887	1	1			MAP3K2
hsa-miR-106a-5p	3UTR	NM_002943	RORA	AAAAGTGCTTACAGTGCAGGTAG#TACCTGTATTGTCTGCCTG#...((.((..((((((((((((.#))))))))))))..)))).	8258	8277	1.0	-21.7	0	0.07978251	0.588	0.0	0.0	-10.714395081445726	16	19	12	3UTR	MIRT546699	1	1			XIAP
hsa-miR-106a-5p	3UTR	NM_004330	BNIP2	AAAAGTGCTTACAGTGCAGGTAG#ACTTGCACAGCCCTTGGAGCACTA#...(((((((.((((((((((..#))))))))......))))))))).	5730	5754	1.0	-19.4	0	0.00769532	0.529	1.9632517499999997	2.4227159050000004	-9.33931466908909	17	24	9	3UTR	MIRT507962	1	1			ZNF805
hsa-miR-106a-5p	3UTR	NM_004404	SEPTIN2	AAAAGTGCTTACAGTGCAGGTAG#CTGCACTTTAGTGTATTTTCTGTCACTGTAGGTATA#....((((((((((((((((...#.)))).)))))))))))).	2107	2143	1.0	-21.4	0	0.0001467039	0.574	0.26127428235294115	-0.07138544174999999	-9.546562468637928	16	19	12	3UTR	MIRT048333	1	1			TNRC6B
hsa-miR-106a-5p	3UTR	NM_004418	DUSP2	AAAAGTGCTTACAGTGCAGGTAG#ACCTGTGCTGGCGCTG#...(((((...((((((((((..#))))))))))))))).	1523	1539	1.0	-21.5	0	6.563691e-05	0.529	1.2446317399999998	1.6444356549999997	-11.638210795663031	15	16	15	3UTR	MIRT494080	1	1			WEE1
hsa-miR-106a-5p	3UTR	NM_004975	KCNB1	AAAAGTGCTTACAGTGCAGGTAG#CTGCCTGTCTGTAGTACA#....((((.(((((.((((((((#))))))))))))))))).	4467	4485	1.0	-22.4	0	0.005880806	0.662	0.0	0.0	-11.338401687134326	17	18	17	3UTR	MIRT567060	1	1			ANKRD33B
hsa-miR-106a-5p	3UTR	NM_004992	MECP2	AAAAGTGCTTACAGTGCAGGTAG#CCTGTGCTGTTAGCATTC#...((((((.((((((((((...#)))))))))).)))))).	10424	10442	1.0	-23.2	0	5.113663e-05	0.609	2.464699	2.6032663874999997	-7.757046662006918	16	18	10	3UTR	MIRT556161	1	1			MOSMO
hsa-miR-106a-5p	3UTR	NM_005955	MTF1	AAAAGTGCTTACAGTGCAGGTAG#CCTGTGCTGTGAGACTG#...(((.(((((((((((((...#)))))))))))))))).	6171	6188	1.0	-23.0	0	0.0004576869	0.529	3.9768088615384616	3.5694103275	-8.058226728550057	16	17	16	3UTR	MIRT048354	1	1			RND3
hsa-miR-106a-5p	3UTR	NM_006155	SEPTIN2	AAAAGTGCTTACAGTGCAGGTAG#CTGCACTTTAGTGTATTTTCTGTCACTGTAGGTATA#....((((((((((((((((...#.)))).)))))))))))).	2305	2341	1.0	-21.4	0	0.0001467039	0.574	-0.5758265529411766	-0.39657302387499993	-9.546562468637928	16	19	12	3UTR	MIRT048333	1	1			YAP1
hsa-miR-106a-5p	3UTR	NM_006745	MSMO1	AAAAGTGCTTACAGTGCAGGTAG#TTGCTGTATTTGCACTTTGAGCTCTTG#..(((.(((((.((((((((((.#.)))))))))).))))).))).	2083	2110	1.0	-21.5	0	0.01390452	0.676	0.0	0.0	-10.204762790161691	18	22	10	3UTR	MIRT164527	1	1			IGF1R
hsa-miR-106a-5p	3UTR	NM_012199	AGO1	AAAAGTGCTTACAGTGCAGGTAG#TACTGGCACTGTTCTAGGTACTG#...((((((((((((((.((((.#)))).)))))))...))))))).	12232	12255	1.0	-21.6	0	2.99528e-05	0.529	0.2340919176470588	0.16352983125000004	-6.514540193678739	18	23	7	3UTR	MIRT048332	1	1			PRELID2
hsa-miR-106a-5p	3UTR	NM_012326	MAPRE3	AAAAGTGCTTACAGTGCAGGTAG#GCCTGCATATGTGTTCACTTTTA#(((((((..((((((((((((..#)))))))).))))..))))))).	1817	1840	1.0	-22.2	1	0.100552	0.588	2.392082769230769	1.4300207725	-7.307599033628058	19	23	8	3UTR	MIRT088338	1	1			ATXN7L1
hsa-miR-106a-5p	3UTR	NM_014028	OSTM1	AAAAGTGCTTACAGTGCAGGTAG#TACCTGTATTTGCAGCACTTTG#.((((((((...((((((((((.#))))))))))...)))))))).	3187	3209	1.0	-23.6	1	0.0005417762	0.5	0.47791864000000006	0.6737133725000001	-11.207409090692002	18	22	10	3UTR	MIRT640019	1	1			GATA6
hsa-miR-106a-5p	3UTR	NM_001349304	SEPTIN2	AAAAGTGCTTACAGTGCAGGTAG#CTGCACTTTAGTGTATTTTCTGTCACTGTAGGTATA#....((((((((((((((((...#.)))).)))))))))))).	2081	2117	1.0	-21.4	0	0.0001467039	0.574	0.0	0.0	-9.546562468637928	16	19	12	3UTR	MIRT048333	1	1			EIF5
hsa-miR-106a-5p	3UTR	NM_001357857	ATXN1	AAAAGTGCTTACAGTGCAGGTAG#CTACCTGACGGGAGGCACTTTTC#((((((((((...((.(((((((#)))))))))...)))))))))).	4759	4782	1.0	-23.7	1	0.007190747	0.544	0.0	0.0	-11.631331924178227	19	23	10	3UTR	MIRT549258	1	1			PTCD1
hsa-miR-106a-5p	3UTR	NM_001366508	RGMB	AAAAGTGCTTACAGTGCAGGTAG#ACCTGTTAGAAAGCACTTTA#.(((((((((.....((((((..#))))))....))))))))).	1974	1994	1.0	-19.6	1	0.02748323	0.691	0.0	0.0	-12.846322712801108	15	20	9	3UTR	MIRT122365	1	1			SLCO3A1
hsa-miR-106a-5p	3UTR	NM_001371911	MAP3K2	AAAAGTGCTTACAGTGCAGGTAG#TCTGTCTGTAGGCACA#....((((((((((.(((((...#))))))))))))))).	9776	9792	1.0	-21.5	0	0.002039755	0.662	0.0	0.0	-10.282012028888563	15	16	15	3UTR	MIRT473815	1	1			ATP5MF-PTCD1
hsa-miR-106a-5p	3UTR	NM_001378590	XIAP	AAAAGTGCTTACAGTGCAGGTAG#ACCTTTGCACTGTCTGCCACTTA#..((((((..(((((((((((..#))))..)))))))..)).)))).	3857	3880	1.0	-21.0	1	0.00759827	0.647	0.0	0.0	-7.255896845946231	17	23	7	3UTR	MIRT048312	1	1			NR2F2
hsa-miR-106a-5p	3UTR	NM_000332	ATXN1	AAAAGTGCTTACAGTGCAGGTAG#CTACCTGACGGGAGGCACTTTTC#((((((((((...((.(((((((#)))))))))...)))))))))).	4789	4812	1.0	-23.7	1	0.007190747	0.544	3.1176800000000005	2.56118766875	-11.631331924178227	19	23	10	3UTR	MIRT549258	1	1			TP53
hsa-miR-106a-5p	3UTR	NM_000389	CDKN1A	AAAAGTGCTTACAGTGCAGGTAG#ACCTGCACTGGGGAGCCCGTCTCAGTGTTGAGCCTTTTC#(((((.(((((((((((((((..#))))))))))..................)))))))))).	1274	1313	1.0	-23.4	0	0.001225829	0.426	0.0	0.0	-5.838533207394711	20	39	10	3UTR	MIRT001223	1	1			EPHB2
hsa-miR-106a-5p	3UTR	NM_001008492	SEPTIN2	AAAAGTGCTTACAGTGCAGGTAG#CTGCACTTTAGTGTATTTTCTGTCACTGTAGGTATA#....((((((((((((((((...#.)))).)))))))))))).	2192	2228	1.0	-21.4	0	0.0001467039	0.574	0.0	0.0	-9.546562468637928	16	19	12	3UTR	MIRT048333	1	1			SP1
hsa-miR-106a-5p	3UTR	NM_001012761	RGMB	AAAAGTGCTTACAGTGCAGGTAG#CTGCCCAGGGACCTGTTAGAAAGCACTTTA#.(((((((((.....((((((..#.))))))....))))))))).	1940	1970	1.0	-20.0	1	0.02748323	0.691	0.0	0.0	-12.846322712801108	15	21	9	3UTR	MIRT122365	1	1			ADIPOR2
hsa-miR-106a-5p	3UTR	NM_001017369	MSMO1	AAAAGTGCTTACAGTGCAGGTAG#TTGCTGTATTTGCACTTTGAGCTCTTG#..(((.(((((.((((((((((.#.)))))))))).))))).))).	1797	1824	1.0	-21.5	0	0.01390452	0.676	0.0	0.0	-10.204762790161691	18	22	10	3UTR	MIRT164527	1	1			PRKCA
hsa-miR-106a-5p	3UTR	NM_001023563	ZNF805	AAAAGTGCTTACAGTGCAGGTAG#CTCCAGCTCTGTAAGCCTTG#..(((.((((((((.((.((.((#)))).)).))))))))))).	7517	7537	1.0	-19.7	0	0.04465725	0.574	0.0	0.0	-7.593409040815971	17	20	11	3UTR	MIRT201020	1	1			GOSR1
hsa-miR-106a-5p	3UTR	NM_001024843	TNRC6B	AAAAGTGCTTACAGTGCAGGTAG#ACCTGCACTATGGGTT#......(((((.(((((((((..#))))))))).))))).	5991	6007	1.0	-19.8	0	8.846078e-05	0.515	0.0	0.0	-18.9133617142398	14	16	9	3UTR	MIRT158576	1	1			MMP14
hsa-miR-106a-5p	3UTR	NM_001031680	RUNX3	AAAAGTGCTTACAGTGCAGGTAG#GCCTGTCAGTAGTGGGTACC#....(((((((((.(((((((..#))))).)).).)))))))).	4076	4096	1.0	-19.3	0	0.002048705	0.588	2.0977279999999996	1.1610521662500002	-10.403402386158335	16	20	8	3UTR	MIRT053564	1	1			EGR2
hsa-miR-106a-5p	3UTR	NM_001110792	MECP2	AAAAGTGCTTACAGTGCAGGTAG#CCTGTGCTGTTAGCATTC#...((((((.((((((((((...#)))))))))).)))))).	10300	10318	1.0	-23.2	0	5.113663e-05	0.609	2.464699	2.6032663874999997	-7.757046662006918	16	18	10	3UTR	MIRT556161	1	1			VPS53
hsa-miR-106a-5p	3UTR	NM_001128164	ATXN1	AAAAGTGCTTACAGTGCAGGTAG#CTACCTGACGGGAGGCACTTTTC#((((((((((...((.(((((((#)))))))))...)))))))))).	4710	4733	1.0	-23.7	1	0.007190747	0.544	2.5317489999999996	2.111088425	-11.631331924178227	19	23	10	3UTR	MIRT549258	1	1			MYB
hsa-miR-106a-5p	3UTR	NM_001130968	ZNF385A	AAAAGTGCTTACAGTGCAGGTAG#CTACCCCAAACTGAAGCGCTTC#..((((((((.((((...(((((#)))))....)))))))))))).	1388	1410	1.0	-20.9	1	0.07183907	0.353	0.0	0.0	-8.014824275086253	17	22	12	3UTR	MIRT532925	1	1			SMURF1
hsa-miR-106a-5p	3UTR	NM_001134404	CYB561D1	AAAAGTGCTTACAGTGCAGGTAG#CTGGGAAGCCTGGGATGTAGGCGCTG#...((((((((((.(.(((((..#.))))).).)))))))))).	2331	2357	1.0	-24.2	0	0.0003912331	0.353	0.0	0.0	-7.604429191502758	16	20	10	3UTR	MIRT048320	1	1			ZMAT3
hsa-miR-106a-5p	3UTR	NM_001135733	TP53INP1	AAAAGTGCTTACAGTGCAGGTAG#CTGCACTGTAAGG#.......((((((((((((....#)))))))))))).	3978	3991	1.0	-21.2	0	0.0007878441	0.706	1.6606379166666667	1.32064462375	-17.110244939514768	12	13	12	3UTR	MIRT448395	1	1			PTPRJ
hsa-miR-106a-5p	3UTR	NM_001143976	WEE1	AAAAGTGCTTACAGTGCAGGTAG#TATCCCACTGGGAGCACTTTG#.((((((((..(((((..((((.#)))).)))))..)))))))).	2520	2541	1.0	-21.2	1	0.000408149	0.574	0.0	0.0	-7.8606057810956464	17	21	8	3UTR	MIRT048347	1	1			CHIC1
hsa-miR-106a-5p	3UTR	NM_001145078	ZNF805	AAAAGTGCTTACAGTGCAGGTAG#CTCCAGCTCTGTAAGCCTTG#..(((.((((((((.((.((.((#)))).)).))))))))))).	7390	7410	1.0	-19.7	0	0.04465725	0.574	0.0	0.0	-7.593409040815971	17	20	11	3UTR	MIRT201020	1	1			UBE2V1
hsa-miR-106a-5p	3UTR	NM_001164440	ANKRD33B	AAAAGTGCTTACAGTGCAGGTAG#GCCCGAGGACCCACTGTGAGCACTC#...(((((((((((((..(((..#.)))))))))))))))).	8357	8382	1.0	-24.3	0	0.003411079	0.324	0.0	0.0	-6.514540193678739	16	18	16	3UTR	MIRT238174	1	1			ACVR2A
hsa-miR-106a-5p	3UTR	NM_001164579	MOSMO	AAAAGTGCTTACAGTGCAGGTAG#CTAAATCTCCTGAGCATATTCAGGCAGTCAGGTCTGCACTGTGATAGCAA#.....(((((((((((((((...#.)))))))))))..)))).	934	984	1.0	-20.9	0	0.009959979	0.544	0.0	0.0	-13.6655996434504	15	19	11	3UTR	MIRT283174	1	1			TLE4
hsa-miR-106a-5p	3UTR	NM_001167	XIAP	AAAAGTGCTTACAGTGCAGGTAG#ACCTTTGCACTGTCTGCCACTTA#..((((((..(((((((((((..#))))..)))))))..)).)))).	4002	4025	1.0	-21.0	1	0.00759827	0.647	0.0	0.0	-7.255896845946231	17	23	7	3UTR	MIRT048312	1	1			CDC27
hsa-miR-106a-5p	3UTR	NM_001167675	CADM2	AAAAGTGCTTACAGTGCAGGTAG#GCTCAGCACTTAAGCACTTTTC#(((((((((((.(((((.(((..#)))..)))))))))))))))).	7572	7594	1.0	-21.0	1	0.007306019	0.529	0.0	0.0	-7.284377755798021	19	22	16	3UTR	MIRT450916	1	1			TRAM1
hsa-miR-106a-5p	3UTR	NM_001204401	XIAP	AAAAGTGCTTACAGTGCAGGTAG#ACCTTTGCACTGTCTGCCACTTA#..((((((..(((((((((((..#))))..)))))))..)).)))).	3853	3876	1.0	-21.0	1	0.00759827	0.647	0.42279455384615383	0.42705263674999977	-7.255896845946231	17	23	7	3UTR	MIRT048312	1	1			GABARAPL1
hsa-miR-106a-5p	3UTR	NM_001220778	CDKN1A	AAAAGTGCTTACAGTGCAGGTAG#GCCTGCAGTCCTGGAAGCGCG#....(((((..((((((((((..#)))))))...)))..))))).	740	761	1.0	-23.2	0	0.001656615	0.382	-0.5343728846153847	0.7021098287499997	-13.613843412376458	15	21	7	3UTR	MIRT001223	1	1			AMMECR1L
hsa-miR-106a-5p	3UTR	NM_001252037	RAB5B	AAAAGTGCTTACAGTGCAGGTAG#CCTGCAGTTTGCACTTTA#.(((((((..((..((((((...#))))))))..))))))).	1632	1650	1.0	-20.2	1	0.00233191	0.515	0.0	0.0	-8.238191494117709	15	18	8	3UTR	MIRT065887	1	1			PANK1
hsa-miR-106a-5p	3UTR	NM_001254738	RND3	AAAAGTGCTTACAGTGCAGGTAG#TACCGTCCTCAAGGGGGAACTGGCACTGTGACCTTAGCATTTA#..(((((((((((((((.(((..#.))).)))))))).....))))))).	1436	1479	1.0	-20.6	1	0.01143662	0.574	1.43548565	2.0800852375000005	-4.95700071937229	18	26	8	3UTR	MIRT734169	1	1			SREK1
hsa-miR-141-3p	3UTR	NM_001282101	YAP1	TAACACTGTCTGGTAAAGATGG#TACCAATCAGTGTTGA#((((((((..(((((.......#)))))..)))))))).	5011	5027	1.0	-17.0	1	0.002201381	0.662	1.2642014750000001	1.226428935	-6.46951965307922	13	16	8	3UTR	MIRT052906	1	1			CREBRF
hsa-miR-141-3p	3UTR	NM_001291858	IGF1R	TAACACTGTCTGGTAAAGATGG#GCCAGACGGTGTTGG#((((((((((((((........#)))))))))))))).	9898	9913	1.0	-22.9	1	3.100714e-08	0.382	0.0	0.0	-4.906073086755913	14	15	14	3UTR	MIRT733327	1	1			LSM11
hsa-miR-141-3p	3UTR	NM_205846	PRELID2	TAACACTGTCTGGTAAAGATGG#CCAAAACAAAAAACATGTTTGCCAGCCAGTAGTTT#.(((((((.((((((((.(((.#.))).)))))))).)))).))).	3048	3083	1.0	-21.5	1	9.331246e-05	0.559	0.0	0.0	-4.849714495602881	18	23	8	3UTR	MIRT498346	1	1			RNF138
hsa-miR-141-3p	3UTR	NM_020725	ATXN7L1	TAACACTGTCTGGTAAAGATGG#TCATTTTTATTTCTACAGTGTTAA#(((((((((..(((((((((((#)))))))))))...))))))))).	4311	4335	1.0	-18.7	1	0.006583851	0.706	3.6719937272727274	3.8495865487499996	-8.004855389940193	20	24	11	3UTR	MIRT539040	1	1			PEDS1-UBE2V1
hsa-miR-141-3p	3UTR	NM_005257	GATA6	TAACACTGTCTGGTAAAGATGG#CCAGACAGTGG#...((((((((((.........#)))))))))).	1993	2004	1.0	-18.7	0	1.101066e-06	0.426	0.39006772000000006	0.9992883162499997	-8.339878751753394	10	11	10	3UTR	MIRT548122	1	1			SYNJ1
hsa-miR-141-3p	3UTR	NM_006106	YAP1	TAACACTGTCTGGTAAAGATGG#TACCAATCAGTGTTGA#((((((((..(((((.......#)))))..)))))))).	4837	4853	1.0	-17.0	1	0.002201381	0.662	3.50560875	0.8476449125000001	-6.46951965307922	13	16	8	3UTR	MIRT052906	1	1			RPS6KA3
hsa-miR-141-3p	3UTR	NM_000875	IGF1R	TAACACTGTCTGGTAAAGATGG#GCCAGACGGTGTTGG#((((((((((((((........#)))))))))))))).	9901	9916	1.0	-22.9	1	3.100714e-08	0.382	0.0	0.0	-4.906073086755913	14	15	14	3UTR	MIRT733327	1	1			PHKA1
hsa-miR-141-3p	3UTR	NM_001195045	YAP1	TAACACTGTCTGGTAAAGATGG#TACCAATCAGTGTTGA#((((((((..(((((.......#)))))..)))))))).	4574	4590	1.0	-17.0	1	0.002201381	0.662	3.50560875	0.8476449125000001	-6.46951965307922	13	16	8	3UTR	MIRT052906	1	1			POU2F1
hsa-miR-149-5p	3UTR	NM_183004	EIF5	TCTGGCTCCGTGTCTTCACTCCC#GGGTGCAAGTGGAGCAGGAGCCAT#..(((((((.((.((((((((((#)))....)))))))))))))))).	3466	3490	0.9615384615384616	-26.6	1	0.0002347159	0.5	6.030482142857144	5.805543061249999	-7.488637800366711	19	24	16	3UTR	MIRT249231	1	1			CHEK1
hsa-miR-149-5p	3UTR	NM_001317123	AGO1	TCTGGCTCCGTGTCTTCACTCCC#GGGGGTGGGAGAGGAGGTAGAT#((((.((((.(.((.((((((((#)))))))))).))))).)))).	3531	3553	1.0	-26.4	0	0.04638431	0.441	0.0	0.0	-13.381370959189304	19	22	10	3UTR	MIRT045581	1	1			LRRFIP2
hsa-miR-149-5p	3UTR	NM_183004	EIF5	TCTGGCTCCGTGTCTTCACTCCC#GGGGGTGGAGACCCTTATGTGCAGCACTCAATCCCACTGGAAGCCT#...((((((((((((((((((((#)))))))))))).......................)).))).))).	5309	5355	1.0	-26.3	0	0.03073555	0.471	0.0	0.0	-6.514540193678739	20	46	12	3UTR	MIRT249231	1	1			CDC37L1
hsa-miR-149-5p	3UTR	NM_015545	PTCD1	TCTGGCTCCGTGTCTTCACTCCC#GGGAGGTGGAGGTTGCAGTGAGCCAAGAT#((((((((..(((((((((((((#))))).)))))...)))..)))))).)).	4142	4171	1.0	-27.1	1	4.381145e-05	0.382	0.23967670588235296	0.9146947449999999	-6.236470572775607	21	29	6	3UTR	MIRT715455	1	1			SBNO1
hsa-miR-149-5p	3UTR	NM_001969	EIF5	TCTGGCTCCGTGTCTTCACTCCC#GGGTGCAAGTGGAGCAGGAGCCAT#..(((((((.((.((((((((((#)))....)))))))))))))))).	3401	3425	1.0	-26.6	1	0.0002347159	0.5	0.14239352857142856	0.22446635499999995	-7.488637800366711	19	24	16	3UTR	MIRT249231	1	1			PAG1
hsa-miR-149-5p	3UTR	NM_013272	SLCO3A1	TCTGGCTCCGTGTCTTCACTCCC#GGGCCTGAGGGGGAGCCAGGT#(((((((((...((((((..(((#)))..))))))))))))))).	3042	3063	1.0	-26.1	1	1.197863e-05	0.324	1.1783694111111112	1.1024417674999998	-11.35165869953655	18	21	15	3UTR	MIRT699219	1	1			RBBP6
hsa-miR-149-5p	3UTR	NM_001198879	ATP5MF-PTCD1	TCTGGCTCCGTGTCTTCACTCCC#GGGACTCATGTGAAGAGGCCCCTGTGTGGAGCTGGGG#(((((((((((.(((((((((((#)))).....))))))).))........))))))))).	3720	3757	1.0	-27.9	1	0.0001330706	0.368	2.6420172749999997	2.6698868087499994	-7.284377755798021	22	37	9	3UTR	MIRT715581	1	1			CDC42SE2
hsa-miR-150-5p	3UTR	NM_001145156	NR2F2	TCTCCCAACCCTTGTACCAGTG#CATGTTGTGGTTTAATTCTAATTGGTGGGGGGGGGGGAGGA#((((((..(((((.(((((((.#.))))))).))))).)))))).	3069	3110	0.9538461538461539	-28.8	0	0.02471873	0.5	2.1091087142857146	0.74670439375	-8.651735827774022	18	22	7	3UTR	MIRT655745	1	1			ENTPD7
hsa-miR-150-5p	3UTR	NM_001276761	TP53	TCTCCCAACCCTTGTACCAGTG#TACTGTGAGGGATGTTTGGGAGAT#((((((((((((((...(((((#)))))))))))....)))))))).	1554	1578	1.0	-21.3	1	0.02843904	0.647	4.1469428	2.6659133225	-4.906073086755913	19	24	11	3UTR	MIRT052652	1	1			MIB1
hsa-miR-150-5p	3UTR	NM_001309193	EPHB2	TCTCCCAACCCTTGTACCAGTG#GCTTGGAACAGCAGGGTTGGGT#...((((((((((((.(((((.#))).)).)))..))))))))).	7705	7727	1.0	-22.8	0	7.5804e-05	0.529	0.0	0.0	-6.747589273982352	17	22	9	3UTR	MIRT658577	1	1			TAOK1
hsa-miR-150-5p	3UTR	NM_138473	SP1	TCTCCCAACCCTTGTACCAGTG#ACAGGGGTTGGCTGGGAGGA#(((((((((((((((.......#))))))))....))))))).	2931	2951	1.0	-22.3	1	0.000252913	0.544	0.0	0.0	-4.1706235265052785	15	20	8	3UTR	MIRT437824	1	1			CLSPN
hsa-miR-150-5p	3UTR	NM_017449	EPHB2	TCTCCCAACCCTTGTACCAGTG#GCTTGGAACAGCAGGGTTGGGT#...((((((((((((.(((((.#))).)).)))..))))))))).	7798	7820	1.0	-22.8	0	7.5804e-05	0.529	0.7579234285714287	0.4806457075	-6.747589273982352	17	22	9	3UTR	MIRT658577	1	1			LAMC1
hsa-miR-150-5p	3UTR	NM_024551	ADIPOR2	TCTCCCAACCCTTGTACCAGTG#ATAAGGGGTGGGAGT#.((((((.(((((((.......#))))))).)))))).	1787	1802	1.0	-20.8	1	1.155183e-05	0.647	1.863977142857143	2.0804352239999995	-6.340008846841362	13	15	7	3UTR	MIRT133589	1	1			PSMD7
hsa-miR-150-5p	3UTR	NM_002737	PRKCA	TCTCCCAACCCTTGTACCAGTG#GCTGACTCCAGGGGTGGGAGGG#((((((.(((((((...((((.#))))....))))))))))))).	4059	4081	1.0	-24.9	0	9.538256e-06	0.412	0.0	0.0	-6.449759621627232	17	22	13	3UTR	MIRT734463	1	1			CDS2
hsa-miR-150-5p	3UTR	NM_003109	SP1	TCTCCCAACCCTTGTACCAGTG#ACAGGGGTTGGCTGGGAGGA#(((((((((((((((.......#))))))))....))))))).	2849	2869	1.0	-22.3	1	0.000252913	0.544	1.9806092105263158	2.6449737357250003	-4.1706235265052785	15	20	8	3UTR	MIRT437824	1	1			UBE4A
hsa-miR-150-5p	3UTR	NM_004442	EPHB2	TCTCCCAACCCTTGTACCAGTG#GCTTGGAACAGCAGGGTTGGGT#...((((((((((((.(((((.#))).)).)))..))))))))).	7802	7824	1.0	-22.8	0	7.5804e-05	0.529	0.7579234285714287	0.4806457075	-6.747589273982352	17	22	9	3UTR	MIRT658577	1	1			KIF3B
hsa-miR-150-5p	3UTR	NM_004871	GOSR1	TCTCCCAACCCTTGTACCAGTG#CTGGAATAAGGAAACATCGGAGGGAGAA#((((((..(((((((.((((..#)))).)))))).......)..)))))).	827	855	1.0	-21.0	0	0.01529557	0.529	0.7631544928571429	0.8184704875000002	-8.027944990557229	17	28	6	3UTR	MIRT557564	1	1			AKT3
hsa-miR-150-5p	3UTR	NM_004995	MMP14	TCTCCCAACCCTTGTACCAGTG#CACCAAAGGTGGTGGCCATGGTACCGGGGACTTGGGAGAG#((((((((((((.((((((...#.)))))).))))..)))))))).	3331	3371	1.0	-28.3	1	0.0008173567	0.397	1.1423708428571426	0.33230211375	-5.226705058867908	18	23	8	3UTR	MIRT734650	1	1			CAPZA2
hsa-miR-150-5p	3UTR	NM_000399	EGR2	TCTCCCAACCCTTGTACCAGTG#TACAATAGGTTGGGAGAT#((((((((((.(((((......#)))))..)))))))))).	2159	2177	1.0	-21.5	1	0.008048487	0.559	0.0	0.0	-6.7623489216120145	15	18	10	3UTR	MIRT003222	1	1			SLC2A3
hsa-miR-150-5p	3UTR	NM_001007025	GOSR1	TCTCCCAACCCTTGTACCAGTG#CACTGGTAGCTGAGGAAGGGGAC#..((((...((((.((((((((#))))))))...))))...)))).	3065	3088	1.0	-22.2	0	3.603005e-05	0.559	0.0	0.0	-10.72755175919041	16	23	8	3UTR	MIRT557564	1	1			TBL1XR1
hsa-miR-150-5p	3UTR	NM_001126114	TP53	TCTCCCAACCCTTGTACCAGTG#TACTGTGAGGGATGTTTGGGAGAT#((((((((((((((...(((((#)))))))))))....)))))))).	1690	1714	1.0	-21.3	1	0.02843904	0.647	4.194114355555556	2.9388363875	-4.906073086755913	19	24	11	3UTR	MIRT052652	1	1			PRKAR2A
hsa-miR-150-5p	3UTR	NM_001128159	VPS53	TCTCCCAACCCTTGTACCAGTG#ACTGGTGAGGGGTGGAGC#.((((..((((((.(((((((.#))))))))))))))))).	11871	11889	1.0	-23.0	0	3.64519e-05	0.5	0.0	0.0	-8.094810050941888	17	18	17	3UTR	MIRT686310	1	1			PNISR
hsa-miR-150-5p	3UTR	NM_001136179	EGR2	TCTCCCAACCCTTGTACCAGTG#ACGTTTTCTACAATAGGTTGGGAGAT#((((((((((.(((((......#.)))))..)))))))))).	2051	2077	1.0	-21.7	1	0.008048487	0.559	2.60323454	2.7607625025000004	-6.7623489216120145	15	19	10	3UTR	MIRT003222	1	1			HMBOX1
hsa-miR-150-5p	3UTR	NM_001145157	NR2F2	TCTCCCAACCCTTGTACCAGTG#CATGTTGTGGTTTAATTCTAATTGGTGGGGGGGGGGGAGGA#((((((..(((((.(((((((.#.))))))).))))).)))))).	3105	3146	1.0	-28.8	0	0.02471873	0.5	0.0	0.0	-8.651735827774022	18	22	7	3UTR	MIRT655745	1	1			STXBP1
hsa-miR-150-5p	3UTR	NM_001161660	MYB	TCTCCCAACCCTTGTACCAGTG#TGGTACAACAGTTGAGAGC#.(((.((((..((((((((...#))))))))..)))).))).	2134	2153	1.0	-18.5	0	0.01499741	0.618	0.0	0.0	-11.979642955908119	15	19	8	3UTR	MIRT000935	1	1			B4GALT1
hsa-miR-15b-5p	3UTR	NM_020429	SMURF1	TAGCAGCACATCATGGTTTACA#GTAAACCATGATGCAGCAACTGCTAA#(((((((.(((((((((((((.#)))))))))))))..))...))))).	3499	3525	0.9615384615384616	-25.9	1	0.0006359214	0.691	4.469451692307692	5.2574250737499995	-6.251209375382295	20	26	13	3UTR	MIRT054796	1	1			BCL2
hsa-miR-15b-5p	3UTR	NM_022470	ZMAT3	TAGCAGCACATCATGGTTTACA#TGTGGTATCCTTGACTGACCATAATGATTTAGTTTGGGTATGATGTGTCTGCTT#.((((((((((((((.((....#.)).))))))))).))))).	8202	8256	0.9615384615384616	-20.5	1	0.007304092	0.618	5.8782664	4.781946233750001	-4.026373917660731	16	20	9	3UTR	MIRT500424	1	1			BCL7A
hsa-miR-15b-5p	3UTR	NM_002843	PTPRJ	TAGCAGCACATCATGGTTTACA#TGTGGATGATGATTGCGCA#..((.(((.(((((.(((((((#))))))).)))))))))).	4817	4836	0.9615384615384616	-17.4	0	0.02147754	0.485	0.0	0.0	-10.867877112681159	17	19	10	3UTR	MIRT130382	1	1			YTHDC1
hsa-miR-15b-5p	3UTR	NM_001039840	CHIC1	TAGCAGCACATCATGGTTTACA#GAACCTGATGCTTGCTAG#((((((..(((((.(((((...#)))))))))).)))))).	4996	5014	0.9615384615384616	-16.6	0	0.02110492	0.588	0.5797715	0.78929751375	-8.651735827774022	16	18	10	3UTR	MIRT327965	1	1			ZNF704
hsa-miR-15b-5p	3UTR	NM_001257398	UBE2V1	TAGCAGCACATCATGGTTTACA#TGGTGCTGCTGCTGC#(((((((((((((.........#))))).)))))))).	1819	1834	1.0	-17.7	1	8.514696e-05	0.485	0.0	0.0	-5.762913004276319	13	15	8	3UTR	MIRT464663	1	1			FOXK1
hsa-miR-15b-5p	3UTR	NM_001278580	ACVR2A	TAGCAGCACATCATGGTTTACA#GTAATAGCGTCTGTGTGCTGCA#..(((((((((.(((.(((((.#)))).).)))..))))))))).	3446	3468	1.0	-19.9	1	0.0001079314	0.485	0.0	0.0	-8.536853109272258	17	22	9	3UTR	MIRT568624	1	1			ATG9A
hsa-miR-15b-5p	3UTR	NM_001282579	UBE2V1	TAGCAGCACATCATGGTTTACA#TGGTGCTGCTGCTGC#(((((((((((((.........#))))).)))))))).	1780	1795	1.0	-17.7	1	8.514696e-05	0.485	0.0	0.0	-5.762913004276319	13	15	8	3UTR	MIRT464663	1	1			CCDC88C
hsa-miR-15b-5p	3UTR	NM_001282753	TLE4	TAGCAGCACATCATGGTTTACA#TGTGGATCTGCTGATGTACAGTGCCTTTGCTGCTAT#(((((((((((((.((((((((#))))))))...))))))...........))))))).	4171	4207	1.0	-21.3	1	0.001579809	0.574	2.428291833333333	2.8489076000000004	-4.794414363722071	21	36	8	3UTR	MIRT726318	1	1			HIGD1A
hsa-miR-15b-5p	3UTR	NM_001293089	CDC27	TAGCAGCACATCATGGTTTACA#TGAACCATGCTGCTGTTGT#((((((((...(((((((((..#))))))))).)))))))).	5247	5266	1.0	-20.8	1	0.001471808	0.618	0.0	0.0	-9.06124504818596	17	19	9	3UTR	MIRT728018	1	1			PIP4P1
hsa-miR-15b-5p	3UTR	NM_001317805	TRAM1	TAGCAGCACATCATGGTTTACA#GCCATGCTGCTAG#((((((((.....((((.....#)))))))))))).	3104	3117	1.0	-15.2	1	0.0005351981	0.618	0.0	0.0	-13.697178970448556	12	13	12	3UTR	MIRT726237	1	1			CALU
hsa-miR-15b-5p	3UTR	NM_031412	GABARAPL1	TAGCAGCACATCATGGTTTACA#CATGATGGCCAGCTGCTT#.((((((.(((((((.......#)))))))....)))))).	1576	1594	1.0	-17.4	1	0.0004686132	0.471	0.0	0.0	-6.340008846841362	13	18	7	3UTR	MIRT247369	1	1			ATXN7L3B
hsa-miR-15b-5p	3UTR	NM_031445	AMMECR1L	TAGCAGCACATCATGGTTTACA#ACCGTCCTGTGCTGCTC#.(((((((((..(((((.....#)))))..))))))))).	2873	2890	1.0	-20.7	1	6.251586e-06	0.368	1.8812334444444447	1.4668023624999997	-9.964902622363823	14	17	9	3UTR	MIRT046528	1	1			CPEB2
hsa-miR-15b-5p	3UTR	NM_138316	PANK1	TAGCAGCACATCATGGTTTACA#GTGAACCATGCTTTCGCTGTA#..(((((....((((((((((.#)))))))))).....))))).	5336	5357	1.0	-21.4	0	0.0001272961	0.618	0.0	0.0	-12.394306250537213	15	21	10	3UTR	MIRT727022	1	1			TGFBR3
hsa-miR-15b-5p	3UTR	NM_139168	SREK1	TAGCAGCACATCATGGTTTACA#CCATGGTGGCTGA#...((((.((((((((......#)))))))))))).	2420	2433	1.0	-18.5	0	0.001903259	0.588	0.0	0.0	-8.82817512285937	12	13	12	3UTR	MIRT500952	1	1			RUNX1T1
hsa-miR-15b-5p	3UTR	NM_148978	PANK1	TAGCAGCACATCATGGTTTACA#GTGAACCATGCTTTCGCTGTA#..(((((....((((((((((.#)))))))))).....))))).	5513	5534	1.0	-21.4	0	0.0001272961	0.618	0.0	0.0	-12.394306250537213	15	21	10	3UTR	MIRT727022	1	1			CCNT2
hsa-miR-15b-5p	3UTR	NM_153607	CREBRF	TAGCAGCACATCATGGTTTACA#TGCATTTTCAGAGCATAAACCATGATTAAAACTGCTAC#((((((...(((((((((((..#.))))))))))).....)))))).	2411	2449	1.0	-20.2	0	0.007529869	0.691	0.0	0.0	-8.851285568499378	17	24	11	3UTR	MIRT165893	1	1			TTPAL
hsa-miR-15b-5p	3UTR	NM_173491	LSM11	TAGCAGCACATCATGGTTTACA#TAAAGTGCATGAATTGCTGCTAT#((((((((..(((((.......#.)))))..)))))))).	1153	1176	1.0	-19.0	1	0.0002971146	0.632	0.651659125	0.61914992375	-6.46951965307922	13	17	8	3UTR	MIRT571931	1	1			YOD1
hsa-miR-15b-5p	3UTR	NM_181349	SMURF1	TAGCAGCACATCATGGTTTACA#GTAAACCATGATGCAGCAACTGCTAA#(((((((.(((((((((((((.#)))))))))))))..))...))))).	3421	3447	1.0	-25.9	1	0.0006359214	0.691	0.0	0.0	-6.251209375382295	20	26	13	3UTR	MIRT054796	1	1			CCSER2
hsa-miR-15b-5p	3UTR	NM_198128	RNF138	TAGCAGCACATCATGGTTTACA#TGTTTACTATGTGTGTGCTTGAGCA#..(((((((((((((((..(((#)))..)))))).)))))))...)).	2203	2228	1.0	-19.3	1	0.001200135	0.676	0.0	0.0	-4.95700071937229	18	25	7	3UTR	MIRT148307	1	1			STX6
hsa-miR-15b-5p	3UTR	NM_199144	UBE2V1	TAGCAGCACATCATGGTTTACA#TGGTGCTGCTGCTGC#(((((((((((((.........#))))).)))))))).	2032	2047	1.0	-17.7	1	8.514696e-05	0.485	0.0	0.0	-5.762913004276319	13	15	8	3UTR	MIRT464663	1	1			PKNOX1
hsa-miR-15b-5p	3UTR	NM_199203	PEDS1-UBE2V1	TAGCAGCACATCATGGTTTACA#TGGTGCTGCTGCTGC#(((((((((((((.........#))))).)))))))).	2413	2428	1.0	-17.7	1	8.514696e-05	0.485	0.0	0.0	-5.762913004276319	13	15	8	3UTR	MIRT465931	1	1			NR2C2
hsa-miR-15b-5p	3UTR	NM_203446	SYNJ1	TAGCAGCACATCATGGTTTACA#GTAATCTTCTCTGTTAACAGCCAAGATTTGCTGTTAG#((((((((.(((.(((((....#.))))).))).)))))))).	6404	6441	1.0	-19.3	1	0.008012898	0.676	0.0	0.0	-6.283094717113671	16	20	8	3UTR	MIRT046396	1	1			USP28
hsa-miR-15b-5p	3UTR	XM_005263807	AMMECR1L	TAGCAGCACATCATGGTTTACA#ACCGTCCTGTGCTGCTC#.(((((((((..(((((.....#)))))..))))))))).	4425	4442	1.0	-20.7	1	6.251586e-06	0.368	0.0	0.0	-9.964902622363823	14	17	9	3UTR	MIRT046528	1	1			TCF4
hsa-miR-15b-5p	3UTR	XM_006724507	RPS6KA3	TAGCAGCACATCATGGTTTACA#TGTGAAAAGTCAGTTATGATTGTCTGGAGAGAAGCTGTGGTGTGTATGCTGT#(((((((((((((((((((...#.)))))))))))))).))))).	5591	5643	1.0	-23.1	1	0.001364063	0.574	0.0	0.0	-3.937574446201665	19	22	14	3UTR	MIRT726676	1	1			LZIC
hsa-miR-15b-5p	3UTR	XM_006724661	PHKA1	TAGCAGCACATCATGGTTTACA#TGTAAGCAGTTTTGATGTGTCTGTA#..(((((((((((..(((((((#))))))).....))))))).)))).	4929	4954	1.0	-20.6	1	0.00189285	0.676	0.0	0.0	-6.549290197143331	18	25	7	3UTR	MIRT506189	1	1			KLHL15
hsa-miR-15b-5p	3UTR	XM_011509654	POU2F1	TAGCAGCACATCATGGTTTACA#TCATGATACTGCTGCTAT#((((((((.(((((((......#)))))))..)))))))).	11759	11777	1.0	-19.2	1	0.03178399	0.544	0.0	0.0	-4.993964104447428	15	18	8	3UTR	MIRT046392	1	1			DDHD1
hsa-miR-15b-5p	3UTR	XM_011545563	RPS6KA3	TAGCAGCACATCATGGTTTACA#TGTGAAAAGTCAGTTATGATTGTCTGGAGAGAAGCTGTGGTGTGTATGCTGT#(((((((((((((((((((...#.)))))))))))))).))))).	5609	5661	1.0	-23.1	1	0.001364063	0.574	0.0	0.0	-3.937574446201665	19	22	14	3UTR	MIRT726676	1	1			TRIM8
hsa-miR-15b-5p	3UTR	XM_017028505	SYNJ1	TAGCAGCACATCATGGTTTACA#AGCCAAGATTTGCTGTTAG#((((((((.(((.(((((....#))))).))).)))))))).	9515	9534	1.0	-18.8	1	0.008012898	0.676	0.0	0.0	-6.283094717113671	16	19	8	3UTR	MIRT046396	1	1			DNAL1
hsa-miR-15b-5p	3UTR	XM_017029718	RPS6KA3	TAGCAGCACATCATGGTTTACA#TGTGAAAAGTCAGTTATGATTGTCTGGAGAGAAGCTGTGGTGTGTATGCTGT#(((((((((((((((((((...#.)))))))))))))).))))).	5454	5506	1.0	-23.1	1	0.001364063	0.574	0.0	0.0	-3.937574446201665	19	22	14	3UTR	MIRT726676	1	1			PLXNA1
hsa-miR-15b-5p	3UTR	XM_024448337	CHEK1	TAGCAGCACATCATGGTTTACA#TGGGGAATCCTGGTGAATATAGTGCTGCTAT#(((((((((......((((((.#.))))))...))))))))).	1777	1808	1.0	-18.8	1	0.001560372	0.588	0.0	0.0	-14.233078789973835	15	20	9	3UTR	MIRT046455	1	1			LCOR
hsa-miR-15b-5p	3UTR	NM_016120	RLIM	TAGCAGCACATCATGGTTTACA#GTGAGCCATGATCATGCTGA#...(((((.((((((((((((.#))))))))))))..))))).	8888	8908	1.0	-24.6	0	0.00181763	0.441	1.6093615000000001	1.2446835525000002	-7.570929851924502	17	20	12	3UTR	MIRT046403	1	1			MXI1
hsa-miR-15b-5p	3UTR	NM_016271	RNF138	TAGCAGCACATCATGGTTTACA#TGTTTACTATGTGTGTGCTTGAGCA#..(((((((((((((((..(((#)))..)))))).)))))))...)).	2835	2860	1.0	-19.3	1	0.001200135	0.676	0.6335486315789474	0.5269858912500001	-4.95700071937229	18	25	7	3UTR	MIRT148307	1	1			CFL2
hsa-miR-15b-5p	3UTR	NM_017724	LRRFIP2	TAGCAGCACATCATGGTTTACA#AAATCATGGAGTGCAACTAC#(((..((((.(((((((((...#))))))))).))))..))).	2638	2658	1.0	-17.0	0	0.0007627181	0.662	0.33112068888888885	0.11595861512500003	-12.331140364301508	16	20	9	3UTR	MIRT547552	1	1			SAMD8
hsa-miR-15b-5p	3UTR	NM_017913	CDC37L1	TAGCAGCACATCATGGTTTACA#ATGTGCTGCTAG#(((((((((((...........#))))))))))).	1366	1378	1.0	-17.7	1	0.06180974	0.735	3.8921314545454546	1.9121192324999998	-10.39884692653892	11	12	11	3UTR	MIRT502951	1	1			FAM210A
hsa-miR-15b-5p	3UTR	NM_018183	SBNO1	TAGCAGCACATCATGGTTTACA#CCATGGGATGCTGTTAG#((((((((..((((((......#))))))..)))))))).	7694	7711	1.0	-19.0	1	0.006657211	0.515	4.181511875	4.86383198375	-6.236470572775607	14	17	8	3UTR	MIRT521201	1	1			BMT2
hsa-miR-15b-5p	3UTR	NM_018440	PAG1	TAGCAGCACATCATGGTTTACA#TGTTTTAGGATGGTGACAAACCATGGCTGCTGCTT#.(((((((..(((((((((...#.))))))))).))))))).	2529	2564	1.0	-21.8	1	3.268728e-06	0.456	-0.024371333333333325	-0.13599588125	-6.09222096393106	16	19	9	3UTR	MIRT547237	1	1			ABHD2
hsa-miR-15b-5p	3UTR	NM_018703	RBBP6	TAGCAGCACATCATGGTTTACA#TGTAAATAATGACATGGAAGACCCTGTGCTGCA#..((((((((((((.(((((((#))))))).))))............)))))))).	6417	6450	1.0	-20.7	1	0.02305045	0.647	3.712989500000001	4.1249145	-5.692450279622925	19	33	8	3UTR	MIRT194906	1	1			PGM2L1
hsa-miR-15b-5p	3UTR	NM_020240	CDC42SE2	TAGCAGCACATCATGGTTTACA#TGGGATGCCAGAAATTAACATTTCTTTGCTGCCATGGGCTGATGATGCTGCTAT#(((((((((((((((((.....#.)))).....))))).)))))))).	1299	1353	1.0	-21.5	1	0.01031961	0.574	0.11827371304347832	0.9312084074999999	-3.937574446201665	17	25	8	3UTR	MIRT256309	1	1			TMEM167A
hsa-miR-15b-5p	3UTR	NM_020354	ENTPD7	TAGCAGCACATCATGGTTTACA#TGTGCTCCGTGAACCTTATGAATGCTGCTT#.(((((((..(((((((((((.#.)))))))..)))).))))))).	4040	4070	1.0	-22.1	1	0.02803703	0.691	-0.02266499999999999	0.32967649725000003	-6.09222096393106	18	23	7	3UTR	MIRT245005	1	1			FMNL3
hsa-miR-15b-5p	3UTR	NM_020774	MIB1	TAGCAGCACATCATGGTTTACA#ACCAGATGGTGCTGTTC#.(((((((((((.((((.....#)))))))).))))))).	6551	6568	1.0	-18.2	1	0.0003625971	0.662	1.6257808583333337	0.38833855387500005	-5.08245545002336	15	17	8	3UTR	MIRT727197	1	1			UBXN2A
hsa-miR-15b-5p	3UTR	NM_020791	TAOK1	TAGCAGCACATCATGGTTTACA#ATTCCAAATGTGCTGCTGT#(((((((((((..(((......#.))).))))))))))).	10540	10559	1.0	-20.0	1	0.02500449	0.603	0.8311777909090907	0.6930222199999999	-8.573508368464264	14	17	11	3UTR	MIRT196453	1	1			SLC16A9
hsa-miR-15b-5p	3UTR	NM_021988	UBE2V1	TAGCAGCACATCATGGTTTACA#TGGTGCTGCTGCTGC#(((((((((((((.........#))))).)))))))).	2109	2124	1.0	-17.7	1	8.514696e-05	0.485	0.0005870628571428768	0.621180206	-5.762913004276319	13	15	8	3UTR	MIRT464663	1	1			POLQ
hsa-miR-15b-5p	3UTR	NM_022111	CLSPN	TAGCAGCACATCATGGTTTACA#TGGGTTACTTTTCCTTATGCCAGGATGGCTGCTAT#(((((((.((((.((((.....#.)))).))))))))))).	7729	7764	1.0	-22.2	1	4.470435e-05	0.574	2.8666364285714283	3.1400941737499988	-7.5403399880485384	15	18	11	3UTR	MIRT544915	1	1			GAB1
hsa-miR-15b-5p	3UTR	NM_025142	TAOK1	TAGCAGCACATCATGGTTTACA#ATTCCAAATGTGCTGCTGT#(((((((((((..(((......#.))).))))))))))).	9534	9553	1.0	-20.0	1	0.02500449	0.603	0.8311777909090907	0.6930222199999999	-8.573508368464264	14	17	11	3UTR	MIRT196453	1	1			ETV1
hsa-miR-15b-5p	3UTR	NM_002293	LAMC1	TAGCAGCACATCATGGTTTACA#TGTAATTGACAGGATGGCTGCTGC#(((((((.((((.((..(((((#)))))....)).))))))))))).	7677	7701	1.0	-19.7	1	4.169408e-05	0.618	0.0	0.0	-7.773389068352151	18	24	11	3UTR	MIRT474319	1	1			ITGB8
hsa-miR-15b-5p	3UTR	NM_002637	PHKA1	TAGCAGCACATCATGGTTTACA#TGTAAGCAGTTTTGATGTGTCTGTA#..(((((((((((..(((((((#))))))).....))))))).)))).	5389	5414	1.0	-20.6	1	0.00189285	0.676	0.0	0.0	-6.549290197143331	18	25	7	3UTR	MIRT506189	1	1			PAFAH1B1
hsa-miR-15b-5p	3UTR	NM_002697	POU2F1	TAGCAGCACATCATGGTTTACA#TCATGATACTGCTGCTAT#((((((((.(((((((......#)))))))..)))))))).	11688	11706	1.0	-19.2	1	0.03178399	0.544	0.0	0.0	-4.993964104447428	15	18	8	3UTR	MIRT046392	1	1			TBC1D17
hsa-miR-15b-5p	3UTR	NM_002811	PSMD7	TAGCAGCACATCATGGTTTACA#GTGTGCTGCTAG#(((((((((((...........#))))))))))).	1132	1144	1.0	-18.0	1	0.009254894	0.691	0.0	0.0	-10.39884692653892	11	12	11	3UTR	MIRT046509	1	1			TMEM131L
hsa-miR-15b-5p	3UTR	NM_003390	WEE1	TAGCAGCACATCATGGTTTACA#TGGTGGTGTGCTGCTT#.(((((((((((((.(......#).))))))))))))).	2461	2477	1.0	-22.6	1	9.758633e-05	0.559	3.501941538461539	1.47929240625	-4.528774397607753	14	16	13	3UTR	MIRT247097	1	1			AGFG2
hsa-miR-15b-5p	3UTR	NM_003818	CDS2	TAGCAGCACATCATGGTTTACA#TGCCATCCATGTTTGTGCTGTA#..((((((((.(((((......#.)))))..)))))))).	2214	2236	1.0	-20.0	1	0.003873252	0.515	-0.11461325	0.3824740725000001	-7.7817751947826395	13	17	8	3UTR	MIRT154401	1	1			YES1
hsa-miR-15b-5p	3UTR	NM_004586	RPS6KA3	TAGCAGCACATCATGGTTTACA#TGTGAAAAGTCAGTTATGATTGTCTGGAGAGAAGCTGTGGTGTGTATGCTGT#(((((((((((((((((((...#.)))))))))))))).))))).	5765	5817	1.0	-23.1	1	0.001364063	0.574	0.0	0.0	-3.937574446201665	19	22	14	3UTR	MIRT726676	1	1			UBE3C
hsa-miR-15b-5p	3UTR	NM_004788	UBE4A	TAGCAGCACATCATGGTTTACA#TGGTGAGTGCTGCTT#.((((((((.((((.(......#).)))))))))))).	3712	3727	1.0	-18.3	1	0.01032267	0.691	0.424755875	0.40863505125	-5.771280865935932	13	15	12	3UTR	MIRT128804	1	1			AAK1
hsa-miR-15b-5p	3UTR	NM_004798	KIF3B	TAGCAGCACATCATGGTTTACA#GTGGACGAAAATGGGGCTGTTAA#(((((((.(((..(.((((((.#)))))).)..)))..))))))).	5694	5717	1.0	-18.3	1	0.002645352	0.603	0.7370917142857143	0.6802962424999999	-11.622592857895528	17	23	7	3UTR	MIRT152749	1	1			ARAP2
hsa-miR-15b-5p	3UTR	NM_005465	AKT3	TAGCAGCACATCATGGTTTACA#TCATGCTGTTGCTGCTAC#((((((((((.(((((......#))))).))).))))))).	1981	1999	1.0	-18.6	1	0.0002290624	0.632	0.8026694454545453	1.707658045	-6.7623489216120145	15	18	7	3UTR	MIRT482118	1	1			GNB5
hsa-miR-15b-5p	3UTR	NM_006136	CAPZA2	TAGCAGCACATCATGGTTTACA#AGCCATATATGCTGCTAA#((((((((.((.((((((....#)))))))).)))))))).	1312	1330	1.0	-18.6	1	0.01124555	0.632	2.4462813750000003	1.43412766175	-8.340767414043784	16	18	8	3UTR	MIRT319333	1	1			ZRANB1
hsa-miR-15b-5p	3UTR	NM_006910	RBBP6	TAGCAGCACATCATGGTTTACA#TGTAAATAATGACATGGAAGACCCTGTGCTGCA#..((((((((((((.(((((((#))))))).))))............)))))))).	6519	6552	1.0	-20.7	1	0.02305045	0.647	3.712989500000001	4.1249145	-5.692450279622925	19	33	8	3UTR	MIRT194906	1	1			NIN
hsa-miR-15b-5p	3UTR	NM_006931	SLC2A3	TAGCAGCACATCATGGTTTACA#GTAAATGATGTGGTGCC#..(((.((((((((...((((.#)))))))))))).))).	2389	2406	1.0	-18.8	0	0.005976374	0.618	1.3897500000000003	3.904587499999999	-7.826458121119584	15	17	12	3UTR	MIRT521054	1	1			PANK3
hsa-miR-15b-5p	3UTR	NM_001321194	TBL1XR1	TAGCAGCACATCATGGTTTACA#TGAGGCCATGTTTATATGTGTGACTAA#(((..((((((((((((((.((#)))))))))).....))))))..))).	3665	3692	1.0	-17.0	0	0.008555116	0.647	3.4622586315789476	3.9340399125000003	-11.088633895973327	19	27	10	3UTR	MIRT726357	1	1			E2F3
hsa-miR-15b-5p	3UTR	NM_001321983	PRKAR2A	TAGCAGCACATCATGGTTTACA#GTGAGCCATGATCGTGCCACTGCA#..(((((((((((((((((((.#)))))))))))).))))...))).	4808	4832	1.0	-26.6	1	2.586559e-06	0.412	0.0	0.0	-4.95700071937229	19	24	12	3UTR	MIRT485218	1	1			E2F5
hsa-miR-15b-5p	3UTR	NM_001322417	PNISR	TAGCAGCACATCATGGTTTACA#CTTGGATGTGCTGCA#..((((((((((..((......#))..)))))))))).	1990	2005	1.0	-20.0	1	0.004882484	0.559	0.0	0.0	-7.102971249558938	12	15	10	3UTR	MIRT547065	1	1			GNS
hsa-miR-15b-5p	3UTR	NM_001330498	HMBOX1	TAGCAGCACATCATGGTTTACA#TGTGCTGCTT#.(((((((((............#))))))))).	2735	2745	1.0	-15.5	1	5.043055e-06	0.5	0.0	0.0	-13.079371793104722	9	10	9	3UTR	MIRT172817	1	1			PPP6C
hsa-miR-15b-5p	3UTR	NM_001348310	LRRFIP2	TAGCAGCACATCATGGTTTACA#AAATCATGGAGTGCAACTAC#(((..((((.(((((((((...#))))))))).))))..))).	2952	2972	1.0	-17.0	0	0.0007627181	0.662	0.33112068888888885	0.11595861512500003	-12.331140364301508	16	20	9	3UTR	MIRT547552	1	1			E2F2
hsa-miR-15b-5p	3UTR	NM_001365848	POU2F1	TAGCAGCACATCATGGTTTACA#TCATGATACTGCTGCTAT#((((((((.(((((((......#)))))))..)))))))).	12182	12200	1.0	-19.2	1	0.03178399	0.544	0.0	0.0	-4.993964104447428	15	18	8	3UTR	MIRT046392	1	1			SOCS6
hsa-miR-15b-5p	3UTR	NM_001374314	STXBP1	TAGCAGCACATCATGGTTTACA#GATGATGATGCTGCTGCTGT#((((((((((((((.(((....#))).)))))).)))))))).	1935	1955	1.0	-22.4	1	0.007089332	0.5	0.0	0.0	-4.6730240064523	17	20	8	3UTR	MIRT046505	1	1			VPS26A
hsa-miR-15b-5p	3UTR	NM_001375635	CDC42SE2	TAGCAGCACATCATGGTTTACA#TGGGATGCCAGAAATTAACATTTCTTTGCTGCCATGGGCTGATGATGCTGCTAT#(((((((((((((((((.....#.)))).....))))).)))))))).	2108	2162	1.0	-21.5	1	0.01031961	0.574	0.0	0.0	-3.937574446201665	17	25	8	3UTR	MIRT256309	1	1			ABCA1
hsa-miR-15b-5p	3UTR	NM_001497	B4GALT1	TAGCAGCACATCATGGTTTACA#TGTCCCAGAGACCTGTTGTGCTGTG#..((((((((.((.(((((...#.))))))).)))))))).	4009	4034	1.0	-20.0	1	0.01492848	0.559	0.0	0.0	-8.638615112303047	15	18	8	3UTR	MIRT046468	1	1			SCAMP2
hsa-miR-15b-5p	3UTR	NM_001616	ACVR2A	TAGCAGCACATCATGGTTTACA#GTAATAGCGTCTGTGTGCTGCA#..(((((((((.(((.(((((.#)))).).)))..))))))))).	3498	3520	1.0	-19.9	1	0.0001079314	0.485	0.0	0.0	-8.536853109272258	17	22	9	3UTR	MIRT568624	1	1			ZBTB6
hsa-miR-15b-5p	3UTR	NM_000633	BCL2	TAGCAGCACATCATGGTTTACA#TGGAATATCCAATCCTGTGCTGCTAT#((((((((((...(((......#.)))....)))))))))).	4113	4139	1.0	-18.8	1	0.02391875	0.632	0.0	0.0	-11.398282843874613	13	19	10	3UTR	MIRT000978	1	1			SHOC2
hsa-miR-15b-5p	3UTR	NM_001024808	BCL7A	TAGCAGCACATCATGGTTTACA#ATTCCATTTGTGTTGCTGC#((((((((((..((((......#.)))).)))))))))).	1120	1139	1.0	-18.2	1	0.02360424	0.529	3.617622	2.762740635	-10.10915223120837	14	17	10	3UTR	MIRT133337	1	1			WDR37
hsa-miR-15b-5p	3UTR	NM_001031732	YTHDC1	TAGCAGCACATCATGGTTTACA#TGTACTCCACTGTGCTGTG#..((((((((...(((..((((#))))..))).)))))))).	5116	5135	1.0	-18.3	1	0.002629846	0.618	3.69202775	3.8704353862499983	-12.417709117045238	15	19	8	3UTR	MIRT505115	1	1			ELAVL2
hsa-miR-15b-5p	3UTR	NM_001032288	UBE2V1	TAGCAGCACATCATGGTTTACA#TGGTGCTGCTGCTGC#(((((((((((((.........#))))).)))))))).	1680	1695	1.0	-17.7	1	8.514696e-05	0.485	5.304493071428572	4.066294778750001	-5.762913004276319	13	15	8	3UTR	MIRT464663	1	1			TET3
hsa-miR-15b-5p	3UTR	NM_001033723	ZNF704	TAGCAGCACATCATGGTTTACA#GTAAGGCATGATGTAGCC#.....((((((((((.(((((.#))))).)))))))).)).	4502	4520	1.0	-19.8	0	7.681021e-05	0.662	0.0	0.0	-13.898648723754015	15	18	8	3UTR	MIRT552347	1	1			PKD2
hsa-miR-15b-5p	3UTR	NM_001037165	FOXK1	TAGCAGCACATCATGGTTTACA#GCTCACATGTGCTGCTAT#(((((((((((...(((.....#)))...))))))))))).	7267	7285	1.0	-18.7	1	0.00402133	0.603	0.7657668727272727	-0.1265158755	-9.430348285984671	14	18	11	3UTR	MIRT046442	1	1			CTSA
hsa-miR-15b-5p	3UTR	NM_001038702	CDC42SE2	TAGCAGCACATCATGGTTTACA#TGGGATGCCAGAAATTAACATTTCTTTGCTGCCATGGGCTGATGATGCTGCTAT#(((((((((((((((((.....#.)))).....))))).)))))))).	1130	1184	1.0	-21.5	1	0.01031961	0.574	0.11827371304347832	0.9312084074999999	-3.937574446201665	17	25	8	3UTR	MIRT256309	1	1			LDLR
hsa-miR-15b-5p	3UTR	NM_001077198	ATG9A	TAGCAGCACATCATGGTTTACA#GGCCTGTGTGTGCTGCTT#.(((((((((.(((((((....#)))).)))))))))))).	3227	3245	1.0	-20.8	1	8.402646e-05	0.426	0.0	0.0	-6.618099312767468	16	18	12	3UTR	MIRT503144	1	1			FBXO48
hsa-miR-15b-5p	3UTR	NM_001077199	SREK1	TAGCAGCACATCATGGTTTACA#CCATGGTGGCTGA#...((((.((((((((......#)))))))))))).	2185	2198	1.0	-18.5	0	0.001903259	0.588	0.0	0.0	-8.82817512285937	12	13	12	3UTR	MIRT500952	1	1			PLAG1
hsa-miR-15b-5p	3UTR	NM_001080414	CCDC88C	TAGCAGCACATCATGGTTTACA#TGTTAAAAAGTGAGAGTGCTGCTGT#(((((((((.((((..((((((#))).)))..))))..))))))))).	6737	6762	1.0	-20.6	1	0.005815421	0.471	4.9214433333333325	3.2422527825000005	-6.148579555084091	19	25	9	3UTR	MIRT568147	1	1			NAPEPLD
hsa-miR-15b-5p	3UTR	NM_001099668	HIGD1A	TAGCAGCACATCATGGTTTACA#TAAATGTGTGTGTTGCTAA#((((((((((((((........#.))).))))))))))).	1353	1372	1.0	-17.5	1	3.67751e-06	0.735	-1.1457043333333334	0.3657247900000001	-4.906073086755913	14	17	11	3UTR	MIRT547972	1	1			CROT
hsa-miR-15b-5p	3UTR	NM_001100814	PIP4P1	TAGCAGCACATCATGGTTTACA#TGTGCACCATTAGGACTTTGCTGCTGCTAT#(((((((((((((((((.((((#)))).)))))...))...)).)))))))).	1341	1371	1.0	-19.1	1	0.00574827	0.456	2.975170625	2.9962637224999997	-3.937574446201665	21	30	8	3UTR	MIRT726286	1	1			PRRG1
hsa-miR-15b-5p	3UTR	NM_001114091	CDC27	TAGCAGCACATCATGGTTTACA#TGAACCATGCTGCTGTTGT#((((((((...(((((((((..#))))))))).)))))))).	5268	5287	1.0	-20.8	1	0.001471808	0.618	5.8632042222222225	5.6194431625	-9.06124504818596	17	19	9	3UTR	MIRT728018	1	1			DPYSL2
hsa-miR-15b-5p	3UTR	NM_001130674	CALU	TAGCAGCACATCATGGTTTACA#GTAAACGTGTGCCATGGTGGTTTGCTGCA#..(((((((((((((((.(((.#.))).)))))))))...)))))).	5208	5237	1.0	-26.0	1	0.0009116952	0.618	0.03706439444444445	-0.04948160567307697	-4.95700071937229	18	24	9	3UTR	MIRT102438	1	1			ZNF562
hsa-miR-15b-5p	3UTR	NM_001134369	LRRFIP2	TAGCAGCACATCATGGTTTACA#AAATCATGGAGTGCAACTAC#(((..((((.(((((((((...#))))))))).))))..))).	2710	2730	1.0	-17.0	0	0.0007627181	0.662	0.33112068888888885	0.11595861512500003	-12.331140364301508	16	20	9	3UTR	MIRT547552	1	1			PHC3
hsa-miR-15b-5p	3UTR	NM_001135726	HMBOX1	TAGCAGCACATCATGGTTTACA#TGTGCTGCTT#.(((((((((............#))))))))).	2666	2676	1.0	-15.5	1	5.043055e-06	0.5	0.0	0.0	-13.079371793104722	9	10	9	3UTR	MIRT172817	1	1			NMT2
hsa-miR-15b-5p	3UTR	NM_001136262	ATXN7L3B	TAGCAGCACATCATGGTTTACA#AAACCAATAACCTGATGTGCTAGTTGT#(((((((((((((.((((....#.))))))))))))).)))).	6987	7014	1.0	-20.6	1	0.004213144	0.706	-0.022066331428571468	0.124053737	-4.794414363722071	17	20	13	3UTR	MIRT248767	1	1			PCDHA5
hsa-miR-15b-5p	3UTR	NM_001143976	WEE1	TAGCAGCACATCATGGTTTACA#TGGTGGTGTGCTGCTT#.(((((((((((((.(......#).))))))))))))).	2310	2326	1.0	-22.6	1	9.758633e-05	0.559	0.0	0.0	-4.528774397607753	14	16	13	3UTR	MIRT247097	1	1			ZNF268
hsa-miR-15b-5p	3UTR	NM_001160306	SYNJ1	TAGCAGCACATCATGGTTTACA#GTAATCTTCTCTGTTAACAGCCAAGATTTGCTGTTAG#((((((((.(((.(((((....#.))))).))).)))))))).	6256	6293	1.0	-19.3	1	0.008012898	0.676	0.0	0.0	-6.283094717113671	16	20	8	3UTR	MIRT046396	1	1			MIDEAS
hsa-miR-15b-5p	3UTR	NM_001167856	SBNO1	TAGCAGCACATCATGGTTTACA#CCATGGGATGCTGTTAG#((((((((..((((((......#))))))..)))))))).	7697	7714	1.0	-19.0	1	0.006657211	0.515	0.0	0.0	-6.236470572775607	14	17	8	3UTR	MIRT521201	1	1			DRAM1
hsa-miR-15b-5p	3UTR	NM_001172436	PHKA1	TAGCAGCACATCATGGTTTACA#TGTAAGCAGTTTTGATGTGTCTGTA#..(((((((((((..(((((((#))))))).....))))))).)))).	5173	5198	1.0	-20.6	1	0.00189285	0.676	0.0	0.0	-6.549290197143331	18	25	7	3UTR	MIRT506189	1	1			ENAH
hsa-miR-15b-5p	3UTR	NM_001177384	CPEB2	TAGCAGCACATCATGGTTTACA#GTTGTCTGTGGTGTGCTT#....((((((((((((...((.#))...)))))))))))).	5022	5040	1.0	-18.5	0	0.01495813	0.676	2.910243008333333	4.3523557125000005	-9.546562468637928	14	18	12	3UTR	MIRT164269	1	1			RCOR1
hsa-miR-15b-5p	3UTR	NM_001190481	CLSPN	TAGCAGCACATCATGGTTTACA#TGGGTTACTTTTCCTTATGCCAGGATGGCTGCTAT#(((((((.((((.((((.....#.)))).))))))))))).	7537	7572	1.0	-22.2	1	4.470435e-05	0.574	2.8666364285714283	3.1400941737499988	-7.5403399880485384	15	18	11	3UTR	MIRT544915	1	1			JCAD
hsa-miR-15b-5p	3UTR	NM_001195684	TGFBR3	TAGCAGCACATCATGGTTTACA#TGAGCCTGATTTTGTTGCTGG#((((((((.((((.((((((..#))))))))))..)))))))).	6089	6110	1.0	-18.9	1	0.03763598	0.603	0.277444325	0.19367459500000003	-5.850804021967834	18	21	10	3UTR	MIRT565398	1	1			PHACTR4
hsa-miR-15b-5p	3UTR	NM_001198633	RUNX1T1	TAGCAGCACATCATGGTTTACA#GTAGCCCAGGATGTGGTTGTG#..((((((((((.(((.((((.#)))).))).)))))).)))).	4238	4259	1.0	-18.5	1	0.0002042529	0.544	3.1566863636363633	3.4976031250000004	-6.246131332038532	17	21	6	3UTR	MIRT546622	1	1			PHOX2B
hsa-miR-15b-5p	3UTR	NM_001198786	POU2F1	TAGCAGCACATCATGGTTTACA#TCATGATACTGCTGCTAT#((((((((.(((((((......#)))))))..)))))))).	11499	11517	1.0	-19.2	1	0.03178399	0.544	0.0	0.0	-4.993964104447428	15	18	8	3UTR	MIRT046392	1	1			CCDC6
hsa-miR-15b-5p	3UTR	NM_001199140	AMMECR1L	TAGCAGCACATCATGGTTTACA#ACCGTCCTGTGCTGCTC#.(((((((((..(((((.....#)))))..))))))))).	2917	2934	1.0	-20.7	1	6.251586e-06	0.368	1.7532658888888892	1.922690005	-9.964902622363823	14	17	9	3UTR	MIRT046528	1	1			ETS1
hsa-miR-15b-5p	3UTR	NM_001199673	CALU	TAGCAGCACATCATGGTTTACA#GTAAACGTGTGCCATGGTGGTTTGCTGCA#..(((((((((((((((.(((.#.))).)))))))))...)))))).	5008	5037	1.0	-26.0	1	0.0009116952	0.618	0.03706439444444445	-0.04948160567307697	-4.95700071937229	18	24	9	3UTR	MIRT102438	1	1			ATXN7
hsa-miR-15b-5p	3UTR	NM_001204077	UBE4A	TAGCAGCACATCATGGTTTACA#TGGTGAGTGCTGCTT#.((((((((.((((.(......#).)))))))))))).	3691	3706	1.0	-18.3	1	0.01032267	0.691	0.424755875	0.40863505125	-5.771280865935932	13	15	12	3UTR	MIRT128804	1	1			CPOX
hsa-miR-15b-5p	3UTR	NM_001219	CALU	TAGCAGCACATCATGGTTTACA#GTAAACGTGTGCCATGGTGGTTTGCTGCA#..(((((((((((((((.(((.#.))).)))))))))...)))))).	5208	5237	1.0	-26.0	1	0.0009116952	0.618	0.03706439444444445	-0.04948160567307697	-4.95700071937229	18	24	9	3UTR	MIRT102438	1	1			MTMR12
hsa-miR-15b-5p	3UTR	NM_001241	CCNT2	TAGCAGCACATCATGGTTTACA#TGTGAGGCACTGAAATTTTGCCTTCAGAGGTTCTGACCAGATTGGCTGCTGA#(((((((..(((.(((((....#.))))))))..))))))).	2835	2887	1.0	-19.4	1	0.0004694533	0.559	0.5427725	1.246368115	-8.596729646294301	15	19	8	3UTR	MIRT085216	1	1			COPS2
hsa-miR-15b-5p	3UTR	NM_001256	CDC27	TAGCAGCACATCATGGTTTACA#TGAACCATGCTGCTGTTGT#((((((((...(((((((((..#))))))))).)))))))).	5250	5269	1.0	-20.8	1	0.001471808	0.618	5.8632042222222225	5.6194431625	-9.06124504818596	17	19	9	3UTR	MIRT728018	1	1			FBXW7
hsa-miR-17-5p	3UTR	NM_013262	MYLIP	CAAAGTGCTTACAGTGCAGGTAG#ACCTACACTGTCACTTTA#.((((((...((((((.((((..#)))).)))))))))))).	2799	2817	0.9538461538461539	-18.0	1	0.03641604	0.662	5.228166666666667	3.7224909999999993	-8.40585589311169	16	18	12	3UTR	MIRT485369	1	1			EVI5
hsa-miR-17-5p	3UTR	NM_020772	NUFIP2	CAAAGTGCTTACAGTGCAGGTAG#ACCTGTAAACTGTATCACTTTGA#(((((((..((((((((((((..#))))))..)))))).))))))).	4053	4076	0.9615384615384616	-23.6	1	0.0126597	0.735	0.9705805	0.5105845525000001	-7.307599033628058	19	23	7	3UTR	MIRT051019	1	1			PPM1L
hsa-miR-17-5p	3UTR	NM_024548	CEP97	CAAAGTGCTTACAGTGCAGGTAG#CCTGCAGAAGCACA#....((((((.(..((((((...#))))))))))))).	5244	5258	0.9615384615384616	-17.0	0	0.004869664	0.647	0.07727083333333334	0.22668608212500002	-14.51730747423493	13	14	13	3UTR	MIRT513992	1	1			MITF
hsa-miR-17-5p	3UTR	NM_001128930	ENTPD4	CAAAGTGCTTACAGTGCAGGTAG#TTACCTGCATCGTATTTGCGCTTC#..((((((.(((.((((((((((#)))))))))).)))...)))))).	3974	3998	0.9615384615384616	-23.6	1	0.006936989	0.515	2.2603809999999998	4.98940737725	-7.302520990284295	19	24	10	3UTR	MIRT706121	1	1			FOXF2
hsa-miR-17-5p	3UTR	NM_012199	AGO1	CAAAGTGCTTACAGTGCAGGTAG#TCTGCACTGTCCTGCACTC#...(((((..((((((((((...#))))))))))...))))).	4266	4285	0.9692307692307692	-22.8	0	0.001441562	0.5	0.7647829	0.7711438112500002	-8.81343632025268	15	19	10	3UTR	MIRT050855	1	1			ABI2
hsa-miR-17-5p	3UTR	NM_001261839	TTPAL	CAAAGTGCTTACAGTGCAGGTAG#CTGGGCGTGGTGGTTCATGCCTGTAATCCCAGCACTTTGG#(((((((((.....((((((((.#.)))))))).....))))))))).	2316	2356	1.0	-24.7	1	6.980925e-05	0.426	0.0	0.0	-13.4976292297232	17	24	9	3UTR	MIRT153452	1	1			ARMC1
hsa-miR-17-5p	3UTR	NM_001271594	SESN3	CAAAGTGCTTACAGTGCAGGTAG#ATTTGCACTGTGTTAGCAA#.....((((((((((((((((..#))))))))))))..)))).	5201	5220	1.0	-19.9	0	0.001643858	0.721	0.0	0.0	-13.6655996434504	16	19	12	3UTR	MIRT565703	1	1			BAZ2A
hsa-miR-17-5p	3UTR	NM_001276320	YOD1	CAAAGTGCTTACAGTGCAGGTAG#CTGATATTTTACAGAATTAAACCCCTTCATTGTAAGGGCTTTGT#((((((.(((((((((.(((...#.))).))))))))).)))))).	3536	3580	1.0	-24.3	0	0.0004732711	0.721	0.0	0.0	-5.4812609810729835	18	22	9	3UTR	MIRT533091	1	1			IL17RD
hsa-miR-17-5p	3UTR	NM_001282973	SEPTIN2	CAAAGTGCTTACAGTGCAGGTAG#CTGCACTTTAGTGTATTTTCTGTCACTGTAGGTATA#....((((((((((((((((...#.)))).)))))))))))).	2465	2501	1.0	-21.4	0	0.0001467039	0.574	0.0	0.0	-9.546562468637928	16	19	12	3UTR	MIRT050919	1	1			WDR82
hsa-miR-17-5p	3UTR	NM_001284243	CCSER2	CAAAGTGCTTACAGTGCAGGTAG#CCTGGTCTCTAGGGCACTGGGGATGTACTTTGA#((((((((...((((((......#.)))))).....)))))))).	5233	5266	1.0	-20.1	1	0.0002264752	0.529	0.0	0.0	-9.06124504818596	14	21	8	3UTR	MIRT727364	1	1			ARHGAP19
hsa-miR-17-5p	3UTR	NM_001286157	DYNC1LI2	CAAAGTGCTTACAGTGCAGGTAG#ATTTGTCTTTATTTTTTATCATTTGAACTGATAAGCACTTTT#.((((((((((((((.(((((..#.))))).)))).)))))))))).	3206	3248	1.0	-20.4	1	0.001070581	0.779	2.2569977333333333	0.5659811967499999	-4.026373917660731	19	23	10	3UTR	MIRT558272	1	1			CCND1
hsa-miR-17-5p	3UTR	NM_001286210	STX6	CAAAGTGCTTACAGTGCAGGTAG#CCTGGACTGTGTGGCAA#.....((((((((((.((((...#)))).)))))).)))).	3580	3597	1.0	-19.6	0	6.71377e-05	0.529	0.0	0.0	-13.898648723754015	14	17	6	3UTR	MIRT726413	1	1			YWHAZ
hsa-miR-17-5p	3UTR	NM_001286258	PKNOX1	CAAAGTGCTTACAGTGCAGGTAG#CTGCCTGTGTGAGGTAGCAGTGGGCACTTTT#.(((((((((((.((((((((((#))))))))........)).))))))))))).	4503	4534	1.0	-24.9	1	7.569355e-05	0.471	0.0	0.0	-5.08245545002336	21	31	11	3UTR	MIRT513749	1	1			MCL1
hsa-miR-17-5p	3UTR	NM_001286566	KIAA0513	CAAAGTGCTTACAGTGCAGGTAG#CTGCCTCTAAGCGCTGAGCATTG#...((((((..((((((((((((#))))))....)))))))))))).	2455	2478	1.0	-21.2	0	0.0006405218	0.368	3.4893980625	3.6770499250000004	-10.581821137417268	18	23	12	3UTR	MIRT075774	1	1			STMN1
hsa-miR-17-5p	3UTR	NM_001290072	ENPP5	CAAAGTGCTTACAGTGCAGGTAG#CCAACAGCAGAATGCAACTGTGGGCATTTC#..((((((((((((((((.....#.)))).)))))))))))).	2292	2322	1.0	-20.8	1	0.000127671	0.574	0.0	0.0	-4.95700071937229	16	19	12	3UTR	MIRT050870	1	1			SELENON
hsa-miR-17-5p	3UTR	NM_001291694	NR2C2	CAAAGTGCTTACAGTGCAGGTAG#GCCTTGTGACCAAAAAGTGCAAGGTGGGCATTTTGA#((((((((((((..(((((((..#.)))......))))..)))))))))))).	3073	3109	1.0	-22.5	1	0.000269415	0.544	0.0	0.0	-6.083544976388314	19	29	12	3UTR	MIRT522199	1	1			TSC1
hsa-miR-17-5p	3UTR	NM_001300884	CHIC1	CAAAGTGCTTACAGTGCAGGTAG#CTGCAAATGTATGCCTGTTTGTAGGCATTA#...(((((((((((.(((((((.#.)))))))))))))))))).	2120	2150	1.0	-23.3	0	2.274293e-06	0.721	0.0	0.0	-7.249989753929374	18	20	18	3UTR	MIRT176078	1	1			TNFRSF21
hsa-miR-17-5p	3UTR	NM_001300944	EMSY	CAAAGTGCTTACAGTGCAGGTAG#CTGCCCAGTTTTTTTGGTGCTGAAGTACTGTAAGTAG#.....((((((((((((.((((.#.))))...)))))))))))).	5395	5432	1.0	-19.0	0	0.005877934	0.618	2.244317666666667	3.5599826275	-13.6655996434504	16	21	12	3UTR	MIRT503082	1	1			ZBTB5
hsa-miR-17-5p	3UTR	NM_001301029	USP28	CAAAGTGCTTACAGTGCAGGTAG#CTGCCTGCCTCTTGCACA#....((((....((.((((((((#))))))))))...)))).	3033	3051	1.0	-20.4	0	0.001345356	0.456	0.0	0.0	-18.752485940469207	14	18	10	3UTR	MIRT726170	1	1			RSF1
hsa-miR-17-5p	3UTR	NM_001301228	HMGB3	CAAAGTGCTTACAGTGCAGGTAG#TGCCTTTTGGGAGAGGCTGTAGCTCAGGGCGTGCACTGTGAGGCTG#...(((.(((((((((((.((..#.)).)))))))))))))).	1337	1383	1.0	-23.9	0	0.0006267356	0.382	0.0	0.0	-8.058226728550057	16	19	14	3UTR	MIRT493617	1	1			ALKBH5
hsa-miR-17-5p	3UTR	NM_001306207	TCF4	CAAAGTGCTTACAGTGCAGGTAG#CTCCCTGCATTGATGTACATTTTAAGAATGGCACTTTT#.((((((((..(((((((((.((#)).))))))))).................)))))))).	4823	4861	1.0	-21.4	1	0.003445613	0.676	2.895411666666667	3.0339211850000005	-7.8606057810956464	19	38	9	3UTR	MIRT726345	1	1			INO80D
hsa-miR-17-5p	3UTR	NM_001316973	LZIC	CAAAGTGCTTACAGTGCAGGTAG#TACAAATTAAAAGCATTTTTAAAGCTTCTTCTGTACTGTAAACTACTAGGTGCTTTGC#((((((((((((((((((((...#.)))))))))))........))))))))).	1874	1932	1.0	-22.6	1	0.005697551	0.559	0.0	0.0	-3.937574446201665	20	30	11	3UTR	MIRT506684	1	1			STX16
hsa-miR-17-5p	3UTR	NM_001317123	AGO1	CAAAGTGCTTACAGTGCAGGTAG#TCTGCACTGTCCTGCACTC#...(((((..((((((((((...#))))))))))...))))).	4171	4190	1.0	-22.8	0	0.001441562	0.5	0.0	0.0	-8.81343632025268	15	19	10	3UTR	MIRT050855	1	1			GDF11
hsa-miR-17-5p	3UTR	NM_001320672	RUNX3	CAAAGTGCTTACAGTGCAGGTAG#GCCTGTCAGTAGTGGGTACC#....(((((((((.(((((((..#))))).)).).)))))))).	3909	3929	1.0	-19.3	0	0.002048705	0.588	1.5612881699999999	2.03381727625	-10.403402386158335	16	20	8	3UTR	MIRT561651	1	1			KIT
hsa-miR-17-5p	3UTR	NM_001320675	BNIP2	CAAAGTGCTTACAGTGCAGGTAG#GCACGTAAGCACC#....((((((((.((((......#)))))))))))).	5463	5476	1.0	-19.1	0	0.007545296	0.706	0.0	0.0	-10.835693081304171	12	13	12	3UTR	MIRT507966	1	1			BICD2
hsa-miR-17-5p	3UTR	NM_025235	TNKS2	CAAAGTGCTTACAGTGCAGGTAG#TTACTTGTACTGTATCACA#....(((..((((((((((((((#)))))))))))))).))).	5981	6000	1.0	-21.3	0	0.01860339	0.691	1.8326460000000002	2.27678539625	-12.916587056064323	17	19	14	3UTR	MIRT057383	1	1			ADCY9
hsa-miR-17-5p	3UTR	NM_030624	KLHL15	CAAAGTGCTTACAGTGCAGGTAG#CCTGCAGCATGCAAGCACTTTT#.(((((((((.(((((((((...#)))))).).)).))))))))).	3068	3090	1.0	-21.8	1	0.006781549	0.574	1.1094845272727272	1.03141073875	-6.618099312767468	18	22	9	3UTR	MIRT727338	1	1			TMEM30A
hsa-miR-17-5p	3UTR	NM_030637	DDHD1	CAAAGTGCTTACAGTGCAGGTAG#TACTGGATTTTGGCCAGGTGTGGCAGCTCATGCCTGTAATCCCAGCACTTTGG#(((((((((.....((((((((.#.)))))))).....))))))))).	5873	5926	1.0	-24.7	1	0.0001077043	0.441	0.0	0.0	-13.4976292297232	17	24	9	3UTR	MIRT727896	1	1			TJAP1
hsa-miR-17-5p	3UTR	NM_030912	TRIM8	CAAAGTGCTTACAGTGCAGGTAG#TTGCCTGGATTTTGACACAGCAACTTCCTGTAGTGAGCACTTTGT#((((((((((((..((((((.((#.)).)))))))))))))))))).	2609	2654	1.0	-25.9	1	0.03747025	0.544	0.0	0.0	-6.083544976388314	20	23	18	3UTR	MIRT051030	1	1			ITGA9
hsa-miR-17-5p	3UTR	NM_031371	ARID4B	CAAAGTGCTTACAGTGCAGGTAG#CTGCCTGTAGAGACAATACAGTAAGCATA#....((((((((..(((((((((#)))))))))...........)))))))).	4414	4443	1.0	-20.9	0	0.02048359	0.574	0.0	0.0	-11.692532998824579	17	29	9	3UTR	MIRT485818	1	1			TRAK2
hsa-miR-17-5p	3UTR	NM_031427	DNAL1	CAAAGTGCTTACAGTGCAGGTAG#CCTGATTGGGCACTGTGGCTCATGCCTGTAATCCCAGCACTTTGG#(((((((((.....((((((((.#.)))))))).....))))))))).	4751	4796	1.0	-24.7	1	2.259146e-05	0.412	0.0	0.0	-13.4976292297232	17	24	9	3UTR	MIRT704162	1	1			CLOCK
hsa-miR-17-5p	3UTR	NM_032116	KATNAL1	CAAAGTGCTTACAGTGCAGGTAG#TGCCTGGCTGTGTTTTCACTTTT#.((((((..((((((.((((((.#))))))))))))....)))))).	2619	2642	1.0	-19.8	1	0.005880535	0.544	0.0	0.0	-7.396398505087125	18	23	12	3UTR	MIRT547796	1	1			SLMAP
hsa-miR-17-5p	3UTR	NM_032242	PLXNA1	CAAAGTGCTTACAGTGCAGGTAG#CTACCTGTGCTGTCTACTGGGACAGCAGTCTCCGAGCTACTC#...((((((((((((((((((((#)))))))))))))....................)))).))).	8429	8471	1.0	-23.0	0	0.007412843	0.397	0.0	0.0	-6.514540193678739	20	42	13	3UTR	MIRT050900	1	1			HNRNPA1
hsa-miR-17-5p	3UTR	NM_032368	LZIC	CAAAGTGCTTACAGTGCAGGTAG#TACAAATTAAAAGCATTTTTAAAGCTTCTTCTGTACTGTAAACTACTAGGTGCTTTGC#((((((((((((((((((((...#.)))))))))))........))))))))).	1974	2032	1.0	-22.6	1	0.005697551	0.559	0.0	0.0	-3.937574446201665	20	30	11	3UTR	MIRT506684	1	1			PCDH10
hsa-miR-17-5p	3UTR	NM_032440	LCOR	CAAAGTGCTTACAGTGCAGGTAG#CTAACTGCTCTGTAAGCT#......((((((((.((((.(((#))).)))).)))))))).	9290	9308	1.0	-21.1	0	0.002100529	0.618	0.0	0.0	-16.30200796489408	15	18	8	3UTR	MIRT050889	1	1			BRWD1
hsa-miR-17-5p	3UTR	NM_033285	TP53INP1	CAAAGTGCTTACAGTGCAGGTAG#CTGCACTGTAAGG#.......((((((((((((....#)))))))))))).	3940	3953	1.0	-21.2	0	0.0007878441	0.706	0.0	0.0	-17.110244939514768	12	13	12	3UTR	MIRT053060	1	1			MAP2K3
hsa-miR-17-5p	3UTR	NM_054027	ANKH	CAAAGTGCTTACAGTGCAGGTAG#CTGCCTGCATTCTGTAGACATC#....(((.(((((((((((((((#)))))))))..)))))).))).	6092	6114	1.0	-22.0	0	0.007743908	0.456	0.0	0.0	-11.86019739781856	18	22	9	3UTR	MIRT095718	1	1			QKI
hsa-miR-17-5p	3UTR	NM_080927	DCBLD2	CAAAGTGCTTACAGTGCAGGTAG#CACTGTTTGCACTTTGC#((((((((..((((((.......#))))))..)))))))).	5406	5423	1.0	-20.8	1	0.002662526	0.662	0.0	0.0	-6.236470572775607	14	17	8	3UTR	MIRT050962	1	1			HECW2
hsa-miR-17-5p	3UTR	NM_130439	MXI1	CAAAGTGCTTACAGTGCAGGTAG#CTAAGCAAGCTAACCTTATCCTGCATTGTTAGCACTA#...((((((.(((((((((((((#.))).)))))))))).)))))).	1741	1778	1.0	-25.8	0	0.01571085	0.471	2.3784578571428567	1.9436334624999994	-7.757046662006918	19	23	10	3UTR	MIRT727129	1	1			RAB21
hsa-miR-17-5p	3UTR	NM_134262	RORA	CAAAGTGCTTACAGTGCAGGTAG#TACCTGTATTGTCTGCCTG#...((.((..((((((((((((.#))))))))))))..)))).	7971	7990	1.0	-21.7	0	0.07978251	0.588	0.0	0.0	-10.714395081445726	16	19	12	3UTR	MIRT546693	1	1			FKBP15
hsa-miR-17-5p	3UTR	NM_138638	CFL2	CAAAGTGCTTACAGTGCAGGTAG#ACTATGCATTAAAAGCACTTTT#.(((((((((..(((((((((..#))).))))))..))))))))).	1045	1067	1.0	-18.7	1	0.01338478	0.691	2.4781773	3.1072433462499998	-9.964902622363823	18	22	9	3UTR	MIRT558778	1	1			SUZ12
hsa-miR-17-5p	3UTR	NM_144660	SAMD8	CAAAGTGCTTACAGTGCAGGTAG#TGCCTGTAATCGCAGCACTTTGG#(((((((((.....((((((((.#)))))))).....))))))))).	3943	3966	1.0	-24.7	1	0.000733762	0.471	0.0	0.0	-13.4976292297232	17	23	9	3UTR	MIRT178060	1	1			ARHGEF26
hsa-miR-17-5p	3UTR	NM_144665	SESN3	CAAAGTGCTTACAGTGCAGGTAG#ATTTGCACTGTGTTAGCAA#.....((((((((((((((((..#))))))))))))..)))).	5485	5504	1.0	-19.9	0	0.001643858	0.721	0.0	0.0	-13.6655996434504	16	19	12	3UTR	MIRT565703	1	1			ZDHHC7
hsa-miR-17-5p	3UTR	NM_152352	FAM210A	CAAAGTGCTTACAGTGCAGGTAG#CCTGCACTTTAACCCTTTGG#(((((.(.(((.((((((((...#)))))))).))).)))))).	1105	1125	1.0	-19.7	0	0.001460442	0.632	0.0	0.0	-11.498971446171698	17	20	8	3UTR	MIRT567632	1	1			ZBTB4
hsa-miR-17-5p	3UTR	NM_152556	BMT2	CAAAGTGCTTACAGTGCAGGTAG#TGTAGAAAGCTGTAGATTGCACTTTGA#(((((((((((((((........#.)))))))...)))))))).	1707	1734	1.0	-17.8	1	0.00738715	0.691	0.4143336933333334	0.7636513337499998	-4.1706235265052785	15	20	8	3UTR	MIRT728074	1	1			USP37
hsa-miR-17-5p	3UTR	NM_152924	ABHD2	CAAAGTGCTTACAGTGCAGGTAG#GCCTGCCTGTGGCATTTA#..((((((.(((((.((((((..#))))))))))))))))).	5798	5816	1.0	-23.6	1	2.155738e-05	0.529	0.0	0.0	-6.748839937868687	17	18	17	3UTR	MIRT073373	1	1			BCL3
hsa-miR-17-5p	3UTR	NM_153051	MTMR3	CAAAGTGCTTACAGTGCAGGTAG#CTGCACTGAAGCCTTG#..(((.((((.((((((((....#))))))))))))))).	8004	8020	1.0	-21.4	0	0.006865414	0.426	-0.26426205	-0.14064657425	-9.682733955975687	15	16	15	3UTR	MIRT050972	1	1			ARFGEF1
hsa-miR-17-5p	3UTR	NM_153184	CADM2	CAAAGTGCTTACAGTGCAGGTAG#GCTCAGCACTTAAGCACTTTT#.((((((((((.(((((.(((..#)))..))))))))))))))).	7290	7311	1.0	-20.6	1	0.01572142	0.529	0.0	0.0	-7.140128146953473	18	21	15	3UTR	MIRT450914	1	1			WBP4
hsa-miR-17-5p	3UTR	NM_173582	PGM2L1	CAAAGTGCTTACAGTGCAGGTAG#CTGCCGCACTGAAGCCTG#...((.((((.((((((.(((((#))))))))))))))))).	3826	3844	1.0	-22.5	0	0.003452508	0.559	0.0	0.0	-11.240273430282135	17	18	17	3UTR	MIRT726962	1	1			FAT3
hsa-miR-17-5p	3UTR	NM_174909	TMEM167A	CAAAGTGCTTACAGTGCAGGTAG#TACCAGCATTGTGAACGCTG#...((((.(((((((((.((((.#)))).))))))))).)))).	4245	4265	1.0	-21.6	0	0.0005824726	0.647	0.0	0.0	-8.82817512285937	17	20	9	3UTR	MIRT726303	1	1			NF1
hsa-miR-17-5p	3UTR	NM_175736	FMNL3	CAAAGTGCTTACAGTGCAGGTAG#GCCTGCACTAAGGGCCGTGG#((..((.(((..(((((((((..#)))))))))))).))..)).	5054	5074	1.0	-21.0	0	2.727994e-06	0.412	0.0	0.0	-16.242400515345327	16	20	12	3UTR	MIRT727654	1	1			BEND3
hsa-miR-17-5p	3UTR	NM_181713	UBXN2A	CAAAGTGCTTACAGTGCAGGTAG#TGCCTGCAATCCCAGCACTTTGG#(((((((((.....((((((((.#)))))))).....))))))))).	5505	5528	1.0	-26.7	1	0.000251677	0.412	0.0	0.0	-13.4976292297232	17	23	9	3UTR	MIRT088032	1	1			MBNL3
hsa-miR-17-5p	3UTR	NM_194298	SLC16A9	CAAAGTGCTTACAGTGCAGGTAG#TACTTGTATGTTGCCTTTCTTCGAAGGCGCCTGAAGCACTTTA#.(((((((((.((((((((((((#.))))))..........)))).))))))))))).	3442	3485	1.0	-20.9	1	0.01104848	0.574	0.0	0.0	-6.618099312767468	21	34	11	3UTR	MIRT726560	1	1			CAMSAP2
hsa-miR-17-5p	3UTR	NM_198900	FMNL3	CAAAGTGCTTACAGTGCAGGTAG#GCCTGCACTAAGGGCCGTGG#((..((.(((..(((((((((..#)))))))))))).))..)).	4901	4921	1.0	-21.0	0	2.727994e-06	0.412	0.0	0.0	-16.242400515345327	16	20	12	3UTR	MIRT727654	1	1			UHRF1BP1
hsa-miR-17-5p	3UTR	NM_199420	POLQ	CAAAGTGCTTACAGTGCAGGTAG#TGCTTGAAATATGCACTTAGCACTTTGG#(((((((((...((((((.....#.)))))).))))))))).	8178	8206	1.0	-21.5	1	0.001801649	0.588	0.0	0.0	-11.35165869953655	15	18	9	3UTR	MIRT726906	1	1			DNMT3A
hsa-miR-17-5p	3UTR	NM_199462	DSTYK	CAAAGTGCTTACAGTGCAGGTAG#CTGCAAAGTGACAACTGCACTGAATGACACTTTA#.(((((((...((((((((....#.))))))))...).)))))).	6683	6717	1.0	-20.3	1	0.02429838	0.603	0.0	0.0	-8.91699543934141	15	21	8	3UTR	MIRT762951	1	1			ZEB1
hsa-miR-17-5p	3UTR	NM_201414	APP	CAAAGTGCTTACAGTGCAGGTAG#TAAAGAAAAGAATCCCTGTTCATTGTAAGCACTTTT#.(((((((((((((((((((...#.))))..))))))))))))))).	2919	2955	1.0	-26.0	1	0.02584958	0.5	0.0	0.0	-3.793324837357118	19	23	15	3UTR	MIRT003898	1	1			RPS6KB1
hsa-miR-17-5p	3UTR	NM_207123	GAB1	CAAAGTGCTTACAGTGCAGGTAG#TATATAAGTTACTGTGAGCATTTTA#.(((((((((((((((.......#.))))))))))))))).	5511	5536	1.0	-19.7	1	0.01761228	0.706	0.0	0.0	-3.793324837357118	15	17	15	3UTR	MIRT031364	1	1			CDH11
hsa-miR-17-5p	3UTR	XM_005249635	ETV1	CAAAGTGCTTACAGTGCAGGTAG#CTGCCATGGACTGTGCACTTTA#.(((((((..(((((.(((((((#))))).)).)))))))))))).	1810	1832	1.0	-23.8	1	0.0002501177	0.574	0.0	0.0	-6.3252700442346725	19	22	12	3UTR	MIRT438055	1	1			SLC1A2
hsa-miR-17-5p	3UTR	XM_006711967	MAPRE3	CAAAGTGCTTACAGTGCAGGTAG#GCCTGCATATGTGTTCACTTTT#.((((((..((((((((((((..#)))))))).))))..)))))).	1772	1794	1.0	-21.2	1	0.1222085	0.582	0.0	0.0	-7.163349424783512	18	22	8	3UTR	MIRT088336	1	1			ZFHX4
hsa-miR-17-5p	3UTR	XM_006723784	KCNB1	CAAAGTGCTTACAGTGCAGGTAG#CTGCCTGTCTGTAGTACA#....((((.(((((.((((((((#))))))))))))))))).	4537	4555	1.0	-22.4	0	0.005880806	0.662	0.0	0.0	-11.338401687134326	17	18	17	3UTR	MIRT567062	1	1			NLGN4X
hsa-miR-17-5p	3UTR	XM_011515167	ETV1	CAAAGTGCTTACAGTGCAGGTAG#CTGCCATGGACTGTGCACTTTA#.(((((((..(((((.(((((((#))))).)).)))))))))))).	1748	1770	1.0	-23.8	1	0.0002501177	0.574	0.0	0.0	-6.3252700442346725	19	22	12	3UTR	MIRT438055	1	1			BAP1
hsa-miR-17-5p	3UTR	XM_011515396	ITGB8	CAAAGTGCTTACAGTGCAGGTAG#CTTCCTCAAATGAGAGATTGACATAATTCAGTACTGTGAGTCACTTG#..(((((((((((((((.((...#.)).)))))))))).))))).	5327	5374	1.0	-20.6	1	0.001722172	0.706	0.0	0.0	-4.95700071937229	17	21	10	3UTR	MIRT053108	1	1			PIN1
hsa-miR-17-5p	3UTR	XM_011523901	PAFAH1B1	CAAAGTGCTTACAGTGCAGGTAG#CCTGCACTGCTGTCTGACACTG#...((((.((((((((((((...#))))))))).....))))))).	3984	4006	1.0	-19.1	0	0.0003302787	0.544	0.0	0.0	-8.82817512285937	16	22	9	3UTR	MIRT144977	1	1			DNAJC3
hsa-miR-17-5p	3UTR	XM_011527317	TBC1D17	CAAAGTGCTTACAGTGCAGGTAG#GCCTGTAATCCCAGCACTTTGG#(((((((((.....(((((((..#))))))).....))))))))).	2176	2198	1.0	-23.6	1	7.577686e-05	0.412	0.0	0.0	-13.4976292297232	16	22	9	3UTR	MIRT151931	1	1			IKBKB
hsa-miR-17-5p	3UTR	XM_011531783	TMEM131L	CAAAGTGCTTACAGTGCAGGTAG#CTATTTGCATGTGTAAACTTTGA#((((((..(((((((((((((((#)))))))))).))))))))))).	5657	5680	1.0	-19.6	0	0.007320086	0.794	0.0	0.0	-7.794895910253615	21	23	11	3UTR	MIRT536502	1	1			DNMT3B
hsa-miR-17-5p	3UTR	XM_011532700	MAPRE3	CAAAGTGCTTACAGTGCAGGTAG#GCCTGCATATGTGTTCACTTTT#.((((((..((((((((((((..#)))))))).))))..)))))).	1813	1835	1.0	-21.2	1	0.1222085	0.582	0.0	0.0	-7.163349424783512	18	22	8	3UTR	MIRT088336	1	1			LYSMD3
hsa-miR-17-5p	3UTR	XM_017007120	NR2C2	CAAAGTGCTTACAGTGCAGGTAG#GCCTTGTGACCAAAAAGTGCAAGGTGGGCATTTTGA#((((((((((((..(((((((..#.)))......))))..)))))))))))).	2914	2950	1.0	-22.5	1	0.000269415	0.544	0.0	0.0	-6.083544976388314	19	29	12	3UTR	MIRT522199	1	1			RUNX2
hsa-miR-17-5p	3UTR	XM_017007971	GAB1	CAAAGTGCTTACAGTGCAGGTAG#TATATAAGTTACTGTGAGCATTTTA#.(((((((((((((((.......#.))))))))))))))).	7205	7230	1.0	-19.7	1	0.01761228	0.706	0.0	0.0	-3.793324837357118	15	17	15	3UTR	MIRT031364	1	1			LRRK2
hsa-miR-17-5p	3UTR	XM_017012114	AGFG2	CAAAGTGCTTACAGTGCAGGTAG#GCCCGGCTCCTGTCAAGCACTTTA#.(((((((((((((.((.(((..#)))..))..)))).))))))))).	1849	1873	1.0	-21.5	1	0.01545511	0.471	0.0	0.0	-4.528774397607753	18	24	9	3UTR	MIRT169662	1	1			MMD
hsa-miR-17-5p	3UTR	XM_017021124	ZFYVE26	CAAAGTGCTTACAGTGCAGGTAG#TTTGCACTGAACATAAGCACTTTA#.(((((((((((((((((((...#)))))))))....)))))))))).	9420	9444	1.0	-23.2	1	0.1704664	0.588	0.0	0.0	-3.793324837357118	19	24	10	3UTR	MIRT051032	1	1			ZEB2
hsa-miR-17-5p	3UTR	XM_017024702	PAFAH1B1	CAAAGTGCTTACAGTGCAGGTAG#CCTGCACTGCTGTCTGACACTG#...((((.((((((((((((...#))))))))).....))))))).	3845	3867	1.0	-19.1	0	0.0003302787	0.544	0.0	0.0	-8.82817512285937	16	22	9	3UTR	MIRT144977	1	1			CCNJ
hsa-miR-17-5p	3UTR	XM_024447878	SLC16A9	CAAAGTGCTTACAGTGCAGGTAG#TACTTGTATGTTGCCTTTCTTCGAAGGCGCCTGAAGCACTTTA#.(((((((((.((((((((((((#.))))))..........)))).))))))))))).	3191	3234	1.0	-20.9	1	0.01104848	0.574	0.0	0.0	-6.618099312767468	21	34	11	3UTR	MIRT726560	1	1			CREB1
hsa-miR-17-5p	3UTR	XM_024451245	YES1	CAAAGTGCTTACAGTGCAGGTAG#GCCCTTTTTAAAAACTAGACTTCGTACTGTGAGTATTG#...((((((((((((((((((..#.)))).)))))))))))))).	2503	2541	1.0	-22.3	0	0.003114867	0.588	0.0	0.0	-6.514540193678739	18	21	14	3UTR	MIRT000263	1	1			E2F1
hsa-miR-17-5p	3UTR	NM_014671	UBE3C	CAAAGTGCTTACAGTGCAGGTAG#CTTGCAGTAGGCACTTTA#.(((((((((((..((((((...#))))))))))))))))).	4634	4652	1.0	-21.6	1	0.001280943	0.5	0.0	0.0	-5.9392953675437665	17	18	17	3UTR	MIRT050883	1	1			SMAD1
hsa-miR-17-5p	3UTR	NM_014798	PLEKHM1	CAAAGTGCTTACAGTGCAGGTAG#CTGGAAACCAGCACTGTCAGCACTTTGA#(((((((((.(((((((.(((..#.))).))))))).))))))))).	4058	4086	1.0	-30.1	1	0.02849045	0.456	0.0	0.0	-5.180080914529843	19	23	9	3UTR	MIRT051055	1	1			PICALM
hsa-miR-17-5p	3UTR	NM_014911	AAK1	CAAAGTGCTTACAGTGCAGGTAG#CTGTCCTGTAATAACTGTAGAGCACTTTA#.((((((((((((((((((((((#))).)))))....))))).))))))))).	12624	12653	1.0	-24.2	1	0.08724496	0.559	0.0	0.0	-3.793324837357118	22	29	9	3UTR	MIRT728421	1	1			NHLRC3
hsa-miR-17-5p	3UTR	NM_015230	ARAP2	CAAAGTGCTTACAGTGCAGGTAG#TACACAGGACCTGGCCTGGATGCTGATTGCACTGTCATTGTATGCAAGCATTTTGT#(((((((((((((((((((.(((#.))).)))))))))..........)))))))))).	6422	6478	1.0	-23.2	1	0.01807451	0.662	0.0	0.0	-3.937574446201665	22	35	10	3UTR	MIRT728322	1	1			ABL2
hsa-miR-17-5p	3UTR	NM_015346	ZFYVE26	CAAAGTGCTTACAGTGCAGGTAG#TTTGCACTGAACATAAGCACTTTA#.(((((((((((((((((((...#)))))))))....)))))))))).	9402	9426	1.0	-23.2	1	0.1704664	0.588	1.9974122334782607	2.7159263150000004	-3.793324837357118	19	24	10	3UTR	MIRT051032	1	1			CYBRD1
hsa-miR-17-5p	3UTR	NM_015375	DSTYK	CAAAGTGCTTACAGTGCAGGTAG#CTGCAAAGTGACAACTGCACTGAATGACACTTTA#.(((((((...((((((((....#.))))))))...).)))))).	6818	6852	1.0	-20.3	1	0.02429838	0.603	3.066416	3.0452842587499998	-8.91699543934141	15	21	8	3UTR	MIRT762951	1	1			FBXO31
hsa-miR-17-5p	3UTR	NM_016120	RLIM	CAAAGTGCTTACAGTGCAGGTAG#GCCCATCACTGTGGCACA#....((((.(((((((..(((..#)))...))))))))))).	2668	2686	1.0	-18.5	0	0.0006207112	0.588	1.642235142857143	2.2685901125	-10.602952126883691	14	18	11	3UTR	MIRT541092	1	1			SUCO
hsa-miR-17-5p	3UTR	NM_016194	GNB5	CAAAGTGCTTACAGTGCAGGTAG#ACCTTTTACTGTGTGCCAGGTACTGTGCTAAGCACTTTGT#(((((((((((((((((.((((.#.))))..))))))))...))))))))).	8517	8557	1.0	-27.2	1	6.72438e-05	0.588	5.4775513500000015	4.910565457499999	-3.937574446201665	21	28	9	3UTR	MIRT696203	1	1			UBR5
hsa-miR-17-5p	3UTR	NM_016374	ARID4B	CAAAGTGCTTACAGTGCAGGTAG#CTGCCTGTAGAGACAATACAGTAAGCATA#....((((((((..(((((((((#)))))))))...........)))))))).	4672	4701	1.0	-20.9	0	0.02048359	0.574	3.4462028888888887	4.315452925000001	-11.692532998824579	17	29	9	3UTR	MIRT485818	1	1			RAB30
hsa-miR-17-5p	3UTR	NM_017580	ZRANB1	CAAAGTGCTTACAGTGCAGGTAG#TACCTGCACTCTGTGGACTTG#..((((.(.((.((((((((((.#)))))))))).)).).)))).	4778	4799	1.0	-22.2	0	0.00433107	0.544	-0.6411460499999999	-0.15254961949999993	-10.903880222085727	17	21	10	3UTR	MIRT126343	1	1			AKTIP
hsa-miR-17-5p	3UTR	NM_018566	YOD1	CAAAGTGCTTACAGTGCAGGTAG#TCTGCAAATTAGCACTTTGC#(((((((((.....((((((...#))))))....))))))))).	2351	2371	1.0	-20.4	1	0.0005822184	0.75	0.1461967111111111	0.4717386500000001	-13.4976292297232	15	20	9	3UTR	MIRT533091	1	1			RACGAP1
hsa-miR-17-5p	3UTR	NM_020645	NRIP3	CAAAGTGCTTACAGTGCAGGTAG#CTCTCTGCATTGGCACTTTA#.(((((((...(((((((((.((#)).)))))))))))))))).	3666	3686	1.0	-20.1	1	0.001792342	0.471	3.3513217777777773	1.8957381474999997	-8.91699543934141	18	20	16	3UTR	MIRT442767	1	1			PHAF1
hsa-miR-17-5p	3UTR	NM_020772	NUFIP2	CAAAGTGCTTACAGTGCAGGTAG#CTGCTTTTCAACTGTAGGTGCTC#...((((((((((((..((((((#))))))....)))))))))))).	3068	3091	1.0	-20.2	0	0.0004127202	0.588	3.2109290833333337	1.7936615637499997	-6.747589273982352	18	23	12	3UTR	MIRT051019	1	1			CAPRIN2
hsa-miR-17-5p	3UTR	NM_020886	USP28	CAAAGTGCTTACAGTGCAGGTAG#CTGCCTGCCTCTTGCACA#....((((....((.((((((((#))))))))))...)))).	3340	3358	1.0	-20.4	0	0.001345356	0.456	2.112511625	3.024860349999999	-18.752485940469207	14	18	10	3UTR	MIRT726170	1	1			PURB
hsa-miR-17-5p	3UTR	NM_020921	NIN	CAAAGTGCTTACAGTGCAGGTAG#GCCTGCACTTAAGCTTAGATTTGT#((((..(((((.(((((((((..#)))))))))))))).....)))).	9361	9385	1.0	-22.2	0	0.02514284	0.588	2.880676404444445	3.4086142897499996	-13.304373691803539	18	24	14	3UTR	MIRT472169	1	1			BCL2L11
hsa-miR-17-5p	3UTR	NM_021035	ZNFX1	CAAAGTGCTTACAGTGCAGGTAG#CTAGATTTACCCCTGCGCTAGAGTAAGCACTTTA#.(((((((((((((((((((...#.))))))))...))))))))))).	6299	6333	1.0	-28.5	1	0.0007444066	0.603	3.728566631818182	3.169983678750001	-3.793324837357118	19	24	11	3UTR	MIRT000256	1	1			CCDC71L
hsa-miR-17-5p	3UTR	NM_021090	MTMR3	CAAAGTGCTTACAGTGCAGGTAG#CTGCACTGAAGCCTTG#..(((.((((.((((((((....#))))))))))))))).	8115	8131	1.0	-21.4	0	0.006865414	0.426	-0.306887525	-0.2649721925	-9.682733955975687	15	16	15	3UTR	MIRT050972	1	1			LYPD6
hsa-miR-17-5p	3UTR	NM_021572	ENPP5	CAAAGTGCTTACAGTGCAGGTAG#CCAACAGCAGAATGCAACTGTGGGCATTTC#..((((((((((((((((.....#.)))).)))))))))))).	2230	2260	1.0	-20.8	1	0.000127671	0.574	2.2648160235294115	2.18309878125	-4.95700071937229	16	19	12	3UTR	MIRT050870	1	1			SACS
hsa-miR-17-5p	3UTR	NM_022073	EGLN3	CAAAGTGCTTACAGTGCAGGTAG#CTCCTGCAGTAAGCACA#....((((((((..((((((.((#)))))))))))))))).	2201	2218	1.0	-22.0	0	0.0006536085	0.529	3.6357225	2.33860596125	-11.692532998824579	16	17	16	3UTR	MIRT548473	1	1			REST
hsa-miR-17-5p	3UTR	NM_024331	TTPAL	CAAAGTGCTTACAGTGCAGGTAG#CTGGGCGTGGTGGTTCATGCCTGTAATCCCAGCACTTTGG#(((((((((.....((((((((.#.)))))))).....))))))))).	2442	2482	1.0	-24.7	1	6.980925e-05	0.426	-0.35215304444444445	-0.13436742962500006	-13.4976292297232	17	24	9	3UTR	MIRT153452	1	1			OXR1
hsa-miR-17-5p	3UTR	NM_024594	PANK3	CAAAGTGCTTACAGTGCAGGTAG#CTACCCATATGTAGCTGTTGAGCATTTG#..(((((((((((((((((((((#)))))....)))).)))).)))))))).	3055	3083	1.0	-20.7	1	0.001853366	0.588	0.538349962962963	0.3279431575	-4.95700071937229	21	28	8	3UTR	MIRT727018	1	1			ANKFY1
hsa-miR-17-5p	3UTR	NM_001949	E2F3	CAAAGTGCTTACAGTGCAGGTAG#GCACATAGTAGGCACTC#...(((((((((.((((......#))))...))))))))).	3416	3433	1.0	-19.2	0	0.000659073	0.632	1.0813691888888888	0.6183101558	-7.803670806344982	13	17	9	3UTR	MIRT005849	1	1			CRK
hsa-miR-17-5p	3UTR	NM_001951	E2F5	CAAAGTGCTTACAGTGCAGGTAG#CTGCCTGTATTTCTGTATGTCCTTC#..(((.((.((((((((((((((#)))))))))...))))).)).))).	1690	1715	1.0	-20.2	0	0.05934977	0.574	0.19854781764705878	1.27957710875	-7.914349138811099	19	25	9	3UTR	MIRT173111	1	1			KIF26B
hsa-miR-17-5p	3UTR	NM_002039	GAB1	CAAAGTGCTTACAGTGCAGGTAG#TATATAAGTTACTGTGAGCATTTTA#.(((((((((((((((.......#.))))))))))))))).	5421	5446	1.0	-19.7	1	0.01761228	0.706	0.0	0.0	-3.793324837357118	15	17	15	3UTR	MIRT031364	1	1			UEVLD
hsa-miR-17-5p	3UTR	NM_002076	GNS	CAAAGTGCTTACAGTGCAGGTAG#TCTGTCCAGCTTTAAGCACTTTGT#(((((((((((.((((((((...#)))))...))).))))))))))).	3460	3484	1.0	-21.3	1	0.007876896	0.647	0.0	0.0	-7.284377755798021	19	24	11	3UTR	MIRT135792	1	1			CMTR2
hsa-miR-17-5p	3UTR	NM_002214	ITGB8	CAAAGTGCTTACAGTGCAGGTAG#CTTCCTCAAATGAGAGATTGACATAATTCAGTACTGTGAGTCACTTG#..(((((((((((((((.((...#.)).)))))))))).))))).	5457	5504	1.0	-20.6	1	0.001722172	0.706	0.0	0.0	-4.95700071937229	17	21	10	3UTR	MIRT053108	1	1			FEM1C
hsa-miR-17-5p	3UTR	NM_002519	NPAT	CAAAGTGCTTACAGTGCAGGTAG#ACCTGCACTTTCATTGTACTG#...(((((....(((((((((..#)))))))))......))))).	4479	4500	1.0	-20.2	0	0.01455379	0.647	0.0	0.0	-14.985014105259387	14	21	9	3UTR	MIRT000261	1	1			NTN4
hsa-miR-17-5p	3UTR	NM_002721	PPP6C	CAAAGTGCTTACAGTGCAGGTAG#TGCCTGTACTGTGAAAGCAA#.....(((((((((((((((((.#)))))))))))))..)))).	3772	3792	1.0	-24.4	0	0.002046	0.603	0.0	0.0	-13.6655996434504	17	20	13	3UTR	MIRT726871	1	1			MAPK1
hsa-miR-17-5p	3UTR	NM_002868	RAB5B	CAAAGTGCTTACAGTGCAGGTAG#CCTGCAGTTTGCACTTTA#.(((((((..((..((((((...#))))))))..))))))).	1755	1773	1.0	-20.0	1	0.00233191	0.515	0.0	0.0	-8.238191494117709	15	18	8	3UTR	MIRT050969	1	1			PTPN4
hsa-miR-17-5p	3UTR	NM_002943	RORA	CAAAGTGCTTACAGTGCAGGTAG#TACCTGTATTGTCTGCCTG#...((.((..((((((((((((.#))))))))))))..)))).	8258	8277	1.0	-21.7	0	0.07978251	0.588	0.0	0.0	-10.714395081445726	16	19	12	3UTR	MIRT546693	1	1			EPHA4
hsa-miR-17-5p	3UTR	NM_003107	SOX4	CAAAGTGCTTACAGTGCAGGTAG#GCCAAACACTGTAAGCT#......((((((((((..(((..#)))...)))))))))).	4176	4193	1.0	-18.9	0	0.1008298	0.691	1.5643720999999997	0.5819120849999999	-15.566558404643448	13	17	10	3UTR	MIRT050802	1	1			RBL2
hsa-miR-17-5p	3UTR	NM_003298	NR2C2	CAAAGTGCTTACAGTGCAGGTAG#GCCTTGTGACCAAAAAGTGCAAGGTGGGCATTTTGA#((((((((((((..(((((((..#.)))......))))..)))))))))))).	3130	3166	1.0	-22.5	1	0.000269415	0.544	-0.02391677500000004	-0.3812989449999999	-6.083544976388314	19	29	12	3UTR	MIRT522199	1	1			SMAD5
hsa-miR-17-5p	3UTR	NM_004091	E2F2	CAAAGTGCTTACAGTGCAGGTAG#GCCTGCTGGCTCCTGGGTGAGCTGAAGAACCTTGCCTGTGGCACTTTT#.(((((((.(((((.((((((..#.)))).)))))))))))))).	4996	5044	1.0	-22.6	1	3.828662e-05	0.441	0.32829400000000003	0.23789463000000008	-5.585164055853516	18	21	14	3UTR	MIRT727822	1	1			NCOA3
hsa-miR-17-5p	3UTR	NM_004232	SOCS6	CAAAGTGCTTACAGTGCAGGTAG#CCTGCATCTTGCACTTTGG#((((((((.....(((((((...#)))))))...)))))))).	1792	1811	1.0	-22.3	1	0.000215571	0.632	5.829809999999999	4.03848393375	-13.697178970448556	15	19	8	3UTR	MIRT053770	1	1			CCND2
hsa-miR-17-5p	3UTR	NM_004330	BNIP2	CAAAGTGCTTACAGTGCAGGTAG#ACTTGCACAGCCCTTGGAGCACTA#...(((((((.((((((((((..#))))))))......))))))))).	5730	5754	1.0	-19.4	0	0.00769532	0.529	1.9632517499999997	2.4227159050000004	-9.33931466908909	17	24	9	3UTR	MIRT507966	1	1			REEP3
hsa-miR-17-5p	3UTR	NM_004404	SEPTIN2	CAAAGTGCTTACAGTGCAGGTAG#CTGCACTTTAGTGTATTTTCTGTCACTGTAGGTATA#....((((((((((((((((...#.)))).)))))))))))).	2107	2143	1.0	-21.4	0	0.0001467039	0.574	0.26127428235294115	-0.07138544174999999	-9.546562468637928	16	19	12	3UTR	MIRT050919	1	1			C14orf28
hsa-miR-17-5p	3UTR	NM_004418	DUSP2	CAAAGTGCTTACAGTGCAGGTAG#ACCTGTGCTGGCGCTG#...(((((...((((((((((..#))))))))))))))).	1523	1539	1.0	-21.5	0	6.563691e-05	0.529	1.2446317399999998	1.6444356549999997	-11.638210795663031	15	16	15	3UTR	MIRT494078	1	1			VEGFA
hsa-miR-17-5p	3UTR	NM_004571	PKNOX1	CAAAGTGCTTACAGTGCAGGTAG#CTGCCTGTGTGAGGTAGCAGTGGGCACTTTT#.(((((((((((.((((((((((#))))))))........)).))))))))))).	4675	4706	1.0	-24.9	1	7.569355e-05	0.471	0.0	0.0	-5.08245545002336	21	31	11	3UTR	MIRT513749	1	1			DENND5B
hsa-miR-17-5p	3UTR	NM_004896	VPS26A	CAAAGTGCTTACAGTGCAGGTAG#TGCCACTGCACTGTAGCT#......((.(((((((((((((.#))))..))))))))))).	4121	4139	1.0	-20.1	0	0.001121282	0.544	0.1421246	0.09854540749999999	-16.62294806288921	15	18	11	3UTR	MIRT127160	1	1			ACBD5
hsa-miR-17-5p	3UTR	NM_004975	KCNB1	CAAAGTGCTTACAGTGCAGGTAG#CTGCCTGTCTGTAGTACA#....((((.(((((.((((((((#))))))))))))))))).	4467	4485	1.0	-22.4	0	0.005880806	0.662	0.0	0.0	-11.338401687134326	17	18	17	3UTR	MIRT567062	1	1			RAP2C
hsa-miR-17-5p	3UTR	NM_004992	MECP2	CAAAGTGCTTACAGTGCAGGTAG#CCTGTGCTGTTAGCATTC#...((((((.((((((((((...#)))))))))).)))))).	10424	10442	1.0	-23.2	0	5.113663e-05	0.609	2.464699	2.6032663874999997	-7.757046662006918	16	18	10	3UTR	MIRT556160	1	1			ARL1
hsa-miR-17-5p	3UTR	NM_005433	YES1	CAAAGTGCTTACAGTGCAGGTAG#GCCCTTTTTAAAAACTAGACTTCGTACTGTGAGTATTG#...((((((((((((((((((..#.)))).)))))))))))))).	2625	2663	1.0	-22.3	0	0.003114867	0.588	1.540133980526316	1.0584451547499998	-6.514540193678739	18	21	14	3UTR	MIRT000263	1	1			ANKRD13C
hsa-miR-17-5p	3UTR	NM_005502	ABCA1	CAAAGTGCTTACAGTGCAGGTAG#TTATCTGTACTGAAAGCAAATGCTTTGT#((((((((((.((((((((((((#)))))))))))).))))....)))))).	9797	9825	1.0	-24.5	1	0.0002294877	0.691	5.306637249999999	4.72287432625	-6.7623489216120145	22	28	12	3UTR	MIRT728416	1	1			PPP1R15B
hsa-miR-17-5p	3UTR	NM_005697	SCAMP2	CAAAGTGCTTACAGTGCAGGTAG#CTCCTGCAGGGGATGGCACTTTGA#(((((((((..(..((((((.((#))))))))..)...))))))))).	1747	1771	1.0	-24.1	1	1.277028e-10	0.353	0.0	0.0	-10.150825920126845	18	24	9	3UTR	MIRT565919	1	1			NFAT5
hsa-miR-17-5p	3UTR	NM_005955	MTF1	CAAAGTGCTTACAGTGCAGGTAG#CTGCCCATCGCTTGCACTGGGGTCTTTGT#(((((.((((.((((((((((..#.))))))))))))))))))).	2723	2752	1.0	-22.5	0	0.01267032	0.456	-0.16599078	0.12113813999999999	-8.663307682805062	19	21	19	3UTR	MIRT051017	1	1			ZNF597
hsa-miR-17-5p	3UTR	NM_005962	MXI1	CAAAGTGCTTACAGTGCAGGTAG#CTAAGCAAGCTAACCTTATCCTGCATTGTTAGCACTA#...((((((.(((((((((((((#.))).)))))))))).)))))).	1551	1588	1.0	-25.8	0	0.01571085	0.471	2.3784578571428567	1.9436334624999994	-7.757046662006918	19	23	10	3UTR	MIRT727129	1	1			ELK4
hsa-miR-17-5p	3UTR	NM_006076	AGFG2	CAAAGTGCTTACAGTGCAGGTAG#GCCCGGCTCCTGTCAAGCACTTTA#.(((((((((((((.((.(((..#)))..))..)))).))))))))).	2158	2182	1.0	-21.5	1	0.01545511	0.471	2.006642857142857	1.04820244625	-4.528774397607753	18	24	9	3UTR	MIRT169662	1	1			CHAF1A
hsa-miR-17-5p	3UTR	NM_006155	SEPTIN2	CAAAGTGCTTACAGTGCAGGTAG#CTGCACTTTAGTGTATTTTCTGTCACTGTAGGTATA#....((((((((((((((((...#.)))).)))))))))))).	2305	2341	1.0	-21.4	0	0.0001467039	0.574	-0.5758265529411766	-0.39657302387499993	-9.546562468637928	16	19	12	3UTR	MIRT050919	1	1			LASP1
hsa-miR-17-5p	3UTR	NM_006578	GNB5	CAAAGTGCTTACAGTGCAGGTAG#ACCTTTTACTGTGTGCCAGGTACTGTGCTAAGCACTTTGT#(((((((((((((((((.((((.#.))))..))))))))...))))))))).	8348	8388	1.0	-27.2	1	6.72438e-05	0.588	5.85548455	5.244287986250001	-3.937574446201665	21	28	9	3UTR	MIRT696203	1	1			POLR3G
hsa-miR-17-5p	3UTR	NM_006626	ZBTB6	CAAAGTGCTTACAGTGCAGGTAG#TTGTAAAATTTTTTGTGAGCACTTTGA#(((((((((((((((((((....#))))).......)))))))))))))).	3668	3695	1.0	-20.9	1	0.0005722953	0.618	5.454094784615384	3.3943949287499997	-3.937574446201665	19	27	14	3UTR	MIRT726080	1	1			JAK1
hsa-miR-17-5p	3UTR	NM_007373	SHOC2	CAAAGTGCTTACAGTGCAGGTAG#TACCTGAAGTGAGTCTTTGG#(((((.((((((....((((((.#))))))..))))))))))).	2738	2758	1.0	-18.9	0	0.002261641	0.559	1.815184666666667	1.3727964262499996	-8.95300237813561	17	20	11	3UTR	MIRT055381	1	1			SAMD12
hsa-miR-17-5p	3UTR	NM_014023	WDR37	CAAAGTGCTTACAGTGCAGGTAG#CTTTGGGTCTCACTGTTGCCTGGCTGGAGCACTTTGG#((((((((((.((((.(((((((#.))))))))))))))))))))).	3043	3080	1.0	-27.7	1	0.0002276214	0.544	1.08301616	1.6510817037500005	-6.995398001915627	21	23	21	3UTR	MIRT055648	1	1			ESR1
hsa-miR-17-5p	3UTR	NM_014028	OSTM1	CAAAGTGCTTACAGTGCAGGTAG#TACCTGTATTTGCAGCACTTTGG#(((((((((...((((((((((.#))))))))))...))))))))).	3187	3210	1.0	-26.4	1	0.0003714952	0.5	0.47791864000000006	0.6737133725000001	-11.35165869953655	19	23	10	3UTR	MIRT640015	1	1			FGFRL1
hsa-miR-17-5p	3UTR	NM_001346268	USP28	CAAAGTGCTTACAGTGCAGGTAG#CTGCCTGCCTCTTGCACA#....((((....((.((((((((#))))))))))...)))).	2978	2996	1.0	-20.4	0	0.001345356	0.456	3.3792940000000002	4.1501702475	-18.752485940469207	14	18	10	3UTR	MIRT726170	1	1			DIMT1
hsa-miR-17-5p	3UTR	NM_001348217	TCF4	CAAAGTGCTTACAGTGCAGGTAG#CTCCCTGCATTGATGTACATTTTAAGAATGGCACTTTT#.((((((((..(((((((((.((#)).))))))))).................)))))))).	4835	4873	1.0	-21.4	1	0.003445613	0.676	2.5500965555555557	2.9441394725000007	-7.8606057810956464	19	38	9	3UTR	MIRT726345	1	1			SMOC1
hsa-miR-17-5p	3UTR	NM_001349304	SEPTIN2	CAAAGTGCTTACAGTGCAGGTAG#CTGCACTTTAGTGTATTTTCTGTCACTGTAGGTATA#....((((((((((((((((...#.)))).)))))))))))).	2081	2117	1.0	-21.4	0	0.0001467039	0.574	0.0	0.0	-9.546562468637928	16	19	12	3UTR	MIRT050919	1	1			MBNL1
hsa-miR-17-5p	3UTR	NM_001351475	ELAVL2	CAAAGTGCTTACAGTGCAGGTAG#CTGCCTTGAACCTGTGAGTAAATATTGAGGCTTTGT#((((((((((((((...((((((#)))))).....))))))))..........)))))).	1631	1667	1.0	-19.2	1	0.0003613277	0.632	0.0	0.0	-4.906073086755913	20	36	8	3UTR	MIRT537736	1	1			PALM2AKAP2
hsa-miR-17-5p	3UTR	NM_001357857	ATXN1	CAAAGTGCTTACAGTGCAGGTAG#CTACCTGACGGGAGGCACTTTT#.(((((((((...((.(((((((#)))))))))...))))))))).	4759	4781	1.0	-23.3	1	0.005312103	0.559	0.0	0.0	-11.48708231533368	18	22	9	3UTR	MIRT549256	1	1			ZCCHC24
hsa-miR-17-5p	3UTR	NM_001366022	TET3	CAAAGTGCTTACAGTGCAGGTAG#CTGCCTCTGCTGTAGTACA#....((((.(((((((.((((((#)))))).))))))))))).	10073	10092	1.0	-20.4	0	0.006290091	0.544	0.0	0.0	-10.602952126883691	17	19	11	3UTR	MIRT160003	1	1			PHF13
hsa-miR-17-5p	3UTR	NM_001366508	RGMB	CAAAGTGCTTACAGTGCAGGTAG#ACCTGTTAGAAAGCACTTTA#.(((((((((.....((((((..#))))))....))))))))).	1974	1994	1.0	-19.4	1	0.02748323	0.691	0.0	0.0	-12.846322712801108	15	20	9	3UTR	MIRT122362	1	1			SH3PXD2A
hsa-miR-17-5p	3UTR	NM_001367835	FMNL3	CAAAGTGCTTACAGTGCAGGTAG#GCCTGCACTAAGGGCCGTGG#((..((.(((..(((((((((..#)))))))))))).))..)).	5169	5189	1.0	-21.0	0	2.727994e-06	0.412	0.0	0.0	-16.242400515345327	16	20	12	3UTR	MIRT727654	1	1			GAN
hsa-miR-17-5p	3UTR	NM_001371577	AAK1	CAAAGTGCTTACAGTGCAGGTAG#TACTGAATACTGTAGGCAGTTG#..((.(((((((((((..((((.#))))...))))))))))).)).	2888	2910	1.0	-20.2	0	0.0008040277	0.632	0.0	0.0	-9.076037894184761	17	22	11	3UTR	MIRT728421	1	1			ELOVL6
hsa-miR-17-5p	3UTR	NM_001371911	MAP3K2	CAAAGTGCTTACAGTGCAGGTAG#TCTGTCTGTAGGCACA#....((((((((((.(((((...#))))))))))))))).	9776	9792	1.0	-21.5	0	0.002039755	0.662	0.0	0.0	-10.282012028888563	15	16	15	3UTR	MIRT473811	1	1			CDH4
hsa-miR-17-5p	3UTR	NM_001378590	XIAP	CAAAGTGCTTACAGTGCAGGTAG#ACCTTTGCACTGTCTGCCACTTA#..((((((..(((((((((((..#))))..)))))))..)).)))).	3857	3880	1.0	-21.0	1	0.00759827	0.647	0.0	0.0	-7.255896845946231	17	23	7	3UTR	MIRT050938	1	1			SERINC3
hsa-miR-17-5p	3UTR	NM_001385704	ELAVL2	CAAAGTGCTTACAGTGCAGGTAG#CTGCCTTGAACCTGTGAGTAAATATTGAGGCTTTGT#((((((((((((((...((((((#)))))).....))))))))..........)))))).	1592	1628	1.0	-19.2	1	0.0003613277	0.632	0.0	0.0	-4.906073086755913	20	36	8	3UTR	MIRT537736	1	1			TPPP
hsa-miR-17-5p	3UTR	NM_000297	PKD2	CAAAGTGCTTACAGTGCAGGTAG#CTCGGTCAGGTATGACGGCTCACGCCTGTAATCCCAGCACTTTGG#(((((((((.....(((((((..#.))))))).....))))))))).	4012	4057	1.0	-23.7	1	0.0001498234	0.426	0.0	0.0	-13.4976292297232	16	23	9	3UTR	MIRT001158	1	1			SPOP
hsa-miR-17-5p	3UTR	NM_000308	CTSA	CAAAGTGCTTACAGTGCAGGTAG#GCCTGGGGGCAAGTTAGCACTTTA#.((((((((.((..(.(((((..#))))).).....)).)))))))).	1656	1680	1.0	-18.4	1	0.02786741	0.426	0.7888660500000001	-0.07605193749999997	-7.414850916175559	16	24	8	3UTR	MIRT050910	1	1			IGFBP5
hsa-miR-17-5p	3UTR	NM_000332	ATXN1	CAAAGTGCTTACAGTGCAGGTAG#CTACCTGACGGGAGGCACTTTT#.(((((((((...((.(((((((#)))))))))...))))))))).	4789	4811	1.0	-23.3	1	0.005312103	0.559	3.3645394444444445	2.6107167437500003	-11.48708231533368	18	22	9	3UTR	MIRT549256	1	1			IGF2R
hsa-miR-17-5p	3UTR	NM_000430	PAFAH1B1	CAAAGTGCTTACAGTGCAGGTAG#CCTGCACTGCTGTCTGACACTG#...((((.((((((((((((...#))))))))).....))))))).	4244	4266	1.0	-19.1	0	0.0003302787	0.544	0.0	0.0	-8.82817512285937	16	22	9	3UTR	MIRT144977	1	1			PPP3R1
hsa-miR-17-5p	3UTR	NM_000484	APP	CAAAGTGCTTACAGTGCAGGTAG#TAAAGAAAAGAATCCCTGTTCATTGTAAGCACTTTT#.(((((((((((((((((((...#.))))..))))))))))))))).	3144	3180	1.0	-26.0	1	0.02584958	0.5	0.0	0.0	-3.793324837357118	19	23	15	3UTR	MIRT003898	1	1			ZBTB20
hsa-miR-17-5p	3UTR	NM_000527	LDLR	CAAAGTGCTTACAGTGCAGGTAG#GCCTGTAATCCCAGCACTTTGG#(((((((((.....(((((((..#))))))).....))))))))).	4284	4306	1.0	-23.6	1	0.0001757333	0.441	0.0	0.0	-13.4976292297232	16	22	9	3UTR	MIRT081115	1	1			REEP4
hsa-miR-17-5p	3UTR	NM_001008492	SEPTIN2	CAAAGTGCTTACAGTGCAGGTAG#CTGCACTTTAGTGTATTTTCTGTCACTGTAGGTATA#....((((((((((((((((...#.)))).)))))))))))).	2192	2228	1.0	-21.4	0	0.0001467039	0.574	0.0	0.0	-9.546562468637928	16	19	12	3UTR	MIRT050919	1	1			ZDHHC18
hsa-miR-17-5p	3UTR	NM_001008541	MXI1	CAAAGTGCTTACAGTGCAGGTAG#CTAAGCAAGCTAACCTTATCCTGCATTGTTAGCACTA#...((((((.(((((((((((((#.))).)))))))))).)))))).	1318	1355	1.0	-25.8	0	0.01571085	0.471	2.3784578571428567	1.9436334624999994	-7.757046662006918	19	23	10	3UTR	MIRT727129	1	1			CREBZF
hsa-miR-17-5p	3UTR	NM_001012761	RGMB	CAAAGTGCTTACAGTGCAGGTAG#ACCTGTTAGAAAGCACTTTA#.(((((((((.....((((((..#))))))....))))))))).	1950	1970	1.0	-19.4	1	0.02748323	0.691	0.0	0.0	-12.846322712801108	15	20	9	3UTR	MIRT122362	1	1			ULK2
hsa-miR-17-5p	3UTR	NM_001023563	ZNF805	CAAAGTGCTTACAGTGCAGGTAG#CTCCAGCTCTGTAAGCCTTG#..(((.((((((((.((.((.((#)))).)).))))))))))).	7517	7537	1.0	-19.7	0	0.04465725	0.574	0.0	0.0	-7.593409040815971	17	20	11	3UTR	MIRT201018	1	1			FBXO28
hsa-miR-17-5p	3UTR	NM_001024680	FBXO48	CAAAGTGCTTACAGTGCAGGTAG#CTGCCCATTTACTCTTAACAAAAGAAAGGGGCTGTGCGCCATGGCTCACGCCTGTAATCCCAGCACTTTGG#(((((((((.....(((((((..#.))))))).....))))))))).	2434	2505	1.0	-23.7	1	0.0001443596	0.412	0.0	0.0	-13.4976292297232	16	23	9	3UTR	MIRT727666	1	1			PAK1
hsa-miR-17-5p	3UTR	NM_001031680	RUNX3	CAAAGTGCTTACAGTGCAGGTAG#GCCTGTCAGTAGTGGGTACC#....(((((((((.(((((((..#))))).)).).)))))))).	4076	4096	1.0	-19.3	0	0.002048705	0.588	2.0977279999999996	1.1610521662500002	-10.403402386158335	16	20	8	3UTR	MIRT561651	1	1			PDE4B
hsa-miR-17-5p	3UTR	NM_001035260	VPS26A	CAAAGTGCTTACAGTGCAGGTAG#TGCCACTGCACTGTAGCT#......((.(((((((((((((.#))))..))))))))))).	3978	3996	1.0	-20.1	0	0.001121282	0.544	0.14196506666666667	-0.03340448749999999	-16.62294806288921	15	18	11	3UTR	MIRT127160	1	1			CACNB4
hsa-miR-17-5p	3UTR	NM_001039199	TTPAL	CAAAGTGCTTACAGTGCAGGTAG#CTGGGCGTGGTGGTTCATGCCTGTAATCCCAGCACTTTGG#(((((((((.....((((((((.#.)))))))).....))))))))).	2418	2458	1.0	-24.7	1	6.980925e-05	0.426	-0.35215304444444445	-0.13436742962500006	-13.4976292297232	17	24	9	3UTR	MIRT153452	1	1			RUBCNL
hsa-miR-17-5p	3UTR	NM_001039840	CHIC1	CAAAGTGCTTACAGTGCAGGTAG#CTGCAAATGTATGCCTGTTTGTAGGCATTA#...(((((((((((.(((((((.#.)))))))))))))))))).	2131	2161	1.0	-23.3	0	2.274293e-06	0.721	0.3635777636363637	0.38607681462499993	-7.249989753929374	18	20	18	3UTR	MIRT176078	1	1			PPARGC1B
hsa-miR-17-5p	3UTR	NM_001083589	E2F5	CAAAGTGCTTACAGTGCAGGTAG#CTGCCTGTATTTCTGTATGTCCTTC#..(((.((.((((((((((((((#)))))))))...))))).)).))).	1321	1346	1.0	-20.2	0	0.05934977	0.574	0.19854781764705878	1.27957710875	-7.914349138811099	19	25	9	3UTR	MIRT173111	1	1			GXYLT1
hsa-miR-17-5p	3UTR	NM_001110792	MECP2	CAAAGTGCTTACAGTGCAGGTAG#CCTGTGCTGTTAGCATTC#...((((((.((((((((((...#)))))))))).)))))).	10300	10318	1.0	-23.2	0	5.113663e-05	0.609	2.464699	2.6032663874999997	-7.757046662006918	16	18	10	3UTR	MIRT556160	1	1			MTDH
hsa-miR-17-5p	3UTR	NM_001114635	PLAG1	CAAAGTGCTTACAGTGCAGGTAG#ATCTTGGCACTGTAAGCAA#.....((((((((((((((((..#))))..)))))))))))).	4672	4691	1.0	-22.0	0	0.0007402205	0.574	0.3528293666666667	0.66108253625	-13.6655996434504	16	19	12	3UTR	MIRT051002	1	1			N4BP2
hsa-miR-17-5p	3UTR	NM_001122838	NAPEPLD	CAAAGTGCTTACAGTGCAGGTAG#CTGCTTGCATACTGATTTACTTAATGCTAAGCATG#....(((((((((((((((((((#))))))))))..............)).))))))).	4934	4969	1.0	-18.6	0	0.001413434	0.691	1.5429698352941177	2.2638640862499995	-9.546562468637928	19	35	10	3UTR	MIRT050896	1	1			ZDHHC17
hsa-miR-17-5p	3UTR	NM_001127695	CTSA	CAAAGTGCTTACAGTGCAGGTAG#GCCTGGGGGCAAGTTAGCACTTTA#.((((((((.((..(.(((((..#))))).).....)).)))))))).	2893	2917	1.0	-18.4	1	0.02786741	0.426	0.7888660500000001	-0.07605193749999997	-7.414850916175559	16	24	8	3UTR	MIRT050910	1	1			RAP1B
hsa-miR-17-5p	3UTR	NM_001128164	ATXN1	CAAAGTGCTTACAGTGCAGGTAG#CTACCTGACGGGAGGCACTTTT#.(((((((((...((.(((((((#)))))))))...))))))))).	4710	4732	1.0	-23.3	1	0.005312103	0.559	2.4124311111111107	2.0731645625	-11.48708231533368	18	22	9	3UTR	MIRT549256	1	1			RAB10
hsa-miR-17-5p	3UTR	NM_001135733	TP53INP1	CAAAGTGCTTACAGTGCAGGTAG#CTGCACTGTAAGG#.......((((((((((((....#)))))))))))).	3978	3991	1.0	-21.2	0	0.0007878441	0.706	1.6606379166666667	1.32064462375	-17.110244939514768	12	13	12	3UTR	MIRT053060	1	1			ELOVL5
hsa-miR-17-5p	3UTR	NM_001136129	APP	CAAAGTGCTTACAGTGCAGGTAG#TAAAGAAAAGAATCCCTGTTCATTGTAAGCACTTTT#.(((((((((((((((((((...#.))))..))))))))))))))).	2751	2787	1.0	-26.0	1	0.02584958	0.5	0.0	0.0	-3.793324837357118	19	23	15	3UTR	MIRT003898	1	1			EED
hsa-miR-17-5p	3UTR	NM_001143935	CROT	CAAAGTGCTTACAGTGCAGGTAG#TTTGGGCTGGGTGCAGTGGCTCATGCCTATAATCTTAGCACTTTGG#(((((((((.....((.(((((.#.))))).)).....))))))))).	2683	2729	1.0	-18.8	1	0.000542462	0.485	0.0	0.0	-13.4976292297232	16	24	9	3UTR	MIRT222907	1	1			B4GALT5
hsa-miR-17-5p	3UTR	NM_001143976	WEE1	CAAAGTGCTTACAGTGCAGGTAG#TATCCCACTGGGAGCACTTTGT#(((((((((..(((((..((((.#)))).)))))..))))))))).	2520	2542	1.0	-23.3	1	0.0006998869	0.574	0.0	0.0	-8.004855389940193	18	22	9	3UTR	MIRT005853	1	1			CELSR3
hsa-miR-17-5p	3UTR	NM_001145078	ZNF805	CAAAGTGCTTACAGTGCAGGTAG#CTCCAGCTCTGTAAGCCTTG#..(((.((((((((.((.((.((#)))).)).))))))))))).	7390	7410	1.0	-19.7	0	0.04465725	0.574	0.0	0.0	-7.593409040815971	17	20	11	3UTR	MIRT201018	1	1			ZFAND5
hsa-miR-17-5p	3UTR	NM_001160148	DDHD1	CAAAGTGCTTACAGTGCAGGTAG#TACTGGATTTTGGCCAGGTGTGGCAGCTCATGCCTGTAATCCCAGCACTTTGG#(((((((((.....((((((((.#.)))))))).....))))))))).	5957	6010	1.0	-24.7	1	0.0001077043	0.441	0.0	0.0	-13.4976292297232	17	24	9	3UTR	MIRT727896	1	1			DCUN1D1
hsa-miR-17-5p	3UTR	NM_001163152	ETV1	CAAAGTGCTTACAGTGCAGGTAG#CTGCCATGGACTGTGCACTTTA#.(((((((..(((((.(((((((#))))).)).)))))))))))).	1516	1538	1.0	-23.8	1	0.0002501177	0.574	0.0	0.0	-6.3252700442346725	19	22	12	3UTR	MIRT438055	1	1			UBE2D3
hsa-miR-17-5p	3UTR	NM_001164440	ANKRD33B	CAAAGTGCTTACAGTGCAGGTAG#GCCCGAGGACCCACTGTGAGCACTC#...(((((((((((((..(((..#.)))))))))))))))).	8357	8382	1.0	-24.3	0	0.003411079	0.324	0.0	0.0	-6.514540193678739	16	18	16	3UTR	MIRT238171	1	1			ASB3
hsa-miR-17-5p	3UTR	NM_001164579	MOSMO	CAAAGTGCTTACAGTGCAGGTAG#CTAAATCTCCTGAGCATATTCAGGCAGTCAGGTCTGCACTGTGATAGCAA#.....(((((((((((((((...#.)))))))))))..)))).	934	984	1.0	-20.9	0	0.009959979	0.544	0.0	0.0	-13.6655996434504	15	19	11	3UTR	MIRT283171	1	1			IKZF2
hsa-miR-17-5p	3UTR	NM_001167	XIAP	CAAAGTGCTTACAGTGCAGGTAG#ACCTTTGCACTGTCTGCCACTTA#..((((((..(((((((((((..#))))..)))))))..)).)))).	4002	4025	1.0	-21.0	1	0.00759827	0.647	0.0	0.0	-7.255896845946231	17	23	7	3UTR	MIRT050938	1	1			XPO1
hsa-miR-17-5p	3UTR	NM_001167594	CTSA	CAAAGTGCTTACAGTGCAGGTAG#GCCTGGGGGCAAGTTAGCACTTTA#.((((((((.((..(.(((((..#))))).).....)).)))))))).	2796	2820	1.0	-18.4	1	0.02786741	0.426	0.7888660500000001	-0.07605193749999997	-7.414850916175559	16	24	8	3UTR	MIRT050910	1	1			PTBP3
hsa-miR-17-5p	3UTR	NM_001167675	CADM2	CAAAGTGCTTACAGTGCAGGTAG#GCTCAGCACTTAAGCACTTTT#.((((((((((.(((((.(((..#)))..))))))))))))))).	7572	7593	1.0	-20.6	1	0.01572142	0.529	0.0	0.0	-7.140128146953473	18	21	15	3UTR	MIRT450914	1	1			SNAI1
hsa-miR-17-5p	3UTR	NM_001170766	LCOR	CAAAGTGCTTACAGTGCAGGTAG#CTAACTGCTCTGTAAGCT#......((((((((.((((.(((#))).)))).)))))))).	6645	6663	1.0	-21.1	0	0.002100529	0.618	0.0	0.0	-16.30200796489408	15	18	8	3UTR	MIRT050889	1	1			ERLIN1
hsa-miR-17-5p	3UTR	NM_001171197	ELAVL2	CAAAGTGCTTACAGTGCAGGTAG#CTGCCTTGAACCTGTGAGTAAATATTGAGGCTTTGT#((((((((((((((...((((((#)))))).....))))))))..........)))))).	1459	1495	1.0	-19.2	1	0.0003613277	0.632	0.0	0.0	-4.906073086755913	20	36	8	3UTR	MIRT537736	1	1			SOX12
hsa-miR-17-5p	3UTR	NM_001173490	PRRG1	CAAAGTGCTTACAGTGCAGGTAG#TGCCTGCATGTGCAGTAGTTGTGTCTGGAATCCTAGAATTGGCACTTTC#.((((((((((((.((((((((.#))))))))))))............................)))))))).	4091	4140	1.0	-22.1	1	4.737224e-05	0.588	0.5778687685000001	0.9937583114999999	-4.650164754877524	20	49	12	3UTR	MIRT244944	1	1			KPNA6
hsa-miR-17-5p	3UTR	NM_001174156	SAMD8	CAAAGTGCTTACAGTGCAGGTAG#TGCCTGTAATCGCAGCACTTTGG#(((((((((.....((((((((.#)))))))).....))))))))).	3716	3739	1.0	-24.7	1	0.000733762	0.471	-0.04310322222222224	-0.11654817875	-13.4976292297232	17	23	9	3UTR	MIRT178060	1	1			IFNAR2
hsa-miR-17-5p	3UTR	NM_001195803	LDLR	CAAAGTGCTTACAGTGCAGGTAG#GCCTGTAATCCCAGCACTTTGG#(((((((((.....(((((((..#))))))).....))))))))).	3750	3772	1.0	-23.6	1	0.0001757333	0.441	0.39185055555555554	0.08641793750000001	-13.4976292297232	16	22	9	3UTR	MIRT081115	1	1			IP6K3
hsa-miR-17-5p	3UTR	NM_001197293	DPYSL2	CAAAGTGCTTACAGTGCAGGTAG#ACCTGCACTTAGAGGAAATTTGA#((((.(.(((..(((((((((..#)))))))))..))).)..)))).	4245	4268	1.0	-20.4	0	0.02164851	0.706	2.1854155555555557	2.6525055525	-15.77187594089216	17	23	9	3UTR	MIRT050956	1	1			GLCE
hsa-miR-17-5p	3UTR	NM_001201366	DNAL1	CAAAGTGCTTACAGTGCAGGTAG#CCTGATTGGGCACTGTGGCTCATGCCTGTAATCCCAGCACTTTGG#(((((((((.....((((((((.#.)))))))).....))))))))).	4797	4842	1.0	-24.7	1	2.259146e-05	0.412	0.5082407433333332	0.15102043075000002	-13.4976292297232	17	24	9	3UTR	MIRT704162	1	1			CSNK1G1
hsa-miR-17-5p	3UTR	NM_001204401	XIAP	CAAAGTGCTTACAGTGCAGGTAG#ACCTTTGCACTGTCTGCCACTTA#..((((((..(((((((((((..#))))..)))))))..)).)))).	3853	3876	1.0	-21.0	1	0.00759827	0.647	0.42279455384615383	0.42705263674999977	-7.255896845946231	17	23	7	3UTR	MIRT050938	1	1			FYCO1
hsa-miR-17-5p	3UTR	NM_001220778	CDKN1A	CAAAGTGCTTACAGTGCAGGTAG#GCCTGCAGTCCTGGAAGCGCG#....(((((..((((((((((..#)))))))...)))..))))).	740	761	1.0	-23.2	0	0.001656615	0.382	-0.5343728846153847	0.7021098287499997	-13.613843412376458	15	21	7	3UTR	MIRT000600	1	1			RNF122
hsa-miR-17-5p	3UTR	NM_001243232	TCF4	CAAAGTGCTTACAGTGCAGGTAG#CTGGAAACACTCCCTGCATTGATGTACATTTTAAGAATGGCACTTTT#.((((((((..(((((((((.((#.)).))))))))).................)))))))).	4657	4704	1.0	-21.9	1	0.003445613	0.676	3.4248945444444443	3.412904410000001	-7.8606057810956464	19	39	9	3UTR	MIRT726345	1	1			PTP4A1
hsa-miR-17-5p	3UTR	NM_001243645	CFL2	CAAAGTGCTTACAGTGCAGGTAG#ACTATGCATTAAAAGCACTTTT#.(((((((((..(((((((((..#))).))))))..))))))))).	1148	1170	1.0	-18.7	1	0.01338478	0.691	0.35555802	0.5715290687500001	-9.964902622363823	18	22	9	3UTR	MIRT558778	1	1			AGO2
hsa-miR-17-5p	3UTR	NM_001244604	DPYSL2	CAAAGTGCTTACAGTGCAGGTAG#ACCTGCACTTAGAGGAAATTTGA#((((.(.(((..(((((((((..#)))))))))..))).)..)))).	3725	3748	1.0	-20.4	0	0.02164851	0.706	2.1854155555555557	2.6525055525	-15.77187594089216	17	23	9	3UTR	MIRT050956	1	1			S100PBP
hsa-miR-17-5p	3UTR	NM_001252037	RAB5B	CAAAGTGCTTACAGTGCAGGTAG#CCTGCAGTTTGCACTTTA#.(((((((..((..((((((...#))))))))..))))))).	1632	1650	1.0	-20.0	1	0.00233191	0.515	0.0	0.0	-8.238191494117709	15	18	8	3UTR	MIRT050969	1	1			SLC38A7
hsa-miR-17-5p	3UTR	NM_001254738	RND3	CAAAGTGCTTACAGTGCAGGTAG#TACCGTCCTCAAGGGGGAACTGGCACTGTGACCTTAGCATTTA#..(((((((((((((((.(((..#.))).)))))))).....))))))).	1436	1479	1.0	-20.6	1	0.01143662	0.574	1.43548565	2.0800852375000005	-4.95700071937229	18	26	8	3UTR	MIRT006689	1	1			AFF4
hsa-miR-181a-5p	3UTR	NM_018566	YOD1	AACATTCAACGCTGTCGGTGAGT#TTTGCTTACAGTGCTTTGAATGTTT#(((((((((((((((.((((((.#)))))).))))))..))))))))).	5296	5321	0.9615384615384616	-19.5	1	0.008256189	0.75	4.322622823529411	4.82828341375	-4.1706235265052785	21	25	9	3UTR	MIRT025189	1	1			PER2
hsa-miR-181a-5p	3UTR	NM_001114635	PLAG1	AACATTCAACGCTGTCGGTGAGT#GGTCACCAAACACGGAAGTGTGAGTGTG#.((((((.(((((.((.(((...#.))).))))))))))))).	4639	4667	0.9692307692307692	-18.0	1	0.001147848	0.544	0.6993585499999999	0.59445465625	-6.963799684058155	16	19	13	3UTR	MIRT000698	1	1			SBF1
hsa-miR-181a-5p	3UTR	NM_001300885	ZNF562	AACATTCAACGCTGTCGGTGAGT#GCTCACCGGCGGTCAGAATT#...((((...(((((((((((((#)))))))))))))..)))).	5026	5046	1.0	-23.6	0	0.01326288	0.544	0.0	0.0	-11.127071249433312	17	20	13	3UTR	MIRT025146	1	1			ZNF264
hsa-miR-181a-5p	3UTR	NM_001308116	PHC3	AACATTCAACGCTGTCGGTGAGT#CTGTCCGACAGTGTA#........((((((((((..((.#))..)))))))))).	10610	10625	1.0	-18.8	0	0.0008141007	0.574	0.0	0.0	-19.423879868695398	12	15	10	3UTR	MIRT535319	1	1			PGGT1B
hsa-miR-181a-5p	3UTR	NM_001308295	NMT2	AACATTCAACGCTGTCGGTGAGT#GCTATCAGGGCATTGATAGTTTGAATGTTT#(((((((((.((((((((((...#.))))))))))))))))))).	2769	2799	1.0	-21.0	1	0.08307811	0.676	0.0	0.0	-5.180080914529843	19	21	19	3UTR	MIRT727078	1	1			ACTC1
hsa-miR-181a-5p	3UTR	NM_031501	PCDHA5	AACATTCAACGCTGTCGGTGAGT#GCTCACCGAAGCCTGAAA#....((((..(((.(((((((((#)))))))))))).)))).	2909	2927	1.0	-20.1	0	0.003525811	0.485	0.0	0.0	-12.702298512732277	16	18	12	3UTR	MIRT053675	1	1			KLF10
hsa-miR-181a-5p	3UTR	NM_152943	ZNF268	AACATTCAACGCTGTCGGTGAGT#ACAGTGTTGGATGG#..(((((((((((((........#))))))))))))).	9565	9579	1.0	-18.6	1	7.554686e-06	0.485	0.0	0.0	-5.1900497996759025	13	14	13	3UTR	MIRT184927	1	1			SYNPO2L
hsa-miR-181a-5p	3UTR	NM_183353	RLIM	AACATTCAACGCTGTCGGTGAGT#GCTCACTGCAGCCTTGAC#.....((((.((((.((((((((#)))))))))))).)))).	6569	6587	1.0	-21.8	0	0.0008727008	0.412	0.0	0.0	-15.643555672029214	16	18	12	3UTR	MIRT714106	1	1			YY1
hsa-miR-181a-5p	3UTR	NM_194278	MIDEAS	AACATTCAACGCTGTCGGTGAGT#GCTTGCTGGCGGCCTTGC#......(((.(((((((((((((#))))))))))))).))).	5027	5045	1.0	-20.2	0	2.482345e-06	0.426	0.0	0.0	-16.80906487297163	16	18	13	3UTR	MIRT728138	1	1			PDCD10
hsa-miR-181a-5p	3UTR	XM_005269005	DRAM1	AACATTCAACGCTGTCGGTGAGT#ACTCACTGAATGCATGAATGA#..((((((..((..(((((((((#)))))))))..)).)))))).	3167	3188	1.0	-21.8	1	0.08275778	0.662	0.0	0.0	-9.401867376132882	17	21	9	3UTR	MIRT231560	1	1			ZNF148
hsa-miR-181a-5p	3UTR	XM_011513142	TBL1XR1	AACATTCAACGCTGTCGGTGAGT#TTTACGTTGACAGTGTTGAAG#....((((((((((((((((((.#)))))..))))))))))))).	5864	5885	1.0	-20.7	0	0.001740763	0.618	0.0	0.0	-9.546562468637928	18	21	13	3UTR	MIRT726352	1	1			ZFPM2
hsa-miR-181a-5p	3UTR	XM_024448315	ENAH	AACATTCAACGCTGTCGGTGAGT#TCACTGTCAGCCTTGAAAGG#..(.(((((.((((.((((((..#)))))).)))).))))).).	11601	11621	1.0	-20.1	0	0.001183591	0.574	0.0	0.0	-9.966979022910293	16	20	6	3UTR	MIRT025077	1	1			CELF1
hsa-miR-181a-5p	3UTR	XM_024453751	TBL1XR1	AACATTCAACGCTGTCGGTGAGT#TTTACGTTGACAGTGTTGAAG#....((((((((((((((((((.#)))))..))))))))))))).	6189	6210	1.0	-20.7	0	0.001740763	0.618	0.0	0.0	-9.546562468637928	18	21	13	3UTR	MIRT726352	1	1			NNAT
hsa-miR-181a-5p	3UTR	NM_015088	TNRC6B	AACATTCAACGCTGTCGGTGAGT#TCACTGACAGAAACGTTTACTTAACGAATGTTC#(((((((((((((((((((((..#))))))))))...))))........))))))).	6788	6821	1.0	-21.5	1	0.0117293	0.588	0.0	0.0	-3.937574446201665	21	33	10	3UTR	MIRT726256	1	1			FOXJ3
hsa-miR-181a-5p	3UTR	NM_015156	RCOR1	AACATTCAACGCTGTCGGTGAGT#CTCCTGGCAGTGCTTGGAA#....((((((((((((((.(((.#)))))))))))).))))).	3800	3819	1.0	-20.6	0	1.400241e-05	0.544	0.0	0.0	-9.546562468637928	17	19	12	3UTR	MIRT137700	1	1			CNTFR
hsa-miR-181a-5p	3UTR	NM_016120	RLIM	AACATTCAACGCTGTCGGTGAGT#GCTCACTGCAGCCTTGAC#.....((((.((((.((((((((#)))))))))))).)))).	6507	6525	1.0	-21.8	0	0.0008727008	0.412	1.8227958750000002	2.2234721999999993	-15.643555672029214	16	18	12	3UTR	MIRT714106	1	1			EYA3
hsa-miR-181a-5p	3UTR	NM_017656	ZNF562	AACATTCAACGCTGTCGGTGAGT#GCTCACCGGCGGTCAGAATT#...((((...(((((((((((((#)))))))))))))..)))).	4813	4833	1.0	-23.6	0	0.01326288	0.544	0.3526346923076923	0.12370591674999995	-11.127071249433312	17	20	13	3UTR	MIRT025146	1	1			KPNA4
hsa-miR-181a-5p	3UTR	NM_018370	DRAM1	AACATTCAACGCTGTCGGTGAGT#ACTCACTGAATGCATGAATGA#..((((((..((..(((((((((#)))))))))..)).)))))).	3151	3172	1.0	-21.8	1	0.08275778	0.662	0.0842786111111111	0.11663105624999998	-9.401867376132882	17	21	9	3UTR	MIRT231560	1	1			NFIB
hsa-miR-181a-5p	3UTR	NM_020848	JCAD	AACATTCAACGCTGTCGGTGAGT#CTCACTGACAGTGC#.........(((((((((((((.#))))))))))))).	7138	7152	1.0	-22.6	0	0.02774278	0.515	1.9612896923076923	3.2564676862499997	-20.48026952694116	13	14	13	3UTR	MIRT025102	1	1			ATP7A
hsa-miR-181a-5p	3UTR	NM_023923	PHACTR4	AACATTCAACGCTGTCGGTGAGT#CTGAGGTGGACAGCACTTTGAATGTA#.((((((((.((((((.(.....#.).))))))...)))))))).	2492	2518	1.0	-18.8	1	0.002551926	0.529	1.126903875	1.00290612125	-5.035831305685297	15	21	8	3UTR	MIRT437655	1	1			GOLGA8J
hsa-miR-181a-5p	3UTR	NM_003415	ZNF268	AACATTCAACGCTGTCGGTGAGT#ACAGTGTTGGATGG#..(((((((((((((........#))))))))))))).	9459	9473	1.0	-18.6	1	7.554686e-06	0.485	0.034564846153846154	0.16113414600000003	-5.1900497996759025	13	14	13	3UTR	MIRT184927	1	1			TRIP12
hsa-miR-181a-5p	3UTR	NM_003924	PHOX2B	AACATTCAACGCTGTCGGTGAGT#TCCCGGCGGCCGGAGTGA#..(((((...((((((((.((..#))))))))))..))))).	1809	1827	1.0	-20.2	0	2.014574e-06	0.324	3.8498845	2.3989738512499996	-9.569531775126862	15	18	10	3UTR	MIRT535284	1	1			GRAMD1B
hsa-miR-181a-5p	3UTR	NM_004808	NMT2	AACATTCAACGCTGTCGGTGAGT#GCTATCAGGGCATTGATAGTTTGAATGTTT#(((((((((.((((((((((...#.))))))))))))))))))).	2726	2756	1.0	-21.0	1	0.08307811	0.676	0.0	0.0	-5.180080914529843	19	21	19	3UTR	MIRT727078	1	1			PCMTD1
hsa-miR-181a-5p	3UTR	NM_005436	CCDC6	AACATTCAACGCTGTCGGTGAGT#ACTCACCGGTGGTTTCAATGGCTAATTAGAATGTG#.((((((...(((((((((((((#)))))))))))))...............)))))).	2326	2361	1.0	-19.1	1	0.01367075	0.574	0.5000059538461538	0.5568394999999999	-8.40585589311169	19	35	13	3UTR	MIRT025091	1	1			DMXL1
hsa-miR-181a-5p	3UTR	NM_001321194	TBL1XR1	AACATTCAACGCTGTCGGTGAGT#TTTACGTTGACAGTGTTGAAG#....((((((((((((((((((.#)))))..))))))))))))).	6215	6236	1.0	-20.7	0	0.001740763	0.618	0.0	0.0	-9.546562468637928	18	21	13	3UTR	MIRT726352	1	1			GLYR1
hsa-miR-181a-5p	3UTR	NM_001330451	ETS1	AACATTCAACGCTGTCGGTGAGT#GCTCTCAAAATATTTTAGGAGCTGCTCAGGGAGTGTTGGGTGG#..(((((((((((.((..(((((#.))))))).))))))))))).	3486	3529	1.0	-21.9	1	0.0002916933	0.603	0.0	0.0	-5.813840636892696	18	21	11	3UTR	MIRT613091	1	1			CPEB4
hsa-miR-181a-5p	3UTR	NM_001374327	TBL1XR1	AACATTCAACGCTGTCGGTGAGT#TTTACGTTGACAGTGTTGAAG#....((((((((((((((((((.#)))))..))))))))))))).	6020	6041	1.0	-20.7	0	0.001740763	0.618	0.0	0.0	-9.546562468637928	18	21	13	3UTR	MIRT726352	1	1			SLC25A32
hsa-miR-181a-5p	3UTR	NM_001377406	ATXN7	AACATTCAACGCTGTCGGTGAGT#ACATACTGTCAGTGTGAATGTA#.((((((.((((((.(((((.((#)).))))).)))))))))))).	6456	6478	1.0	-22.1	1	0.006312507	0.676	0.0	0.0	-6.842409326788384	19	22	12	3UTR	MIRT641325	1	1			YIPF4
hsa-miR-181a-5p	3UTR	NM_000097	CPOX	AACATTCAACGCTGTCGGTGAGT#GCTGTCAGTGATGAATGG#..((((((.(((((.((((....#)))).))))).)))))).	1627	1645	1.0	-19.8	1	0.001994992	0.603	3.774725333333333	4.391571548750001	-6.748839937868687	15	18	6	3UTR	MIRT727945	1	1			SLX4
hsa-miR-181a-5p	3UTR	NM_000333	ATXN7	AACATTCAACGCTGTCGGTGAGT#ACATACTGTCAGTGTGAATGTA#.((((((.((((((.(((((.((#)).))))).)))))))))))).	6951	6973	1.0	-22.1	1	0.006312507	0.676	0.0	0.0	-6.842409326788384	19	22	12	3UTR	MIRT641325	1	1			DAB2IP
hsa-miR-181a-5p	3UTR	NM_001008493	ENAH	AACATTCAACGCTGTCGGTGAGT#TCACTGTCAGCCTTGAAAGG#..(.(((((.((((.((((((..#)))))).)))).))))).).	10943	10963	1.0	-20.1	0	0.001183591	0.574	0.0	0.0	-9.966979022910293	16	20	6	3UTR	MIRT025077	1	1			FNIP1
hsa-miR-181a-5p	3UTR	NM_001024843	TNRC6B	AACATTCAACGCTGTCGGTGAGT#TCACTGACAGAAACGTTTACTTAACGAATGTTC#(((((((((((((((((((((..#))))))))))...))))........))))))).	4780	4813	1.0	-21.5	1	0.0117293	0.588	0.0	0.0	-3.937574446201665	21	33	10	3UTR	MIRT726256	1	1			SOCS5
hsa-miR-181a-5p	3UTR	NM_001040446	MTMR12	AACATTCAACGCTGTCGGTGAGT#GGTCATGGCCTTTGTCATAGCAGTTGAATGTG#.(((((((((((((((.((((.(#).)))).)........))))).))))))))).	4596	4628	1.0	-19.2	1	0.0002947429	0.647	3.2750694999999994	3.820995312499999	-3.793324837357118	20	32	9	3UTR	MIRT025161	1	1			TNPO1
hsa-miR-181a-5p	3UTR	NM_001043318	MIDEAS	AACATTCAACGCTGTCGGTGAGT#GCTTGCTGGCGGCCTTGC#......(((.(((((((((((((#))))))))))))).))).	4593	4611	1.0	-20.2	0	2.482345e-06	0.426	3.7960868384615387	2.321308306249999	-16.80906487297163	16	18	13	3UTR	MIRT728138	1	1			MCOLN2
hsa-miR-181a-5p	3UTR	NM_001048183	PHACTR4	AACATTCAACGCTGTCGGTGAGT#CTGAGGTGGACAGCACTTTGAATGTA#.((((((((.((((((.(.....#.).))))))...)))))))).	2351	2377	1.0	-18.8	1	0.002551926	0.529	1.126903875	1.00290612125	-5.035831305685297	15	21	8	3UTR	MIRT437655	1	1			CREB3L2
hsa-miR-181a-5p	3UTR	NM_001130031	ZNF562	AACATTCAACGCTGTCGGTGAGT#GCTCACCGGCGGTCAGAATT#...((((...(((((((((((((#)))))))))))))..)))).	5029	5049	1.0	-23.6	0	0.01326288	0.544	-0.016022923076923067	-0.009879009999999985	-11.127071249433312	17	20	13	3UTR	MIRT025146	1	1			INSIG1
hsa-miR-181a-5p	3UTR	NM_001143820	ETS1	AACATTCAACGCTGTCGGTGAGT#GCTCTCAAAATATTTTAGGAGCTGCTCAGGGAGTGTTGGGTGG#..(((((((((((.((..(((((#.))))))).))))))))))).	3648	3691	1.0	-21.9	1	0.0002916933	0.603	0.0	0.0	-5.813840636892696	18	21	11	3UTR	MIRT613091	1	1			G3BP2
hsa-miR-181a-5p	3UTR	NM_001143887	COPS2	AACATTCAACGCTGTCGGTGAGT#GCCAGAACATAGACAGCTAAATGAATGTTA#((((((((..((((((.(((...#.))).))))))....)))))))).	2283	2313	1.0	-19.5	1	0.00791865	0.618	0.189248875	-0.20619218999999997	-6.236470572775607	17	24	8	3UTR	MIRT025181	1	1			SPRYD4
hsa-miR-181a-5p	3UTR	NM_001162422	ETS1	AACATTCAACGCTGTCGGTGAGT#CACTGGCAAAAGGTGTGTGTGTGAATGTG#.(((((((((((((((((((...#))))))))........)))).))))))).	3192	3221	1.0	-20.3	1	0.05850989	0.544	0.4840071578571427	0.5671911104999998	-3.793324837357118	19	29	8	3UTR	MIRT613091	1	1			PHTF2
hsa-miR-181a-5p	3UTR	NM_001162501	TNRC6B	AACATTCAACGCTGTCGGTGAGT#TCACTGACAGAAACGTTTACTTAACGAATGTTC#(((((((((((((((((((((..#))))))))))...))))........))))))).	7118	7151	1.0	-21.5	1	0.0117293	0.588	0.0	0.0	-3.937574446201665	21	33	10	3UTR	MIRT726256	1	1			SPOCK2
hsa-miR-181a-5p	3UTR	NM_001165887	ZNF268	AACATTCAACGCTGTCGGTGAGT#ACAGTGTTGGATGG#..(((((((((((((........#))))))))))))).	9364	9378	1.0	-18.6	1	7.554686e-06	0.485	0.034564846153846154	0.16113414600000003	-5.1900497996759025	13	14	13	3UTR	MIRT184927	1	1			LHFPL2
hsa-miR-182-5p	3UTR	NM_001349798	FBXW7	TTTGGCAATGGTAGAACTCACACT#ACCATTGCCAAT#.(((((((((((............#))))))))))).	3862	3874	0.9615384615384616	-17.8	1	0.1343265	0.691	0.0	0.0	-6.907794008098015	11	12	11	3UTR	MIRT437908	1	1			DENND4B
hsa-miR-182-5p	3UTR	NM_001308248	EVI5	TTTGGCAATGGTAGAACTCACACT#TGATTTACCATTGCCAT#..(((((((((((((..(((....#)))))))))))))))).	2672	2689	1.0	-20.6	1	0.004053033	0.662	0.0	0.0	-5.1900497996759025	16	17	16	3UTR	MIRT047210	1	1			OTUD3
hsa-miR-182-5p	3UTR	NM_139245	PPM1L	TTTGGCAATGGTAGAACTCACACT#GTGTGAGCATCTACTATGTGCCAGGC#(((((((((((((((.(((((((.#)))))))..)))))))).))))))).	8983	9009	1.0	-28.5	1	0.002785878	0.574	1.51958556875	2.1912594650000004	-4.1706235265052785	22	26	8	3UTR	MIRT654840	1	1			NF2
hsa-miR-182-5p	3UTR	NM_198178	MITF	TTTGGCAATGGTAGAACTCACACT#TTGCCATTGCCT#...(((((((((((..........#))))))))))).	3568	3580	1.0	-17.7	0	0.4386668	0.426	0.0	0.0	-7.483038834232987	11	12	11	3UTR	MIRT001990	1	1			DNAJB12
hsa-miR-182-5p	3UTR	NM_020772	NUFIP2	TTTGGCAATGGTAGAACTCACACT#TGTTGAGTCTCCTGCCTGCTTGCCAAAA#((((((((.(((((.(((((((..#))).))))...)))))...)))))))).	4156	4184	1.0	-22.0	1	0.0007776151	0.574	0.14048845	0.09165716500000004	-5.729413664698063	20	28	8	3UTR	MIRT047206	1	1			PPP1R37
hsa-miR-182-5p	3UTR	NM_005665	EVI5	TTTGGCAATGGTAGAACTCACACT#TGATTTACCATTGCCAT#..(((((((((((((..(((....#)))))))))))))))).	2639	2656	1.0	-20.6	1	0.004053033	0.662	0.12659523076923074	0.03323202000000001	-5.1900497996759025	16	17	16	3UTR	MIRT047210	1	1			FAM20C
hsa-miR-182-5p	3UTR	NM_006722	MITF	TTTGGCAATGGTAGAACTCACACT#TTGCCATTGCCT#...(((((((((((..........#))))))))))).	3954	3966	1.0	-17.7	0	0.4386668	0.426	0.0	0.0	-7.483038834232987	11	12	11	3UTR	MIRT001990	1	1			C11orf24
hsa-miR-182-5p	3UTR	NM_001350197	EVI5	TTTGGCAATGGTAGAACTCACACT#TGATTTACCATTGCCAT#..(((((((((((((..(((....#)))))))))))))))).	3025	3042	1.0	-20.6	1	0.004053033	0.662	0.0	0.0	-5.1900497996759025	16	17	16	3UTR	MIRT047210	1	1			CHST1
hsa-miR-182-5p	3UTR	NM_001354604	MITF	TTTGGCAATGGTAGAACTCACACT#TTGCCATTGCCT#...(((((((((((..........#))))))))))).	4078	4090	1.0	-17.7	0	0.4386668	0.426	0.0	0.0	-7.483038834232987	11	12	11	3UTR	MIRT001990	1	1			KCNC4
hsa-miR-182-5p	3UTR	NM_001452	FOXF2	TTTGGCAATGGTAGAACTCACACT#GGCATCAACGTGTATCTGTGGGATCTTCGTTGCCT#...((((((((.(((.((((((..#.)))))).))))))))))).	1982	2017	1.0	-22.1	0	6.836142e-05	0.544	2.3855711250000002	2.5009822625	-10.094392583578708	17	20	11	3UTR	MIRT007330	1	1			GOLGA3
hsa-miR-182-5p	3UTR	NM_000248	MITF	TTTGGCAATGGTAGAACTCACACT#TTGCCATTGCCT#...(((((((((((..........#))))))))))).	3754	3766	1.0	-17.7	0	0.4386668	0.426	-0.5068685454545454	0.7076085975	-7.483038834232987	11	12	11	3UTR	MIRT001990	1	1			CDK16
hsa-miR-182-5p	3UTR	NM_000633	BCL2	TTTGGCAATGGTAGAACTCACACT#TGTGCTGCTATCCTGCCAAAA#((((((((((((((....((((..#)))))))))))..))))))).	4128	4149	1.0	-17.7	1	0.03281161	0.618	0.0	0.0	-4.906073086755913	18	21	11	3UTR	MIRT007063	1	1			APPL1
hsa-miR-182-5p	3UTR	NM_001184967	MITF	TTTGGCAATGGTAGAACTCACACT#TTGCCATTGCCT#...(((((((((((..........#))))))))))).	4011	4023	1.0	-17.7	0	0.4386668	0.426	-0.5068685454545454	0.7076085975	-7.483038834232987	11	12	11	3UTR	MIRT001990	1	1			SGK3
hsa-miR-193b-3p	3UTR	NM_001282926	ABI2	AACTGGCCCTCAAAGTCCCGCT#CGGGATGGGGGCAGTG#.((((.((((....((((((..#)))))))))).)))).	4162	4178	1.0	-22.5	0	5.068678e-07	0.456	0.0	0.0	-14.011831913743519	14	16	10	3UTR	MIRT016520	1	1			ARID1B
hsa-miR-193b-3p	3UTR	NM_001286702	ARMC1	AACTGGCCCTCAAAGTCCCGCT#GGACTGTGTGAACCAACAAGGGGCCAGTTT#((((((((((((.(((((....#))))).))...........)))))))))).	892	922	1.0	-23.7	1	9.965577e-06	0.5	0.12892208695652171	-0.23409794875	-5.226705058867908	17	30	10	3UTR	MIRT728309	1	1			TENT4B
hsa-miR-193b-3p	3UTR	NM_001300905	BAZ2A	AACTGGCCCTCAAAGTCCCGCT#AGCGGGGTTGGGGGTGGT#...(.((((((((..(((((((#))))))))))))))).).	8113	8131	1.0	-24.3	0	0.03817233	0.412	0.0	0.0	-12.225866846262251	16	18	15	3UTR	MIRT728220	1	1			EIF4G2
hsa-miR-193b-3p	3UTR	NM_001318864	IL17RD	AACTGGCCCTCAAAGTCCCGCT#GGTGGGGAAAGGGGGGCTTGC#..(.(((((((....(((((((#)))))))....))))))).).	3737	3758	1.0	-23.8	0	0.0009188948	0.441	0.0	0.0	-14.21724639436512	15	21	7	3UTR	MIRT041267	1	1			C21orf91
hsa-miR-193b-3p	3UTR	NM_025222	WDR82	AACTGGCCCTCAAAGTCCCGCT#AGTGGAAGAGATGCTGAGGGCTGGG#..((((((((((..((((((((#)))))....)))..)))))))))).	3869	3894	1.0	-25.7	1	1.56811e-05	0.412	0.0	0.0	-7.102971249558938	18	25	10	3UTR	MIRT726103	1	1			SLC12A5
hsa-miR-193b-3p	3UTR	NM_032900	ARHGAP19	AACTGGCCCTCAAAGTCCCGCT#GGTGGTAATTTGGAGATGGGGCCAGA#..((((((((((((...(((((#)))))...)))).....)))))))).	2715	2741	1.0	-23.1	1	0.0003821159	0.5	0.0	0.0	-5.925499359926538	17	26	8	3UTR	MIRT016589	1	1			ANP32E
hsa-miR-193b-3p	3UTR	NM_053056	CCND1	AACTGGCCCTCAAAGTCCCGCT#AGCAGGACTTTGAGGCAAGTGTGGGCCAC#...(((((((((((((((.(((#))).))))))))).........)))))).	2166	2195	1.0	-27.0	0	1.514692e-05	0.426	0.0	0.0	-6.514540193678739	18	29	9	3UTR	MIRT000480	1	1			BMPR2
hsa-miR-193b-3p	3UTR	NM_145690	YWHAZ	AACTGGCCCTCAAAGTCCCGCT#GTGGCTTCAAAAGGGCCAGTG#.(((((((((.......((((.#)))).......))))))))).	1123	1144	1.0	-23.1	1	0.0002783403	0.603	-0.6369120777777779	-0.7273195837499999	-13.079371793104722	13	21	9	3UTR	MIRT006983	1	1			RPL15
hsa-miR-193b-3p	3UTR	NM_182763	MCL1	AACTGGCCCTCAAAGTCCCGCT#GGCTTGGGGCAGTGAGGGCTTAGG#..((((((((((..((((((((#)))..)))))..)))))))).)).	3286	3310	1.0	-26.9	1	0.00673586	0.485	0.0	0.0	-7.102971249558938	18	24	8	3UTR	MIRT004663	1	1			PRKAR1A
hsa-miR-193b-3p	3UTR	NM_203401	STMN1	AACTGGCCCTCAAAGTCCCGCT#AGCCCCTCCTGGTTGATACTTGTTCCAGATGGGGCCTTTGGGGCTGGTA#.((((((((.((((((((((((#.)).)))))).)))))))))))).	1200	1249	1.0	-26.8	1	8.637684e-05	0.471	0.0	0.0	-5.035831305685297	20	24	12	3UTR	MIRT016339	1	1			SOX5
hsa-miR-193b-3p	3UTR	NM_206926	SELENON	AACTGGCCCTCAAAGTCCCGCT#TGGGACTTTGGTCCACGTCCTGAGCCACTGACCACGGCCAGTC#.(((((((.(((((((((((..#)))))))))))........................))))))).	2650	2693	1.0	-25.4	1	0.004672838	0.529	0.0	0.0	-4.849714495602881	18	43	11	3UTR	MIRT016424	1	1			PPP1R12A
hsa-miR-193b-3p	3UTR	XM_005272211	TSC1	AACTGGCCCTCAAAGTCCCGCT#AGCTGAGGCAGGGGGATTTGGTAGGAAGGAGCCAGTG#.((((((((((.(((((((.((#.)).))))))).).....))).)))))).	5129	5166	1.0	-24.8	1	0.0001449375	0.5	0.0	0.0	-7.140128146953473	19	29	7	3UTR	MIRT041346	1	1			TRIM71
hsa-miR-193b-3p	3UTR	XM_006710867	TGFBR3	AACTGGCCCTCAAAGTCCCGCT#GACTCAGAGGGCTGGA#..(((((((((..((((.....#))))..))))))))).	2881	2897	1.0	-21.4	1	5.761644e-05	0.485	0.0	0.0	-9.592934641634889	13	16	9	3UTR	MIRT016418	1	1			NIPA1
hsa-miR-193b-3p	3UTR	XM_011533849	IL17RD	AACTGGCCCTCAAAGTCCCGCT#GGTGGGGAAAGGGGGGCTTGC#..(.(((((((....(((((((#)))))))....))))))).).	3523	3544	1.0	-23.8	0	0.0009188948	0.441	0.0	0.0	-14.21724639436512	15	21	7	3UTR	MIRT041267	1	1			DDIT3
hsa-miR-193b-3p	3UTR	XM_017015098	TSC1	AACTGGCCCTCAAAGTCCCGCT#AGCTGAGGCAGGGGGATTTGGTAGGAAGGAGCCAGTG#.((((((((((.(((((((.((#.)).))))))).).....))).)))))).	5126	5163	1.0	-24.8	1	0.0001449375	0.5	0.0	0.0	-7.140128146953473	19	29	7	3UTR	MIRT041346	1	1			TGFBR2
hsa-miR-193b-3p	3UTR	NM_014452	TNFRSF21	AACTGGCCCTCAAAGTCCCGCT#GGTGGGGTTTGTGGGTAGTG#.(((.((((.((((.(((((((#))))))))))).))))))).	3506	3526	1.0	-22.3	0	0.0217259	0.485	0.0	0.0	-9.890318040748403	18	20	11	3UTR	MIRT016429	1	1			PDE1B
hsa-miR-193b-3p	3UTR	NM_014872	ZBTB5	AACTGGCCCTCAAAGTCCCGCT#GATGTTGAGGGCCAGTC#.((((((((((((.(((.....#))).)))))))))))).	3163	3180	1.0	-26.0	1	9.266308e-05	0.456	0.0	0.0	-4.650164754877524	15	17	12	3UTR	MIRT016435	1	1			HMGA1
hsa-miR-193b-3p	3UTR	NM_016578	RSF1	AACTGGCCCTCAAAGTCCCGCT#GTGGGGGTGGGGGGGCAGG#..(((.(((((..(.((((((.#)))))).).))))).))).	10826	10845	1.0	-26.2	0	0.04786	0.529	0.0	0.0	-12.229342963078569	15	19	6	3UTR	MIRT016606	1	1			PPP6R3
hsa-miR-193b-3p	3UTR	NM_017758	ALKBH5	AACTGGCCCTCAAAGTCCCGCT#AGTGGGGCTGTATCAGGCTGGG#..((((((.....(((((((((#)))))))))......)))))).	1903	1925	1.0	-23.4	1	0.0005644949	0.603	1.2387945555555555	1.2822629612500003	-14.71660524361918	15	22	9	3UTR	MIRT728354	1	1			PSKH1
hsa-miR-193b-3p	3UTR	NM_017759	INO80D	AACTGGCCCTCAAAGTCCCGCT#TGGGACTATTTATAAAGGCCAGTTA#((((((((.....(((((((..#))))))).........)))))))).	6465	6490	1.0	-22.1	1	0.0733332	0.691	0.44716924999999985	0.42446002125000004	-13.697178970448556	15	25	8	3UTR	MIRT498447	1	1			MAP3K8
hsa-miR-193b-3p	3UTR	NM_018120	ARMC1	AACTGGCCCTCAAAGTCCCGCT#GGACTGTGTGAACCAACAAGGGGCCAGTTT#((((((((((((.(((((....#))))).))...........)))))))))).	1082	1112	1.0	-23.7	1	9.965577e-06	0.5	0.3866751391304348	0.6953890387499998	-5.226705058867908	17	30	10	3UTR	MIRT728309	1	1			ZNF532
hsa-miR-193b-3p	3UTR	NM_021960	MCL1	AACTGGCCCTCAAAGTCCCGCT#GGCTTGGGGCAGTGAGGGCTTAGG#..((((((((((..((((((((#)))..)))))..)))))))).)).	3534	3558	1.0	-26.9	1	0.00673586	0.485	0.6386191454545455	0.7287337375000001	-7.102971249558938	18	24	8	3UTR	MIRT004663	1	1			NAA50
hsa-miR-193b-3p	3UTR	NM_003243	TGFBR3	AACTGGCCCTCAAAGTCCCGCT#GACTCAGAGGGCTGGA#..(((((((((..((((.....#))))..))))))))).	3034	3050	1.0	-21.4	1	5.761644e-05	0.485	0.0	0.0	-9.592934641634889	13	16	9	3UTR	MIRT016418	1	1			LGALSL
hsa-miR-193b-3p	3UTR	NM_003763	STX16	AACTGGCCCTCAAAGTCCCGCT#GGCTGGGCTCGGTGGCTCACGCCTGTAATCCCAGACTTTGAGAGGCCAA#...(((((((((((((((((((#.)))))..................))))))))).))))).	3718	3767	1.0	-26.7	0	0.005872287	0.397	-0.5342640710526316	-0.04214121000000004	-6.514540193678739	19	40	9	3UTR	MIRT041539	1	1			ATM
hsa-miR-193b-3p	3UTR	NM_005759	ABI2	AACTGGCCCTCAAAGTCCCGCT#AGGGGAACTTGAGGGAGCAGTC#.((((.(((((((..((((.((#))))))..)))))))..)))).	6205	6227	1.0	-23.5	0	0.0002773374	0.529	0.8936633857142857	1.0960560062499995	-7.286573076321205	17	22	7	3UTR	MIRT016520	1	1			HOMER1
hsa-miR-193b-3p	3UTR	NM_005811	GDF11	AACTGGCCCTCAAAGTCCCGCT#GGCACAGAGTGAAGGGACTTGGGGGGCACAGC#..(((((((((.(((((((...#.))))))).)))))).))).	4001	4033	1.0	-28.7	1	0.0001523543	0.382	0.35881890000000005	0.61082963725	-8.303804028968646	16	20	7	3UTR	MIRT495317	1	1			RNF167
hsa-miR-193b-3p	3UTR	NM_001351156	BAZ2A	AACTGGCCCTCAAAGTCCCGCT#AGCGGGGTTGGGGGTGGT#...(.((((((((..(((((((#))))))))))))))).).	8149	8167	1.0	-24.3	0	0.03817233	0.412	0.0	0.0	-12.225866846262251	16	18	15	3UTR	MIRT728220	1	1			OGT
hsa-miR-193b-3p	3UTR	NM_001375698	ABI2	AACTGGCCCTCAAAGTCCCGCT#CGGGATGGGGGCAGTG#.((((.((((....((((((..#)))))))))).)))).	4015	4031	1.0	-22.5	0	5.068678e-07	0.456	0.0	0.0	-14.011831913743519	14	16	10	3UTR	MIRT016520	1	1			PDPK1
hsa-miR-193b-3p	3UTR	NM_000222	KIT	AACTGGCCCTCAAAGTCCCGCT#GGACACCGGGCCAGTA#.((((((((.....((((....#))))...)))))))).	4068	4084	1.0	-21.3	1	0.002468184	0.515	0.0	0.0	-13.353379620878652	12	16	8	3UTR	MIRT734593	1	1			GLI3
hsa-miR-193b-3p	3UTR	NM_001003800	BICD2	AACTGGCCCTCAAAGTCCCGCT#GCTGGGAAAGCTTTGCATAGGGCCAGG#..(((((((((((((((((((.#)).)))...))))))...)))))))).	3632	3659	1.0	-28.0	1	9.999584e-06	0.397	0.0	0.0	-4.95700071937229	19	27	8	3UTR	MIRT041505	1	1			JUN
hsa-miR-193b-3p	3UTR	NM_001093772	KIT	AACTGGCCCTCAAAGTCCCGCT#AGAGGGAGGTATGGACTGGGGGCCAGA#..(((((((((..(((((.(((#.)))..)))))))))))))).	3236	3263	1.0	-26.2	1	0.0002051724	0.485	-0.3580241333333334	0.13567283499999996	-9.592934641634889	17	21	14	3UTR	MIRT734593	1	1			PTPRM
hsa-miR-193b-3p	3UTR	NM_001116	ADCY9	AACTGGCCCTCAAAGTCCCGCT#CGGGACAGAGGCCGCCAGTG#.((((((((((...((((((..#)))))).))))..)))))).	5138	5158	1.0	-26.3	1	9.675826e-06	0.426	0.0	0.0	-9.286098677140124	16	20	6	3UTR	MIRT016333	1	1			LRP1
hsa-miR-193b-3p	3UTR	NM_001135701	YWHAZ	AACTGGCCCTCAAAGTCCCGCT#GTGGCTTCAAAAGGGCCAGTG#.(((((((((.......((((.#)))).......))))))))).	1158	1179	1.0	-23.1	1	0.0002783403	0.603	-0.26920466666666665	-0.00904099375000006	-13.079371793104722	13	21	9	3UTR	MIRT006983	1	1			BDNF
hsa-miR-193b-3p	3UTR	NM_001143958	TMEM30A	AACTGGCCCTCAAAGTCCCGCT#TGGGTATTTTGAGGGGAGGG#..((..((((((((((((((..#)))).))))))))))..)).	4102	4122	1.0	-22.8	0	0.06630404	0.529	0.0	0.0	-10.976996655377809	16	20	10	3UTR	MIRT726289	1	1			NR3C1
hsa-miR-193b-3p	3UTR	NM_001195684	TGFBR3	AACTGGCCCTCAAAGTCCCGCT#GACTCAGAGGGCTGGA#..(((((((((..((((.....#))))..))))))))).	2995	3011	1.0	-21.4	1	5.761644e-05	0.485	0.1795096777777777	0.5183141025000002	-9.592934641634889	13	16	9	3UTR	MIRT016418	1	1			BCL9L
hsa-miR-193b-3p	3UTR	NM_001204300	ARHGAP19	AACTGGCCCTCAAAGTCCCGCT#GTGATGGGCTTTGATGTGGTGTCAATTTGGGGCCTTGTG#.((.(((((((((((((((((.#)))..)))))))))...............)))))..)).	3974	4013	1.0	-22.6	0	4.694511e-05	0.544	1.810584970588235	1.3755300575	-6.825347112316308	19	39	9	3UTR	MIRT016589	1	1			ITPR1
hsa-miR-193b-3p	3UTR	NM_001204868	STX16	AACTGGCCCTCAAAGTCCCGCT#GGCTGGGCTCGGTGGCTCACGCCTGTAATCCCAGACTTTGAGAGGCCAA#...(((((((((((((((((((#.)))))..................))))))))).))))).	3143	3192	1.0	-26.7	0	0.005872287	0.397	-0.5342640710526316	-0.04214121000000004	-6.514540193678739	19	40	9	3UTR	MIRT041539	1	1			LMBR1L
hsa-miR-193b-3p	3UTR	NM_001256423	ARHGAP19	AACTGGCCCTCAAAGTCCCGCT#GGTGGTAATTTGGAGATGGGGCCAGA#..((((((((((((...(((((#)))))...)))).....)))))))).	2701	2727	1.0	-23.1	1	0.0003821159	0.5	0.0	0.0	-5.925499359926538	17	26	8	3UTR	MIRT016589	1	1			SIX4
hsa-miR-194-5p	3UTR	NM_080604	TJAP1	TGTAACAGCAACTCCATGTGGA#TCCGCATGAGCTGTTGCC#.((((((((.....((((((((#)))))))).)))))))).	2470	2488	1.0	-20.9	1	0.001983851	0.324	-0.2179893375	-0.044235249000000004	-13.353379620878652	16	18	8	3UTR	MIRT100694	1	1			SETD5
hsa-miR-194-5p	3UTR	NM_002207	ITGA9	TGTAACAGCAACTCCATGTGGA#CCACATGAGCAGCTGTATACC#.((((((((..((.(((((((.#)))))))))..))))).))).	6106	6127	1.0	-20.7	1	0.0142528	0.5	0.0	0.0	-8.717445698616054	17	21	9	3UTR	MIRT005895	1	1			PHLPP2
hsa-miR-194-5p	3UTR	NM_001146020	TJAP1	TGTAACAGCAACTCCATGTGGA#TCCGCATGAGCTGTTGCC#.((((((((.....((((((((#)))))))).)))))))).	2269	2287	1.0	-20.9	1	0.001983851	0.324	0.0	0.0	-13.353379620878652	16	18	8	3UTR	MIRT100694	1	1			BRMS1L
hsa-miR-19b-3p	3UTR	NM_015049	TRAK2	TGTGCAAATCCATGCAAAACTGA#TGACATGTATTTGCACAA#(((((((((.((((((.......#)).)))).))))))))).	4079	4097	0.9615384615384616	-17.1	1	0.05488364	0.75	3.685938111111111	3.606594373750001	-5.180080914529843	15	18	9	3UTR	MIRT726239	1	1			NFATC2IP
hsa-miR-19b-3p	3UTR	NM_001267843	CLOCK	TGTGCAAATCCATGCAAAACTGA#TTATGTTTGAAAATAGGATTTGCACT#.((((((((((............#.)))))))))).	4359	4385	1.0	-17.0	1	0.0001063668	0.691	0.0	0.0	-10.254597317694373	10	12	10	3UTR	MIRT538503	1	1			CCDC186
hsa-miR-19b-3p	3UTR	NM_001304421	SLMAP	TGTGCAAATCCATGCAAAACTGA#AGTTTAGCCATGGTTTTGTGCGG#((((((((.((((((.(((((..#))))).)).)))).)))))))).	3951	3974	1.0	-18.7	1	0.0007440082	0.691	2.49008	1.4797826812500001	-5.227013184751041	19	23	8	3UTR	MIRT031211	1	1			AURKA
hsa-miR-19b-3p	3UTR	NM_031157	HNRNPA1	TGTGCAAATCCATGCAAAACTGA#CAACTGTATGGATTTGGGA#..(.((((((((((((.......#.)))))))))))).).	1911	1930	1.0	-17.6	0	0.01253415	0.588	0.0	0.0	-7.98902299433148	13	16	12	3UTR	MIRT031226	1	1			ANKIB1
hsa-miR-19b-3p	3UTR	NM_032961	PCDH10	TGTGCAAATCCATGCAAAACTGA#CAGGACTTACCTGAAGCAGCATGATTTGCACAA#(((((((((.(((((........#.)))))))))))))).	3979	4012	1.0	-19.8	1	0.002427319	0.603	0.0	0.0	-5.413129994833456	14	16	14	3UTR	MIRT726999	1	1			KLHL14
hsa-miR-19b-3p	3UTR	NM_033656	BRWD1	TGTGCAAATCCATGCAAAACTGA#CAGTTTTGTATGATGAAATATTGTGCAG#(((((((.((((((((((((((.#))))))))))))..))....))))))).	12915	12943	1.0	-19.4	1	0.0008151327	0.75	0.0	0.0	-6.251209375382295	21	28	12	3UTR	MIRT298582	1	1			PLEKHA1
hsa-miR-19b-3p	3UTR	NM_134261	RORA	TGTGCAAATCCATGCAAAACTGA#TGTGTGTGATTTGCATG#.(((((((((((((((.......#)))))).))))))))).	5153	5170	1.0	-18.1	1	0.00227971	0.5	3.3160921	3.070884234999999	-3.793324837357118	15	17	9	3UTR	MIRT193530	1	1			MORF4L1
hsa-miR-19b-3p	3UTR	NM_145109	MAP2K3	TGTGCAAATCCATGCAAAACTGA#CAGGGGCTATGGGTTTGCT#...((((((((((((....(((.#)))..)).)))))))))).	2110	2129	1.0	-19.4	0	0.0005731398	0.588	0.592125123076923	1.0903391924999997	-6.747589273982352	15	19	10	3UTR	MIRT144866	1	1			MED1
hsa-miR-19b-3p	3UTR	NM_152240	ZMAT3	TGTGCAAATCCATGCAAAACTGA#GGATTTGCACC#.((((((((((............#)))))))))).	4627	4638	1.0	-16.8	1	0.001859215	0.559	0.0	0.0	-10.254597317694373	10	11	10	3UTR	MIRT500407	1	1			BBX
hsa-miR-19b-3p	3UTR	NM_206853	QKI	TGTGCAAATCCATGCAAAACTGA#TTAGTTGTAATGAACTGTATGGTCTTGCATG#.((((((..(((((((.......#.)))))))..)))))).	4312	4343	1.0	-17.7	1	0.0001040018	0.544	0.0	0.0	-7.163349424783512	13	17	7	3UTR	MIRT099307	1	1			SLC22A23
hsa-miR-19b-3p	3UTR	XM_011542437	ZFYVE9	TGTGCAAATCCATGCAAAACTGA#TCAGTCAAACATGGATTTGATACT#.(((((((((((((....(((((#)))))....)))))))))).))).	5618	5642	1.0	-20.3	1	0.03013269	0.574	0.0	0.0	-4.761823477911366	18	24	10	3UTR	MIRT071902	1	1			RARB
hsa-miR-19b-3p	3UTR	XM_024453020	HECW2	TGTGCAAATCCATGCAAAACTGA#TGCATGGTGTGCACC#.(((((...(((((((.......#)))))))..))))).	5330	5345	1.0	-17.9	0	6.153015e-05	0.544	0.0	0.0	-8.707035959654831	12	15	7	3UTR	MIRT727503	1	1			USP32
hsa-miR-19b-3p	3UTR	NM_014999	RAB21	TGTGCAAATCCATGCAAAACTGA#TTAGCAGATATCTGAAGTACTATTTTTGCAGGGTTTGCACAG#(((((((((((.(((((((....#.)))))))))))))))))).	1706	1748	1.0	-24.9	1	1.715181e-06	0.603	0.0	0.0	-7.284377755798021	18	20	18	3UTR	MIRT050640	1	1			HSPA8
hsa-miR-19b-3p	3UTR	NM_015258	FKBP15	TGTGCAAATCCATGCAAAACTGA#GGTTTCTCTGCAACCCTTCCCTAAGCATGATTTTGCACAG#((((((((..(((((........#.)))))..)))))))).	3716	3756	1.0	-19.4	1	0.003094941	0.456	0.08074076250000001	0.09892994625000001	-6.46951965307922	13	17	8	3UTR	MIRT703536	1	1			KMT5B
hsa-miR-19b-3p	3UTR	NM_015355	SUZ12	TGTGCAAATCCATGCAAAACTGA#CAGTTATGCTCTTAATGCTTAAAAGAAGGCTAGCATTGTTTGCACAA#(((((((((..((((........#.)))).))))))))).	4160	4207	1.0	-15.7	1	0.004146753	0.618	4.340464444444445	4.4542097625000014	-8.237904470243807	13	16	9	3UTR	MIRT145511	1	1			KMT2B
hsa-miR-19b-3p	3UTR	NM_015595	ARHGEF26	TGTGCAAATCCATGCAAAACTGA#TCAGATGGTCTTTTGTTACTGCAAGATTTGCACGA#((((((((((..((((.......#.)))).)))))))))).	2801	2836	1.0	-17.8	1	0.0003318635	0.515	0.0	0.0	-10.10915223120837	14	17	10	3UTR	MIRT090897	1	1			NETO2
hsa-miR-19b-3p	3UTR	NM_017740	ZDHHC7	TGTGCAAATCCATGCAAAACTGA#TTGCCTGGTTTGTACAT#((((((((.(((.((((......#)))).))))))))))).	2555	2572	1.0	-17.0	1	0.01002784	0.515	6.586865250000001	4.55208976925	-6.283094717113671	15	17	11	3UTR	MIRT564783	1	1			ANKRD50
hsa-miR-19b-3p	3UTR	NM_020760	HECW2	TGTGCAAATCCATGCAAAACTGA#TGCATGGTGTGCACC#.(((((...(((((((.......#)))))))..))))).	5772	5787	1.0	-17.9	0	6.153015e-05	0.544	1.3623637142857146	1.9176056187500001	-8.707035959654831	12	15	7	3UTR	MIRT727503	1	1			PLS1
hsa-miR-19b-3p	3UTR	NM_020899	ZBTB4	TGTGCAAATCCATGCAAAACTGA#CAGAAAAATGATAGGGGTCGGATGGGTGGGTAAGCCCAGGATTTGCACAT#(((((((((((..((........#.))...))))))))))).	4328	4378	1.0	-18.8	1	0.003854108	0.471	1.8128934818181817	3.11929845375	-8.806557448767878	13	18	11	3UTR	MIRT031203	1	1			FAM126B
hsa-miR-19b-3p	3UTR	NM_020935	USP37	TGTGCAAATCCATGCAAAACTGA#TCAGAGTGACTTTTGATTCTGATTCTTTATGTTTTGTATGGAGCGGCACT#.((((...(((((((((((((((#.))).))))))))))))...)))).	7847	7897	1.0	-23.6	0	0.00259895	0.647	0.9042025887500001	1.0707277205	-9.551605062602114	19	25	12	3UTR	MIRT031252	1	1			EPHA7
hsa-miR-19b-3p	3UTR	NM_022470	ZMAT3	TGTGCAAATCCATGCAAAACTGA#GGATTTGCACC#.((((((((((............#)))))))))).	4509	4520	1.0	-16.8	1	0.001859215	0.559	-0.48730270000000003	0.19429460125000003	-10.254597317694373	10	11	10	3UTR	MIRT500407	1	1			SLC35D1
hsa-miR-19b-3p	3UTR	NM_002136	HNRNPA1	TGTGCAAATCCATGCAAAACTGA#CAACTGTATGGATTTGGGA#..(.((((((((((((.......#.)))))))))))).).	1755	1774	1.0	-17.6	0	0.01253415	0.588	0.0	0.0	-7.98902299433148	13	16	12	3UTR	MIRT031226	1	1			DCTN2
hsa-miR-19b-3p	3UTR	NM_002756	MAP2K3	TGTGCAAATCCATGCAAAACTGA#CAGGGGCTATGGGTTTGCT#...((((((((((((....(((.#)))..)).)))))))))).	1907	1926	1.0	-19.4	0	0.0005731398	0.588	0.9906580000000003	0.2763423046249999	-6.747589273982352	15	19	10	3UTR	MIRT144866	1	1			IL6
hsa-miR-19b-3p	3UTR	NM_004898	CLOCK	TGTGCAAATCCATGCAAAACTGA#TTATGTTTGAAAATAGGATTTGCACT#.((((((((((............#.)))))))))).	3850	3876	1.0	-17.0	1	0.0001063668	0.691	0.19312959999999998	0.5292295399999998	-10.254597317694373	10	12	10	3UTR	MIRT538503	1	1			M6PR
hsa-miR-19b-3p	3UTR	NM_005178	BCL3	TGTGCAAATCCATGCAAAACTGA#CAGGATTTGCACAG#(((((((((((.((.........#))))))))))))).	1563	1577	1.0	-17.5	1	0.003005421	0.382	2.272334545454546	0.718126033875	-8.252876396352269	13	14	13	3UTR	MIRT252921	1	1			AP2B1
hsa-miR-19b-3p	3UTR	NM_006421	ARFGEF1	TGTGCAAATCCATGCAAAACTGA#GCATGGTTTGCGGAG#(.((((((.((((((........#)))))))))))).).	7049	7064	1.0	-17.7	1	0.0003978583	0.691	0.27403685	0.1542479425	-6.390689066766211	13	15	12	3UTR	MIRT402568	1	1			PDIA6
hsa-miR-19b-3p	3UTR	NM_007159	SLMAP	TGTGCAAATCCATGCAAAACTGA#AGTTTAGCCATGGTTTTGTGCGG#((((((((.((((((.(((((..#))))).)).)))).)))))))).	4756	4779	1.0	-18.7	1	0.0007440082	0.691	2.49008	1.4797826812500001	-5.227013184751041	19	23	8	3UTR	MIRT031211	1	1			HSPA4L
hsa-miR-19b-3p	3UTR	NM_007187	WBP4	TGTGCAAATCCATGCAAAACTGA#TGCATTACTTTTGCACAT#((((((((...(((((.......#)))))....)))))))).	1639	1657	1.0	-15.2	1	0.01634803	0.721	0.3674863875000001	0.62725763625	-9.06124504818596	13	18	8	3UTR	MIRT405627	1	1			BTRC
hsa-miR-19b-3p	3UTR	NM_001348768	HECW2	TGTGCAAATCCATGCAAAACTGA#TGCATGGTGTGCACC#.(((((...(((((((.......#)))))))..))))).	5299	5314	1.0	-17.9	0	6.153015e-05	0.544	0.0	0.0	-8.707035959654831	12	15	7	3UTR	MIRT727503	1	1			PTPRD
hsa-miR-19b-3p	3UTR	NM_001367949	FAT3	TGTGCAAATCCATGCAAAACTGA#CAGTCTTGTATGGCTTTGTGCAG#((((((((.((((((((.((((.#)))).)))))))).)))))))).	14441	14464	1.0	-24.3	1	6.37769e-05	0.559	0.0	0.0	-4.993964104447428	20	23	8	3UTR	MIRT031285	1	1			AMER1
hsa-miR-19b-3p	3UTR	NM_000267	NF1	TGTGCAAATCCATGCAAAACTGA#TCAGTTTTGTTTGGGTTTT#.....(((((((.((((((((((#)))))))))).))))))).	11724	11743	1.0	-20.1	0	0.07987829	0.706	-0.009865210000000018	0.11574398249999995	-14.954730256116644	17	19	10	3UTR	MIRT145463	1	1			SPRED1
hsa-miR-19b-3p	3UTR	NM_001008781	FAT3	TGTGCAAATCCATGCAAAACTGA#CAGTCTTGTATGGCTTTGTGCAG#((((((((.((((((((.((((.#)))).)))))))).)))))))).	14345	14368	1.0	-24.3	1	6.37769e-05	0.559	0.0	0.0	-4.993964104447428	20	23	8	3UTR	MIRT031285	1	1			UBN2
hsa-miR-19b-3p	3UTR	NM_001080450	BEND3	TGTGCAAATCCATGCAAAACTGA#TCAGGTGGCATGGATA#.......((((((((....((((#))))...)))))))).	3645	3661	1.0	-17.1	0	0.0002252289	0.588	4.697223749999999	5.519701937500001	-17.34329401981838	12	16	8	3UTR	MIRT507969	1	1			MYO5A
hsa-miR-19b-3p	3UTR	NM_001110792	MECP2	TGTGCAAATCCATGCAAAACTGA#TCATTAGGCATGGTTTTGGGCT#.((.((((.((((((........#.)))))).)))).)).	9476	9498	1.0	-17.5	0	1.104684e-07	0.485	1.7885355000000003	3.0320529350000003	-8.114785850865685	12	16	6	3UTR	MIRT556166	1	1			CPEB3
hsa-miR-19b-3p	3UTR	NM_001128833	ZBTB4	TGTGCAAATCCATGCAAAACTGA#CAGAAAAATGATAGGGGTCGGATGGGTGGGTAAGCCCAGGATTTGCACAT#(((((((((((..((........#.))...))))))))))).	4258	4308	1.0	-18.8	1	0.003854108	0.471	0.0	0.0	-8.806557448767878	13	18	11	3UTR	MIRT031203	1	1			USP31
hsa-miR-19b-3p	3UTR	NM_001170701	MBNL3	TGTGCAAATCCATGCAAAACTGA#AGTTTAAGCTTTTACTGCATGGATTCTGCCCG#.(.(((((((((((((.......#.)))))))))).))).).	5258	5290	1.0	-18.4	0	0.008268782	0.574	2.5252505714285713	3.02525288875	-5.350864311663566	14	18	10	3UTR	MIRT547497	1	1			NOTCH2
hsa-miR-19b-3p	3UTR	NM_001251963	ARHGEF26	TGTGCAAATCCATGCAAAACTGA#TCAGATGGTCTTTTGTTACTGCAAGATTTGCACGA#((((((((((..((((.......#.)))).)))))))))).	2736	2771	1.0	-17.8	1	0.0003318635	0.515	-0.31252796	2.82247669875	-10.10915223120837	14	17	10	3UTR	MIRT090897	1	1			BTAF1
hsa-miR-200a-3p	3UTR	NM_005257	GATA6	TAACACTGTCTGGTAACGATGT#ACTCGTGTCTGCTTTTGTGCAGCGGTCCAGACAGTGG#...((((((((((...((.(((#.))).))..)))))))))).	1967	2004	1.0	-22.5	0	1.101066e-06	0.426	0.40001432000000003	0.7506271575000001	-8.339878751753394	15	20	10	3UTR	MIRT004006	1	1			DDX3Y
hsa-miR-200b-3p	3UTR	NM_001297708	CAMSAP2	TAATACTGCCTGGTAATGATGA#TCGTGGTTACCAGTGCAGC#.....((((((((((((.((((#)))).)))))))).)))).	7646	7665	1.0	-22.8	0	0.001048337	0.588	0.0	0.0	-13.6655996434504	16	19	8	3UTR	MIRT549052	1	1			PDCD1
hsa-miR-200b-3p	3UTR	NM_001301085	QKI	TAATACTGCCTGGTAATGATGA#ATTGCCAGGGGGTGG#...((((.(((((((((.....#))))))))).)))).	7068	7083	1.0	-19.2	0	8.389334e-05	0.529	0.5674986666666667	0.13374794674999999	-8.82817512285937	13	15	9	3UTR	MIRT218291	1	1			SMAD7
hsa-miR-200b-3p	3UTR	NM_203459	CAMSAP2	TAATACTGCCTGGTAATGATGA#TCGTGGTTACCAGTGCAGC#.....((((((((((((.((((#)))).)))))))).)))).	7694	7713	1.0	-22.8	0	0.001048337	0.588	0.0	0.0	-13.6655996434504	16	19	8	3UTR	MIRT549052	1	1			PNPLA6
hsa-miR-200b-3p	3UTR	NM_206855	QKI	TAATACTGCCTGGTAATGATGA#ATTGCCAGGGGGTGG#...((((.(((((((((.....#))))))))).)))).	13991	14006	1.0	-19.2	0	8.389334e-05	0.529	0.0	0.0	-8.82817512285937	13	15	9	3UTR	MIRT218291	1	1			MTFR1L
hsa-miR-200b-3p	3UTR	NM_017754	UHRF1BP1	TAATACTGCCTGGTAATGATGA#CCAGGCAGTGA#...((((((((((.........#)))))))))).	6252	6263	1.0	-17.9	0	0.001423349	0.662	-0.032488399999999994	0.38930715125000004	-8.339878751753394	10	11	10	3UTR	MIRT100486	1	1			TMEM100
hsa-miR-200b-3p	3UTR	NM_022552	DNMT3A	TAATACTGCCTGGTAATGATGA#TAGCAGGTAGTGTTC#.(((((((((((.((.......#)).))))))))))).	5517	5532	1.0	-17.5	1	0.0001602372	0.559	3.7823499999999997	3.55711858	-5.315504530326973	13	15	11	3UTR	MIRT053568	1	1			PABIR2
hsa-miR-200b-3p	3UTR	NM_005759	ABI2	TAATACTGCCTGGTAATGATGA#TCATCTGTGAGGGTAGTATTT#.((((((((((..((..(((((#)))))..)).)))))))))).	4356	4377	1.0	-17.7	1	0.009142223	0.706	2.3528090699999997	1.95927411875	-8.66230783992333	17	21	10	3UTR	MIRT499960	1	1			MFN2
hsa-miR-200b-3p	3UTR	NM_006775	QKI	TAATACTGCCTGGTAATGATGA#TCACATTACTGGGCAA#......((((((((((((.(((#))))))))))))))).	2268	2284	1.0	-19.1	0	0.002595107	0.647	4.7708666666666675	3.6277417512500008	-15.566558404643448	15	16	15	3UTR	MIRT218291	1	1			TXLNA
hsa-miR-200b-3p	3UTR	NM_001323638	ZEB1	TAATACTGCCTGGTAATGATGA#CAACATTTTTGTACTGTATGTCTTCAAACCTGGCAGTATTAA#((((((((((.(((..(((.((#.)).))).))).)))))))))).	5445	5487	1.0	-21.1	1	0.006713607	0.676	0.0	0.0	-7.730847562166263	18	23	10	3UTR	MIRT002483	1	1			KLHL28
hsa-miR-200b-3p	3UTR	NM_001162422	ETS1	TAATACTGCCTGGTAATGATGA#TGCTCAGGGAGTGTTGG#(((((((.(((((((.......#))).)))).))))))).	3121	3138	1.0	-17.0	1	0.001091164	0.574	0.24245382625	0.8975269043749999	-6.484258455685908	14	17	7	3UTR	MIRT003783	1	1			ATG16L1
hsa-miR-200b-3p	3UTR	NM_001174096	ZEB1	TAATACTGCCTGGTAATGATGA#CAACATTTTTGTACTGTATGTCTTCAAACCTGGCAGTATTAA#((((((((((.(((..(((.((#.)).))).))).)))))))))).	4676	4718	1.0	-21.1	1	0.006713607	0.676	0.0	0.0	-7.730847562166263	18	23	10	3UTR	MIRT002483	1	1			MAP3K12
hsa-miR-200b-3p	3UTR	NM_001254738	RND3	TAATACTGCCTGGTAATGATGA#CAACATAATATGCTTTGATTGATGCAGCATTATGCTTTGGGCAGTATTAC#((((((((((((((.((((((.#.)))))))))..))))))))))).	2555	2605	1.0	-21.6	1	0.008633788	0.603	1.6443847062499999	2.265458732500001	-4.6730240064523	20	24	11	3UTR	MIRT006511	1	1			GBF1
hsa-miR-200c-3p	3UTR	NM_001272044	RPS6KB1	TAATACTGCCGGGTAATGATGGA#TTCATCATTGTCCCGGG#........(((((((((((((((#)))))))))).))))).	2631	2648	1.0	-21.3	0	0.006279945	0.559	0.0	0.0	-19.423879868695398	15	17	10	3UTR	MIRT735030	1	1			STK17B
hsa-miR-200c-3p	3UTR	NM_001308392	CDH11	TAATACTGCCGGGTAATGATGGA#CCATCAGCCTGGTC#.......(((((((..((((((.#))))))))))))).	6334	6348	1.0	-19.3	0	0.001029845	0.441	0.0	0.0	-18.078743580069013	13	14	13	3UTR	MIRT054102	1	1			MKRN1
hsa-miR-200c-3p	3UTR	NM_152240	ZMAT3	TAATACTGCCGGGTAATGATGGA#TCTATGACAGTAGGTTATGTTTTGAGCTTGTTACCTTGCAGTATTC#.((((((((.(((((((((....#.))))))))).)))))))).	4361	4407	1.0	-20.3	1	0.03978369	0.603	0.0	0.0	-5.035831305685297	17	20	9	3UTR	MIRT209182	1	1			ATG14
hsa-miR-200c-3p	3UTR	XM_005253067	SLC1A2	TAATACTGCCGGGTAATGATGGA#CCACCGTGCCCGGCCAGA#.....(((((((((.(((.(((.#))).)))))))))).)).	4013	4031	1.0	-20.9	0	0.001591431	0.515	0.0	0.0	-14.401049203701035	15	18	10	3UTR	MIRT735061	1	1			KMT2A
hsa-miR-200c-3p	3UTR	XM_011517596	ZFHX4	TAATACTGCCGGGTAATGATGGA#TCGATCTGTCCTGGCAGTT#....(((((((((....(((.((#)).)))...))))))))).	13306	13325	1.0	-21.1	0	0.00169737	0.529	0.0	0.0	-11.371901026712584	14	19	9	3UTR	MIRT106298	1	1			OGA
hsa-miR-200c-3p	3UTR	XM_017018139	SLC1A2	TAATACTGCCGGGTAATGATGGA#CCACCGTGCCCGGCCAGA#.....(((((((((.(((.(((.#))).)))))))))).)).	4078	4096	1.0	-20.9	0	0.001591431	0.515	0.0	0.0	-14.401049203701035	15	18	10	3UTR	MIRT735061	1	1			TRIM37
hsa-miR-200c-3p	3UTR	NM_020742	NLGN4X	TAATACTGCCGGGTAATGATGGA#TCATCCCATCCCGGCAGA#.....((((((((....(((((.#)))))....)))))))).	3068	3086	1.0	-22.6	0	0.002755185	0.544	2.528873875	3.6685775412500004	-15.490938201525056	13	18	8	3UTR	MIRT535669	1	1			PLAGL2
hsa-miR-200c-3p	3UTR	NM_020772	NUFIP2	TAATACTGCCGGGTAATGATGGA#TGCCCGGCCAAGTATC#..(((((((((((((........#))))))))..))))).	7407	7423	1.0	-19.0	1	0.001148159	0.544	1.9513269333333332	1.1142831662500001	-5.1900497996759025	13	16	8	3UTR	MIRT344585	1	1			UNK
hsa-miR-200c-3p	3UTR	NM_021914	CFL2	TAATACTGCCGGGTAATGATGGA#TCCATCATTATCTAAAATAGTGTG#..((((((..(((((((((((((#)))))))))))))....)))))).	3280	3304	1.0	-20.8	1	0.000536724	0.647	0.0	0.0	-7.255896845946231	19	24	13	3UTR	MIRT054101	1	1			PROX1
hsa-miR-200c-3p	3UTR	NM_022470	ZMAT3	TAATACTGCCGGGTAATGATGGA#TCTATGACAGTAGGTTATGTTTTGAGCTTGTTACCTTGCAGTATTC#.((((((((.(((((((((....#.))))))))).)))))))).	4243	4289	1.0	-20.3	1	0.03978369	0.603	0.49505761111111113	0.36083919625000005	-5.035831305685297	17	20	9	3UTR	MIRT209182	1	1			RASSF1
hsa-miR-200c-3p	3UTR	NM_001797	CDH11	TAATACTGCCGGGTAATGATGGA#CCATCAGCCTGGTC#.......(((((((..((((((.#))))))))))))).	6155	6169	1.0	-19.3	0	0.001029845	0.441	0.0	0.0	-18.078743580069013	13	14	13	3UTR	MIRT054102	1	1			MAP3K3
hsa-miR-200c-3p	3UTR	NM_004171	SLC1A2	TAATACTGCCGGGTAATGATGGA#CCACCGTGCCCGGCCAGA#.....(((((((((.(((.(((.#))).)))))))))).)).	4536	4554	1.0	-20.9	0	0.001591431	0.515	0.0	0.0	-14.401049203701035	15	18	10	3UTR	MIRT735061	1	1			DDIT4
hsa-miR-200c-3p	3UTR	NM_004656	BAP1	TAATACTGCCGGGTAATGATGGA#TCCATCGTGCCCTGAGGCCTGACACGGCAGA#.....(((((((((.((((((((#)))))))))))).............))))).	2471	2502	1.0	-22.6	0	8.486174e-05	0.412	2.7803088590909093	2.0191687624999997	-14.401049203701035	17	31	12	3UTR	MIRT000726	1	1			TGFBR1
hsa-miR-200c-3p	3UTR	NM_005168	RND3	TAATACTGCCGGGTAATGATGGA#TGCAGCATTATGCTTTGGGCAGTATTAC#(((((((((((.((((((.((.(#).)).)))))).)....)))))))))).	2456	2484	1.0	-20.0	1	0.008633788	0.603	5.5233219999999985	5.2897000225	-7.284377755798021	20	28	10	3UTR	MIRT053531	1	1			PRLR
hsa-miR-200c-3p	3UTR	NM_006221	PIN1	TAATACTGCCGGGTAATGATGGA#ACCCAGGGCAGTGTG#..((((((((((((.........#))))..)))))))).	778	793	1.0	-18.2	1	0.0006829395	0.353	-0.06440584285714286	0.09105484250000004	-5.925499359926538	12	15	8	3UTR	MIRT437915	1	1			MAP4K4
hsa-miR-200c-3p	3UTR	NM_006260	DNAJC3	TAATACTGCCGGGTAATGATGGA#CCACCATGCCTGGCT#.......(((((((.(((.(((.#))).)))))))))).	4215	4230	1.0	-18.8	0	4.866764e-05	0.559	0.0	0.0	-17.8456944997654	13	15	10	3UTR	MIRT735028	1	1			MIGA1
hsa-miR-200c-3p	3UTR	NM_014028	OSTM1	TAATACTGCCGGGTAATGATGGA#ATTACCCCCCATTGCAGTATTAT#(((((((((.(((((((......#)))))))......))))))))).	1524	1547	1.0	-17.6	1	0.04930043	0.706	0.3374832888888889	0.5614114837499999	-5.180080914529843	16	23	9	3UTR	MIRT763673	1	1			ADCY6
hsa-miR-200c-3p	3UTR	NM_001323638	ZEB1	TAATACTGCCGGGTAATGATGGA#TGCAACATTTTTGTACTGTATGTCTTCAAACCTGGCAGTATTAA#((((((((((((((..(((.(((#.)))))).)))))))))))))).	5443	5487	1.0	-24.7	1	0.006713607	0.676	0.0	0.0	-4.906073086755913	20	23	14	3UTR	MIRT002286	1	1			QSER1
hsa-miR-200c-3p	3UTR	NM_001330576	CDH11	TAATACTGCCGGGTAATGATGGA#CCATCAGCCTGGTC#.......(((((((..((((((.#))))))))))))).	5755	5769	1.0	-19.3	0	0.001029845	0.441	0.0	0.0	-18.078743580069013	13	14	13	3UTR	MIRT054102	1	1			ZNF618
hsa-miR-200c-3p	3UTR	NM_001174096	ZEB1	TAATACTGCCGGGTAATGATGGA#TGCAACATTTTTGTACTGTATGTCTTCAAACCTGGCAGTATTAA#((((((((((((((..(((.(((#.)))))).)))))))))))))).	4674	4718	1.0	-24.7	1	0.006713607	0.676	0.0	0.0	-4.906073086755913	20	23	14	3UTR	MIRT002286	1	1			PLXNC1
hsa-miR-200c-3p	3UTR	NM_001190720	IKBKB	TAATACTGCCGGGTAATGATGGA#CCAAAAATTACTTGGGGGTGA#...((((.(((((((((..(((.#)))...))))))))).)))).	3088	3109	1.0	-18.8	0	0.0009257375	0.544	-0.05196447777777778	-0.25935662625	-8.82817512285937	16	21	9	3UTR	MIRT006884	1	1			TMBIM6
hsa-miR-200c-3p	3UTR	NM_001195728	SLC1A2	TAATACTGCCGGGTAATGATGGA#CCACCGTGCCCGGCCAGA#.....(((((((((.(((.(((.#))).)))))))))).)).	4169	4187	1.0	-20.9	0	0.001591431	0.515	0.05998890000000001	-0.2059326275000001	-14.401049203701035	15	18	10	3UTR	MIRT735061	1	1			RNF111
hsa-miR-200c-3p	3UTR	NM_001207056	DNMT3B	TAATACTGCCGGGTAATGATGGA#CCAGGGCAAGCAGAAGAGAAAATGTTGTATATGTCTTTTACCCGGCAC#......((((((((((.(((...#.)))..)))))))))).	2923	2971	1.0	-20.2	0	0.00267912	0.559	0.45611338	0.034310115000000016	-15.566558404643448	13	17	10	3UTR	MIRT053572	1	1			EPC1
hsa-miR-200c-3p	3UTR	NM_001243645	CFL2	TAATACTGCCGGGTAATGATGGA#TCCATCATTATCTAAAATAGTGTG#..((((((..(((((((((((((#)))))))))))))....)))))).	3317	3341	1.0	-20.8	1	0.000536724	0.647	0.0	0.0	-7.255896845946231	19	24	13	3UTR	MIRT054101	1	1			MPRIP
hsa-miR-200c-3p	3UTR	NM_001252652	SLC1A2	TAATACTGCCGGGTAATGATGGA#CCACCGTGCCCGGCCAGA#.....(((((((((.(((.(((.#))).)))))))))).)).	4234	4252	1.0	-20.9	0	0.001591431	0.515	0.0	0.0	-14.401049203701035	15	18	10	3UTR	MIRT735061	1	1			RELCH
hsa-miR-205-5p	3UTR	NM_198273	LYSMD3	TCCTTCATTCCACCGGAGTCTG#GATTCTTCAATAGAAATGAGATTTGGTGGAGTCTGGAT#(((...((((((((.((((((.#.))))))))))))))..))).	2425	2463	0.9551282051282051	-20.1	0	0.001780431	0.706	0.982176875	0.5147475612499999	-13.725042217417007	17	21	14	3UTR	MIRT440298	1	1			ROR1
hsa-miR-205-5p	3UTR	NM_001278478	RUNX2	TCCTTCATTCCACCGGAGTCTG#CAGAGAGGTGGACTCCAGGTTCAGGAGGGAG#((((((.....((((((((((.#.))))))).)))....)))))).	2095	2126	1.0	-23.0	0	0.0002928653	0.456	0.0	0.0	-12.918566512237907	16	23	7	3UTR	MIRT731506	1	1			EREG
hsa-miR-205-5p	3UTR	NM_198578	LRRK2	TCCTTCATTCCACCGGAGTCTG#TAGCTCGTGTGTATGAAGGAA#((((((((..(((..(((.(((#))))))..))).)))))))).	7822	7843	1.0	-19.5	1	0.01088658	0.779	0.0	0.0	-7.828760050546649	17	21	8	3UTR	MIRT007191	1	1			CASZ1
hsa-miR-205-5p	3UTR	XM_006721795	MMD	TCCTTCATTCCACCGGAGTCTG#GGCTCAGTGGAGTGAT#....(((((((((..(((((..#))))).))))))))).	2144	2160	1.0	-21.3	0	1.861856e-06	0.662	0.0	0.0	-11.13885194640897	14	16	9	3UTR	MIRT440225	1	1			TENT2
hsa-miR-205-5p	3UTR	XM_017018788	LRRK2	TCCTTCATTCCACCGGAGTCTG#TAGCTCGTGTGTATGAAGGAA#((((((((..(((..(((.(((#))))))..))).)))))))).	3997	4018	1.0	-19.5	1	0.01088658	0.779	0.0	0.0	-7.828760050546649	17	21	8	3UTR	MIRT007191	1	1			MEF2A
hsa-miR-205-5p	3UTR	NM_014795	ZEB2	TCCTTCATTCCACCGGAGTCTG#AGGCGTGGGTGGGAGAGGAA#(((((..(((((((.(.((((.#)))).).)))))))))))).	5818	5838	1.0	-23.1	0	0.007039037	0.603	0.0	0.0	-8.117669302516667	17	20	12	3UTR	MIRT003666	1	1			KEAP1
hsa-miR-205-5p	3UTR	NM_019084	CCNJ	TCCTTCATTCCACCGGAGTCTG#TAGCTTTGGGGGGTGGGGGAA#(((((((((((.((((((.(((#)))))))))))))))))))).	3610	3631	1.0	-25.1	1	0.0001193972	0.588	0.3111683545454546	1.8159959149999998	-7.284377755798021	20	21	20	3UTR	MIRT735404	1	1			GATA4
hsa-miR-205-5p	3UTR	NM_002293	LAMC1	TCCTTCATTCCACCGGAGTCTG#GGACTAGCCAGGAATGAGGGAG#(((((((((((...(((((((.#)))))..)).))))))))))).	7030	7052	1.0	-23.5	1	0.0001719675	0.485	0.0	0.0	-9.430348285984671	18	22	11	3UTR	MIRT007075	1	1			MSN
hsa-miR-205-5p	3UTR	NM_004379	CREB1	TCCTTCATTCCACCGGAGTCTG#CAGATAACGTTTGAATGGAGGGA#((((((((((...((..(((((#)))))..))...)))))))))).	6272	6295	1.0	-21.0	1	0.02960013	0.632	2.2943830999999997	2.9100938124999995	-11.631331924178227	17	23	10	3UTR	MIRT668907	1	1			TIMP2
hsa-miR-205-5p	3UTR	NM_005225	E2F1	TCCTTCATTCCACCGGAGTCTG#CATGTACCGGGGAATGAAGGT#.((((((((((.((((......#.)))))))))))))).	1706	1727	1.0	-24.7	1	0.007373353	0.485	3.088015	3.9572610751249995	-7.140128146953473	14	16	14	3UTR	MIRT003322	1	1			FN1
hsa-miR-205-5p	3UTR	NM_001354817	SMAD1	TCCTTCATTCCACCGGAGTCTG#AGTATTTGAGGTGGGTGGGGGGA#(((((((.((((((.((((((.#)).))))..))))))))))))).	2598	2621	1.0	-19.5	1	0.05025771	0.544	1.5799541	2.1750991400000004	-6.9866589356329305	19	23	13	3UTR	MIRT053377	1	1			PTPN13
hsa-miR-205-5p	3UTR	NM_001369405	RUNX2	TCCTTCATTCCACCGGAGTCTG#CAGAGAGGTGGACTCCAGGTTCAGGAGGGAG#((((((.....((((((((((.#.))))))).)))....)))))).	2161	2192	1.0	-23.0	0	0.0002928653	0.456	0.0	0.0	-12.918566512237907	16	23	7	3UTR	MIRT731506	1	1			LRP1B
hsa-miR-205-5p	3UTR	NM_001003688	SMAD1	TCCTTCATTCCACCGGAGTCTG#AGTATTTGAGGTGGGTGGGGGGA#(((((((.((((((.((((((.#)).))))..))))))))))))).	2290	2313	1.0	-19.5	1	0.05025771	0.544	1.5799541	2.1750991400000004	-6.9866589356329305	19	23	13	3UTR	MIRT053377	1	1			PLCG1
hsa-miR-205-5p	3UTR	NM_001024630	RUNX2	TCCTTCATTCCACCGGAGTCTG#CAGAGAGGTGGACTCCAGGTTCAGGAGGGAG#((((((.....((((((((((.#.))))))).)))....)))))).	2098	2129	1.0	-23.0	0	0.0002928653	0.456	0.0	0.0	-12.918566512237907	16	23	7	3UTR	MIRT731506	1	1			ZNF217
hsa-miR-205-5p	3UTR	NM_001134376	CCNJ	TCCTTCATTCCACCGGAGTCTG#TAGCTTTGGGGGGTGGGGGAA#(((((((((((.((((((.(((#)))))))))))))))))))).	3607	3628	1.0	-25.1	1	0.0001193972	0.588	0.0	0.0	-7.284377755798021	20	21	20	3UTR	MIRT735404	1	1			EP300
hsa-miR-205-5p	3UTR	NM_001170766	LCOR	TCCTTCATTCCACCGGAGTCTG#TAGATTCTCAGTGGATAGTGTGTAAGGGGACTAGGGGTGGGGGGT#(((((((((((((.((((((((#))))))))..))))).....................)))))))).	4974	5019	1.0	-20.2	1	0.001075484	0.426	0.0	0.0	-4.794414363722071	21	45	8	3UTR	MIRT474226	1	1			RTN3
hsa-miR-205-5p	3UTR	NM_001206947	PICALM	TCCTTCATTCCACCGGAGTCTG#CGGCCTCTGTGGGATTTAGGGA#((((..((((((.(((((.(((#))).)))))))))))..)))).	2558	2580	1.0	-19.9	0	0.0001885543	0.647	4.579166	4.42924512125	-11.246700994873427	18	22	11	3UTR	MIRT439978	1	1			ACSL1
hsa-miR-20a-5p	3UTR	NM_001017370	NHLRC3	TAAAGTGCTTATAGTGCAGGTAG#TACCTGTGATTATAGTACTTC#..((((((.(((((((((((((.#))))))).)))))))))))).	3049	3070	0.9615384615384616	-19.8	1	0.003089555	0.721	0.0	0.0	-6.013390377618052	19	21	12	3UTR	MIRT068492	1	1			ENPP4
hsa-miR-20a-5p	3UTR	NM_001168239	ABL2	TAAAGTGCTTATAGTGCAGGTAG#TGCCTGGCACACAATGAGCACA#....((((((((.(((((((((.#)))))).)))...)))))))).	6722	6744	0.9807692307692307	-22.8	0	0.0006884516	0.632	0.0	0.0	-10.835693081304171	17	22	8	3UTR	MIRT054860	1	1			CENPF
hsa-miR-20a-5p	3UTR	NM_001317123	AGO1	TAAAGTGCTTATAGTGCAGGTAG#TCTGCACTGTCCTGCACTC#...(((((..((((((((((...#))))))))))...))))).	4171	4190	0.9914529914529915	-20.9	0	0.001441562	0.5	0.0	0.0	-8.81343632025268	15	19	10	3UTR	MIRT050491	1	1			RAB11FIP1
hsa-miR-20a-5p	3UTR	NM_001256909	CYBRD1	TAAAGTGCTTATAGTGCAGGTAG#CTTCCTGTGCTGCTTGTGTCAAATGGAACCTGCCCTCTAAAGCACTTTC#.(((((((((.(((.((((((..#.))))))...)))))))))))).	3428	3477	1.0	-22.3	1	0.03286584	0.574	0.0	0.0	-7.353548873018103	18	23	12	3UTR	MIRT299337	1	1			PHC2
hsa-miR-20a-5p	3UTR	NM_001261839	TTPAL	TAAAGTGCTTATAGTGCAGGTAG#GCCTGAGATATGAGCATG#....(((((((((...(((((..#)))))...))))))))).	1184	1202	1.0	-18.9	0	0.004098478	0.515	0.0	0.0	-11.371901026712584	14	18	9	3UTR	MIRT153454	1	1			SATB2
hsa-miR-20a-5p	3UTR	NM_001282683	FBXO31	TAAAGTGCTTATAGTGCAGGTAG#CTGCCTGCATTAGGAAAGCGCTG#...(((((((.((((((((((((#))))))))))))...))))))).	5534	5557	1.0	-27.1	0	0.000199354	0.412	0.0	0.0	-9.33931466908909	19	23	12	3UTR	MIRT438351	1	1			SESN2
hsa-miR-20a-5p	3UTR	NM_001282751	SUCO	TAAAGTGCTTATAGTGCAGGTAG#CTGCCTGCATACATATGCACA#....((((.(((.((((((((((#))))))))))..))).)))).	4800	4821	1.0	-23.0	0	0.0003188473	0.618	0.0	0.0	-11.892082739549934	17	21	10	3UTR	MIRT441055	1	1			ATAD2
hsa-miR-20a-5p	3UTR	NM_001282873	UBR5	TAAAGTGCTTATAGTGCAGGTAG#ACCTGGACTATAAGAAACA#....((.((((((((.(((((..#))))).))))))))..)).	9943	9962	1.0	-20.0	0	0.0043325	0.676	0.0	0.0	-11.323298083812862	15	19	8	3UTR	MIRT439349	1	1			RB1CC1
hsa-miR-20a-5p	3UTR	NM_001286061	RAB30	TAAAGTGCTTATAGTGCAGGTAG#ACTTGCAAATTAGAGGTAACTGTAAGCAA#.....((((((((((((((((..#))))))............)))))))))).	6052	6081	1.0	-17.7	0	0.0005546641	0.662	0.4191323500000001	0.28661999625	-13.6655996434504	16	29	10	3UTR	MIRT439837	1	1			AKAP11
hsa-miR-20a-5p	3UTR	NM_001286258	PKNOX1	TAAAGTGCTTATAGTGCAGGTAG#CTGCCTGTGTGAGGTAGCAGTGGGCACTTTT#.(((((((((((.((((((((((#))))))))........)).))))))))))).	4503	4534	1.0	-22.7	1	7.569355e-05	0.471	0.0	0.0	-5.08245545002336	21	31	11	3UTR	MIRT513751	1	1			CHD9
hsa-miR-20a-5p	3UTR	NM_001287491	TET3	TAAAGTGCTTATAGTGCAGGTAG#CTGCCTCTCCTAGCATGATAGGCATTC#...(((((((((.((((((((((#))))))......)))).))))))))).	10255	10282	1.0	-19.8	0	0.02585883	0.515	0.0	0.0	-7.803670806344982	19	27	9	3UTR	MIRT160004	1	1			CIT
hsa-miR-20a-5p	3UTR	NM_001290072	ENPP5	TAAAGTGCTTATAGTGCAGGTAG#TGCAACTGTGGGCATTTC#..((((((((((((((((.....#)))).)))))))))))).	2304	2322	1.0	-18.9	1	0.000127671	0.574	0.0	0.0	-4.95700071937229	16	18	12	3UTR	MIRT548396	1	1			RAPGEF4
hsa-miR-20a-5p	3UTR	NM_001301029	USP28	TAAAGTGCTTATAGTGCAGGTAG#CTGCCTGCCTCTTGCACA#....((((....((.((((((((#))))))))))...)))).	3033	3051	1.0	-20.4	0	0.001345356	0.456	0.0	0.0	-18.752485940469207	14	18	10	3UTR	MIRT439332	1	1			TANC1
hsa-miR-20a-5p	3UTR	NM_001306207	TCF4	TAAAGTGCTTATAGTGCAGGTAG#CTGGAAACACTCCCTGCATTGATGTACATTTTAAGAATGGCACTTTT#.((((((((..(((((((((.((#.)).))))))))).................)))))))).	4814	4861	1.0	-20.0	1	0.003445613	0.676	3.148642777777778	2.840544585	-7.8606057810956464	19	39	9	3UTR	MIRT439478	1	1			PTPDC1
hsa-miR-20a-5p	3UTR	NM_001308325	AKTIP	TAAAGTGCTTATAGTGCAGGTAG#GCCTGCACTGTCTTACTG#...((((...(((((((((((..#)))))))))))..)))).	1486	1504	1.0	-20.2	0	0.01874425	0.603	0.0	0.0	-11.127071249433312	15	18	11	3UTR	MIRT441239	1	1			SSX2IP
hsa-miR-20a-5p	3UTR	NM_001317123	AGO1	TAAAGTGCTTATAGTGCAGGTAG#CTGCCTGCCTGTCTGCCTA#...((.((..((((.((((((((#))))))))))))..)))).	5704	5723	1.0	-21.0	0	0.07645911	0.412	0.0	0.0	-11.44984464169636	16	19	12	3UTR	MIRT050491	1	1			PPP1R3B
hsa-miR-20a-5p	3UTR	NM_001319999	RACGAP1	TAAAGTGCTTATAGTGCAGGTAG#CTGCCTGTTACTTCCCAGCATTG#...((((((...(((((((((((#)))))))).)))....)))))).	2008	2031	1.0	-19.7	0	0.005919644	0.574	0.0	0.0	-13.928624447013624	17	23	8	3UTR	MIRT566145	1	1			ARHGAP35
hsa-miR-20a-5p	3UTR	NM_001320542	PHAF1	TAAAGTGCTTATAGTGCAGGTAG#ATTTGCACTACATCCACTTTAG#(((((((..(.((((((((((..#)))))))))).)..))))))).	1831	1853	1.0	-18.9	1	0.09309294	0.529	1.0901188	0.9243896587500001	-10.132373509038409	18	22	10	3UTR	MIRT549113	1	1			FOXK2
hsa-miR-20a-5p	3UTR	NM_025235	TNKS2	TAAAGTGCTTATAGTGCAGGTAG#TTACTTGTACTGTATCACA#....(((..((((((((((((((#)))))))))))))).))).	5981	6000	1.0	-19.4	0	0.01860339	0.691	1.8326460000000002	2.27678539625	-12.916587056064323	17	19	14	3UTR	MIRT057384	1	1			NRBP1
hsa-miR-20a-5p	3UTR	NM_030912	TRIM8	TAAAGTGCTTATAGTGCAGGTAG#TTGCCTGGATTTTGACACAGCAACTTCCTGTAGTGAGCACTTTGT#((((((((((((..((((((.((#.)).)))))))))))))))))).	2609	2654	1.0	-23.0	1	0.03747025	0.544	0.0	0.0	-6.083544976388314	20	23	18	3UTR	MIRT125725	1	1			SLC43A2
hsa-miR-20a-5p	3UTR	NM_031371	ARID4B	TAAAGTGCTTATAGTGCAGGTAG#TATCTGGCACTGTTAATACACAGTACTTTAT#(((((((((.((((((((((((.#)))))).))))))........))))))))).	5335	5366	1.0	-19.3	1	0.001097925	0.721	0.0	0.0	-5.180080914529843	21	31	9	3UTR	MIRT441189	1	1			CACNA1C
hsa-miR-20a-5p	3UTR	NM_032156	CAPRIN2	TAAAGTGCTTATAGTGCAGGTAG#CTTCCTGAGGTGAAAAATCAAGCTGAATGACAATTAGCACTAATCTGGCACTTTAT#(((((((((..((((((......#.))))))....))))))))).	4754	4810	1.0	-19.6	1	0.09628192	0.603	0.0	0.0	-8.004855389940193	15	21	9	3UTR	MIRT441010	1	1			VASH1
hsa-miR-20a-5p	3UTR	NM_033224	PURB	TAAAGTGCTTATAGTGCAGGTAG#GCCATGCACATAAGTATTC#...(((((((((.((((((((..#))).)))))))))))))).	5102	5121	1.0	-19.4	0	0.007159045	0.676	0.0	0.0	-7.803670806344982	17	19	14	3UTR	MIRT439853	1	1			HOXC8
hsa-miR-20a-5p	3UTR	NM_033390	ZC3H12C	TAAAGTGCTTATAGTGCAGGTAG#TTGCCTGCATTCAGTGGCTAACATTATGAGCATTG#...((((((((((((((((((((#))))))))))..............)))))))))).	8644	8679	1.0	-22.5	0	0.0009143544	0.632	0.0	0.0	-6.514540193678739	20	35	10	3UTR	MIRT241294	1	1			SSRP1
hsa-miR-20a-5p	3UTR	NM_130439	MXI1	TAAAGTGCTTATAGTGCAGGTAG#CTAAGCAAGCTAACCTTATCCTGCATTGTTAGCACTA#...((((((.(((((((((((((#.))).)))))))))).)))))).	1741	1778	1.0	-23.9	0	0.01571085	0.471	2.3784578571428567	1.9436334624999994	-7.757046662006918	19	23	10	3UTR	MIRT440170	1	1			GNA13
hsa-miR-20a-5p	3UTR	NM_134262	RORA	TAAAGTGCTTATAGTGCAGGTAG#TACCTGTATTGTCTGCCTG#...((.((..((((((((((((.#))))))))))))..)))).	7971	7990	1.0	-19.8	0	0.07978251	0.588	0.0	0.0	-10.714395081445726	16	19	12	3UTR	MIRT546694	1	1			TRIM23
hsa-miR-20a-5p	3UTR	NM_138626	BCL2L11	TAAAGTGCTTATAGTGCAGGTAG#CCTGTACTCACGTGCCAGTCTCCTGACTAGAGCACTTTAC#((((((((((.((((.((((.((#.)))))))))))))))))))).	2748	2788	1.0	-21.5	1	0.0003741481	0.426	0.0	0.0	-6.995398001915627	20	22	20	3UTR	MIRT004570	1	1			ZSCAN29
hsa-miR-20a-5p	3UTR	NM_138638	CFL2	TAAAGTGCTTATAGTGCAGGTAG#CTGCCTTGGCAAGCCTATTTTAGTGATATGGCAGCACGGATATAACACTATGCATTAAAAGCACTTTT#.(((((((((.((((((((((..#.))).))))))).))))))))).	999	1067	1.0	-20.9	1	0.01338478	0.691	3.406149090909091	3.8387782312499987	-6.618099312767468	19	23	9	3UTR	MIRT440953	1	1			TNRC6A
hsa-miR-20a-5p	3UTR	NM_144660	SAMD8	TAAAGTGCTTATAGTGCAGGTAG#TGCCTGTAATCGCAGCACTTTGG#(((((((((.....((((((((.#)))))))).....))))))))).	3943	3966	1.0	-22.6	1	0.000733762	0.471	0.0	0.0	-13.4976292297232	17	23	9	3UTR	MIRT178062	1	1			SEC61A2
hsa-miR-20a-5p	3UTR	NM_173582	PGM2L1	TAAAGTGCTTATAGTGCAGGTAG#TGCCTGTAATCCTAGCACTTTGG#(((((((((.....((((((((.#)))))))).....))))))))).	7250	7273	1.0	-23.2	1	0.002911328	0.412	0.0	0.0	-13.4976292297232	17	23	9	3UTR	MIRT439991	1	1			STRIP1
hsa-miR-20a-5p	3UTR	NM_174909	TMEM167A	TAAAGTGCTTATAGTGCAGGTAG#TACCAGCATTGTGAACGCTG#...((((.(((((((((.((((.#)))).))))))))).)))).	4245	4265	1.0	-19.7	0	0.0005824726	0.647	0.0	0.0	-8.82817512285937	17	20	9	3UTR	MIRT439435	1	1			MYBL2
hsa-miR-20a-5p	3UTR	NM_175736	FMNL3	TAAAGTGCTTATAGTGCAGGTAG#CTGCCTGCAGTAACCCCTAGCACTA#...((((((..((.(((((((((#))))))))).))......)))))).	11908	11933	1.0	-23.4	0	0.0200057	0.441	0.0	0.0	-11.438661054937675	17	25	9	3UTR	MIRT440633	1	1			GZF1
hsa-miR-20a-5p	3UTR	NM_175884	CCDC71L	TAAAGTGCTTATAGTGCAGGTAG#CTGCTTGTACTTTGCTTTTTAA#(((((.((....(((((((((((#)))))))))))..)).))))).	4337	4359	1.0	-17.7	0	0.05613577	0.765	0.0	0.0	-14.309007118975359	18	22	11	3UTR	MIRT562567	1	1			ZNF200
hsa-miR-20a-5p	3UTR	NM_181713	UBXN2A	TAAAGTGCTTATAGTGCAGGTAG#TGCCTGCAATCCCAGCACTTTGG#(((((((((.....((((((((.#)))))))).....))))))))).	5505	5528	1.0	-24.6	1	0.000251677	0.412	0.0	0.0	-13.4976292297232	17	23	9	3UTR	MIRT088033	1	1			KDM3A
hsa-miR-20a-5p	3UTR	NM_194298	SLC16A9	TAAAGTGCTTATAGTGCAGGTAG#TTACCTCACTGAAGTACTC#...(((((((.(((((.((((((#)))))))))))))))))).	2534	2553	1.0	-19.4	0	0.1184906	0.603	0.0	0.0	-9.33931466908909	18	19	18	3UTR	MIRT439620	1	1			MKRN3
hsa-miR-20a-5p	3UTR	NM_194317	LYPD6	TAAAGTGCTTATAGTGCAGGTAG#ACCTCGTATGTGCCAGGCACTATGCTAAGCACTTTAC#(((((((((((((((((.((((.#.))))..))))))...))))))))))).	2535	2572	1.0	-26.0	1	0.005948338	0.559	0.0	0.0	-3.937574446201665	21	28	11	3UTR	MIRT050622	1	1			PBRM1
hsa-miR-20a-5p	3UTR	NM_198900	FMNL3	TAAAGTGCTTATAGTGCAGGTAG#CTGCCTGCAGTAACCCCTAGCACTA#...((((((..((.(((((((((#))))))))).))......)))))).	11755	11780	1.0	-23.4	0	0.0200057	0.441	0.0	0.0	-11.438661054937675	17	25	9	3UTR	MIRT440633	1	1			PPP3CB
hsa-miR-20a-5p	3UTR	NM_201414	APP	TAAAGTGCTTATAGTGCAGGTAG#TGCCTGTTTTATGTGCACA#....((((.(((((.(((((((.#))))))).))))).)))).	2841	2860	1.0	-20.2	0	0.0007415796	0.603	0.0	0.0	-11.338401687134326	16	19	7	3UTR	MIRT003382	1	1			SP4
hsa-miR-20a-5p	3UTR	XM_005249635	ETV1	TAAAGTGCTTATAGTGCAGGTAG#CTGCCATGGACTGTGCACTTTAT#((((((((..(((((.(((((((#))))).)).))))))))))))).	1810	1833	1.0	-23.0	1	0.0003886499	0.574	0.0	0.0	-6.46951965307922	20	23	13	3UTR	MIRT438054	1	1			THRB
hsa-miR-20a-5p	3UTR	XM_005266338	SACS	TAAAGTGCTTATAGTGCAGGTAG#TACTTTTTAGAGTGCACTGAGTGCACTTTAC#((((((((...(((((((.....#.)))))))...)))))))).	14962	14993	1.0	-19.9	1	0.008256993	0.721	0.0	0.0	-9.06124504818596	15	20	8	3UTR	MIRT439715	1	1			CAPZB
hsa-miR-20a-5p	3UTR	XM_005268783	ZNF385A	TAAAGTGCTTATAGTGCAGGTAG#CTACCCCAAACTGAAGCGCTTC#..((((((((.((((...(((((#)))))....)))))))))))).	1660	1682	1.0	-18.7	1	0.07183907	0.353	0.0	0.0	-8.014824275086253	17	22	12	3UTR	MIRT532922	1	1			HIPK1
hsa-miR-20a-5p	3UTR	XM_011515167	ETV1	TAAAGTGCTTATAGTGCAGGTAG#CTGCCATGGACTGTGCACTTTAT#((((((((..(((((.(((((((#))))).)).))))))))))))).	1748	1771	1.0	-23.0	1	0.0003886499	0.574	0.0	0.0	-6.46951965307922	20	23	13	3UTR	MIRT438054	1	1			MAPK8
hsa-miR-20a-5p	3UTR	XM_011536363	CFL2	TAAAGTGCTTATAGTGCAGGTAG#CTGCCTTGGCAAGCCTATTTTAGTGATATGGCAGCACGGATATAACACTATGCATTAAAAGCACTTTT#.(((((((((.((((((((((..#.))).))))))).))))))))).	984	1052	1.0	-20.9	1	0.01338478	0.691	0.0	0.0	-6.618099312767468	19	23	9	3UTR	MIRT440953	1	1			TRIM36
hsa-miR-20a-5p	3UTR	XM_011538238	RACGAP1	TAAAGTGCTTATAGTGCAGGTAG#CTGCCTGTTACTTCCCAGCATTG#...((((((...(((((((((((#)))))))).)))....)))))).	1926	1949	1.0	-19.7	0	0.005919644	0.574	0.0	0.0	-13.928624447013624	17	23	8	3UTR	MIRT566145	1	1			PIP5K1C
hsa-miR-20a-5p	3UTR	XM_011542437	ZFYVE9	TAAAGTGCTTATAGTGCAGGTAG#TTACCTGCACTGATCTTTTACTA#...((((....((((((((((((#))))))))))))......)))).	6392	6415	1.0	-18.5	0	0.05500953	0.662	0.0	0.0	-13.951845724843663	16	23	12	3UTR	MIRT071903	1	1			PDZD8
hsa-miR-20a-5p	3UTR	XM_011543055	ZC3H12C	TAAAGTGCTTATAGTGCAGGTAG#TTGCCTGCATTCAGTGGCTAACATTATGAGCATTG#...((((((((((((((((((((#))))))))))..............)))))))))).	8788	8823	1.0	-22.5	0	0.0009143544	0.632	0.0	0.0	-6.514540193678739	20	35	10	3UTR	MIRT241294	1	1			GOLGA8A
hsa-miR-20a-5p	3UTR	XM_017008527	REST	TAAAGTGCTTATAGTGCAGGTAG#TTGCCTGCTTTATATAAAGTTAGCACTTTAA#((((((((((((((.((((((((#)))))))).))))).......))))))))).	3921	3952	1.0	-23.3	1	0.003957371	0.735	0.0	0.0	-4.6730240064523	22	31	9	3UTR	MIRT213203	1	1			KIAA1109
hsa-miR-20a-5p	3UTR	XM_017012114	AGFG2	TAAAGTGCTTATAGTGCAGGTAG#GCCCGGCTCCTGTCAAGCACTTTAG#((((((((((((((.((.(((..#)))..))..)))).)))))))))).	1849	1874	1.0	-20.9	1	0.01861216	0.471	0.0	0.0	-4.6730240064523	19	25	10	3UTR	MIRT169663	1	1			DOCK9
hsa-miR-20a-5p	3UTR	XM_017013600	OXR1	TAAAGTGCTTATAGTGCAGGTAG#ATCTGCAGGTTTGGGCATA#....(((((((...(((((((..#)))))))....))))))).	2972	2991	1.0	-17.2	0	0.001479294	0.676	0.0	0.0	-15.039336308420934	14	19	7	3UTR	MIRT172197	1	1			IPO5
hsa-miR-20a-5p	3UTR	XM_017018477	ZC3H12C	TAAAGTGCTTATAGTGCAGGTAG#TTGCCTGCATTCAGTGGCTAACATTATGAGCATTG#...((((((((((((((((((((#))))))))))..............)))))))))).	13436	13471	1.0	-22.5	0	0.0009143544	0.632	0.0	0.0	-6.514540193678739	20	35	10	3UTR	MIRT241294	1	1			TECPR2
hsa-miR-20a-5p	3UTR	XM_024447628	ARID4B	TAAAGTGCTTATAGTGCAGGTAG#CTATGTAACAAACCTGCACATTGTGCACA#....((((.((..((((((((..#.))))))))..)).)))).	4024	4053	1.0	-21.4	0	0.0002770577	0.662	0.0	0.0	-15.23888604914629	14	19	8	3UTR	MIRT441189	1	1			JOSD1
hsa-miR-20a-5p	3UTR	XM_024447878	SLC16A9	TAAAGTGCTTATAGTGCAGGTAG#TTACCTCACTGAAGTACTC#...(((((((.(((((.((((((#)))))))))))))))))).	2283	2302	1.0	-19.4	0	0.1184906	0.603	0.0	0.0	-9.33931466908909	18	19	18	3UTR	MIRT439620	1	1			RAB8B
hsa-miR-20a-5p	3UTR	XM_024452699	LYPD6	TAAAGTGCTTATAGTGCAGGTAG#ACCTCGTATGTGCCAGGCACTATGCTAAGCACTTTAC#(((((((((((((((((.((((.#.))))..))))))...))))))))))).	4981	5018	1.0	-26.0	1	0.005948338	0.559	0.0	0.0	-3.937574446201665	21	28	11	3UTR	MIRT050622	1	1			MPP1
hsa-miR-20a-5p	3UTR	NM_014283	SUCO	TAAAGTGCTTATAGTGCAGGTAG#CTGCCTGCATACATATGCACA#....((((.(((.((((((((((#))))))))))..))).)))).	4960	4981	1.0	-23.0	0	0.0003188473	0.618	0.0	0.0	-11.892082739549934	17	21	10	3UTR	MIRT441055	1	1			SRPRA
hsa-miR-20a-5p	3UTR	NM_014798	PLEKHM1	TAAAGTGCTTATAGTGCAGGTAG#CTGGAAACCAGCACTGTCAGCACTTTGA#(((((((((.(((((((.(((..#.))).))))))).))))))))).	4058	4086	1.0	-26.3	1	0.02849045	0.456	0.0	0.0	-5.180080914529843	19	23	9	3UTR	MIRT738875	1	1			NSF
hsa-miR-20a-5p	3UTR	NM_014911	AAK1	TAAAGTGCTTATAGTGCAGGTAG#CTACTCTGCCCTATTGCACTC#...(((((..((((.((((((((#)))).)))).)))).))))).	8004	8025	1.0	-20.3	0	0.03915502	0.588	0.0	0.0	-9.548885880503317	17	21	5	3UTR	MIRT441316	1	1			ITPRID2
hsa-miR-20a-5p	3UTR	NM_015088	TNRC6B	TAAAGTGCTTATAGTGCAGGTAG#CTGTTGGTTCCTTGACCTGCACTATGGGTTAGTTGA#(((...(((((((((((((((..#.)))))))))))))))...))).	7985	8021	1.0	-24.7	0	0.000592482	0.5	0.0	0.0	-12.989592657166373	18	23	15	3UTR	MIRT158573	1	1			TMF1
hsa-miR-20a-5p	3UTR	NM_015346	ZFYVE26	TAAAGTGCTTATAGTGCAGGTAG#TTTGCACTGAACATAAGCACTTTAT#((((((((((((((((((((...#))))))))....)))))))))))).	9402	9427	1.0	-22.8	1	0.1824349	0.588	2.0316925570833333	2.6702586900000003	-3.937574446201665	20	25	12	3UTR	MIRT484922	1	1			GOLGA8B
hsa-miR-20a-5p	3UTR	NM_016227	SUCO	TAAAGTGCTTATAGTGCAGGTAG#CTGCCTGCATACATATGCACA#....((((.(((.((((((((((#))))))))))..))).)))).	5251	5272	1.0	-23.0	0	0.0003188473	0.618	0.4754022399999999	0.42631810875	-11.892082739549934	17	21	10	3UTR	MIRT441055	1	1			PTPN9
hsa-miR-20a-5p	3UTR	NM_016374	ARID4B	TAAAGTGCTTATAGTGCAGGTAG#TATCTGGCACTGTTAATACACAGTACTTTAT#(((((((((.((((((((((((.#)))))).))))))........))))))))).	5593	5624	1.0	-19.3	1	0.001097925	0.721	1.2888700000000002	1.705885387875	-5.180080914529843	21	31	9	3UTR	MIRT441189	1	1			CGGBP1
hsa-miR-20a-5p	3UTR	NM_016376	ANKFY1	TAAAGTGCTTATAGTGCAGGTAG#TTGCCTGTACTATTCCTTTTTTGTGTGGCATA#....(((((.(((((((((((((#))))))))))))).............))))).	7023	7055	1.0	-19.4	0	0.001687241	0.691	4.740046923076923	5.002345255	-10.789068936966107	18	32	13	3UTR	MIRT441232	1	1			PRKCE
hsa-miR-20a-5p	3UTR	NM_016823	CRK	TAAAGTGCTTATAGTGCAGGTAG#TGTACCGAGCACTTTAT#((((((((((...(((((.....#))))).)))))))))).	1714	1731	1.0	-17.4	1	0.01052412	0.559	0.266685	0.06742625224999999	-11.398282843874613	15	17	10	3UTR	MIRT440876	1	1
hsa-miR-20a-5p	3UTR	NM_017580	ZRANB1	TAAAGTGCTTATAGTGCAGGTAG#TACCTGCACTCTGTGGACTTG#..((((.(.((.((((((((((.#)))))))))).)).).)))).	4778	4799	1.0	-22.2	0	0.00433107	0.544	-0.6411460499999999	-0.15254961949999993	-10.903880222085727	17	21	10	3UTR	MIRT126344	1	1
hsa-miR-20a-5p	3UTR	NM_018012	KIF26B	TAAAGTGCTTATAGTGCAGGTAG#CTGCCTGTACTCATTGTTCTTTC#.((((.((....(((((((((((#)))))))))))....)).)))).	10700	10723	1.0	-20.1	0	0.06715669	0.544	0.27188484545454544	0.2761404875000001	-14.164757510130812	17	23	11	3UTR	MIRT732249	1	1
hsa-miR-20a-5p	3UTR	NM_018314	UEVLD	TAAAGTGCTTATAGTGCAGGTAG#GCAGCATGATAAGCACTTTAT#((((((((((((.((((..((..#)).)))).)))))))))))).	2376	2397	1.0	-20.9	1	0.008574105	0.632	0.8570200833333331	0.31799577874999996	-5.226705058867908	18	21	12	3UTR	MIRT050487	1	1
hsa-miR-20a-5p	3UTR	NM_018348	CMTR2	TAAAGTGCTTATAGTGCAGGTAG#ACATGCATTTTAGGCACTTTT#.((((((((((.((((((.((..#)).)))))).)))))))))).	3822	3843	1.0	-20.8	1	0.02752495	0.735	4.811223000000001	4.211133804999999	-7.140128146953473	18	21	10	3UTR	MIRT440609	1	1
hsa-miR-20a-5p	3UTR	NM_018566	YOD1	TAAAGTGCTTATAGTGCAGGTAG#TCTGCAAATTAGCACTTTGC#(((((((((.....((((((...#))))))....))))))))).	2351	2371	1.0	-18.9	1	0.0005822184	0.75	0.1461967111111111	0.4717386500000001	-13.4976292297232	15	20	9	3UTR	MIRT439269	1	1
hsa-miR-20a-5p	3UTR	NM_020177	FEM1C	TAAAGTGCTTATAGTGCAGGTAG#GCATTATAAGCATC#....(((((((((((((......#))))))))))))).	2424	2438	1.0	-18.9	0	0.04295662	0.691	1.9041734846153846	1.8464388224999997	-9.546562468637928	13	14	13	3UTR	MIRT440646	1	1
hsa-miR-20a-5p	3UTR	NM_020886	USP28	TAAAGTGCTTATAGTGCAGGTAG#CTGCCTGCCTCTTGCACA#....((((....((.((((((((#))))))))))...)))).	3340	3358	1.0	-20.4	0	0.001345356	0.456	2.112511625	3.024860349999999	-18.752485940469207	14	18	10	3UTR	MIRT439332	1	1
hsa-miR-20a-5p	3UTR	NM_021229	NTN4	TAAAGTGCTTATAGTGCAGGTAG#CTTGTATAAAGCACTTTAC#((((((((((...(((((((...#))))))).)))))))))).	2844	2863	1.0	-18.4	1	0.02934176	0.632	3.839596600000001	3.3304593624999996	-11.398282843874613	17	19	10	3UTR	MIRT732671	1	1
hsa-miR-20a-5p	3UTR	NM_021572	ENPP5	TAAAGTGCTTATAGTGCAGGTAG#TGCAACTGTGGGCATTTC#..((((((((((((((((.....#)))).)))))))))))).	2242	2260	1.0	-18.9	1	0.000127671	0.574	2.217742135294117	2.1068247399999995	-4.95700071937229	16	18	12	3UTR	MIRT548396	1	1
hsa-miR-20a-5p	3UTR	NM_021914	CFL2	TAAAGTGCTTATAGTGCAGGTAG#CTGCCTTGGCAAGCCTATTTTAGTGATATGGCAGCACGGATATAACACTATGCATTAAAAGCACTTTT#.(((((((((.((((((((((..#.))).))))))).))))))))).	1065	1133	1.0	-20.9	1	0.01338478	0.691	0.0	0.0	-6.618099312767468	19	23	9	3UTR	MIRT440953	1	1
hsa-miR-20a-5p	3UTR	NM_022073	EGLN3	TAAAGTGCTTATAGTGCAGGTAG#CTCCTGCAGTAAGCACA#....((((((((..((((((.((#)))))))))))))))).	2201	2218	1.0	-20.7	0	0.0006536085	0.529	3.6357225	2.33860596125	-11.692532998824579	16	17	16	3UTR	MIRT006289	1	1
hsa-miR-20a-5p	3UTR	NM_023925	CAPRIN2	TAAAGTGCTTATAGTGCAGGTAG#CTTCCTGAGGTGAAAAATCAAGCTGAATGACAATTAGCACTAATCTGGCACTTTAT#(((((((((..((((((......#.))))))....))))))))).	4563	4619	1.0	-19.6	1	0.09628192	0.603	0.0	0.0	-8.004855389940193	15	21	9	3UTR	MIRT441010	1	1
hsa-miR-20a-5p	3UTR	NM_024843	CYBRD1	TAAAGTGCTTATAGTGCAGGTAG#ACCTGCCCTCTAAAGCACTTTC#.(((((((((.(((.((((((..#))))))...)))))))))))).	3661	3683	1.0	-22.0	1	0.03286584	0.574	-0.07789933333333332	0.3471536150000001	-7.353548873018103	18	22	12	3UTR	MIRT299337	1	1
hsa-miR-20a-5p	3UTR	NM_001949	E2F3	TAAAGTGCTTATAGTGCAGGTAG#GCACATAGTAGGCACTC#...(((((((((.((((......#))))...))))))))).	3416	3433	1.0	-17.7	0	0.000659073	0.632	1.0813691888888888	0.6183101558	-7.803670806344982	13	17	9	3UTR	MIRT005855	1	1
hsa-miR-20a-5p	3UTR	NM_001951	E2F5	TAAAGTGCTTATAGTGCAGGTAG#TGCCTTCTGTTTTAGCACTTTAA#(((((((((.((((...(((((.#))))).))))...))))))))).	1801	1824	1.0	-18.2	1	0.009095239	0.676	4.440328888888889	2.6748811062500004	-6.148579555084091	18	23	9	3UTR	MIRT173112	1	1
hsa-miR-20a-5p	3UTR	NM_002076	GNS	TAAAGTGCTTATAGTGCAGGTAG#TCTGTCCAGCTTTAAGCACTTTGT#(((((((((((.((((((((...#)))))...))).))))))))))).	3460	3484	1.0	-20.1	1	0.007876896	0.647	0.0	0.0	-7.284377755798021	19	24	11	3UTR	MIRT135793	1	1
hsa-miR-20a-5p	3UTR	NM_002745	MAPK1	TAAAGTGCTTATAGTGCAGGTAG#CTGCCTGCTAATATGAACAGAAATGCATTTG#..(((((((((((..((((((((#))))))))...)))))........)))))).	2882	2913	1.0	-19.0	1	0.006512871	0.721	0.0	0.0	-6.549290197143331	19	31	8	3UTR	MIRT440278	1	1
hsa-miR-20a-5p	3UTR	NM_002830	PTPN4	TAAAGTGCTTATAGTGCAGGTAG#ACTTTGAAAACTTCAGCACTGTTGCACTTTAT#((((((((..(((((((((((..#.))))..))))))).)))))))).	3378	3410	1.0	-21.0	1	0.02869066	0.721	0.0	0.0	-6.236470572775607	19	24	8	3UTR	MIRT439863	1	1
hsa-miR-20a-5p	3UTR	NM_002868	RAB5B	TAAAGTGCTTATAGTGCAGGTAG#CCTGCAGTTTGCACTTTAA#((((((((....(.((((((...#)))))).)..)))))))).	1755	1774	1.0	-20.7	1	0.001987069	0.529	0.0	0.0	-13.26488827530272	15	19	8	3UTR	MIRT065886	1	1
hsa-miR-20a-5p	3UTR	NM_002943	RORA	TAAAGTGCTTATAGTGCAGGTAG#TACCTGTATTGTCTGCCTG#...((.((..((((((((((((.#))))))))))))..)))).	8258	8277	1.0	-19.8	0	0.07978251	0.588	0.0	0.0	-10.714395081445726	16	19	12	3UTR	MIRT546694	1	1
hsa-miR-20a-5p	3UTR	NM_004091	E2F2	TAAAGTGCTTATAGTGCAGGTAG#ACCTTGCCTGTGGCACTTTT#.(((((((.(((((.((((((..#)))).)))))))))))))).	5024	5044	1.0	-20.3	1	3.828662e-05	0.441	0.1612754285714286	0.08152295500000006	-5.585164055853516	18	20	14	3UTR	MIRT440755	1	1
hsa-miR-20a-5p	3UTR	NM_004404	SEPTIN2	TAAAGTGCTTATAGTGCAGGTAG#CTGCACTTTAGTGTATTTTCTGTCACTGTAGGTATA#....((((((((((((((((...#.)))).)))))))))))).	2107	2143	1.0	-19.5	0	0.0001467039	0.574	0.26127428235294115	-0.07138544174999999	-9.546562468637928	16	19	12	3UTR	MIRT050517	1	1
hsa-miR-20a-5p	3UTR	NM_004418	DUSP2	TAAAGTGCTTATAGTGCAGGTAG#ACCTGTGCTGGCGCTG#...((((((...(((((((((..#))))))))))))))).	1523	1539	1.0	-20.5	0	6.563691e-05	0.529	1.2097008222222219	1.6615212924999996	-13.928624447013624	15	16	15	3UTR	MIRT053023	1	1
hsa-miR-20a-5p	3UTR	NM_004438	EPHA4	TAAAGTGCTTATAGTGCAGGTAG#TTACCTCATCCATGCACTTTAA#((((((((.....(((.((((((#)))))))))....)))))))).	3054	3076	1.0	-17.1	1	0.1475701	0.676	2.010325875	1.84991523875	-13.697178970448556	17	22	9	3UTR	MIRT548324	1	1
hsa-miR-20a-5p	3UTR	NM_004571	PKNOX1	TAAAGTGCTTATAGTGCAGGTAG#CTGCCTGTGTGAGGTAGCAGTGGGCACTTTT#.(((((((((((.((((((((((#))))))))........)).))))))))))).	4675	4706	1.0	-22.7	1	7.569355e-05	0.471	0.0	0.0	-5.08245545002336	21	31	11	3UTR	MIRT513751	1	1
hsa-miR-20a-5p	3UTR	NM_004896	VPS26A	TAAAGTGCTTATAGTGCAGGTAG#CTTTAAACCTGTTTTACTACTATGGCACTTTGA#((((((((.((((((((((((..#.))))))......)))))))))))))).	2370	2403	1.0	-22.1	1	0.06647079	0.647	1.9838072222222225	1.6794799125	-4.993964104447428	20	28	14	3UTR	MIRT127161	1	1
hsa-miR-20a-5p	3UTR	NM_004901	ENTPD4	TAAAGTGCTTATAGTGCAGGTAG#GCCTGTATTGCCATGAACTGAGCATTA#...((((((((((((((((((..#))))))))))........)))))))).	3762	3789	1.0	-19.3	0	0.000432478	0.5	0.8795761292307694	1.7911189214999996	-6.514540193678739	18	27	10	3UTR	MIRT706125	1	1
hsa-miR-20a-5p	3UTR	NM_004956	ETV1	TAAAGTGCTTATAGTGCAGGTAG#CTGCCATGGACTGTGCACTTTAT#((((((((..(((((.(((((((#))))).)).))))))))))))).	1977	2000	1.0	-23.0	1	0.0003886499	0.574	0.1660055	1.1607657737500001	-6.46951965307922	20	23	13	3UTR	MIRT438054	1	1
hsa-miR-20a-5p	3UTR	NM_005158	ABL2	TAAAGTGCTTATAGTGCAGGTAG#TGCCTGGCACACAATGAGCACA#....((((((((.(((((((((.#)))))).)))...)))))))).	7094	7116	1.0	-22.8	0	0.0006884516	0.632	0.9024726699999999	0.5333997137499998	-10.835693081304171	17	22	8	3UTR	MIRT054860	1	1
hsa-miR-20a-5p	3UTR	NM_005611	RBL2	TAAAGTGCTTATAGTGCAGGTAG#ACCTGTATAAGTGGAGGCACTTTAG#((((((((((...((((((((..#))))))))......)))))))))).	4123	4148	1.0	-21.8	1	2.355603e-05	0.588	3.04335058	1.879658515	-11.398282843874613	18	25	10	3UTR	MIRT005859	1	1
hsa-miR-20a-5p	3UTR	NM_005612	REST	TAAAGTGCTTATAGTGCAGGTAG#TTGCCTGCTTTATATAAAGTTAGCACTTTAA#((((((((((((((.((((((((#)))))))).))))).......))))))))).	4020	4051	1.0	-23.3	1	0.003957371	0.735	3.2613861904761903	1.5558021862499998	-4.6730240064523	22	31	9	3UTR	MIRT213203	1	1
hsa-miR-20a-5p	3UTR	NM_005903	SMAD5	TAAAGTGCTTATAGTGCAGGTAG#TACAGATAATGAAGACCAAGCTAGTGGCTGCACTGTAGGTCTGCTG#...((((((((((((((((.((.#.)).)))))))))))))..))).	6771	6817	1.0	-22.9	0	6.169599e-05	0.588	0.8578271	0.6343407825	-6.514540193678739	18	23	13	3UTR	MIRT095200	1	1
hsa-miR-20a-5p	3UTR	NM_005955	MTF1	TAAAGTGCTTATAGTGCAGGTAG#CCTGTGCTGTGAGACTG#...(((.(((((((((((((...#)))))))))))))))).	6171	6188	1.0	-21.1	0	0.0004576869	0.529	3.9768088615384616	3.5694103275	-8.058226728550057	16	17	16	3UTR	MIRT440208	1	1
hsa-miR-20a-5p	3UTR	NM_005962	MXI1	TAAAGTGCTTATAGTGCAGGTAG#CTAAGCAAGCTAACCTTATCCTGCATTGTTAGCACTA#...((((((.(((((((((((((#.))).)))))))))).)))))).	1551	1588	1.0	-23.9	0	0.01571085	0.471	2.3784578571428567	1.9436334624999994	-7.757046662006918	19	23	10	3UTR	MIRT440170	1	1
hsa-miR-20a-5p	3UTR	NM_006076	AGFG2	TAAAGTGCTTATAGTGCAGGTAG#GCCCGGCTCCTGTCAAGCACTTTAG#((((((((((((((.((.(((..#)))..))..)))).)))))))))).	2158	2183	1.0	-20.9	1	0.01861216	0.471	2.114424	1.0976908124999998	-4.6730240064523	19	25	10	3UTR	MIRT169663	1	1
hsa-miR-20a-5p	3UTR	NM_006155	SEPTIN2	TAAAGTGCTTATAGTGCAGGTAG#TCTGTCACTGTAGGTATA#....((((((((((((((((...#)))).)))))))))))).	2323	2341	1.0	-19.5	0	0.0001467039	0.574	-0.1520377	-0.46069895287499996	-9.546562468637928	16	18	12	3UTR	MIRT050517	1	1
hsa-miR-20a-5p	3UTR	NM_006534	NCOA3	TAAAGTGCTTATAGTGCAGGTAG#ATGTGCAGCTGAGTGCACTTTAT#((((((((...(((((((.((..#)).)))).)))...)))))))).	5193	5216	1.0	-18.2	1	0.003466506	0.691	4.87148625	2.0852371637499996	-9.06124504818596	17	23	8	3UTR	MIRT050588	1	1
hsa-miR-20a-5p	3UTR	NM_006538	BCL2L11	TAAAGTGCTTATAGTGCAGGTAG#CCTGTACTCACGTGCCAGTCTCCTGACTAGAGCACTTTAC#((((((((((.((((.((((.((#.)))))))))))))))))))).	2672	2712	1.0	-21.5	1	0.0003741481	0.426	1.1596533999999998	0.8236964487499997	-6.995398001915627	20	22	20	3UTR	MIRT004570	1	1
hsa-miR-20a-5p	3UTR	NM_012199	AGO1	TAAAGTGCTTATAGTGCAGGTAG#TCTGCACTGTCCTGCACTC#...(((((..((((((((((...#))))))))))...))))).	4266	4285	1.0	-20.9	0	0.001441562	0.5	0.7647829	0.7711438112500002	-8.81343632025268	15	19	10	3UTR	MIRT050491	1	1
hsa-miR-20a-5p	3UTR	NM_013277	RACGAP1	TAAAGTGCTTATAGTGCAGGTAG#CTGCCTGTTACTTCCCAGCATTG#...((((((...(((((((((((#)))))))).)))....)))))).	2187	2210	1.0	-19.7	0	0.005919644	0.574	1.471620833333333	3.0631946	-13.928624447013624	17	23	8	3UTR	MIRT566145	1	1
hsa-miR-20a-5p	3UTR	NM_014023	WDR37	TAAAGTGCTTATAGTGCAGGTAG#CTTTGGGTCTCACTGTTGCCTGGCTGGAGCACTTTGG#((((((((((.((((.(((((((#.))))))))))))))))))))).	3043	3080	1.0	-23.5	1	0.0002276214	0.544	1.08301616	1.6510817037500005	-6.995398001915627	21	23	21	3UTR	MIRT055649	1	1
hsa-miR-20a-5p	3UTR	NM_014028	OSTM1	TAAAGTGCTTATAGTGCAGGTAG#TACCTGTATTTGCAGCACTTTGG#(((((((((...((((((((((.#))))))))))...))))))))).	3187	3210	1.0	-24.9	1	0.0003714952	0.5	0.47791864000000006	0.6737133725000001	-11.35165869953655	19	23	10	3UTR	MIRT640014	1	1
hsa-miR-20a-5p	3UTR	NM_001346268	USP28	TAAAGTGCTTATAGTGCAGGTAG#CTGCCTGCCTCTTGCACA#....((((....((.((((((((#))))))))))...)))).	2978	2996	1.0	-20.4	0	0.001345356	0.456	3.3792940000000002	4.1501702475	-18.752485940469207	14	18	10	3UTR	MIRT439332	1	1
hsa-miR-20a-5p	3UTR	NM_001348217	TCF4	TAAAGTGCTTATAGTGCAGGTAG#CTGGAAACACTCCCTGCATTGATGTACATTTTAAGAATGGCACTTTT#.((((((((..(((((((((.((#.)).))))))))).................)))))))).	4826	4873	1.0	-20.0	1	0.003445613	0.676	2.680548777777778	3.0045693737500003	-7.8606057810956464	19	39	9	3UTR	MIRT439478	1	1
hsa-miR-20a-5p	3UTR	NM_001357857	ATXN1	TAAAGTGCTTATAGTGCAGGTAG#CTACCTGACGGGAGGCACTTTT#.(((((((((...((.(((((((#)))))))))...))))))))).	4759	4781	1.0	-23.2	1	0.005312103	0.559	0.0	0.0	-11.48708231533368	18	22	9	3UTR	MIRT441138	1	1
hsa-miR-20a-5p	3UTR	NM_001363453	REST	TAAAGTGCTTATAGTGCAGGTAG#TTGCCTGCTTTATATAAAGTTAGCACTTTAA#((((((((((((((.((((((((#)))))))).))))).......))))))))).	4552	4583	1.0	-23.3	1	0.003957371	0.735	0.0	0.0	-4.6730240064523	22	31	9	3UTR	MIRT213203	1	1
hsa-miR-20a-5p	3UTR	NM_001366022	TET3	TAAAGTGCTTATAGTGCAGGTAG#CTGCCTCTCCTAGCATGATAGGCATTC#...(((((((((.((((((((((#))))))......)))).))))))))).	9390	9417	1.0	-19.8	0	0.02585883	0.515	0.0	0.0	-7.803670806344982	19	27	9	3UTR	MIRT160004	1	1
hsa-miR-20a-5p	3UTR	NM_001366508	RGMB	TAAAGTGCTTATAGTGCAGGTAG#CTGCTTGCACATGTTGGTTCTTG#..(((.(((.(((((((((((((#)))))))))).))).))).))).	4107	4130	1.0	-20.3	0	0.0003952489	0.647	0.0	0.0	-8.100465948893515	19	23	10	3UTR	MIRT122363	1	1
hsa-miR-20a-5p	3UTR	NM_001367835	FMNL3	TAAAGTGCTTATAGTGCAGGTAG#CTGCCTGCAGTAACCCCTAGCACTA#...((((((..((.(((((((((#))))))))).))......)))))).	12023	12048	1.0	-23.4	0	0.0200057	0.441	0.0	0.0	-11.438661054937675	17	25	9	3UTR	MIRT440633	1	1
hsa-miR-20a-5p	3UTR	NM_001371575	AAK1	TAAAGTGCTTATAGTGCAGGTAG#CTACTCTGCCCTATTGCACTC#...(((((..((((.((((((((#)))).)))).)))).))))).	7886	7907	1.0	-20.3	0	0.03915502	0.588	0.0	0.0	-9.548885880503317	17	21	5	3UTR	MIRT441316	1	1
hsa-miR-20a-5p	3UTR	NM_001371911	MAP3K2	TAAAGTGCTTATAGTGCAGGTAG#TCTGTCTGTAGGCACA#....((((((((((.(((((...#))))))))))))))).	9776	9792	1.0	-19.6	0	0.002039755	0.662	0.0	0.0	-10.282012028888563	15	16	15	3UTR	MIRT440284	1	1
hsa-miR-20a-5p	3UTR	NM_001385550	CAPRIN2	TAAAGTGCTTATAGTGCAGGTAG#CTTCCTGAGGTGAAAAATCAAGCTGAATGACAATTAGCACTAATCTGGCACTTTAT#(((((((((..((((((......#.))))))....))))))))).	3326	3382	1.0	-19.6	1	0.09628192	0.603	0.0	0.0	-8.004855389940193	15	21	9	3UTR	MIRT441010	1	1
hsa-miR-20a-5p	3UTR	NM_001759	CCND2	TAAAGTGCTTATAGTGCAGGTAG#TGCCTGCAATATGGGAACA#....((.((((((.((((((((.#)))))))).)))))).)).	1462	1481	1.0	-19.3	0	0.0007128671	0.676	0.0	0.0	-11.947088921029655	16	19	8	3UTR	MIRT005854	1	1
hsa-miR-20a-5p	3UTR	NM_000332	ATXN1	TAAAGTGCTTATAGTGCAGGTAG#TCTGTACTATGTCCACTTTGC#(((((((..(((((((((((...#)))))))))))..))))))).	6924	6945	1.0	-19.9	1	0.07968278	0.559	0.8206809636363637	0.21270384	-7.307599033628058	18	21	11	3UTR	MIRT441138	1	1
hsa-miR-20a-5p	3UTR	NM_000484	APP	TAAAGTGCTTATAGTGCAGGTAG#TGCCTGTTTTATGTGCACA#....((((.(((((.(((((((.#))))))).))))).)))).	3066	3085	1.0	-20.2	0	0.0007415796	0.603	0.0	0.0	-11.338401687134326	16	19	7	3UTR	MIRT003382	1	1
hsa-miR-20a-5p	3UTR	NM_001001330	REEP3	TAAAGTGCTTATAGTGCAGGTAG#CTGCCAGCACATGGAGCACG#....((((((...((((.(((((#))))).))))...)))))).	3493	3513	1.0	-22.2	0	0.000454017	0.515	0.0	0.0	-17.00727086631088	15	20	6	3UTR	MIRT056811	1	1
hsa-miR-20a-5p	3UTR	NM_001001420	SMAD5	TAAAGTGCTTATAGTGCAGGTAG#TACAGATAATGAAGACCAAGCTAGTGGCTGCACTGTAGGTCTGCTG#...((((((((((((((((.((.#.)).)))))))))))))..))).	6696	6742	1.0	-22.9	0	6.169599e-05	0.588	0.8578271	0.6343407825	-6.514540193678739	18	23	13	3UTR	MIRT095200	1	1
hsa-miR-20a-5p	3UTR	NM_001003800	BICD2	TAAAGTGCTTATAGTGCAGGTAG#CCTGCATGCGCTTTGC#((((((((.....(((((((...#))))))))))))))).	4118	4134	1.0	-18.6	1	1.906548e-05	0.382	0.0	0.0	-13.697178970448556	15	16	15	3UTR	MIRT568274	1	1
hsa-miR-20a-5p	3UTR	NM_001008491	SEPTIN2	TAAAGTGCTTATAGTGCAGGTAG#TCTGTCACTGTAGGTATA#....((((((((((((((((...#)))).)))))))))))).	2424	2442	1.0	-19.5	0	0.0001467039	0.574	0.0	0.0	-9.546562468637928	16	18	12	3UTR	MIRT050517	1	1
hsa-miR-20a-5p	3UTR	NM_001008541	MXI1	TAAAGTGCTTATAGTGCAGGTAG#CTAAGCAAGCTAACCTTATCCTGCATTGTTAGCACTA#...((((((.(((((((((((((#.))).)))))))))).)))))).	1318	1355	1.0	-23.9	0	0.01571085	0.471	2.3784578571428567	1.9436334624999994	-7.757046662006918	19	23	10	3UTR	MIRT440170	1	1
hsa-miR-20a-5p	3UTR	NM_001012398	AKTIP	TAAAGTGCTTATAGTGCAGGTAG#GCCTGCACTGTCTTACTG#...((((...(((((((((((..#)))))))))))..)))).	1512	1530	1.0	-20.2	0	0.01874425	0.603	0.0	0.0	-11.127071249433312	15	18	11	3UTR	MIRT441239	1	1
hsa-miR-20a-5p	3UTR	NM_001012754	NHLRC3	TAAAGTGCTTATAGTGCAGGTAG#GCCTTTAAATGTAGGAATAAAATGGCTGGCATCTAAGCACTTTAG#(((((((((((..((((.(((..#.))).)))).))))))))))).	2049	2094	1.0	-20.6	1	0.01217724	0.691	0.0	0.0	-8.573508368464264	18	22	11	3UTR	MIRT068492	1	1
hsa-miR-20a-5p	3UTR	NM_001012761	RGMB	TAAAGTGCTTATAGTGCAGGTAG#CTGCTTGCACATGTTGGTTCTTG#..(((.(((.(((((((((((((#)))))))))).))).))).))).	4083	4106	1.0	-20.3	0	0.0003952489	0.647	0.0	0.0	-8.100465948893515	19	23	10	3UTR	MIRT122363	1	1
hsa-miR-20a-5p	3UTR	NM_001017370	NHLRC3	TAAAGTGCTTATAGTGCAGGTAG#GCCTTTAAATGTAGGAATAAAATGGCTGGCATCTAAGCACTTTAG#(((((((((((..((((.(((..#.))).)))).))))))))))).	1848	1893	1.0	-20.6	1	0.01217724	0.691	0.0	0.0	-8.573508368464264	18	22	11	3UTR	MIRT068492	1	1
hsa-miR-20a-5p	3UTR	NM_001017923	C14orf28	TAAAGTGCTTATAGTGCAGGTAG#CTACCTCACTATAATCCAAAGTGCACTA#...(((((((((((((.((((((#))))))))))))))........))))).	1664	1692	1.0	-21.6	0	0.01186437	0.662	0.0	0.0	-6.514540193678739	19	28	14	3UTR	MIRT441082	1	1
hsa-miR-20a-5p	3UTR	NM_001024680	FBXO48	TAAAGTGCTTATAGTGCAGGTAG#GCCAGGATTATAGGCGCC#....(((((((((((.(.(((..#))).).))))))))))).	3197	3215	1.0	-19.1	0	9.15573e-05	0.456	0.0	0.0	-9.779611548941542	15	18	11	3UTR	MIRT440653	1	1
hsa-miR-20a-5p	3UTR	NM_001024843	TNRC6B	TAAAGTGCTTATAGTGCAGGTAG#CTGTTGGTTCCTTGACCTGCACTATGGGTTAGTTGA#(((...(((((((((((((((..#.)))))))))))))))...))).	5977	6013	1.0	-24.7	0	0.000592482	0.5	0.0	0.0	-12.989592657166373	18	23	15	3UTR	MIRT158573	1	1
hsa-miR-20a-5p	3UTR	NM_001035260	VPS26A	TAAAGTGCTTATAGTGCAGGTAG#CTTTAAACCTGTTTTACTACTATGGCACTTTGA#((((((((.((((((((((((..#.))))))......)))))))))))))).	2227	2260	1.0	-22.1	1	0.06647079	0.647	1.6485407777777779	1.8201060500000001	-4.993964104447428	20	28	14	3UTR	MIRT127161	1	1
hsa-miR-20a-5p	3UTR	NM_001040697	UEVLD	TAAAGTGCTTATAGTGCAGGTAG#GCAGCATGATAAGCACTTTAT#((((((((((((.((((..((..#)).)))).)))))))))))).	2500	2521	1.0	-20.9	1	0.008574105	0.632	0.11404135833333333	0.2371421549999999	-5.226705058867908	18	21	12	3UTR	MIRT050487	1	1
hsa-miR-20a-5p	3UTR	NM_001083589	E2F5	TAAAGTGCTTATAGTGCAGGTAG#TGCCTTCTGTTTTAGCACTTTAA#(((((((((.((((...(((((.#))))).))))...))))))))).	1432	1455	1.0	-18.2	1	0.009095239	0.676	4.440328888888889	2.6748811062500004	-6.148579555084091	18	23	9	3UTR	MIRT173112	1	1
hsa-miR-20a-5p	3UTR	NM_001126103	RACGAP1	TAAAGTGCTTATAGTGCAGGTAG#CTGCCTGTTACTTCCCAGCATTG#...((((((...(((((((((((#)))))))).)))....)))))).	2198	2221	1.0	-19.7	0	0.005919644	0.574	1.5721161666666668	2.7927935962499997	-13.928624447013624	17	23	8	3UTR	MIRT566145	1	1
hsa-miR-20a-5p	3UTR	NM_001127383	CYBRD1	TAAAGTGCTTATAGTGCAGGTAG#ACCTGCCCTCTAAAGCACTTTC#.(((((((((.(((.((((((..#))))))...)))))))))))).	3452	3474	1.0	-22.0	1	0.03286584	0.574	-0.07789933333333332	0.3471536150000001	-7.353548873018103	18	22	12	3UTR	MIRT299337	1	1
hsa-miR-20a-5p	3UTR	NM_001128164	ATXN1	TAAAGTGCTTATAGTGCAGGTAG#CTACCTGACGGGAGGCACTTTT#.(((((((((...((.(((((((#)))))))))...))))))))).	4710	4732	1.0	-23.2	1	0.005312103	0.559	2.4124311111111107	2.0731645625	-11.48708231533368	18	22	9	3UTR	MIRT441138	1	1
hsa-miR-20a-5p	3UTR	NM_001128930	ENTPD4	TAAAGTGCTTATAGTGCAGGTAG#GCCTGTATTGCCATGAACTGAGCATTA#...((((((((((((((((((..#))))))))))........)))))))).	3738	3765	1.0	-19.3	0	0.000432478	0.5	0.2931540661538461	1.6293599920000001	-6.514540193678739	18	27	10	3UTR	MIRT706125	1	1
hsa-miR-20a-5p	3UTR	NM_001130968	ZNF385A	TAAAGTGCTTATAGTGCAGGTAG#CTACCCCAAACTGAAGCGCTTC#..((((((((.((((...(((((#)))))....)))))))))))).	1388	1410	1.0	-18.7	1	0.07183907	0.353	0.0	0.0	-8.014824275086253	17	22	12	3UTR	MIRT532922	1	1
hsa-miR-20a-5p	3UTR	NM_001135733	TP53INP1	TAAAGTGCTTATAGTGCAGGTAG#CTGCACTGTAAGG#.......((((((((((((....#)))))))))))).	3978	3991	1.0	-19.3	0	0.0007878441	0.706	1.6606379166666667	1.32064462375	-17.110244939514768	12	13	12	3UTR	MIRT053505	1	1
hsa-miR-20a-5p	3UTR	NM_001136129	APP	TAAAGTGCTTATAGTGCAGGTAG#TGCCTGTTTTATGTGCACA#....((((.(((((.(((((((.#))))))).))))).)))).	2673	2692	1.0	-20.2	0	0.0007415796	0.603	0.0	0.0	-11.338401687134326	16	19	7	3UTR	MIRT003382	1	1
hsa-miR-20a-5p	3UTR	NM_001162501	TNRC6B	TAAAGTGCTTATAGTGCAGGTAG#CTGTTGGTTCCTTGACCTGCACTATGGGTTAGTTGA#(((...(((((((((((((((..#.)))))))))))))))...))).	8315	8351	1.0	-24.7	0	0.000592482	0.5	0.0	0.0	-12.989592657166373	18	23	15	3UTR	MIRT158573	1	1
hsa-miR-20a-5p	3UTR	NM_001163152	ETV1	TAAAGTGCTTATAGTGCAGGTAG#CTGCCATGGACTGTGCACTTTAT#((((((((..(((((.(((((((#))))).)).))))))))))))).	1516	1539	1.0	-23.0	1	0.0003886499	0.574	0.0	0.0	-6.46951965307922	20	23	13	3UTR	MIRT438054	1	1
hsa-miR-20a-5p	3UTR	NM_001164440	ANKRD33B	TAAAGTGCTTATAGTGCAGGTAG#GCCCGAGGACCCACTGTGAGCACTC#...(((((((((((((..(((..#.)))))))))))))))).	8357	8382	1.0	-22.4	0	0.003411079	0.324	0.0	0.0	-6.514540193678739	16	18	16	3UTR	MIRT238172	1	1
hsa-miR-20a-5p	3UTR	NM_001171628	VEGFA	TAAAGTGCTTATAGTGCAGGTAG#CTGAAATGAAGGAAGAGGAGACTCTGCGCAGAGCACTTTGG#((((((((((...((((((((..#.)).)))))).)))))))))).	1624	1665	1.0	-23.0	1	0.00375543	0.397	4.179017	2.8266930281250002	-11.398282843874613	18	22	10	3UTR	MIRT004450	1	1
hsa-miR-20a-5p	3UTR	NM_001173490	PRRG1	TAAAGTGCTTATAGTGCAGGTAG#TGCCTGCATGTGCAGTAGTTGTGTCTGGAATCCTAGAATTGGCACTTTC#.((((((((((((.((((((((.#))))))))))))............................)))))))).	4091	4140	1.0	-20.1	1	4.737224e-05	0.588	0.5778687685000001	0.9937583114999999	-4.650164754877524	20	49	12	3UTR	MIRT244945	1	1
hsa-miR-20a-5p	3UTR	NM_001174156	SAMD8	TAAAGTGCTTATAGTGCAGGTAG#TGCCTGTAATCGCAGCACTTTGG#(((((((((.....((((((((.#)))))))).....))))))))).	3716	3739	1.0	-22.6	1	0.000733762	0.471	-0.04310322222222224	-0.11654817875	-13.4976292297232	17	23	9	3UTR	MIRT178062	1	1
hsa-miR-20a-5p	3UTR	NM_001195685	LYPD6	TAAAGTGCTTATAGTGCAGGTAG#ACCTCGTATGTGCCAGGCACTATGCTAAGCACTTTAC#(((((((((((((((((.((((.#.))))..))))))...))))))))))).	2617	2654	1.0	-26.0	1	0.005948338	0.559	1.4156185399999999	0.37099491250000005	-3.937574446201665	21	28	11	3UTR	MIRT050622	1	1
hsa-miR-20a-5p	3UTR	NM_001204112	BCL2L11	TAAAGTGCTTATAGTGCAGGTAG#CCTGTACTCACGTGCCAGTCTCCTGACTAGAGCACTTTAC#((((((((((.((((.((((.((#.)))))))))))))))))))).	2693	2733	1.0	-21.5	1	0.0003741481	0.426	1.1596533999999998	0.8236964487499997	-6.995398001915627	20	22	20	3UTR	MIRT004570	1	1
hsa-miR-20a-5p	3UTR	NM_001204401	XIAP	TAAAGTGCTTATAGTGCAGGTAG#ACCTTTGCACTGTCTGCCACTTA#..((((((..(((((((((((..#))))..)))))))..)).)))).	3853	3876	1.0	-19.1	1	0.00759827	0.647	0.42279455384615383	0.42705263674999977	-7.255896845946231	17	23	7	3UTR	MIRT108719	1	1
hsa-miR-20a-5p	3UTR	NM_001206794	ARID4B	TAAAGTGCTTATAGTGCAGGTAG#TATCTGGCACTGTTAATACACAGTACTTTAT#(((((((((.((((((((((((.#)))))).))))))........))))))))).	5510	5541	1.0	-19.3	1	0.001097925	0.721	5.493512538461538	5.3178666625	-5.180080914529843	21	31	9	3UTR	MIRT441189	1	1
hsa-miR-20a-5p	3UTR	NM_001206856	CAPRIN2	TAAAGTGCTTATAGTGCAGGTAG#CTTCCTGAGGTGAAAAATCAAGCTGAATGACAATTAGCACTAATCTGGCACTTTAT#(((((((((..((((((......#.))))))....))))))))).	4589	4645	1.0	-19.6	1	0.09628192	0.603	0.0	0.0	-8.004855389940193	15	21	9	3UTR	MIRT441010	1	1
hsa-miR-20a-5p	3UTR	NM_001243232	TCF4	TAAAGTGCTTATAGTGCAGGTAG#CTGGAAACACTCCCTGCATTGATGTACATTTTAAGAATGGCACTTTT#.((((((((..(((((((((.((#.)).))))))))).................)))))))).	4657	4704	1.0	-20.0	1	0.003445613	0.676	3.4248945444444443	3.412904410000001	-7.8606057810956464	19	39	9	3UTR	MIRT439478	1	1
hsa-miR-20a-5p	3UTR	NM_001243645	CFL2	TAAAGTGCTTATAGTGCAGGTAG#ACTATGCATTAAAAGCACTTTT#.(((((((((.((((((((((..#))).))))))).))))))))).	1148	1170	1.0	-20.8	1	0.01338478	0.691	0.3529546545454545	0.57630190375	-6.618099312767468	19	22	9	3UTR	MIRT440953	1	1
hsa-miR-20a-5p	3UTR	NM_001252037	RAB5B	TAAAGTGCTTATAGTGCAGGTAG#CCTGCAGTTTGCACTTTAA#((((((((....(.((((((...#)))))).)..)))))))).	1632	1651	1.0	-20.7	1	0.001987069	0.529	0.0	0.0	-13.26488827530272	15	19	8	3UTR	MIRT065886	1	1
hsa-miR-20b-5p	3UTR	NM_001308339	DENND5B	CAAAGTGCTCATAGTGCAGGTAG#GCCTGTAATCCTGACACTTTGG#(((((((.(((...(((((((..#)))))))....)))))))))).	6624	6646	0.9538461538461539	-20.8	1	0.0002504347	0.441	3.976020571428571	1.9637811625000001	-11.7439832151653	17	22	10	3UTR	MIRT727882	1	1
hsa-miR-20b-5p	3UTR	NM_001042473	ACBD5	CAAAGTGCTCATAGTGCAGGTAG#CTGCTTCATAGGGTGCTTTGA#((((((((((...(((.((((((#))))))))).)))))))))).	2418	2439	0.9538461538461539	-18.7	1	0.002556594	0.691	4.4274506	3.3928710362500007	-11.398282843874613	19	21	10	3UTR	MIRT728403	1	1
hsa-miR-20b-5p	3UTR	NM_001367835	FMNL3	CAAAGTGCTCATAGTGCAGGTAG#CTACTTGTGCCACTATGGGCACTA#...((((((((((((((((((((#)))))))...))))))))))))).	3564	3588	0.9615384615384616	-27.9	0	5.198515e-07	0.471	0.0	0.0	-6.514540193678739	20	24	13	3UTR	MIRT727653	1	1
hsa-miR-20b-5p	3UTR	NM_001017370	NHLRC3	CAAAGTGCTCATAGTGCAGGTAG#TACCTGTGATTATAGTACTTC#..(((((((.((((((((((((.#))))))).)))))))))))).	3049	3070	0.9615384615384616	-19.8	1	0.003089555	0.721	0.0	0.0	-6.199507187700468	19	21	12	3UTR	MIRT068502	1	1
hsa-miR-20b-5p	3UTR	NM_004350	RUNX3	CAAAGTGCTCATAGTGCAGGTAG#GCCTGTCAGTAGTGGGTACC#....(((((((((.(((((((..#))))).)).)).))))))).	4003	4023	0.9807692307692307	-19.5	0	0.002048705	0.588	0.36152493999999996	0.05175288749999998	-10.403402386158335	16	20	7	3UTR	MIRT561649	1	1
hsa-miR-20b-5p	3UTR	NM_001261839	TTPAL	CAAAGTGCTCATAGTGCAGGTAG#GCCTGAGATATGAGCATG#....(((((((((...(((((..#)))))...))))))))).	1184	1202	1.0	-21.1	0	0.004098478	0.515	0.0	0.0	-11.371901026712584	14	18	9	3UTR	MIRT153478	1	1
hsa-miR-20b-5p	3UTR	NM_001271187	RAP2C	CAAAGTGCTCATAGTGCAGGTAG#ATTTGCACAGATGCTGCTTTGG#((((((((((...((((((((..#)))))))).)).)).)))))).	760	782	1.0	-17.6	1	0.008089844	0.574	0.0	0.0	-11.398282843874613	18	22	8	3UTR	MIRT546825	1	1
hsa-miR-20b-5p	3UTR	NM_001284243	CCSER2	CAAAGTGCTCATAGTGCAGGTAG#CCTGGTCTCTAGGGCACTGGGGATGTACTTTGA#((((((((((.((((((......#.))))))..)).)))))))).	5233	5266	1.0	-19.7	1	0.0002264752	0.529	0.0	0.0	-6.7623489216120145	16	21	8	3UTR	MIRT727363	1	1
hsa-miR-20b-5p	3UTR	NM_001286210	STX6	CAAAGTGCTCATAGTGCAGGTAG#CCTGGACTGTGTGGCAA#.....((((((((((.((((...#)))).)))))).)))).	3580	3597	1.0	-19.8	0	6.71377e-05	0.529	0.0	0.0	-13.898648723754015	14	17	6	3UTR	MIRT726414	1	1
hsa-miR-20b-5p	3UTR	NM_001286258	PKNOX1	CAAAGTGCTCATAGTGCAGGTAG#CTGCCTGTGTGAGGTAGCAGTGGGCACTTTT#.(((((((((((.((((((((((#))))))))........)).))))))))))).	4503	4534	1.0	-24.9	1	7.569355e-05	0.471	0.0	0.0	-5.08245545002336	21	31	11	3UTR	MIRT513748	1	1
hsa-miR-20b-5p	3UTR	NM_001290048	ATL3	CAAAGTGCTCATAGTGCAGGTAG#TTACTTGCATTTATCAGTGATGCCAACCAAGCTTTGA#(((((((((((((((((((((((#))))))))))).....)))).)).......)))))).	3901	3938	1.0	-18.9	1	2.371928e-05	0.632	2.2705957194444437	2.2220491087500003	-3.937574446201665	23	37	11	3UTR	MIRT481350	1	1
hsa-miR-20b-5p	3UTR	NM_001290072	ENPP5	CAAAGTGCTCATAGTGCAGGTAG#CCAACAGCAGAATGCAACTGTGGGCATTTC#..((((((((((((((((.....#.)))).)))))))))))).	2292	2322	1.0	-21.0	1	0.000127671	0.574	0.0	0.0	-4.95700071937229	16	19	12	3UTR	MIRT548394	1	1
hsa-miR-20b-5p	3UTR	NM_001291694	NR2C2	CAAAGTGCTCATAGTGCAGGTAG#ACCAAAAAGTGCAAGGTGGGCATTTTGA#((((((((((((..(((((((..#)))......))))..)))))))))))).	3081	3109	1.0	-21.4	1	0.000269415	0.544	0.0	0.0	-6.083544976388314	19	28	12	3UTR	MIRT522198	1	1
hsa-miR-20b-5p	3UTR	NM_001301029	USP28	CAAAGTGCTCATAGTGCAGGTAG#CTGCCTGCCTCTTGCACA#....((((....((.((((((((#))))))))))...)))).	3033	3051	1.0	-20.4	0	0.001345356	0.456	0.0	0.0	-18.752485940469207	14	18	10	3UTR	MIRT726168	1	1
hsa-miR-20b-5p	3UTR	NM_001301068	ARL1	CAAAGTGCTCATAGTGCAGGTAG#GCCTGGCATATGGCATTTC#..((((((.((((...(((((..#)))))...)))))))))).	2251	2270	1.0	-18.0	1	0.0002824102	0.574	2.788145	0.9720395825	-7.838728935692706	15	19	10	3UTR	MIRT728312	1	1
hsa-miR-20b-5p	3UTR	NM_001301228	HMGB3	CAAAGTGCTCATAGTGCAGGTAG#CTCCTCACTCTGTGCACTTTGC#((((((((.((.((((.(((.((#))))))))).)).)))))))).	1127	1149	1.0	-21.4	1	9.326652e-05	0.544	0.8036500000000001	0.45023654000000024	-8.340767414043784	19	22	9	3UTR	MIRT493616	1	1
hsa-miR-20b-5p	3UTR	NM_001308325	AKTIP	CAAAGTGCTCATAGTGCAGGTAG#GCCTGCACTGTCTTACTG#...((((...(((((((((((..#)))))))))))..)))).	1486	1504	1.0	-20.2	0	0.01874425	0.603	0.0	0.0	-11.127071249433312	15	18	11	3UTR	MIRT728368	1	1
hsa-miR-20b-5p	3UTR	NM_001317123	AGO1	CAAAGTGCTCATAGTGCAGGTAG#GCACTATGGCACTTA#..((((((.((((((((......#)))))))))))))).	3398	3413	1.0	-22.6	1	0.002684858	0.529	0.0	0.0	-6.013390377618052	14	15	14	3UTR	MIRT137255	1	1
hsa-miR-20b-5p	3UTR	NM_001319999	RACGAP1	CAAAGTGCTCATAGTGCAGGTAG#CTGCCTGTTACTTCCCAGCATTG#...((((((...(((((((((((#)))))))).)))....)))))).	2008	2031	1.0	-19.7	0	0.005919644	0.574	0.0	0.0	-13.928624447013624	17	23	8	3UTR	MIRT566152	1	1
hsa-miR-20b-5p	3UTR	NM_001320672	RUNX3	CAAAGTGCTCATAGTGCAGGTAG#GCCTGTCAGTAGTGGGTACC#....(((((((((.(((((((..#))))).)).)).))))))).	3909	3929	1.0	-19.5	0	0.002048705	0.588	1.5612881699999999	2.03381727625	-10.403402386158335	16	20	7	3UTR	MIRT561649	1	1
hsa-miR-20b-5p	3UTR	NM_001320675	BNIP2	CAAAGTGCTCATAGTGCAGGTAG#CTATAGAAAACAGGGGCTGCTTTTTAAACTCTCACTATGGGCACTTTA#.(((((((((((((((..(((..#.)))..))))))))))))))).	2121	2169	1.0	-25.2	1	0.004164063	0.647	0.0	0.0	-3.793324837357118	18	22	15	3UTR	MIRT507965	1	1
hsa-miR-20b-5p	3UTR	NM_030624	KLHL15	CAAAGTGCTCATAGTGCAGGTAG#TGCCATTTGCGCATGAGTAGTC#...(.(((((((.(((((((((.#))))...)))))))))))).).	3530	3552	1.0	-19.1	0	0.000163892	0.632	1.1239082000000002	2.7897618499999997	-11.922707981157453	17	22	12	3UTR	MIRT727337	1	1
hsa-miR-20b-5p	3UTR	NM_030637	DDHD1	CAAAGTGCTCATAGTGCAGGTAG#TGCCTGTAATCCCAGCACTTTGG#(((((((((.....((((((((.#)))))))).....))))))))).	5903	5926	1.0	-24.7	1	0.0001077043	0.441	0.0	0.0	-13.4976292297232	17	23	9	3UTR	MIRT727895	1	1
hsa-miR-20b-5p	3UTR	NM_030816	ANKRD13C	CAAAGTGCTCATAGTGCAGGTAG#GCAGCTATGAGTGCTGTGA#((.((((((((((((((......#))).))))))))))).)).	2207	2226	1.0	-20.7	0	9.140729e-05	0.647	0.0	0.0	-5.495113920508112	16	19	11	3UTR	MIRT728341	1	1
hsa-miR-20b-5p	3UTR	NM_030912	TRIM8	CAAAGTGCTCATAGTGCAGGTAG#TTGCCTGGATTTTGACACAGCAACTTCCTGTAGTGAGCACTTTGT#((((((((((((..((((((.((#.)).)))))))))))))))))).	2609	2654	1.0	-26.8	1	0.03747025	0.544	0.0	0.0	-6.083544976388314	20	23	18	3UTR	MIRT125734	1	1
hsa-miR-20b-5p	3UTR	NM_031427	DNAL1	CAAAGTGCTCATAGTGCAGGTAG#CCTGATTGGGCACTGTGGCTCATGCCTGTAATCCCAGCACTTTGG#(((((((((.....((((((((.#.)))))))).....))))))))).	4751	4796	1.0	-24.7	1	2.259146e-05	0.412	0.0	0.0	-13.4976292297232	17	24	9	3UTR	MIRT704165	1	1
hsa-miR-20b-5p	3UTR	NM_032116	KATNAL1	CAAAGTGCTCATAGTGCAGGTAG#TGCCTGGCTGTGTTTTCACTTTT#.((((((..((((((.((((((.#))))))))))))....)))))).	2619	2642	1.0	-19.7	1	0.005880535	0.544	0.0	0.0	-7.396398505087125	18	23	12	3UTR	MIRT547795	1	1
hsa-miR-20b-5p	3UTR	NM_032833	PPP1R15B	CAAAGTGCTCATAGTGCAGGTAG#CTATCTGAAAACTTTGGGCTCTTTC#.((((.(((((.(((.(((((((#)))))))...))).))))).)))).	2935	2960	1.0	-19.4	0	0.0003405329	0.676	1.1605861285714287	2.1656915899999998	-9.274135988450135	19	25	7	3UTR	MIRT061795	1	1
hsa-miR-20b-5p	3UTR	NM_033224	PURB	CAAAGTGCTCATAGTGCAGGTAG#TACTTGTACTGTATTTTGTACTA#...(((((..((((((((((((.#)))))))))))).....))))).	3239	3262	1.0	-19.0	0	0.002872278	0.662	0.0	0.0	-8.81343632025268	17	23	12	3UTR	MIRT700444	1	1
hsa-miR-20b-5p	3UTR	NM_053056	CCND1	CAAAGTGCTCATAGTGCAGGTAG#GCCTGTGATGCTGGGCACTTC#..(((((((((((..((((((..#))))))..)).))))))))).	3435	3456	1.0	-22.3	1	1.308855e-05	0.426	0.0	0.0	-6.549290197143331	17	21	9	3UTR	MIRT268274	1	1
hsa-miR-20b-5p	3UTR	NM_054027	ANKH	CAAAGTGCTCATAGTGCAGGTAG#CTGCCTGCATTCTGTAGACATC#....(((((((.(((((((((((#))))))))))).)).)).))).	6092	6114	1.0	-20.7	0	0.007743908	0.456	0.0	0.0	-12.893365778234283	18	22	11	3UTR	MIRT095726	1	1
hsa-miR-20b-5p	3UTR	NM_130439	MXI1	CAAAGTGCTCATAGTGCAGGTAG#CTAAGCAAGCTAACCTTATCCTGCATTGTTAGCACTA#...((((((.(((((((((((((#.))).)))))))))).)))))).	1741	1778	1.0	-23.7	0	0.01571085	0.471	2.3784578571428567	1.9436334624999994	-7.757046662006918	19	23	10	3UTR	MIRT727128	1	1
hsa-miR-20b-5p	3UTR	NM_134262	RORA	CAAAGTGCTCATAGTGCAGGTAG#TACCTGTATTGTCTGCCTG#...((.((..((((((((((((.#))))))))))))..)))).	7971	7990	1.0	-19.5	0	0.07978251	0.588	0.0	0.0	-10.714395081445726	16	19	12	3UTR	MIRT546695	1	1
hsa-miR-20b-5p	3UTR	NM_138626	BCL2L11	CAAAGTGCTCATAGTGCAGGTAG#CTCCTGACTAGAGCACTTTA#.(((((((((.((((.((((.((#))))))))))))))))))).	2767	2787	1.0	-23.0	1	0.0002261674	0.426	0.0	0.0	-6.851148393071081	19	20	19	3UTR	MIRT494536	1	1
hsa-miR-20b-5p	3UTR	NM_138713	NFAT5	CAAAGTGCTCATAGTGCAGGTAG#CTCCTGCACTGAAGTCATTGTGACTTGAGTAGTTA#..((.(((((((((((((((.((#)))))))))))..............)))))).)).	12729	12764	1.0	-20.8	0	6.673428e-06	0.618	0.0	0.0	-9.076037894184761	19	35	11	3UTR	MIRT144311	1	1
hsa-miR-20b-5p	3UTR	NM_144660	SAMD8	CAAAGTGCTCATAGTGCAGGTAG#TGCCTGTAATCGCAGCACTTTGG#(((((((((.....((((((((.#)))))))).....))))))))).	3943	3966	1.0	-24.7	1	0.000733762	0.471	0.0	0.0	-13.4976292297232	17	23	9	3UTR	MIRT178068	1	1
hsa-miR-20b-5p	3UTR	NM_144973	DENND5B	CAAAGTGCTCATAGTGCAGGTAG#GCCTGTAATCCTGACACTTTGG#(((((((.(((...(((((((..#)))))))....)))))))))).	6672	6694	1.0	-20.8	1	0.0002504347	0.441	0.0	0.0	-11.7439832151653	17	22	10	3UTR	MIRT727882	1	1
hsa-miR-20b-5p	3UTR	NM_152457	ZNF597	CAAAGTGCTCATAGTGCAGGTAG#TATCTGCTGGTGAGCTTCAGGCTTTT#.(((((((((((...(((((((.#)))))))..)))))).....))))).	4200	4226	1.0	-18.9	1	0.0002621179	0.603	0.0	0.0	-6.674744927794402	18	26	7	3UTR	MIRT726029	1	1
hsa-miR-20b-5p	3UTR	NM_152924	ABHD2	CAAAGTGCTCATAGTGCAGGTAG#GCCTGCCTGTGGCATTTA#..((((((.(((((.((((((..#))))))))))))))))).	5798	5816	1.0	-24.0	1	2.155738e-05	0.529	0.0	0.0	-6.748839937868687	17	18	17	3UTR	MIRT073382	1	1
hsa-miR-20b-5p	3UTR	NM_153051	MTMR3	CAAAGTGCTCATAGTGCAGGTAG#CTGGCTGTCTGAGTGGGCACTTG#..((((((((((((.((((.(((#))).))))))..)))))))))).	4932	4955	1.0	-21.5	1	3.888495e-05	0.368	-0.13422512499999997	0.2252700775000001	-5.692450279622925	19	23	10	3UTR	MIRT157601	1	1
hsa-miR-20b-5p	3UTR	NM_173582	PGM2L1	CAAAGTGCTCATAGTGCAGGTAG#CTGCCTGTGAGAATTTGCACTTTA#.(((((((......(((((((((#))))))))).......))))))).	8379	8403	1.0	-20.4	1	0.006453033	0.647	0.0	0.0	-14.409769279124415	16	24	9	3UTR	MIRT726961	1	1
hsa-miR-20b-5p	3UTR	NM_174909	TMEM167A	CAAAGTGCTCATAGTGCAGGTAG#TACCAGCATTGTGAACGCTG#...((((.(((((((((.((((.#)))).))))))))).)))).	4245	4265	1.0	-21.9	0	0.0005824726	0.647	0.0	0.0	-8.82817512285937	17	20	9	3UTR	MIRT726302	1	1
hsa-miR-20b-5p	3UTR	NM_181659	NCOA3	CAAAGTGCTCATAGTGCAGGTAG#CTACCAGAACTAAGCACTTTGT#(((((((((..((((...(((((#)))))...))))))))))))).	5788	5810	1.0	-21.3	1	0.02921483	0.662	0.0	0.0	-8.237904470243807	18	22	13	3UTR	MIRT153625	1	1
hsa-miR-20b-5p	3UTR	NM_181713	UBXN2A	CAAAGTGCTCATAGTGCAGGTAG#TGCCTGCAATCCCAGCACTTTGG#(((((((((.....((((((((.#)))))))).....))))))))).	5505	5528	1.0	-26.7	1	0.000251677	0.412	0.0	0.0	-13.4976292297232	17	23	9	3UTR	MIRT088036	1	1
hsa-miR-20b-5p	3UTR	NM_199420	POLQ	CAAAGTGCTCATAGTGCAGGTAG#TGCTTGAAATATGCACTTAGCACTTTGG#(((((((((...((((((.....#.)))))).))))))))).	8178	8206	1.0	-21.5	1	0.001801649	0.588	0.0	0.0	-11.35165869953655	15	18	9	3UTR	MIRT726905	1	1
hsa-miR-20b-5p	3UTR	NM_199462	DSTYK	CAAAGTGCTCATAGTGCAGGTAG#CTGCACTGAATGACACTTTA#.((((((.(((((((((((....#)))))))..)))))))))).	6697	6717	1.0	-19.9	1	0.02429838	0.603	0.0	0.0	-6.106959766537749	17	20	10	3UTR	MIRT763770	1	1
hsa-miR-20b-5p	3UTR	NM_207123	GAB1	CAAAGTGCTCATAGTGCAGGTAG#TATATAAGTTACTGTGAGCATTTTA#.(((((((((((((((.......#.))))))))))))))).	5511	5536	1.0	-20.0	1	0.01761228	0.706	0.0	0.0	-3.793324837357118	15	17	15	3UTR	MIRT164206	1	1
hsa-miR-20b-5p	3UTR	XM_006710929	ANKRD13C	CAAAGTGCTCATAGTGCAGGTAG#GCAGCTATGAGTGCTGTGA#((.((((((((((((((......#))).))))))))))).)).	2188	2207	1.0	-20.7	0	9.140729e-05	0.647	0.0	0.0	-5.495113920508112	16	19	11	3UTR	MIRT728341	1	1
hsa-miR-20b-5p	3UTR	XM_006711967	MAPRE3	CAAAGTGCTCATAGTGCAGGTAG#GCCTGCATATGTGTTCACTTTT#.((((((..((((((((((((..#)))))))).))))..)))))).	1772	1794	1.0	-22.3	1	0.1222085	0.582	0.0	0.0	-7.163349424783512	18	22	8	3UTR	MIRT088342	1	1
hsa-miR-20b-5p	3UTR	XM_011523901	PAFAH1B1	CAAAGTGCTCATAGTGCAGGTAG#CCTGCACTGCTGTCTGACACTG#...((((.((((((((((((...#))))))))).....))))))).	3984	4006	1.0	-19.7	0	0.0003302787	0.544	0.0	0.0	-8.82817512285937	16	22	9	3UTR	MIRT144989	1	1
hsa-miR-20b-5p	3UTR	XM_011527317	TBC1D17	CAAAGTGCTCATAGTGCAGGTAG#GCCTGTAATCCCAGCACTTTGG#(((((((((.....(((((((..#))))))).....))))))))).	2176	2198	1.0	-23.6	1	7.577686e-05	0.412	0.0	0.0	-13.4976292297232	16	22	9	3UTR	MIRT151945	1	1
hsa-miR-20b-5p	3UTR	XM_011532700	MAPRE3	CAAAGTGCTCATAGTGCAGGTAG#GCCTGCATATGTGTTCACTTTT#.((((((..((((((((((((..#)))))))).))))..)))))).	1813	1835	1.0	-22.3	1	0.1222085	0.582	0.0	0.0	-7.163349424783512	18	22	8	3UTR	MIRT088342	1	1
hsa-miR-20b-5p	3UTR	XM_011538238	RACGAP1	CAAAGTGCTCATAGTGCAGGTAG#CTGCCTGTTACTTCCCAGCATTG#...((((((...(((((((((((#)))))))).)))....)))))).	1926	1949	1.0	-19.7	0	0.005919644	0.574	0.0	0.0	-13.928624447013624	17	23	8	3UTR	MIRT566152	1	1
hsa-miR-20b-5p	3UTR	XM_017007120	NR2C2	CAAAGTGCTCATAGTGCAGGTAG#ACCAAAAAGTGCAAGGTGGGCATTTTGA#((((((((((((..(((((((..#)))......))))..)))))))))))).	2922	2950	1.0	-21.4	1	0.000269415	0.544	0.0	0.0	-6.083544976388314	19	28	12	3UTR	MIRT522198	1	1
hsa-miR-20b-5p	3UTR	XM_017007971	GAB1	CAAAGTGCTCATAGTGCAGGTAG#TATATAAGTTACTGTGAGCATTTTA#.(((((((((((((((.......#.))))))))))))))).	7205	7230	1.0	-20.0	1	0.01761228	0.706	0.0	0.0	-3.793324837357118	15	17	15	3UTR	MIRT164206	1	1
hsa-miR-20b-5p	3UTR	XM_017008527	REST	CAAAGTGCTCATAGTGCAGGTAG#GCCTCAAATGAATTGCAGCTATCCTGGTGTTCCTATGAGGGCACTTTGT#((((((((((((((..(((((((#.))).))))......))))))..)))))))).	4977	5026	1.0	-21.7	1	9.942494e-05	0.588	0.0	0.0	-4.906073086755913	21	32	8	3UTR	MIRT213214	1	1
hsa-miR-20b-5p	3UTR	XM_017012114	AGFG2	CAAAGTGCTCATAGTGCAGGTAG#CTGCTCCCTAGAGCTCTGGTGACCACTTGCCTGTGGGCATTTC#..((((((((((((.((((((..#.)))))))))))))))))).	1325	1368	1.0	-24.9	1	9.752439e-07	0.426	0.0	0.0	-5.692450279622925	18	20	18	3UTR	MIRT169682	1	1
hsa-miR-20b-5p	3UTR	XM_017024702	PAFAH1B1	CAAAGTGCTCATAGTGCAGGTAG#CCTGCACTGCTGTCTGACACTG#...((((.((((((((((((...#))))))))).....))))))).	3845	3867	1.0	-19.7	0	0.0003302787	0.544	0.0	0.0	-8.82817512285937	16	22	9	3UTR	MIRT144989	1	1
hsa-miR-20b-5p	3UTR	XM_024447628	ARID4B	CAAAGTGCTCATAGTGCAGGTAG#CTATGTAACAAACCTGCACATTGTGCACA#....((((.((..((((((((..#.))))))))..)).)))).	4024	4053	1.0	-23.7	0	0.0002770577	0.662	0.0	0.0	-15.23888604914629	14	19	8	3UTR	MIRT004072	1	1
hsa-miR-20b-5p	3UTR	NM_014798	PLEKHM1	CAAAGTGCTCATAGTGCAGGTAG#CTGGAAACCAGCACTGTCAGCACTTTGA#(((((((((.(((((((.(((..#.))).))))))).))))))))).	4058	4086	1.0	-28.2	1	0.02849045	0.456	0.0	0.0	-5.180080914529843	19	23	9	3UTR	MIRT738885	1	1
hsa-miR-20b-5p	3UTR	NM_014911	AAK1	CAAAGTGCTCATAGTGCAGGTAG#CTGTCCTGTAATAACTGTAGAGCACTTTA#.((((((((((((((((((((((#))).)))))....))))).))))))))).	12624	12653	1.0	-24.5	1	0.08724496	0.559	0.0	0.0	-3.793324837357118	22	29	9	3UTR	MIRT728419	1	1
hsa-miR-20b-5p	3UTR	NM_016194	GNB5	CAAAGTGCTCATAGTGCAGGTAG#ACCTTTTACTGTGTGCCAGGTACTGTGCTAAGCACTTTGT#(((((((((((((((((.((((.#.))))..))))))))...))))))))).	8517	8557	1.0	-26.9	1	6.72438e-05	0.588	5.4775513500000015	4.910565457499999	-3.937574446201665	21	28	9	3UTR	MIRT696201	1	1
hsa-miR-20b-5p	3UTR	NM_018566	YOD1	CAAAGTGCTCATAGTGCAGGTAG#TCTGCAAATTAGCACTTTGC#(((((((((.....((((((...#))))))....))))))))).	2351	2371	1.0	-19.8	1	0.0005822184	0.75	0.1461967111111111	0.4717386500000001	-13.4976292297232	15	20	9	3UTR	MIRT533093	1	1
hsa-miR-20b-5p	3UTR	NM_020645	NRIP3	CAAAGTGCTCATAGTGCAGGTAG#CTCTCTGCATTGGCACTTTA#.((((((((...((((((((.((#)).)))))))))))))))).	3666	3686	1.0	-19.1	1	0.001792342	0.471	2.9445169999999994	1.9642952724999998	-11.207409090692002	18	20	16	3UTR	MIRT442769	1	1
hsa-miR-20b-5p	3UTR	NM_020886	USP28	CAAAGTGCTCATAGTGCAGGTAG#CTGCCTGCCTCTTGCACA#....((((....((.((((((((#))))))))))...)))).	3340	3358	1.0	-20.4	0	0.001345356	0.456	2.112511625	3.024860349999999	-18.752485940469207	14	18	10	3UTR	MIRT726168	1	1
hsa-miR-20b-5p	3UTR	NM_021035	ZNFX1	CAAAGTGCTCATAGTGCAGGTAG#CCTGCGCTAGAGTAAGCACTTTA#.((((((((..(((((((((...#))))))))).....)))))))).	6310	6333	1.0	-24.4	1	0.0007444066	0.603	3.3686827666666668	3.1686111224999998	-7.8606057810956464	17	23	9	3UTR	MIRT519583	1	1
hsa-miR-20b-5p	3UTR	NM_021090	MTMR3	CAAAGTGCTCATAGTGCAGGTAG#CTGGCTGTCTGAGTGGGCACTTG#..((((((((((((.((((.(((#))).))))))..)))))))))).	5043	5066	1.0	-21.5	1	3.888495e-05	0.368	-0.06832731428571427	0.26233760062500006	-5.692450279622925	19	23	10	3UTR	MIRT157601	1	1
hsa-miR-20b-5p	3UTR	NM_021572	ENPP5	CAAAGTGCTCATAGTGCAGGTAG#CCAACAGCAGAATGCAACTGTGGGCATTTC#..((((((((((((((((.....#.)))).)))))))))))).	2230	2260	1.0	-21.0	1	0.000127671	0.574	2.2648160235294115	2.18309878125	-4.95700071937229	16	19	12	3UTR	MIRT548394	1	1
hsa-miR-20b-5p	3UTR	NM_024331	TTPAL	CAAAGTGCTCATAGTGCAGGTAG#GCCTGAGATATGAGCATG#....(((((((((...(((((..#)))))...))))))))).	1310	1328	1.0	-21.1	0	0.004098478	0.515	-0.40785328888888883	0.24871506999999993	-11.371901026712584	14	18	9	3UTR	MIRT153478	1	1
hsa-miR-20b-5p	3UTR	NM_024594	PANK3	CAAAGTGCTCATAGTGCAGGTAG#CTACCCATATGTAGCTGTTGAGCATTTG#..(((((((((((((((((((((#)))))....)))).)))).)))))))).	3055	3083	1.0	-21.0	1	0.001853366	0.588	0.538349962962963	0.3279431575	-4.95700071937229	21	28	8	3UTR	MIRT727017	1	1
hsa-miR-20b-5p	3UTR	NM_001951	E2F5	CAAAGTGCTCATAGTGCAGGTAG#CTGCCTGTATTTCTGTATG#....((((....(((((((((((#)))))))))))...)))).	1690	1709	1.0	-17.2	0	0.04553781	0.603	0.08819690909090906	1.10941497125	-18.017036380218574	15	19	11	3UTR	MIRT173123	1	1
hsa-miR-20b-5p	3UTR	NM_001973	ELK4	CAAAGTGCTCATAGTGCAGGTAG#TGCAAAAGCACTTTGAGGGCTTTA#.(((((.((((.(((((......#.))))).)))).))))).	9898	9922	1.0	-20.4	0	3.827896e-05	0.647	4.585284	3.0186478212500014	-8.683814681824792	14	18	5	3UTR	MIRT507439	1	1
hsa-miR-20b-5p	3UTR	NM_002039	GAB1	CAAAGTGCTCATAGTGCAGGTAG#TATATAAGTTACTGTGAGCATTTTA#.(((((((((((((((.......#.))))))))))))))).	5421	5446	1.0	-20.0	1	0.01761228	0.706	0.0	0.0	-3.793324837357118	15	17	15	3UTR	MIRT164206	1	1
hsa-miR-20b-5p	3UTR	NM_002721	PPP6C	CAAAGTGCTCATAGTGCAGGTAG#TGCCTGTACTGTGAAAGCA#....((..((((((((((((((.#))))))))))))))..)).	3772	3791	1.0	-24.6	0	0.00205857	0.588	0.0	0.0	-13.403883932689878	16	19	14	3UTR	MIRT726870	1	1
hsa-miR-20b-5p	3UTR	NM_002868	RAB5B	CAAAGTGCTCATAGTGCAGGTAG#CCTGCAGTTTGCACTTTA#.(((((((....(.((((((...#)))))).)..))))))).	1755	1773	1.0	-19.4	1	0.00233191	0.515	0.0	0.0	-13.120638666458172	14	18	7	3UTR	MIRT065891	1	1
hsa-miR-20b-5p	3UTR	NM_002943	RORA	CAAAGTGCTCATAGTGCAGGTAG#TACCTGTATTGTCTGCCTG#...((.((..((((((((((((.#))))))))))))..)))).	8258	8277	1.0	-19.5	0	0.07978251	0.588	0.0	0.0	-10.714395081445726	16	19	12	3UTR	MIRT546695	1	1
hsa-miR-20b-5p	3UTR	NM_003298	NR2C2	CAAAGTGCTCATAGTGCAGGTAG#ACCAAAAAGTGCAAGGTGGGCATTTTGA#((((((((((((..(((((((..#)))......))))..)))))))))))).	3138	3166	1.0	-21.4	1	0.000269415	0.544	0.480166425	-0.37354370500000006	-6.083544976388314	19	28	12	3UTR	MIRT522198	1	1
hsa-miR-20b-5p	3UTR	NM_004091	E2F2	CAAAGTGCTCATAGTGCAGGTAG#GCCTGCTGGCTCCTGGGTGAGCTGAAGAACCTTGCCTGTGGCACTTTT#.(((((((.(((((.((((((..#.)))).)))))))))))))).	4996	5044	1.0	-23.0	1	3.828662e-05	0.441	0.32829400000000003	0.23789463000000008	-5.585164055853516	18	21	14	3UTR	MIRT727820	1	1
hsa-miR-20b-5p	3UTR	NM_004330	BNIP2	CAAAGTGCTCATAGTGCAGGTAG#CTATAGAAAACAGGGGCTGCTTTTTAAACTCTCACTATGGGCACTTTA#.(((((((((((((((..(((..#.)))..))))))))))))))).	2112	2160	1.0	-25.2	1	0.004164063	0.647	0.21701646666666663	-0.04398405750000003	-3.793324837357118	18	22	15	3UTR	MIRT507965	1	1
hsa-miR-20b-5p	3UTR	NM_004418	DUSP2	CAAAGTGCTCATAGTGCAGGTAG#ACCTGTGCTGGCGCTG#...((((((...(((((((((..#))))))))))))))).	1523	1539	1.0	-20.5	0	6.563691e-05	0.529	1.2097008222222219	1.6615212924999996	-13.928624447013624	15	16	15	3UTR	MIRT494074	1	1
hsa-miR-20b-5p	3UTR	NM_004571	PKNOX1	CAAAGTGCTCATAGTGCAGGTAG#CTGCCTGTGTGAGGTAGCAGTGGGCACTTTT#.(((((((((((.((((((((((#))))))))........)).))))))))))).	4675	4706	1.0	-24.9	1	7.569355e-05	0.471	0.0	0.0	-5.08245545002336	21	31	11	3UTR	MIRT513748	1	1
hsa-miR-20b-5p	3UTR	NM_004896	VPS26A	CAAAGTGCTCATAGTGCAGGTAG#CTAAATAACCCAAATTACATTTCTTTAAACCTGTTTTACTACTATGGCACTTTGA#((((((((.((((((((((((..#.))))))......)))))))))))))).	2348	2403	1.0	-26.3	1	0.06647079	0.647	1.3215511666666666	1.7912358125	-4.993964104447428	20	28	14	3UTR	MIRT127166	1	1
hsa-miR-20b-5p	3UTR	NM_005342	HMGB3	CAAAGTGCTCATAGTGCAGGTAG#CTCCTCACTCTGTGCACTTTGC#((((((((.((.((((.(((.((#))))))))).)).)))))))).	912	934	1.0	-21.4	1	9.326652e-05	0.544	4.857485	3.2289391750000003	-8.340767414043784	19	22	9	3UTR	MIRT493616	1	1
hsa-miR-20b-5p	3UTR	NM_005483	CHAF1A	CAAAGTGCTCATAGTGCAGGTAG#CCTGTGTAAAGAGCACTTTGT#((((((((((.....(((((...#))))).....)))))))))).	3065	3086	1.0	-22.1	1	0.002662643	0.5	2.9879450000000003	0.13571517025	-12.990572321645654	15	21	10	3UTR	MIRT151710	1	1
hsa-miR-20b-5p	3UTR	NM_005612	REST	CAAAGTGCTCATAGTGCAGGTAG#TTGCCTGCTTTATATAAAGTTAGCACTTTA#.((((((((.((((.((((((((#)))))))).))))........)))))))).	4020	4050	1.0	-19.5	1	0.002825749	0.735	1.89298675	1.7395485450000001	-5.771280865935932	20	30	8	3UTR	MIRT213214	1	1
hsa-miR-20b-5p	3UTR	NM_005955	MTF1	CAAAGTGCTCATAGTGCAGGTAG#TTGGCTGCACTGTATGTCACTTTT#.(((((((..(((((((((.(((#))).)))))))))..).)))))).	2612	2636	1.0	-21.5	1	0.03250234	0.632	-0.010959688888888895	0.23081024125000005	-6.09222096393106	19	24	9	3UTR	MIRT727147	1	1
hsa-miR-20b-5p	3UTR	NM_005962	MXI1	CAAAGTGCTCATAGTGCAGGTAG#CTAAGCAAGCTAACCTTATCCTGCATTGTTAGCACTA#...((((((.(((((((((((((#.))).)))))))))).)))))).	1551	1588	1.0	-23.7	0	0.01571085	0.471	2.3784578571428567	1.9436334624999994	-7.757046662006918	19	23	10	3UTR	MIRT727128	1	1
hsa-miR-20b-5p	3UTR	NM_006076	AGFG2	CAAAGTGCTCATAGTGCAGGTAG#CTGCTCCCTAGAGCTCTGGTGACCACTTGCCTGTGGGCATTTC#..((((((((((((.((((((..#.)))))))))))))))))).	1634	1677	1.0	-24.9	1	9.752439e-07	0.426	0.7636155000000001	0.7757228875000001	-5.692450279622925	18	20	18	3UTR	MIRT169682	1	1
hsa-miR-20b-5p	3UTR	NM_006148	LASP1	CAAAGTGCTCATAGTGCAGGTAG#ACATGCACTTTTGGGCCTTTT#.((((.(((((.((((((.((..#)).))))))..))))))))).	3575	3596	1.0	-18.6	0	0.002505169	0.559	2.84233635	1.42917817875	-9.041086908146521	17	21	9	3UTR	MIRT145604	1	1
hsa-miR-20b-5p	3UTR	NM_006467	POLR3G	CAAAGTGCTCATAGTGCAGGTAG#CTACTGCATTATGACTACA#....(((.((((((((((.((((#)))))))))))))).))).	1346	1365	1.0	-19.1	0	0.01594717	0.618	0.19153184999999998	0.3468054675000001	-11.86019739781856	17	19	14	3UTR	MIRT097613	1	1
hsa-miR-20b-5p	3UTR	NM_006538	BCL2L11	CAAAGTGCTCATAGTGCAGGTAG#CTCCTGACTAGAGCACTTTA#.(((((((((.((((.((((.((#))))))))))))))))))).	2691	2711	1.0	-23.0	1	0.0002261674	0.426	2.8639411111111115	0.09405416875000003	-6.851148393071081	19	20	19	3UTR	MIRT494536	1	1
hsa-miR-20b-5p	3UTR	NM_006578	GNB5	CAAAGTGCTCATAGTGCAGGTAG#ACCTTTTACTGTGTGCCAGGTACTGTGCTAAGCACTTTGT#(((((((((((((((((.((((.#.))))..))))))))...))))))))).	8348	8388	1.0	-26.9	1	6.72438e-05	0.588	5.85548455	5.244287986250001	-3.937574446201665	21	28	9	3UTR	MIRT696201	1	1
hsa-miR-20b-5p	3UTR	NM_006599	NFAT5	CAAAGTGCTCATAGTGCAGGTAG#CTCCTGCACTGAAGTCATTGTGACTTGAGTAGTTA#..((.(((((((((((((((.((#)))))))))))..............)))))).)).	12675	12710	1.0	-20.8	0	6.673428e-06	0.618	0.41283232068965525	0.7741810237500001	-9.076037894184761	19	35	11	3UTR	MIRT144311	1	1
hsa-miR-20b-5p	3UTR	NM_006609	MAP3K2	CAAAGTGCTCATAGTGCAGGTAG#CTAATAAGTAACCTTCTGGACTATGGAATGAATATAAATGAATGGCACTTTGA#(((((((((((((((.((((...#.)))).))))))..................))))))))).	10784	10837	1.0	-22.8	1	0.05441721	0.706	1.4118959939393938	2.651556107820513	-4.1706235265052785	19	40	9	3UTR	MIRT473812	1	1
hsa-miR-20b-5p	3UTR	NM_006626	ZBTB6	CAAAGTGCTCATAGTGCAGGTAG#TTGTAAAATTTTTTGTGAGCACTTTGA#(((((((((((((((((((....#))))).......)))))))))))))).	3668	3695	1.0	-21.2	1	0.0005722953	0.618	5.454094784615384	3.3943949287499997	-3.937574446201665	19	27	14	3UTR	MIRT726081	1	1
hsa-miR-20b-5p	3UTR	NM_012199	AGO1	CAAAGTGCTCATAGTGCAGGTAG#GCACTATGGCACTTA#..((((((.((((((((......#)))))))))))))).	3493	3508	1.0	-22.6	1	0.002684858	0.529	3.9802125000000004	2.1654836224999996	-6.013390377618052	14	15	14	3UTR	MIRT137255	1	1
hsa-miR-20b-5p	3UTR	NM_013277	RACGAP1	CAAAGTGCTCATAGTGCAGGTAG#CTGCCTGTTACTTCCCAGCATTG#...((((((...(((((((((((#)))))))).)))....)))))).	2187	2210	1.0	-19.7	0	0.005919644	0.574	1.471620833333333	3.0631946	-13.928624447013624	17	23	8	3UTR	MIRT566152	1	1
hsa-miR-20b-5p	3UTR	NM_014023	WDR37	CAAAGTGCTCATAGTGCAGGTAG#CTTTGGGTCTCACTGTTGCCTGGCTGGAGCACTTTGG#((((((((((.((((.(((((((#.))))))))))))))))))))).	3043	3080	1.0	-28.3	1	0.0002276214	0.544	1.08301616	1.6510817037500005	-6.995398001915627	21	23	21	3UTR	MIRT055660	1	1
hsa-miR-20b-5p	3UTR	NM_014028	OSTM1	CAAAGTGCTCATAGTGCAGGTAG#TACCTGTATTTGCAGCACTTTGG#(((((((((((.((((((((((.#)))))))))))).))))))))).	3187	3210	1.0	-27.6	1	0.0003714952	0.5	0.25609985	0.6855317475000001	-7.284377755798021	21	23	12	3UTR	MIRT640017	1	1
hsa-miR-20b-5p	3UTR	NM_001321852	JAK1	CAAAGTGCTCATAGTGCAGGTAG#GCCACTCTATATGCACTTTGT#((((((((..((((....(((..#)))...))))..)))))))).	4961	4982	1.0	-17.4	1	0.1128106	0.676	0.0	0.0	-7.204969213329855	15	21	8	3UTR	MIRT727412	1	1
hsa-miR-20b-5p	3UTR	NM_001346268	USP28	CAAAGTGCTCATAGTGCAGGTAG#CTGCCTGCCTCTTGCACA#....((((....((.((((((((#))))))))))...)))).	2978	2996	1.0	-20.4	0	0.001345356	0.456	3.3792940000000002	4.1501702475	-18.752485940469207	14	18	10	3UTR	MIRT726168	1	1
hsa-miR-20b-5p	3UTR	NM_001349811	SAMD12	CAAAGTGCTCATAGTGCAGGTAG#TTGCCTCCCTTGTATCTGTGAGCATG#....((((((((((((((((...#.)))))).)))))))))).	8706	8732	1.0	-21.6	0	0.0002628558	0.574	0.0	0.0	-9.546562468637928	16	19	10	3UTR	MIRT554486	1	1
hsa-miR-20b-5p	3UTR	NM_001351475	ELAVL2	CAAAGTGCTCATAGTGCAGGTAG#CTGCCTTGAACCTGTGAGTAAATATTGAGGCTTTGT#((((((((((((((...((((((#)))))).....))))))))..........)))))).	1631	1667	1.0	-19.5	1	0.0003613277	0.632	0.0	0.0	-4.906073086755913	20	36	8	3UTR	MIRT537741	1	1
hsa-miR-20b-5p	3UTR	NM_001352571	ACBD5	CAAAGTGCTCATAGTGCAGGTAG#CTGCTTCATAGGGTGCTTTGA#((((((((((...(((.((((((#))))))))).)))))))))).	2793	2814	1.0	-18.7	1	0.002556594	0.691	1.8422248800000003	1.7136518658750004	-11.398282843874613	19	21	10	3UTR	MIRT728403	1	1
hsa-miR-20b-5p	3UTR	NM_001363453	REST	CAAAGTGCTCATAGTGCAGGTAG#GCCTCAAATGAATTGCAGCTATCCTGGTGTTCCTATGAGGGCACTTTGT#((((((((((((((..(((((((#.))).))))......))))))..)))))))).	5608	5657	1.0	-21.7	1	9.942494e-05	0.588	0.0	0.0	-4.906073086755913	21	32	8	3UTR	MIRT213214	1	1
hsa-miR-20b-5p	3UTR	NM_001366508	RGMB	CAAAGTGCTCATAGTGCAGGTAG#CTGCTTGCACATGTTGGTTCTTG#..(((.(((.(((((((((((((#)))))))))).))).))).))).	4107	4130	1.0	-20.3	0	0.0003952489	0.647	0.0	0.0	-8.100465948893515	19	23	10	3UTR	MIRT122374	1	1
hsa-miR-20b-5p	3UTR	NM_001370354	POLR3G	CAAAGTGCTCATAGTGCAGGTAG#CTACTGCATTATGACTACA#....(((.((((((((((.((((#)))))))))))))).))).	1579	1598	1.0	-19.1	0	0.01594717	0.618	0.0	0.0	-11.86019739781856	17	19	14	3UTR	MIRT097613	1	1
hsa-miR-20b-5p	3UTR	NM_001371575	AAK1	CAAAGTGCTCATAGTGCAGGTAG#CTGTCCTGTAATAACTGTAGAGCACTTTA#.((((((((((((((((((((((#))).)))))....))))).))))))))).	12506	12535	1.0	-24.5	1	0.08724496	0.559	0.0	0.0	-3.793324837357118	22	29	9	3UTR	MIRT728419	1	1
hsa-miR-20b-5p	3UTR	NM_001371911	MAP3K2	CAAAGTGCTCATAGTGCAGGTAG#CTAATAAGTAACCTTCTGGACTATGGAATGAATATAAATGAATGGCACTTTGA#(((((((((((((((.((((...#.)))).))))))..................))))))))).	10967	11020	1.0	-22.8	1	0.05441721	0.706	0.0	0.0	-4.1706235265052785	19	40	9	3UTR	MIRT473812	1	1
hsa-miR-20b-5p	3UTR	NM_001385704	ELAVL2	CAAAGTGCTCATAGTGCAGGTAG#CTGCCTTGAACCTGTGAGTAAATATTGAGGCTTTGT#((((((((((((((...((((((#)))))).....))))))))..........)))))).	1592	1628	1.0	-19.5	1	0.0003613277	0.632	0.0	0.0	-4.906073086755913	20	36	8	3UTR	MIRT537741	1	1
hsa-miR-20b-5p	3UTR	NM_000125	ESR1	CAAAGTGCTCATAGTGCAGGTAG#CTGCCTCTATTATGGCACTTC#..((((((.(((((((.((((((#)))))).))))))))))))).	5759	5780	1.0	-22.9	1	0.000940304	0.662	0.7386538571428571	1.44985344125	-6.013390377618052	19	21	13	3UTR	MIRT004313	1	1
hsa-miR-20b-5p	3UTR	NM_000332	ATXN1	CAAAGTGCTCATAGTGCAGGTAG#GCCATGTGCCTCTGTACTATGTCCACTTTGC#(((((((..(((((((((((...#.)))))))))))..))))))).	6914	6945	1.0	-24.7	1	0.07968278	0.559	0.13902532727272734	0.3946458074999999	-7.307599033628058	18	22	11	3UTR	MIRT549257	1	1
hsa-miR-20b-5p	3UTR	NM_000430	PAFAH1B1	CAAAGTGCTCATAGTGCAGGTAG#CCTGCACTGCTGTCTGACACTG#...((((.((((((((((((...#))))))))).....))))))).	4244	4266	1.0	-19.7	0	0.0003302787	0.544	0.0	0.0	-8.82817512285937	16	22	9	3UTR	MIRT144989	1	1
hsa-miR-20b-5p	3UTR	NM_000527	LDLR	CAAAGTGCTCATAGTGCAGGTAG#GCCTGTAATCCCAGCACTTTGG#(((((((((.....(((((((..#))))))).....))))))))).	4284	4306	1.0	-23.6	1	0.0001757333	0.441	0.0	0.0	-13.4976292297232	16	22	9	3UTR	MIRT081121	1	1
hsa-miR-20b-5p	3UTR	NM_001001330	REEP3	CAAAGTGCTCATAGTGCAGGTAG#CTGCCAGCACATGGAGCACG#....((((((...((((.(((((#))))).))))...)))))).	3493	3513	1.0	-24.0	0	0.000454017	0.515	0.0	0.0	-17.00727086631088	15	20	6	3UTR	MIRT056825	1	1
hsa-miR-20b-5p	3UTR	NM_001008541	MXI1	CAAAGTGCTCATAGTGCAGGTAG#CTAAGCAAGCTAACCTTATCCTGCATTGTTAGCACTA#...((((((.(((((((((((((#.))).)))))))))).)))))).	1318	1355	1.0	-23.7	0	0.01571085	0.471	2.3784578571428567	1.9436334624999994	-7.757046662006918	19	23	10	3UTR	MIRT727128	1	1
hsa-miR-20b-5p	3UTR	NM_001012398	AKTIP	CAAAGTGCTCATAGTGCAGGTAG#GCCTGCACTGTCTTACTG#...((((...(((((((((((..#)))))))))))..)))).	1512	1530	1.0	-20.2	0	0.01874425	0.603	0.0	0.0	-11.127071249433312	15	18	11	3UTR	MIRT728368	1	1
hsa-miR-20b-5p	3UTR	NM_001012761	RGMB	CAAAGTGCTCATAGTGCAGGTAG#CTGCTTGCACATGTTGGTTCTTG#..(((.(((.(((((((((((((#)))))))))).))).))).))).	4083	4106	1.0	-20.3	0	0.0003952489	0.647	0.0	0.0	-8.100465948893515	19	23	10	3UTR	MIRT122374	1	1
hsa-miR-20b-5p	3UTR	NM_001023563	ZNF805	CAAAGTGCTCATAGTGCAGGTAG#TATTTGCACTCACTGAGCCTA#...((.(((((.((((((((((.#))))))))))...))))))).	8233	8254	1.0	-20.3	0	0.0293969	0.544	0.0	0.0	-11.76230226446814	17	21	10	3UTR	MIRT201031	1	1
hsa-miR-20b-5p	3UTR	NM_001024680	FBXO48	CAAAGTGCTCATAGTGCAGGTAG#CTGCCCATTTACTCTTAACAAAAGAAAGGGGCTGTGCGCCATGGCTCACGCCTGTAATCCCAGCACTTTGG#(((((((((.....(((((((..#.))))))).....))))))))).	2434	2505	1.0	-23.7	1	0.0001443596	0.412	0.0	0.0	-13.4976292297232	16	23	9	3UTR	MIRT727667	1	1
hsa-miR-20b-5p	3UTR	NM_001035260	VPS26A	CAAAGTGCTCATAGTGCAGGTAG#CTAAATAACCCAAATTACATTTCTTTAAACCTGTTTTACTACTATGGCACTTTGA#((((((((.((((((((((((..#.))))))......)))))))))))))).	2205	2260	1.0	-26.3	1	0.06647079	0.647	1.8927470555555554	1.4410676374999998	-4.993964104447428	20	28	14	3UTR	MIRT127166	1	1
hsa-miR-20b-5p	3UTR	NM_001039199	TTPAL	CAAAGTGCTCATAGTGCAGGTAG#GCCTGAGATATGAGCATG#....(((((((((...(((((..#)))))...))))))))).	1286	1304	1.0	-21.1	0	0.004098478	0.515	-0.40785328888888883	0.24871506999999993	-11.371901026712584	14	18	9	3UTR	MIRT153478	1	1
hsa-miR-20b-5p	3UTR	NM_001083589	E2F5	CAAAGTGCTCATAGTGCAGGTAG#CTGCCTGTATTTCTGTATG#....((((....(((((((((((#)))))))))))...)))).	1321	1340	1.0	-17.2	0	0.04553781	0.603	0.08819690909090906	1.10941497125	-18.017036380218574	15	19	11	3UTR	MIRT173123	1	1
hsa-miR-20b-5p	3UTR	NM_001101676	SAMD12	CAAAGTGCTCATAGTGCAGGTAG#TTGCCTCCCTTGTATCTGTGAGCATG#....((((((((((((((((...#.)))))).)))))))))).	8736	8762	1.0	-21.6	0	0.0002628558	0.574	0.0	0.0	-9.546562468637928	16	19	10	3UTR	MIRT554486	1	1
hsa-miR-20b-5p	3UTR	NM_001113178	NFAT5	CAAAGTGCTCATAGTGCAGGTAG#CTCCTGCACTGAAGTCATTGTGACTTGAGTAGTTA#..((.(((((((((((((((.((#)))))))))))..............)))))).)).	12726	12761	1.0	-20.8	0	6.673428e-06	0.618	0.41283232068965525	0.7741810237500001	-9.076037894184761	19	35	11	3UTR	MIRT144311	1	1
hsa-miR-20b-5p	3UTR	NM_001122742	ESR1	CAAAGTGCTCATAGTGCAGGTAG#CTGCCTCTATTATGGCACTTC#..((((((.(((((((.((((((#)))))).))))))))))))).	5867	5888	1.0	-22.9	1	0.000940304	0.662	0.0	0.0	-6.013390377618052	19	21	13	3UTR	MIRT004313	1	1
hsa-miR-20b-5p	3UTR	NM_001126103	RACGAP1	CAAAGTGCTCATAGTGCAGGTAG#CTGCCTGTTACTTCCCAGCATTG#...((((((...(((((((((((#)))))))).)))....)))))).	2198	2221	1.0	-19.7	0	0.005919644	0.574	1.5721161666666668	2.7927935962499997	-13.928624447013624	17	23	8	3UTR	MIRT566152	1	1
hsa-miR-20b-5p	3UTR	NM_001128164	ATXN1	CAAAGTGCTCATAGTGCAGGTAG#GCCATGTGCCTCTGTACTATGTCCACTTTGC#(((((((..(((((((((((...#.)))))))))))..))))))).	6835	6866	1.0	-24.7	1	0.07968278	0.559	-0.4357035454545455	0.006998317499999989	-7.307599033628058	18	22	11	3UTR	MIRT549257	1	1
hsa-miR-20b-5p	3UTR	NM_001143976	WEE1	CAAAGTGCTCATAGTGCAGGTAG#TATCCCACTGGGAGCACTTTGT#((((((((((.(((((..((((.#)))).))))).)))))))))).	2520	2542	1.0	-23.1	1	0.0006998869	0.574	0.0	0.0	-6.7623489216120145	19	22	10	3UTR	MIRT061365	1	1
hsa-miR-20b-5p	3UTR	NM_001145078	ZNF805	CAAAGTGCTCATAGTGCAGGTAG#TATTTGCACTCACTGAGCCTA#...((.(((((.((((((((((.#))))))))))...))))))).	8106	8127	1.0	-20.3	0	0.0293969	0.544	0.0	0.0	-11.76230226446814	17	21	10	3UTR	MIRT201031	1	1
hsa-miR-20b-5p	3UTR	NM_001160148	DDHD1	CAAAGTGCTCATAGTGCAGGTAG#TGCCTGTAATCCCAGCACTTTGG#(((((((((.....((((((((.#)))))))).....))))))))).	5987	6010	1.0	-24.7	1	0.0001077043	0.441	0.0	0.0	-13.4976292297232	17	23	9	3UTR	MIRT727895	1	1
hsa-miR-20b-5p	3UTR	NM_001164440	ANKRD33B	CAAAGTGCTCATAGTGCAGGTAG#GCCCGAGGACCCACTGTGAGCACTC#...(((((((((((((..(((..#.)))))))))))))))).	8357	8382	1.0	-24.6	0	0.003411079	0.324	0.0	0.0	-6.514540193678739	16	18	16	3UTR	MIRT238181	1	1
hsa-miR-20b-5p	3UTR	NM_001164579	MOSMO	CAAAGTGCTCATAGTGCAGGTAG#TCTGCACTGTGATAGCAA#.....(((((((((((((((...#))))))))))))..))).	966	984	1.0	-20.9	0	0.009959979	0.544	0.0	0.0	-13.6655996434504	15	18	12	3UTR	MIRT283182	1	1
hsa-miR-20b-5p	3UTR	NM_001171197	ELAVL2	CAAAGTGCTCATAGTGCAGGTAG#CTGCCTTGAACCTGTGAGTAAATATTGAGGCTTTGT#((((((((((((((...((((((#)))))).....))))))))..........)))))).	1459	1495	1.0	-19.5	1	0.0003613277	0.632	0.0	0.0	-4.906073086755913	20	36	8	3UTR	MIRT537741	1	1
hsa-miR-20b-5p	3UTR	NM_001174088	NCOA3	CAAAGTGCTCATAGTGCAGGTAG#CTACCAGAACTAAGCACTTTGT#(((((((((..((((...(((((#)))))...))))))))))))).	5761	5783	1.0	-21.3	1	0.02921483	0.662	0.0	0.0	-8.237904470243807	18	22	13	3UTR	MIRT153625	1	1
hsa-miR-20b-5p	3UTR	NM_001174156	SAMD8	CAAAGTGCTCATAGTGCAGGTAG#TGCCTGTAATCGCAGCACTTTGG#(((((((((.....((((((((.#)))))))).....))))))))).	3716	3739	1.0	-24.7	1	0.000733762	0.471	-0.04310322222222224	-0.11654817875	-13.4976292297232	17	23	9	3UTR	MIRT178068	1	1
hsa-miR-20b-5p	3UTR	NM_001177	ARL1	CAAAGTGCTCATAGTGCAGGTAG#GCCTGGCATATGGCATTTC#..((((((.((((...(((((..#)))))...)))))))))).	2341	2360	1.0	-18.0	1	0.0002824102	0.574	0.8311086833333333	1.1446645924999999	-7.838728935692706	15	19	10	3UTR	MIRT728312	1	1
hsa-miR-20b-5p	3UTR	NM_001195803	LDLR	CAAAGTGCTCATAGTGCAGGTAG#GCCTGTAATCCCAGCACTTTGG#(((((((((.....(((((((..#))))))).....))))))))).	3750	3772	1.0	-23.6	1	0.0001757333	0.441	0.39185055555555554	0.08641793750000001	-13.4976292297232	16	22	9	3UTR	MIRT081121	1	1
hsa-miR-20b-5p	3UTR	NM_001197293	DPYSL2	CAAAGTGCTCATAGTGCAGGTAG#ACCTGCACTTAGAGGAAATTTGA#((((.(.(((..(((((((((..#)))))))))..))).)..)))).	4245	4268	1.0	-22.2	0	0.02164851	0.706	2.1854155555555557	2.6525055525	-15.77187594089216	17	23	9	3UTR	MIRT224756	1	1
hsa-miR-20b-5p	3UTR	NM_001201366	DNAL1	CAAAGTGCTCATAGTGCAGGTAG#CCTGATTGGGCACTGTGGCTCATGCCTGTAATCCCAGCACTTTGG#(((((((((.....((((((((.#.)))))))).....))))))))).	4797	4842	1.0	-24.7	1	2.259146e-05	0.412	0.5082407433333332	0.15102043075000002	-13.4976292297232	17	24	9	3UTR	MIRT704165	1	1
hsa-miR-20b-5p	3UTR	NM_001204112	BCL2L11	CAAAGTGCTCATAGTGCAGGTAG#CTCCTGACTAGAGCACTTTA#.(((((((((.((((.((((.((#))))))))))))))))))).	2712	2732	1.0	-23.0	1	0.0002261674	0.426	2.8639411111111115	0.09405416875000003	-6.851148393071081	19	20	19	3UTR	MIRT494536	1	1
hsa-miR-20b-5p	3UTR	NM_001243645	CFL2	CAAAGTGCTCATAGTGCAGGTAG#ACTATGCATTAAAAGCACTTTT#.((((((((..((((((((((..#))).)))))))..)))))))).	1148	1170	1.0	-19.6	1	0.01338478	0.691	0.3529546545454545	0.57630190375	-7.8606057810956464	18	22	8	3UTR	MIRT558781	1	1
hsa-miR-20b-5p	3UTR	NM_001244604	DPYSL2	CAAAGTGCTCATAGTGCAGGTAG#ACCTGCACTTAGAGGAAATTTGA#((((.(.(((..(((((((((..#)))))))))..))).)..)))).	3725	3748	1.0	-22.2	0	0.02164851	0.706	2.1854155555555557	2.6525055525	-15.77187594089216	17	23	9	3UTR	MIRT224756	1	1
hsa-miR-20b-5p	3UTR	NM_001252037	RAB5B	CAAAGTGCTCATAGTGCAGGTAG#CCTGCAGTTTGCACTTTA#.(((((((....(.((((((...#)))))).)..))))))).	1632	1650	1.0	-19.4	1	0.00233191	0.515	0.0	0.0	-13.120638666458172	14	18	7	3UTR	MIRT065891	1	1
hsa-miR-210-3p	3UTR	XM_024454093	FGFRL1	CTGTGCGTGTGACAGCGGCTGA#CAGACATGCTGTCCGGACACACACACGCATGCACAGA#(((((((((((((((((((((.#))).).))))))).............)))))))))).	3570	3607	1.0	-27.4	1	0.003444636	0.412	0.0	0.0	-3.937574446201665	21	37	10	3UTR	MIRT000153	1	1
hsa-miR-210-3p	3UTR	NM_014473	DIMT1	CTGTGCGTGTGACAGCGGCTGA#AGCCGCAGAGACGCACAA#.(((((((.(....((((((..#))))))..).))))))).	1314	1332	1.0	-23.4	1	0.03031982	0.647	0.0	0.0	-13.167262810796236	14	18	7	3UTR	MIRT054142	1	1
hsa-miR-210-3p	3UTR	NM_001004356	FGFRL1	CTGTGCGTGTGACAGCGGCTGA#CAGACATGCTGTCCGGACACACACACGCATGCACAGA#(((((((((((((((((((((.#))).).))))))).............)))))))))).	2532	2569	1.0	-27.4	1	0.003444636	0.412	0.0	0.0	-3.937574446201665	21	37	10	3UTR	MIRT000153	1	1
hsa-miR-211-5p	3UTR	NM_016376	ANKFY1	TTCCCTTTGTCATCCTTCGCCT#AGGCCAAGTGATGAGAGGGGGAGT#((((((((.((((((((.((((#)))).))).))))).)))))))).	4517	4541	0.9615384615384616	-27.1	1	0.0003907069	0.441	5.438770000000001	4.776631750000001	-4.993964104447428	20	24	8	3UTR	MIRT660683	1	1
hsa-miR-211-5p	3UTR	NM_001034852	SMOC1	TTCCCTTTGTCATCCTTCGCCT#GGGCAGGGGTGATAACCCAGCTACAGGGAAA#(((((((((((((((((.((((#))))))))))))))).........)))))).	2907	2938	0.9615384615384616	-25.7	1	2.291328e-05	0.412	-0.10032876153846153	-0.18610850249999997	-3.937574446201665	21	31	15	3UTR	MIRT653325	1	1
hsa-miR-211-5p	3UTR	NM_001257999	ANKFY1	TTCCCTTTGTCATCCTTCGCCT#AGGCCAAGTGATGAGAGGGGGAGT#((((((((.((((((((.((((#)))).))).))))).)))))))).	4719	4743	1.0	-27.1	1	0.0003907069	0.441	0.0	0.0	-4.993964104447428	20	24	8	3UTR	MIRT660683	1	1
hsa-miR-211-5p	3UTR	NM_001314057	MBNL1	TTCCCTTTGTCATCCTTCGCCT#GGTGAGGGAGGGATCTGACAGAGA#....(((((((((((((((((.#)))))))))......)))))))).	1925	1949	1.0	-24.0	0	0.001430122	0.529	0.0	0.0	-9.546562468637928	17	24	9	3UTR	MIRT683213	1	1
hsa-miR-211-5p	3UTR	NM_147150	PALM2AKAP2	TTCCCTTTGTCATCCTTCGCCT#GAGGAGGCTGAGAAAGGGGAA#((((((((.(((.(((((.(..#).))))).))).)))))))).	4225	4246	1.0	-22.6	1	0.1051276	0.618	0.0	0.0	-6.283094717113671	17	21	8	3UTR	MIRT655432	1	1
hsa-miR-211-5p	3UTR	NM_153367	ZCCHC24	TTCCCTTTGTCATCCTTCGCCT#GGGACAGGGAGTGGGCAAGGGGAAG#(((((((((((.(((((..(((#)))..)))))...))))))))))).	4261	4286	1.0	-24.8	1	0.08774664	0.515	4.259521818181818	3.3534668675	-7.284377755798021	19	25	11	3UTR	MIRT725063	1	1
hsa-miR-211-5p	3UTR	NM_153812	PHF13	TTCCCTTTGTCATCCTTCGCCT#GGGCTGGGAGGGAGAGGGGC#.(((((((.((.((((..((((#)))).)))))).))))))).	2505	2525	1.0	-22.6	1	0.02638119	0.426	0.0	0.0	-8.196517805199235	17	20	7	3UTR	MIRT343781	1	1
hsa-miR-211-5p	3UTR	NM_194278	MIDEAS	TTCCCTTTGTCATCCTTCGCCT#AGGTGGAGGGTGTCACCAGACCCACACAGAGCAAGGGAGA#(((((((((.((((((((((((#)))))))))))).)).................))))))).	5696	5736	1.0	-27.0	1	0.0172702	0.426	0.0	0.0	-5.180080914529843	21	40	12	3UTR	MIRT280118	1	1
hsa-miR-211-5p	3UTR	NM_207297	MBNL1	TTCCCTTTGTCATCCTTCGCCT#GGTGAGGGAGGGATCTGACAGAGA#....(((((((((((((((((.#)))))))))......)))))))).	2561	2585	1.0	-24.0	0	0.001430122	0.529	0.0	0.0	-9.546562468637928	17	24	9	3UTR	MIRT683213	1	1
hsa-miR-211-5p	3UTR	NM_014631	SH3PXD2A	TTCCCTTTGTCATCCTTCGCCT#AGGCAGAGGAGGGAGGGGGC#..((((((.((.(((((.((((#)))).))))))).)))))).	6748	6768	1.0	-22.8	1	1.026555e-05	0.368	0.0	0.0	-9.360193687214407	17	20	7	3UTR	MIRT612505	1	1
hsa-miR-211-5p	3UTR	NM_016376	ANKFY1	TTCCCTTTGTCATCCTTCGCCT#GGGCACGGAGTGGAGGGAACGTCTTGGGAAAGGGGAG#((((((((.(((((((((((((#.)).)))))))).......))).)))))))).	6619	6656	1.0	-23.2	1	0.001222604	0.471	4.425947702857143	4.532758497	-4.993964104447428	21	32	8	3UTR	MIRT660683	1	1
hsa-miR-211-5p	3UTR	NM_022041	GAN	TTCCCTTTGTCATCCTTCGCCT#GCCTGGGCGACAGAGGGGGA#(((((((((((.(((...((..#))..))).))))))))))).	12136	12156	1.0	-21.7	1	1.84277e-06	0.559	-0.09529654545454545	-0.26358309750000003	-7.517426836101634	16	20	11	3UTR	MIRT623837	1	1
hsa-miR-211-5p	3UTR	NM_024090	ELOVL6	TTCCCTTTGTCATCCTTCGCCT#GGGGAGTGGGGGACAGTGCAGGGGAG#(((((((((((.((((((.((.#)).))).))).)))))...)))))).	3090	3116	1.0	-22.4	1	0.0333707	0.529	0.2582679285714286	0.34469342875	-7.284377755798021	19	26	6	3UTR	MIRT006463	1	1
hsa-miR-211-5p	3UTR	NM_001794	CDH4	TTCCCTTTGTCATCCTTCGCCT#GGGCGAGGGGTAGTCTCAATTTCTGTCAGTGCTCAAAGGA#...((((((..(((((((((((#)))))))))))......................)))))).	6110	6150	1.0	-22.1	0	0.01481973	0.574	0.0	0.0	-10.581821137417268	17	40	11	3UTR	MIRT624381	1	1
hsa-miR-211-5p	3UTR	NM_006811	SERINC3	TTCCCTTTGTCATCCTTCGCCT#GGGTGGAGGTGTGGGGTAGGGAAG#((((((.(.(((((((((((((#))))))))).)))).).)))))).	4070	4094	1.0	-27.0	0	0.02661909	0.529	5.153524957142857	1.38804425	-6.537650639318747	20	24	9	3UTR	MIRT054446	1	1
hsa-miR-211-5p	3UTR	NM_007030	TPPP	TTCCCTTTGTCATCCTTCGCCT#CGAGGGGATGGCACAGGGGGAA#(((((((((((((((((((...#)))))).)))))).))))))).	5285	5307	1.0	-24.5	1	0.0003348659	0.426	3.2868796190476197	2.8259586775	-3.937574446201665	19	22	7	3UTR	MIRT520547	1	1
hsa-miR-211-5p	3UTR	NM_001330063	ANKFY1	TTCCCTTTGTCATCCTTCGCCT#AGGCCAAGTGATGAGAGGGGGAGT#((((((((.((((((((.((((#)))).))).))))).)))))))).	4514	4538	1.0	-27.1	1	0.0003907069	0.441	0.0	0.0	-4.993964104447428	20	24	8	3UTR	MIRT660683	1	1
hsa-miR-211-5p	3UTR	NM_001357857	ATXN1	TTCCCTTTGTCATCCTTCGCCT#GGGTTGGGGGTGGGGGAGAGGGAG#((((((((.((((((((.((((#)))).)))))))).)))).)))).	4205	4229	1.0	-24.3	1	0.04414967	0.353	0.0	0.0	-4.993964104447428	20	24	8	3UTR	MIRT167969	1	1
hsa-miR-211-5p	3UTR	NM_001370730	SPOP	TTCCCTTTGTCATCCTTCGCCT#GTGAAGGCAAAAGGGGAAG#((((((((.....(((((((..#)))))))...)))))))).	2275	2294	1.0	-19.9	1	0.04035037	0.618	0.0	0.0	-13.697178970448556	15	19	8	3UTR	MIRT644582	1	1
hsa-miR-211-5p	3UTR	NM_001387825	MBNL1	TTCCCTTTGTCATCCTTCGCCT#GGTGAGGGAGGGATCTGACAGAGA#....(((((((((((((((((.#)))))))))......)))))))).	1598	1622	1.0	-24.0	0	0.001430122	0.529	0.0	0.0	-9.546562468637928	17	24	9	3UTR	MIRT683213	1	1
hsa-miR-211-5p	3UTR	NM_000332	ATXN1	TTCCCTTTGTCATCCTTCGCCT#AGGGAAGGAGCCAGGAGGGAGA#((((((((....((((((.(((#)))))))))....)))))))).	6311	6333	1.0	-23.5	1	8.896782e-05	0.324	1.3321945000000002	1.4050199062499997	-12.408048357782313	17	22	9	3UTR	MIRT167969	1	1
hsa-miR-211-5p	3UTR	NM_000599	IGFBP5	TTCCCTTTGTCATCCTTCGCCT#TGAAGTAAGAGATGGCAGAGGGAGA#(((((((((((((((((((...#))))).....)))))))))))))).	3075	3100	1.0	-24.3	1	0.03505682	0.5	0.0	0.0	-3.937574446201665	19	25	14	3UTR	MIRT054449	1	1
hsa-miR-211-5p	3UTR	NM_000633	BCL2	TTCCCTTTGTCATCCTTCGCCT#GAGGGGTGGGAGGGAGGAAG#((((((((.(((((((((....#))))))))).)))).)))).	5613	5633	1.0	-22.8	1	0.07260907	0.588	0.0	0.0	-4.993964104447428	17	20	9	3UTR	MIRT438781	1	1
hsa-miR-211-5p	3UTR	NM_000876	IGF2R	TTCCCTTTGTCATCCTTCGCCT#GGTGAAAGGGTGCAGAGGT#...((((((.(((((((((((.#)))))).))))))))))).	13496	13515	1.0	-24.2	0	0.008659256	0.529	0.0	0.0	-7.757046662006918	17	19	11	3UTR	MIRT054454	1	1
hsa-miR-211-5p	3UTR	NM_000945	PPP3R1	TTCCCTTTGTCATCCTTCGCCT#GGTGGAGAAAGGGAAGGGGT#..((((((.((...(((((((.#)))))))...)).)))))).	1158	1178	1.0	-20.3	1	0.05262141	0.647	0.0	0.0	-11.506164217401057	15	20	7	3UTR	MIRT654820	1	1
hsa-miR-211-5p	3UTR	NM_001043318	MIDEAS	TTCCCTTTGTCATCCTTCGCCT#GGGCGGGGGTGGGGTGGAGGGGAG#((((((((.((((((.((((((#)))))))))))).)..))))))).	3542	3566	1.0	-26.2	1	0.1238428	0.235	1.2483639	0.7114768575000001	-5.227013184751041	20	24	12	3UTR	MIRT280118	1	1
hsa-miR-211-5p	3UTR	NM_001130721	ELOVL6	TTCCCTTTGTCATCCTTCGCCT#GGGGAGTGGGGGACAGTGCAGGGGAG#(((((((((((.((((((.((.#)).))).))).)))))...)))))).	2936	2962	1.0	-22.4	1	0.0333707	0.529	0.4322787071428572	0.44213889875	-7.284377755798021	19	26	6	3UTR	MIRT006463	1	1
hsa-miR-211-5p	3UTR	NM_001164346	ZBTB20	TTCCCTTTGTCATCCTTCGCCT#GGCTGGAGGGAAGGGAAAAGGGAAA#((((((((.((.(((((((((.#)))..)))))).))..)))))))).	23340	23365	1.0	-23.6	1	0.388937	0.588	3.8633172727272727	3.2198800249999997	-8.340767414043784	19	25	8	3UTR	MIRT639840	1	1
hsa-miR-211-5p	3UTR	NM_001252339	CDH4	TTCCCTTTGTCATCCTTCGCCT#GGGCGAGGGGTAGTCTCAATTTCTGTCAGTGCTCAAAGGA#...((((((..(((((((((((#)))))))))))......................)))))).	5917	5957	1.0	-22.1	0	0.01481973	0.574	0.0	0.0	-10.581821137417268	17	40	11	3UTR	MIRT624381	1	1
hsa-miR-26b-5p	3UTR	NM_001316965	REEP4	TTCAAGTAATTCAGGATAGGT#CCTGTCCTTCAAAGTACTTGAT#.(((((((....((((((((.#))))))))......))))))).	1405	1427	1.0	-19.1	1	0.1060432	0.529	0.0	0.0	-12.263798748937765	15	22	8	3UTR	MIRT726777	1	1
hsa-miR-26b-5p	3UTR	NM_032283	ZDHHC18	TTCAAGTAATTCAGGATAGGT#ACCTGCCCTGAGGTGCTTGGGT#((((((((.((((((.(((((#))))).)))))).)))))))).	3995	4017	1.0	-22.1	1	4.930183e-05	0.353	0.0	0.0	-5.227013184751041	19	22	8	3UTR	MIRT066810	1	1
hsa-miR-26b-5p	3UTR	XM_017018090	CREBZF	TTCAAGTAATTCAGGATAGGT#CCTTACGTCAATACTTTTCCTGCATTATTTGAAA#((((((((((.(((((.((((#.)))).))))).)))))))))).	2610	2644	1.0	-19.6	1	0.03747765	0.618	0.0	0.0	-6.7623489216120145	19	23	10	3UTR	MIRT029389	1	1
hsa-miR-26b-5p	3UTR	NM_014683	ULK2	TTCAAGTAATTCAGGATAGGT#ACCTGCTTGAATACTTGAAT#(((((((.(((((((.(((((#))))))))))))))))))).	4833	4853	1.0	-20.1	1	0.02202337	0.721	0.0	0.0	-6.484258455685908	19	20	19	3UTR	MIRT731401	1	1
hsa-miR-26b-5p	3UTR	NM_015176	FBXO28	TTCAAGTAATTCAGGATAGGT#ATCTATCTGAATTGCTTT#...((((((((((.(((((((#))))))))))))))))).	4864	4882	1.0	-17.5	0	0.032443	0.662	0.0	0.0	-7.371380111199145	17	18	17	3UTR	MIRT029652	1	1
hsa-miR-26b-5p	3UTR	NM_001376302	PAK1	TTCAAGTAATTCAGGATAGGT#CCTATCCTGTCCCTTGT#..((((.....(((((((((.#)))))))))...)))).	2395	2412	1.0	-17.1	0	0.1459697	0.5	0.0	0.0	-13.937992785408532	13	17	9	3UTR	MIRT029738	1	1
hsa-miR-26b-5p	3UTR	NM_001037339	PDE4B	TTCAAGTAATTCAGGATAGGT#ACCTGGCCTTTCAGTTACTTGAGT#(((((((((((.(((.(((((#))))).)))...))))))))))).	2082	2106	1.0	-18.8	1	0.0006196885	0.485	2.663391454545455	1.7764123699999999	-7.517426836101634	19	24	11	3UTR	MIRT726988	1	1
hsa-miR-26b-5p	3UTR	NM_001039618	CREBZF	TTCAAGTAATTCAGGATAGGT#ACTTTTCCTGCATTATTTGAAA#((((((((((.(((((.((((#)))).))))).)))))))))).	3554	3576	1.0	-19.4	1	0.03747765	0.618	1.55132783	1.23834541175	-6.7623489216120145	19	22	10	3UTR	MIRT029389	1	1
hsa-miR-26b-5p	3UTR	NM_001128620	PAK1	TTCAAGTAATTCAGGATAGGT#CCTATCCTGTCCCTTGT#..((((.....(((((((((.#)))))))))...)))).	2951	2968	1.0	-17.1	0	0.1459697	0.5	0.0	0.0	-13.937992785408532	13	17	9	3UTR	MIRT029738	1	1
hsa-miR-26b-5p	3UTR	NM_001136115	FBXO28	TTCAAGTAATTCAGGATAGGT#ATCTATCTGAATTGCTTT#...((((((((((.(((((((#))))))))))))))))).	4668	4686	1.0	-17.5	0	0.032443	0.662	0.153055	0.08344901499999999	-7.371380111199145	17	18	17	3UTR	MIRT029652	1	1
hsa-miR-26b-5p	3UTR	NM_001145798	CACNB4	TTCAAGTAATTCAGGATAGGT#ACCTGTTTTGCTTTGCA#.....((((..((((((((((#))))))))))..)))).	4027	4044	1.0	-15.0	0	0.03610071	0.647	1.5644595000000003	2.228165115625	-17.732880587188927	14	17	10	3UTR	MIRT030091	1	1
hsa-miR-30b-5p	3UTR	NM_001286763	RUBCNL	TGTAAACATCCTACACTCAGCT#GGCTGATAGTTGTGGTTTTGTTTACAA#((((((((..((((((((((((#))))))..)).))))...)))))))).	2142	2169	0.9615384615384616	-19.0	1	0.003455063	0.632	3.600815152	4.405965535999999	-6.236470572775607	20	27	8	3UTR	MIRT728162	1	1
hsa-miR-30b-5p	3UTR	NM_133263	PPARGC1B	TGTAAACATCCTACACTCAGCT#AGTTGGGTGTAAGGATT#.......(((((((((((((((#))))))))))).)))).	9115	9132	1.0	-19.3	0	0.06432164	0.5	0.0	0.0	-17.110244939514768	15	17	11	3UTR	MIRT165598	1	1
hsa-miR-30b-5p	3UTR	NM_153812	PHF13	TGTAAACATCCTACACTCAGCT#GGCTCAGGCCAGCTGTTTGCGAGTGTGGGAA#........((((((((((.((.#.)))))))))))).	2051	2082	1.0	-19.2	0	0.002408537	0.485	0.0	0.0	-19.423879868695398	12	14	12	3UTR	MIRT023425	1	1
hsa-miR-30b-5p	3UTR	NM_173601	GXYLT1	TGTAAACATCCTACACTCAGCT#GGCTGGGTGTGGTGGCTCATGCAT#((((....((((((((((((((#)))))))))))).))....)))).	6557	6581	1.0	-21.3	0	0.0006152898	0.5	0.0	0.0	-13.814891846259133	18	24	12	3UTR	MIRT727569	1	1
hsa-miR-30b-5p	3UTR	NM_178812	MTDH	TGTAAACATCCTACACTCAGCT#AGCTGGGTGTGGTGGTGG#......((((((((((((((((#)))))))))))).)))).	4333	4351	1.0	-24.4	0	0.000821612	0.559	0.0	0.0	-15.566558404643448	16	18	12	3UTR	MIRT173416	1	1
hsa-miR-30b-5p	3UTR	XM_006714023	N4BP2	TGTAAACATCCTACACTCAGCT#AGCTGGGTGTGGTGGCGTGTGCC#.(((.((.((((((((((((((#)))))))))))).)).)).))).	6283	6306	1.0	-23.4	0	0.0001089817	0.515	0.0	0.0	-10.225996941350221	19	23	12	3UTR	MIRT212862	1	1
hsa-miR-30b-5p	3UTR	NM_015336	ZDHHC17	TGTAAACATCCTACACTCAGCT#GTACTTTATTTTTGAAAAGGGAAGAGATGGGTGTGGGGTGG#......(((((((((((((.((#.)).))))))))))))).	3804	3845	1.0	-21.9	0	0.001851214	0.603	2.916201846153846	2.19142455	-15.566558404643448	15	18	13	3UTR	MIRT023433	1	1
hsa-miR-30b-5p	3UTR	NM_015646	RAP1B	TGTAAACATCCTACACTCAGCT#AGCTGGGTGTGGTGGTGCATGCC#.(((..((((((((((((((((#)))))))))))).))))..))).	12366	12389	1.0	-25.2	0	0.0003248424	0.529	-0.1732940588235294	0.03795911250000001	-9.813320773362635	19	23	12	3UTR	MIRT188274	1	1
hsa-miR-30b-5p	3UTR	NM_016131	RAB10	TGTAAACATCCTACACTCAGCT#GGCTGAGTTTAGGAC#........(((((.((((((((#)))))))).))))).	2761	2776	1.0	-19.1	0	0.01171763	0.574	2.775950125	2.1635159925	-20.280719786215805	13	15	8	3UTR	MIRT206181	1	1
hsa-miR-30b-5p	3UTR	NM_018177	N4BP2	TGTAAACATCCTACACTCAGCT#AGCTGGGTGTGGTGGCGTGTGCC#.(((.((.((((((((((((((#)))))))))))).)).)).))).	6712	6735	1.0	-23.4	0	0.0001089817	0.515	-0.0937354	0.017599662499999946	-10.225996941350221	19	23	12	3UTR	MIRT212862	1	1
hsa-miR-30b-5p	3UTR	NM_018566	YOD1	TGTAAACATCCTACACTCAGCT#GTTGAATTGTAGGGTGC#......(((((((((.(((((.#)))))..))))))))).	5341	5358	1.0	-18.1	0	0.002209671	0.721	3.7505165555555555	3.7547455275	-15.799607484947062	14	17	9	3UTR	MIRT023456	1	1
hsa-miR-30b-5p	3UTR	NM_021814	ELOVL5	TGTAAACATCCTACACTCAGCT#CTTTGTCCTCGAGATTTTAGGAAGGGTGTAGGGTGA#......((((((((((((..((#.))..)))))))))))).	1785	1821	1.0	-20.3	0	8.601046e-05	0.603	1.8494546750000003	2.45933859375	-15.566558404643448	14	18	12	3UTR	MIRT548432	1	1
hsa-miR-30b-5p	3UTR	NM_003797	EED	TGTAAACATCCTACACTCAGCT#AGCTGAATGTAGTGATGTTTACAT#(((((((((((((((.((((((#)))))).))))).)))))))))).	1924	1948	1.0	-28.1	1	0.0003810083	0.618	3.2289118750000005	2.729466960999999	-4.1706235265052785	21	24	10	3UTR	MIRT727797	1	1
hsa-miR-30b-5p	3UTR	NM_004776	B4GALT5	TGTAAACATCCTACACTCAGCT#GGGTGTGTGTAGGGGTGTG#.....(((((((((((.((.((#)).)).)))))))).))).	3335	3354	1.0	-18.3	0	0.05367973	0.574	1.0208149666666668	1.9245913400000003	-13.6655996434504	15	19	8	3UTR	MIRT568345	1	1
hsa-miR-30b-5p	3UTR	NM_001346516	LCOR	TGTAAACATCCTACACTCAGCT#AGCTCTTGGGCCTGGATTTCTACTATGTTAGTGAGTGTAGGAATATACT#.(((....(((((((((((.((#.)))))))))))))...))).	15462	15511	1.0	-18.9	0	0.000260915	0.676	0.0	0.0	-13.670642237414587	16	21	13	3UTR	MIRT057676	1	1
hsa-miR-30b-5p	3UTR	NM_001363138	MTDH	TGTAAACATCCTACACTCAGCT#AGCTGGGTGTGGTGGTGG#......((((((((((((((((#)))))))))))).)))).	4234	4252	1.0	-24.4	0	0.000821612	0.559	0.0	0.0	-15.566558404643448	16	18	12	3UTR	MIRT173416	1	1
hsa-miR-30b-5p	3UTR	NM_001407	CELSR3	TGTAAACATCCTACACTCAGCT#GGCTGAGTGGCCTGCTGGGGGTGGGAGGGTGTCTTTACT#.(((((((((((.(((((((((#)))))))))................)))))))..)))).	11765	11804	1.0	-21.5	1	0.0005179373	0.412	0.0	0.0	-5.08245545002336	20	39	9	3UTR	MIRT562490	1	1
hsa-miR-30b-5p	3UTR	NM_001251922	RAP1B	TGTAAACATCCTACACTCAGCT#AGCTGGGTGTGGTGGTGCATGCC#.(((..((((((((((((((((#)))))))))))).))))..))).	12216	12239	1.0	-25.2	0	0.0003248424	0.529	-0.1732940588235294	0.03795911250000001	-9.813320773362635	19	23	12	3UTR	MIRT188274	1	1
hsa-miR-30c-5p	3UTR	NM_001278243	ZFAND5	TGTAAACATCCTACACTCTCAGC#CTTATAATTTTGGAGAGTGATAGGTATGGTTGCT#.(((..((((((((((((((...#.))))))).)))).)))..))).	4881	4915	1.0	-22.2	0	0.001394593	0.676	0.0	0.0	-9.813320773362635	17	23	7	3UTR	MIRT726070	1	1
hsa-miR-30c-5p	3UTR	NM_001286766	RUBCNL	TGTAAACATCCTACACTCTCAGC#GCTGATAGTTGTGGTTTTGTTTACAA#((((((((..(((((((.(((((#))))).))).))))...)))))))).	1757	1783	1.0	-20.9	1	0.003455063	0.632	1.7079252625000003	3.6771837825	-6.236470572775607	20	26	8	3UTR	MIRT728161	1	1
hsa-miR-30c-5p	3UTR	NM_001308101	DCUN1D1	TGTAAACATCCTACACTCTCAGC#CTGAGGGAAAGGGGTGTATATT#.(((.(((((((...(((((((.#)))))))...))))))).))).	4638	4660	1.0	-19.3	0	0.03797945	0.676	0.6837164285714286	0.6500862912500001	-10.793782102606874	17	22	7	3UTR	MIRT558465	1	1
hsa-miR-30c-5p	3UTR	NM_001317123	AGO1	TGTAAACATCCTACACTCTCAGC#GGTGGGGTAGGGAGGAGTGTAGGATGC#......(((((((((((((....#.))))))))))))).	2784	2811	1.0	-22.6	0	0.009420477	0.471	0.0	0.0	-15.566558404643448	13	15	13	3UTR	MIRT047934	1	1
hsa-miR-30c-5p	3UTR	NM_181892	UBE2D3	TGTAAACATCCTACACTCTCAGC#CTGTTTTGGTGTGGGAGTTGTCAT#((..(((.(((((((((..(((.#)))....))))))))))))..)).	2110	2134	1.0	-18.1	0	0.006510654	0.618	3.379096666666667	3.2402041025	-10.840771124647935	17	24	12	3UTR	MIRT739897	1	1
hsa-miR-30c-5p	3UTR	NM_014631	SH3PXD2A	TGTAAACATCCTACACTCTCAGC#GGTGGGGGGTGGGGGGTGGACAA#(((..((.((((((.((((((.(#).)))))))))))).))..))).	3720	3743	1.0	-21.0	0	0.01152476	0.456	0.0	0.0	-14.137718385404591	18	23	12	3UTR	MIRT726588	1	1
hsa-miR-30c-5p	3UTR	NM_015646	RAP1B	TGTAAACATCCTACACTCTCAGC#GCTGGGTGTGGTGGTGCATGCC#.(((..((((((((((.(.((((#))))))))))).))))..))).	12367	12389	1.0	-19.0	0	0.0003248424	0.529	-0.3495976363636364	0.04382059125000002	-9.813320773362635	18	22	11	3UTR	MIRT188272	1	1
hsa-miR-30c-5p	3UTR	NM_016115	ASB3	TGTAAACATCCTACACTCTCAGC#TGAGAATGTTTATGTTTACAA#(((((((((...(((.(((((..#))))).)))..))))))))).	1852	1873	1.0	-17.0	1	0.01013928	0.632	2.10498	2.387761459375	-11.584707779840164	17	21	9	3UTR	MIRT088934	1	1
hsa-miR-30c-5p	3UTR	NM_016260	IKZF2	TGTAAACATCCTACACTCTCAGC#GCTGAGTTGTTGTGGGTTCTATGTTTACT#.(((((((((((((((.((((((#))))))..)).)))))....)))))))).	2384	2413	1.0	-23.5	1	0.00289231	0.618	0.776747605	1.8257906300000002	-3.793324837357118	21	29	8	3UTR	MIRT727466	1	1
hsa-miR-30c-5p	3UTR	NM_017754	UHRF1BP1	TGTAAACATCCTACACTCTCAGC#GCTGGGTGTGGTGGTGGGTGCC#.(((..((((((((((.(.((((#))))))))))).))))..))).	6433	6455	1.0	-21.3	0	0.0001058994	0.5	-0.021304009090909105	-0.004661444999999989	-9.813320773362635	18	22	11	3UTR	MIRT565077	1	1
hsa-miR-30c-5p	3UTR	NM_020640	DCUN1D1	TGTAAACATCCTACACTCTCAGC#CTGAGGGAAAGGGGTGTATATT#.(((.(((((((...(((((((.#)))))))...))))))).))).	4592	4614	1.0	-19.3	0	0.03797945	0.676	2.287790285714286	0.46814359499999997	-10.793782102606874	17	22	7	3UTR	MIRT558465	1	1
hsa-miR-30c-5p	3UTR	NM_021814	ELOVL5	TGTAAACATCCTACACTCTCAGC#GCTTTCCACCAGTGCGAGAGAGGATGTATACT#.(((.(((((((...(((((.((#.)))))))))))))).))).	1884	1916	1.0	-19.2	0	0.001272394	0.588	2.269163142857143	4.617974176249999	-10.793782102606874	17	20	14	3UTR	MIRT548431	1	1
hsa-miR-30c-5p	3UTR	NM_001949	E2F3	TGTAAACATCCTACACTCTCAGC#AGGGTGTGGGAA#........(((((((((((....#))))))))))).	4736	4748	1.0	-16.8	0	0.001272191	0.515	1.4852894545454547	1.5007552200000003	-19.423879868695398	11	12	11	3UTR	MIRT047838	1	1
hsa-miR-30c-5p	3UTR	NM_003340	UBE2D3	TGTAAACATCCTACACTCTCAGC#CTGTTTTGGTGTGGGAGTTGTCAT#((..(((.(((((((((..(((.#)))....))))))))))))..)).	2195	2219	1.0	-18.1	0	0.006510654	0.618	4.672219999999999	4.466769999999999	-10.840771124647935	17	24	12	3UTR	MIRT739897	1	1
hsa-miR-30c-5p	3UTR	NM_003400	XPO1	TGTAAACATCCTACACTCTCAGC#GCTGGGGGGAGGAG#........((((.(.((((((((#))))))))))))).	4286	4300	1.0	-16.9	0	0.003909993	0.544	2.0615425	1.3878268910000005	-21.44846004161228	13	14	13	3UTR	MIRT206887	1	1
hsa-miR-30c-5p	3UTR	NM_003797	EED	TGTAAACATCCTACACTCTCAGC#GCTGAGCTGAATGTAGTGATGTTTACAT#(((((((((((((((..((((((#)))))).....))))).)))))))))).	1920	1948	1.0	-25.9	1	0.0003810083	0.618	3.2289118750000005	2.729466960999999	-4.1706235265052785	21	28	10	3UTR	MIRT048018	1	1
hsa-miR-30c-5p	3UTR	NM_004776	B4GALT5	TGTAAACATCCTACACTCTCAGC#GCTGTTTTGGGGGGTGGGGGGGTATTTGCAA#((((((.(((((.(((((((...#.)))))))..))))).)))))).	4350	4381	1.0	-21.0	0	0.0001306852	0.559	3.232787571428571	4.4540863887499995	-6.770391593739227	18	23	7	3UTR	MIRT568346	1	1
hsa-miR-30c-5p	3UTR	NM_005156	PTBP3	TGTAAACATCCTACACTCTCAGC#TTGGAGATGTGGGATGTTC#....((((((((((((((.(((.#)))))).))))))))))).	4484	4503	1.0	-20.6	0	0.006239514	0.721	0.6718900533333334	0.8381616487499999	-9.546562468637928	17	19	11	3UTR	MIRT047996	1	1
hsa-miR-30c-5p	3UTR	NM_005985	SNAI1	TGTAAACATCCTACACTCTCAGC#CTGGGGGCCCGACAGGTGGGCCTGGGAGGAAGATGTTTACAT#((((((((((.....(((((((.#.)))))))...)))))))))).	1547	1589	1.0	-21.7	1	0.008124055	0.544	3.0254719000000003	3.2359993625000008	-12.990572321645654	17	22	10	3UTR	MIRT006762	1	1
hsa-miR-30c-5p	3UTR	NM_006459	ERLIN1	TGTAAACATCCTACACTCTCAGC#GCTGAGATCTGTTGAATAATGTTTACAT#(((((((((...(((.(((((((#)))))))..)))......))))))))).	1773	1801	1.0	-18.9	1	0.01008531	0.559	1.2451277777777778	2.0226001197250003	-11.584707779840164	19	28	9	3UTR	MIRT047975	1	1
hsa-miR-30c-5p	3UTR	NM_006943	SOX12	TGTAAACATCCTACACTCTCAGC#GCTGAGGGGTGGGGTC#.......(((((((.((((((((#))))))))))))))).	3083	3099	1.0	-22.7	0	8.460042e-05	0.368	0.659151375	2.62618087125	-17.8456944997654	15	16	15	3UTR	MIRT726468	1	1
hsa-miR-30c-5p	3UTR	NM_012199	AGO1	TGTAAACATCCTACACTCTCAGC#GGTGGGGTAGGGAGGAGTGTAGGATGC#......(((((((((((((....#.))))))))))))).	2879	2906	1.0	-22.6	0	0.009420477	0.471	1.857197461538461	2.1818481887500005	-15.566558404643448	13	15	13	3UTR	MIRT047934	1	1
hsa-miR-30c-5p	3UTR	NM_001349772	RUBCNL	TGTAAACATCCTACACTCTCAGC#GCTGATAGTTGTGGTTTTGTTTACAA#((((((((..(((((((.(((((#))))).))).))))...)))))))).	2414	2440	1.0	-20.9	1	0.003455063	0.632	0.0	0.0	-6.236470572775607	20	26	8	3UTR	MIRT728161	1	1
hsa-miR-30c-5p	3UTR	NM_001387220	IKZF2	TGTAAACATCCTACACTCTCAGC#GCTGAGTTGTTGTGGGTTCTATGTTTACT#.(((((((((((((((.((((((#))))))..)).)))))....)))))))).	2431	2460	1.0	-23.5	1	0.00289231	0.618	0.0	0.0	-3.793324837357118	21	29	8	3UTR	MIRT727466	1	1
hsa-miR-30c-5p	3UTR	NM_001010942	RAP1B	TGTAAACATCCTACACTCTCAGC#GCTGGGTGTGGTGGTGCATGCC#.(((..((((((((((.(.((((#))))))))))).))))..))).	12358	12380	1.0	-19.0	0	0.0003248424	0.529	0.0	0.0	-9.813320773362635	18	22	11	3UTR	MIRT188272	1	1
hsa-miR-30c-5p	3UTR	NM_001079526	IKZF2	TGTAAACATCCTACACTCTCAGC#GCTGAGTTGTTGTGGGTTCTATGTTTACT#.(((((((((((((((.((((((#))))))..)).)))))....)))))))).	2353	2382	1.0	-23.5	1	0.00289231	0.618	2.5795223650000003	1.2454688974999997	-3.793324837357118	21	29	8	3UTR	MIRT727466	1	1
hsa-miR-30c-5p	3UTR	NM_001100626	ERLIN1	TGTAAACATCCTACACTCTCAGC#GCTGAGATCTGTTGAATAATGTTTACAT#(((((((((...(((.(((((((#)))))))..)))......))))))))).	1449	1477	1.0	-18.9	1	0.01008531	0.559	1.9472664444444447	1.197565884225	-11.584707779840164	19	28	9	3UTR	MIRT047975	1	1
hsa-miR-30c-5p	3UTR	NM_001102420	ZFAND5	TGTAAACATCCTACACTCTCAGC#CTTATAATTTTGGAGAGTGATAGGTATGGTTGCT#.(((..((((((((((((((...#.))))))).)))).)))..))).	5299	5333	1.0	-22.2	0	0.001394593	0.676	0.031101737500000004	0.3329502750000001	-9.813320773362635	17	23	7	3UTR	MIRT726070	1	1
hsa-miR-30c-5p	3UTR	NM_001163790	PTBP3	TGTAAACATCCTACACTCTCAGC#TTGGAGATGTGGGATGTTC#....((((((((((((((.(((.#)))))).))))))))))).	4538	4557	1.0	-20.6	0	0.006239514	0.721	1.1225022600000003	1.1138726800000003	-9.546562468637928	17	19	11	3UTR	MIRT047996	1	1
hsa-miR-30c-5p	3UTR	NM_001197293	DPYSL2	TGTAAACATCCTACACTCTCAGC#CTGCCATCATGAGGATGTGTGCTAGAGTGTGGGACCCTGGCCAAGTGCAG#((((..(((((((((((((.(((#.))))))))))))))...))......)))).	3338	3388	1.0	-21.0	0	7.137715e-05	0.412	-0.2951326375	-0.018290585000000012	-9.957570382207184	20	31	14	3UTR	MIRT047866	1	1
hsa-miR-30c-5p	3UTR	NM_001242830	ELOVL5	TGTAAACATCCTACACTCTCAGC#TTGTCCTCGAGATTTTAGGAAGGGTGTAGGGTGA#......(((((((((((((....#.))))))))))))).	1662	1696	1.0	-21.1	0	8.601046e-05	0.603	2.534758692307693	2.1537125075000003	-15.566558404643448	13	15	13	3UTR	MIRT548431	1	1
hsa-miR-30c-5p	3UTR	NM_001244604	DPYSL2	TGTAAACATCCTACACTCTCAGC#CTGCCATCATGAGGATGTGTGCTAGAGTGTGGGACCCTGGCCAAGTGCAG#((((..(((((((((((((.(((#.))))))))))))))...))......)))).	2818	2868	1.0	-21.0	0	7.137715e-05	0.412	-0.2951326375	-0.018290585000000012	-9.957570382207184	20	31	14	3UTR	MIRT047866	1	1
hsa-miR-30c-5p	3UTR	NM_001244898	PTBP3	TGTAAACATCCTACACTCTCAGC#TTGGAGATGTGGGATGTTC#....((((((((((((((.(((.#)))))).))))))))))).	4543	4562	1.0	-20.6	0	0.006239514	0.721	0.9578554466666667	1.0409229775000002	-9.546562468637928	17	19	11	3UTR	MIRT047996	1	1
hsa-miR-30c-5p	3UTR	NM_001251922	RAP1B	TGTAAACATCCTACACTCTCAGC#GCTGGGTGTGGTGGTGCATGCC#.(((..((((((((((.(.((((#))))))))))).))))..))).	12217	12239	1.0	-19.0	0	0.0003248424	0.529	-0.3495976363636364	0.04382059125000002	-9.813320773362635	18	22	11	3UTR	MIRT188272	1	1
hsa-miR-30d-5p	3UTR	NM_012316	KPNA6	TGTAAACATCCCCGACTGGAAG#TCTGGTTGGGGGTA#.......(((((((((((((..#))))))))))))).	4669	4683	0.9615384615384616	-20.5	0	4.553418e-05	0.529	0.0	0.0	-17.110244939514768	13	14	13	3UTR	MIRT068115	1	1
hsa-miR-30d-5p	3UTR	NM_001286766	RUBCNL	TGTAAACATCCCCGACTGGAAG#TCCAGGGGATGAGTACT#.(((..(((((((...((((..#)))))))))))..))).	7262	7279	1.0	-18.9	0	0.0001602821	0.515	0.0	0.0	-11.63865933143729	14	17	11	3UTR	MIRT728160	1	1
hsa-miR-30d-5p	3UTR	NM_001289126	IFNAR2	TGTAAACATCCCCGACTGGAAG#CTTCCAGGTGACATCACCTATGCACATTCCCAGTATGGGGACCATAGTATCATTCAGTGCATTGTTTACAT#(((((((((((((((((((...#.))))).)))))).....................)))))))).	1863	1934	1.0	-23.4	1	0.01661449	0.603	0.0	0.0	-3.937574446201665	19	43	8	3UTR	MIRT155237	1	1
hsa-miR-30d-5p	3UTR	NM_032242	PLXNA1	TGTAAACATCCCCGACTGGAAG#CCAGTGGGGTACTGTACAG#((((.....((((.(((((...#))))))))).....)))).	7195	7214	1.0	-19.0	0	0.001642328	0.544	0.0	0.0	-15.728121422025303	13	19	9	3UTR	MIRT160847	1	1
hsa-miR-30d-5p	3UTR	NM_054111	IP6K3	TGTAAACATCCCCGACTGGAAG#CCAGGGGCAATGTTTACAA#(((((((((.(((..((((...#)))))))..))))))))).	2436	2455	1.0	-18.4	1	0.0007141285	0.544	0.6647171777777778	2.2113276699999997	-6.7723703923008856	16	19	9	3UTR	MIRT727436	1	1
hsa-miR-30d-5p	3UTR	NM_173601	GXYLT1	TGTAAACATCCCCGACTGGAAG#TCCAGATGTGGTGGTGTTTGCC#.(((((((((((((.(((((..#))))).)).)).))))))))).	6694	6716	1.0	-21.2	1	0.0007586012	0.588	0.0	0.0	-4.528774397607753	18	22	9	3UTR	MIRT727568	1	1
hsa-miR-30d-5p	3UTR	NM_207585	IFNAR2	TGTAAACATCCCCGACTGGAAG#CTTCCAGGTGACATCACCTATGCACATTCCCAGTATGGGGACCATAGTATCATTCAGTGCATTGTTTACAT#(((((((((((((((((((...#.))))).)))))).....................)))))))).	1994	2065	1.0	-23.4	1	0.01661449	0.603	0.0	0.0	-3.937574446201665	19	43	8	3UTR	MIRT155237	1	1
hsa-miR-30d-5p	3UTR	NM_015554	GLCE	TGTAAACATCCCCGACTGGAAG#TCCAGTCTGGGAACCTTTTTTACT#.(((((..((((.(((((((..#))))))).))))......))))).	3830	3854	1.0	-19.6	0	0.001649794	0.691	-0.36636341428571434	0.03881066625	-8.939776914075312	16	24	7	3UTR	MIRT140879	1	1
hsa-miR-30d-5p	3UTR	NM_022048	CSNK1G1	TGTAAACATCCCCGACTGGAAG#TTCATGGTAATAAGTGGGGGTGTGGTGCAG#((((.((((((((.(((.....#.)))))))))))..)))).	6773	6803	1.0	-19.5	0	0.007863598	0.515	0.0	0.0	-8.913451538534543	15	19	11	3UTR	MIRT502700	1	1
hsa-miR-30d-5p	3UTR	NM_024513	FYCO1	TGTAAACATCCCCGACTGGAAG#CCAGTTGGGGATGA#......(((((((((((((...#))))))))))))).	7750	7764	1.0	-26.0	0	1.36477e-05	0.559	4.32701823076923	4.3442851025	-15.566558404643448	13	14	13	3UTR	MIRT557730	1	1
hsa-miR-30d-5p	3UTR	NM_024787	RNF122	TGTAAACATCCCCGACTGGAAG#TGGGGATGGGGGTGTCTACGG#((((.(((((((((.((.(...#).))..))))))))).)))).	1659	1680	1.0	-18.9	0	7.224875e-06	0.515	0.8519353	0.2042409325	-8.79206118126477	16	21	9	3UTR	MIRT726732	1	1
hsa-miR-30d-5p	3UTR	NM_003463	PTP4A1	TGTAAACATCCCCGACTGGAAG#CCATATATTTATACTGTCTGGGGATGTG#.....(((((((((((......#.))).)))))))).	2353	2381	1.0	-18.6	0	0.001509577	0.662	0.0	0.0	-13.6655996434504	11	14	8	3UTR	MIRT485202	1	1
hsa-miR-30d-5p	3UTR	NM_001329606	CSNK1G1	TGTAAACATCCCCGACTGGAAG#TTCATGGTAATAAGTGGGGGTGTGGTGCAG#((((.((((((((.(((.....#.)))))))))))..)))).	6695	6725	1.0	-19.5	0	0.007863598	0.515	0.0	0.0	-8.913451538534543	15	19	11	3UTR	MIRT502700	1	1
hsa-miR-30d-5p	3UTR	NM_001385260	PTP4A1	TGTAAACATCCCCGACTGGAAG#CCATATATTTATACTGTCTGGGGATGTG#.....(((((((((((......#.))).)))))))).	2157	2185	1.0	-18.6	0	0.001509577	0.662	0.0	0.0	-13.6655996434504	11	14	8	3UTR	MIRT485202	1	1
hsa-miR-30d-5p	3UTR	NM_000874	IFNAR2	TGTAAACATCCCCGACTGGAAG#CTTCCAGGTGACATCACCTATGCACATTCCCAGTATGGGGACCATAGTATCATTCAGTGCATTGTTTACAT#(((((((((((((((((((...#.))))).)))))).....................)))))))).	2272	2343	1.0	-23.4	1	0.01661449	0.603	-0.003283070731707329	-0.21303466375000008	-3.937574446201665	19	43	8	3UTR	MIRT155237	1	1
hsa-miR-30d-5p	3UTR	NM_001164623	AGO2	TGTAAACATCCCCGACTGGAAG#CTGACAGTTGGAGGTGTCTGGGTGTTTGGAG#(.((((((((((((((((..((#))..)))))))........))))))))).).	8940	8971	1.0	-20.9	1	0.001435374	0.441	1.9155017499999998	0.30305200749999983	-5.101250328216836	19	31	9	3UTR	MIRT047789	1	1
hsa-miR-30e-5p	3UTR	NM_001256121	S100PBP	TGTAAACATCCTTGACTGGAAG#CTAAGTGTTTACTGTTTTTATCCAGTCAAGGATTTGCT#.((((..(((((((((((((..#.))))))))))))))))).	3321	3359	0.9743589743589745	-24.4	0	0.0004533326	0.676	0.0	0.0	-7.2379701334214825	17	19	17	3UTR	MIRT068389	1	1
hsa-miR-30e-5p	3UTR	NM_001308384	SLC38A7	TGTAAACATCCTTGACTGGAAG#CTTCCAGTCTGGATTTTGTCTGCT#.(((.((((((..(((((((((#))))))))).)))...))).))).	2864	2888	1.0	-20.5	0	0.02335194	0.441	0.0	0.0	-12.548295934432188	18	24	9	3UTR	MIRT726529	1	1
hsa-miR-30e-5p	3UTR	NM_032440	LCOR	TGTAAACATCCTTGACTGGAAG#CAGTCAGGGTACATTACAT#(((((....(((((((((....#)))))))))....))))).	2706	2725	1.0	-18.3	0	0.04099872	0.574	0.0	0.0	-10.752244329692425	14	19	9	3UTR	MIRT057678	1	1
hsa-miR-30e-5p	3UTR	NM_173601	GXYLT1	TGTAAACATCCTTGACTGGAAG#TTCAGTCAGGGAC#........((((((((((((..#)))))))))))).	3010	3023	1.0	-18.4	0	0.0005211619	0.559	0.0	0.0	-19.423879868695398	12	13	12	3UTR	MIRT727566	1	1
hsa-miR-30e-5p	3UTR	NM_014423	AFF4	TGTAAACATCCTTGACTGGAAG#TTCCAGTCAGTGATGC#......((((.((((((((((.#)))))))))).)))).	7285	7301	1.0	-19.8	0	0.009183238	0.544	3.65300521	4.130874075	-18.3913328800538	14	16	10	3UTR	MIRT728371	1	1
hsa-miR-30e-5p	3UTR	NM_016260	IKZF2	TGTAAACATCCTTGACTGGAAG#TCCGTCTCCCTTCTGTCATTGTCTATGGATGTTTACC#.((((((((((.((((.(((((#.)))))))))........)))))))))).	7480	7517	1.0	-19.1	1	0.03008685	0.603	3.5612707	1.8352868975	-7.140128146953473	19	29	10	3UTR	MIRT727463	1	1
hsa-miR-30e-5p	3UTR	NM_018231	SLC38A7	TGTAAACATCCTTGACTGGAAG#CTTCCAGTCTGGATTTTGTCTGCT#.(((.((((((..(((((((((#))))))))).)))...))).))).	3168	3192	1.0	-20.5	0	0.02335194	0.441	0.0	0.0	-12.548295934432188	18	24	9	3UTR	MIRT726529	1	1
hsa-miR-30e-5p	3UTR	NM_022817	PER2	TGTAAACATCCTTGACTGGAAG#CTTCCAGAGCTTTCCCAGGGTGTTTGGAT#(.((((((((((.(((((((((#))))))).....))..)))))))))).).	4425	4454	1.0	-19.9	1	0.001404779	0.485	0.33407445999999996	0.56491901875	-6.3903809408830785	20	29	10	3UTR	MIRT726976	1	1
hsa-miR-30e-5p	3UTR	NM_002972	SBF1	TGTAAACATCCTTGACTGGAAG#CTTCCGGTCGTTACCGACCACTAGGGGTGGGCAGGGCCGCCCCGGCCATGTTTACAG#((((((((((((((((((((((#)))))))))).......................)))...........))))))))).	5904	5961	1.0	-20.3	1	0.0006951839	0.294	0.0	0.0	-3.937574446201665	22	57	10	3UTR	MIRT726652	1	1
hsa-miR-30e-5p	3UTR	NM_003417	ZNF264	TGTAAACATCCTTGACTGGAAG#CTAAGGTCCCACACTCCAGCAAGGGTGAACCTTGCAA#(((((.((((((((.(((((..#.)))))))))))))....))))).	11184	11221	1.0	-21.6	0	0.0001513315	0.5	-0.23348831250000002	-0.10564210749999998	-6.573982767645346	18	24	13	3UTR	MIRT118145	1	1
hsa-miR-30e-5p	3UTR	NM_005023	PGGT1B	TGTAAACATCCTTGACTGGAAG#TTTCCCTCTCATTTAATTCTACATGAGCAAGTCAAGGAGTTTGG#..(((((.(((((((((.....#.)))))))))))))).	8404	8448	1.0	-17.6	0	0.001217197	0.662	1.2672525555555554	2.2225215487499996	-7.27063564855292	14	16	14	3UTR	MIRT450761	1	1
hsa-miR-30e-5p	3UTR	NM_005159	ACTC1	TGTAAACATCCTTGACTGGAAG#CTTCCAGTCAGGATGA#......(((((.((((((((((#))))))))))))))).	1222	1238	1.0	-23.8	0	0.001233361	0.544	4.2208026	5.338609110000002	-18.9133617142398	15	16	15	3UTR	MIRT784553	1	1
hsa-miR-30e-5p	3UTR	NM_001365819	SBF1	TGTAAACATCCTTGACTGGAAG#CTTCCGGTCGTTACCGACCACTAGGGGTGGGCAGGGCCGCCCCGGCCATGTTTACAG#((((((((((((((((((((((#)))))))))).......................)))...........))))))))).	5829	5886	1.0	-20.3	1	0.0006951839	0.294	0.0	0.0	-3.937574446201665	22	57	10	3UTR	MIRT726652	1	1
hsa-miR-30e-5p	3UTR	NM_001369611	SLC38A7	TGTAAACATCCTTGACTGGAAG#CTTCCAGTCTGGATTTTGTCTGCT#.(((.((((((..(((((((((#))))))))).)))...))).))).	3267	3291	1.0	-20.5	0	0.02335194	0.441	0.0	0.0	-12.548295934432188	18	24	9	3UTR	MIRT726529	1	1
hsa-miR-30e-5p	3UTR	NM_001387220	IKZF2	TGTAAACATCCTTGACTGGAAG#TCCGTCTCCCTTCTGTCATTGTCTATGGATGTTTACC#.((((((((((.((((.(((((#.)))))))))........)))))))))).	7527	7564	1.0	-19.1	1	0.03008685	0.603	0.0	0.0	-7.140128146953473	19	29	10	3UTR	MIRT727463	1	1
hsa-miR-30e-5p	3UTR	NM_001032282	KLF10	TGTAAACATCCTTGACTGGAAG#TTTCCAGTCAACATCGTGGATGTA#.....(((((((((((((((((#)))))))))))......)))))).	2183	2207	1.0	-21.1	0	0.0002436834	0.706	1.366650739130435	0.281498305	-13.6655996434504	17	24	11	3UTR	MIRT727342	1	1
hsa-miR-30e-5p	3UTR	NM_001079526	IKZF2	TGTAAACATCCTTGACTGGAAG#TCCGTCTCCCTTCTGTCATTGTCTATGGATGTTTACC#.((((((((((.((((.(((((#.)))))))))........)))))))))).	7449	7486	1.0	-19.1	1	0.03008685	0.603	1.6053993000000002	2.0153043449999997	-7.140128146953473	19	29	10	3UTR	MIRT727463	1	1
hsa-miR-30e-5p	3UTR	NM_001099650	GXYLT1	TGTAAACATCCTTGACTGGAAG#TTCAGTCAGGGAC#........((((((((((((..#)))))))))))).	2917	2930	1.0	-18.4	0	0.0005211619	0.559	0.1838560916666667	0.01861843124999997	-19.423879868695398	12	13	12	3UTR	MIRT727566	1	1
hsa-miR-30e-5p	3UTR	NM_001170701	MBNL3	TGTAAACATCCTTGACTGGAAG#TCAGTCAGGGTGA#......(((((.(((((((...#)))))))))))).	2223	2236	1.0	-16.3	0	0.0436571	0.588	0.16896672857142853	0.7989865087499999	-18.9133617142398	12	13	12	3UTR	MIRT731311	1	1
hsa-miR-30e-5p	3UTR	NM_001170765	LCOR	TGTAAACATCCTTGACTGGAAG#CAGTCAGGGTACATTACAT#(((((....(((((((((....#)))))))))....))))).	2638	2657	1.0	-18.3	0	0.04099872	0.574	0.0	0.0	-10.752244329692425	14	19	9	3UTR	MIRT057678	1	1
hsa-miR-342-3p	3UTR	NM_001114133	SYNPO2L	TCTCACACAGAAATCGCACCCGT#ACGGTTGGTGTCTGTGTGAT#..(((((((((.((((...((((#)))).)))).))))))))).	4555	4575	0.9615384615384616	-20.6	1	0.002740559	0.559	3.9034824444444447	3.08684126325	-8.303804028968646	17	20	9	3UTR	MIRT437734	1	1
hsa-miR-342-3p	3UTR	NM_017759	INO80D	TCTCACACAGAAATCGCACCCGT#TGGGGGCACGTGTGTGAGAG#(((((((((......((.((((.#)))).))...))))))))).	9920	9940	1.0	-20.9	1	0.0003895123	0.647	0.20476847777777782	0.3768476274999999	-14.233078789973835	15	20	9	3UTR	MIRT043718	1	1
hsa-miR-342-3p	3UTR	NM_024875	SYNPO2L	TCTCACACAGAAATCGCACCCGT#ACGGTTGGTGTCTGTGTGAT#..(((((((((.((((...((((#)))).)))).))))))))).	3809	3829	1.0	-20.6	1	0.002740559	0.559	0.0	0.0	-8.303804028968646	17	20	9	3UTR	MIRT437734	1	1
hsa-miR-378a-3p	3UTR	NM_012316	KPNA6	ACTGGACTTGGAGTCAGAAGGC#CCCTCTGACTCTTTGCCCAGA#.((((.(..(((((((((.((.#)).)))))))))..).)))).	2386	2407	1.0	-23.1	0	0.007819203	0.471	0.0	0.0	-9.064308185976557	16	21	9	3UTR	MIRT043939	1	1
hsa-miR-378f	3UTR	NM_003403	YY1	ACTGGACTTGGAGCCAGAAG#CTTCTGAAAGAGAGTAGGTAACAGGCATCCCGAGTTCAGG#.((((((((((.(((.....#.)))...)))))))))).	2407	2447	1.0	-20.7	1	0.00677716	0.485	0.7237393599999999	0.5090417237499998	-7.373177227257086	13	18	10	3UTR	MIRT742755	1	1
hsa-miR-425-5p	3UTR	NM_007217	PDCD10	AATGACACGATCACTCCCGTTGA#TCAACGGTTGGATTGAAATTGTCATG#.(((((((((((.(..(((((((#)))))))..))))))....)))))).	1970	1996	1.0	-20.5	1	0.003887899	0.706	0.51225882	0.4152512187499998	-6.0509540905776085	19	26	7	3UTR	MIRT731465	1	1
hsa-miR-425-5p	3UTR	NM_001348431	ZNF148	AATGACACGATCACTCCCGTTGA#AAGGGGGGCATCGTGTG#....(((((((..(((((.....#.)))))..))))))).	8034	8051	1.0	-19.9	0	0.001241296	0.471	3.1260255714285714	3.01763901125	-14.182496390900527	12	16	7	3UTR	MIRT039326	1	1
hsa-miR-425-5p	3UTR	NM_001039618	CREBZF	AATGACACGATCACTCCCGTTGA#TCATGGGAGTGATACTCAGTTATTG#((((((...((((((((((.(((#))))))))))))).....)))))).	4803	4828	1.0	-21.1	0	0.005441499	0.691	2.0513058	1.8159764112499999	-8.851285568499378	19	25	13	3UTR	MIRT368061	1	1
hsa-miR-429	3UTR	NM_018177	N4BP2	TAATACTGTCTGGTAAAACCGT#TCAGACAGTATA#..(((((((((((.........#))))))))))).	9551	9563	1.0	-15.6	1	0.03402595	0.779	1.063182827272727	1.64320495125	-6.782339277446944	11	12	11	3UTR	MIRT212865	1	1
hsa-miR-429	3UTR	NM_001362837	ZFPM2	TAATACTGTCTGGTAAAACCGT#TGGTGCCATTTTCAAAAAAATTAATTTATTTTACCAGCAGTATTC#.(((((((.(((((((((....#.)))))))))))))))).	3802	3847	1.0	-19.0	1	0.03181121	0.794	0.0	0.0	-4.849714495602881	16	18	16	3UTR	MIRT004625	1	1
hsa-miR-429	3UTR	NM_001172639	CELF1	TAATACTGTCTGGTAAAACCGT#TGGTTTTGCTAGAACGA#......(((((((((((((((.#))))))))))))).)).	4531	4548	1.0	-17.0	0	0.00364507	0.618	2.618688575	2.50859463	-15.566558404643448	15	17	13	3UTR	MIRT502835	1	1
hsa-miR-708-5p	3UTR	NM_181689	NNAT	AAGGAGCTTACAATCTAGCTGGG#TCCCCAGCTAGATTGTAAGCTCCTG#.((((((((((((((((((((((#.)))))))))))))))))))))).	1057	1082	1.0	-42.8	1	0.0001326519	0.529	0.0	0.0	-3.793324837357118	22	24	22	3UTR	MIRT054899	1	1
hsa-miR-708-5p	3UTR	NM_014947	FOXJ3	AAGGAGCTTACAATCTAGCTGGG#CCAGCTGCCCTATGTAGCTCCTA#.((((((.((((...(((((((.#))))))).....)))))))))).	2270	2293	1.0	-24.0	1	0.00252445	0.5	0.0	0.0	-8.988379856975033	17	23	10	3UTR	MIRT567503	1	1
hsa-miR-708-5p	3UTR	NM_001842	CNTFR	AAGGAGCTTACAATCTAGCTGGG#CCATCAGATTATAAGCTCCTG#.(((((((((.(((((.(.(((.#))).)))))).))))))))).	1670	1691	1.0	-22.5	1	0.01707906	0.382	3.2646066666666664	2.5774004725	-6.618099312767468	18	21	9	3UTR	MIRT438715	1	1
hsa-miR-708-5p	3UTR	NM_001990	EYA3	AAGGAGCTTACAATCTAGCTGGG#CCTGGCCAGGCACTGTGGGTTCTA#..((((((((((.(((.((((((#)))))).)))...)))))))))).	5024	5048	1.0	-21.2	1	0.0003037931	0.412	2.1770024	2.5686204937499997	-6.246131332038532	19	24	10	3UTR	MIRT053062	1	1
hsa-miR-708-5p	3UTR	NM_002268	KPNA4	AAGGAGCTTACAATCTAGCTGGG#TCCACTAGATTGTAAGCTCCTTA#((((((((((((((((((.((((#)))))))))))))))))))))).	8839	8862	1.0	-33.6	1	0.00148979	0.574	0.0	0.0	-3.937574446201665	22	23	22	3UTR	MIRT781312	1	1
hsa-miR-708-5p	3UTR	NM_001322802	NNAT	AAGGAGCTTACAATCTAGCTGGG#TCCCCAGCTAGATTGTAAGCTCCTG#.((((((((((((((((((((((#.)))))))))))))))))))))).	1133	1158	1.0	-42.8	1	0.0001326519	0.529	0.0	0.0	-3.793324837357118	22	24	22	3UTR	MIRT054899	1	1
hsa-miR-708-5p	3UTR	NM_001207011	CNTFR	AAGGAGCTTACAATCTAGCTGGG#CCATCAGATTATAAGCTCCTG#.(((((((((.(((((.(.(((.#))).)))))).))))))))).	1689	1710	1.0	-22.5	1	0.01707906	0.382	0.0	0.0	-6.618099312767468	18	21	9	3UTR	MIRT438715	1	1
hsa-miR-92a-3p	3UTR	NM_001190738	NFIB	TATTGCACTTGTCCCGGCCTGT#ACAGAGGCAAGTGCAATT#.((((((((((((.....((((#)))).)))))))))))).	2558	2576	0.9615384615384616	-18.3	1	0.01977996	0.662	3.760260666666667	3.7584072475	-5.618663395431772	16	18	12	3UTR	MIRT049176	1	1
hsa-miR-92a-3p	3UTR	NM_001282224	ATP7A	TATTGCACTTGTCCCGGCCTGT#AGTGCTGGGATTACAGGTGTGAG#..((((((((((((((((((..#)).)))))))...))))))))).	5695	5718	1.0	-22.8	1	2.171878e-07	0.485	0.0	0.0	-4.95700071937229	18	23	9	3UTR	MIRT176120	1	1
hsa-miR-92a-3p	3UTR	NM_001282472	GOLGA8J	TATTGCACTTGTCCCGGCCTGT#TCGGGACATATTTTGTGCAATAT#((((((((.((((((((.....#))))))))......)))))))).	3513	3536	1.0	-20.5	1	0.003648807	0.618	0.0	0.0	-4.993964104447428	16	23	8	3UTR	MIRT511856	1	1
hsa-miR-92a-3p	3UTR	NM_001284216	TRIP12	TATTGCACTTGTCCCGGCCTGT#CAGGCTGGAACAATAAATGTGGCTGTGCAGTT#.(((((((((((.((((((((.#)))))))).))))...........))))))).	5655	5687	1.0	-24.5	1	0.001576454	0.559	0.0	0.0	-5.08245545002336	19	32	8	3UTR	MIRT049069	1	1
hsa-miR-92a-3p	3UTR	NM_001286564	GRAMD1B	TATTGCACTTGTCCCGGCCTGT#ACAGGGTGGCTGCAAGAGGCCTGTGCAATAC#((((((((..((((((.(((((#))))).)))........)))..)))))))).	2470	2501	1.0	-23.1	1	0.0002656791	0.588	6.6218164999999996	4.913455334999999	-6.236470572775607	19	31	8	3UTR	MIRT727528	1	1
hsa-miR-92a-3p	3UTR	NM_001286782	PCMTD1	TATTGCACTTGTCCCGGCCTGT#GGCTGGGATGGTGGAATT#.(((.(((.((((((((((...#))))))))))))).))).	2588	2606	1.0	-23.4	0	0.002092408	0.618	2.9079870000000003	1.6588165350000004	-8.968751670415353	16	18	13	3UTR	MIRT049533	1	1
hsa-miR-92a-3p	3UTR	NM_001290321	DMXL1	TATTGCACTTGTCCCGGCCTGT#ACAGGCAGATGGGACTAAGTGTT#....((((((((((((((((((#))))))...)))))).)))))).	10900	10923	1.0	-25.5	0	0.005817147	0.662	0.0	0.0	-9.546562468637928	18	23	6	3UTR	MIRT049790	1	1
hsa-miR-92a-3p	3UTR	NM_001301029	USP28	TATTGCACTTGTCCCGGCCTGT#CAGGCTGGCGTTCAGTGGTGCAATC#.((((((((((.(((((((((.#)))))))).)..))..)))))))).	3847	3872	1.0	-24.4	1	9.773748e-05	0.426	0.0	0.0	-7.140128146953473	19	25	8	3UTR	MIRT178955	1	1
hsa-miR-92a-3p	3UTR	NM_001308096	GLYR1	TATTGCACTTGTCCCGGCCTGT#GGGGGTGGGGGCGGGGGAAGATGCGGTAA#((((((((((.(((((.(((..#.))).))))).))).))))))).	3317	3346	1.0	-26.9	1	0.02667272	0.485	0.0	0.0	-6.7623489216120145	18	23	7	3UTR	MIRT727074	1	1
hsa-miR-92a-3p	3UTR	NM_001308193	CPEB4	TATTGCACTTGTCCCGGCCTGT#CAGGCCTCAGAATAAGTGCAC#...(((((((((.(.((((((.#))))))...).))))))))).	1146	1167	1.0	-22.6	0	8.096769e-05	0.544	-0.28673768555555557	-0.5208535235	-8.539120366595618	16	21	9	3UTR	MIRT507675	1	1
hsa-miR-92a-3p	3UTR	NM_001308248	EVI5	TATTGCACTTGTCCCGGCCTGT#AGTGCTGGGATTACAGGTGTGAG#..((((((((((((((((((..#)).)))))))...))))))))).	3235	3258	1.0	-22.8	1	4.958781e-06	0.426	0.0	0.0	-4.95700071937229	18	23	9	3UTR	MIRT727740	1	1
hsa-miR-92a-3p	3UTR	NM_030627	CPEB4	TATTGCACTTGTCCCGGCCTGT#ATAGCCTGCCTTGGGACAGGTGTG#....((((((((((((((((((#))))...)))..))))))))))).	6328	6352	1.0	-23.7	0	0.0008613603	0.632	2.7811658826086956	4.588912250000002	-9.546562468637928	18	24	11	3UTR	MIRT507675	1	1
hsa-miR-92a-3p	3UTR	NM_030780	SLC25A32	TATTGCACTTGTCCCGGCCTGT#CAGGCTGGAGTGCAGTGG#(((((((((....((((((((.#))))))))))))))))).	1648	1666	1.0	-25.3	1	2.218198e-06	0.412	0.11785322222222229	0.24733099000000003	-12.640789312202793	17	18	17	3UTR	MIRT521070	1	1
hsa-miR-92a-3p	3UTR	NM_032312	YIPF4	TATTGCACTTGTCCCGGCCTGT#ACAGGCTGGGCATGGTGG#.....((((((.((((((((((#)))))))))))).)))).	3789	3807	1.0	-24.9	0	2.671816e-05	0.544	0.0	0.0	-17.012402953046756	16	18	12	3UTR	MIRT206435	1	1
hsa-miR-92a-3p	3UTR	NM_032444	SLX4	TATTGCACTTGTCCCGGCCTGT#TAGGCTGGAGTGCAGTGG#(((((((((....((((((((.#))))))))))))))))).	6477	6495	1.0	-23.7	1	1.945473e-05	0.397	0.0	0.0	-12.640789312202793	17	18	17	3UTR	MIRT554154	1	1
hsa-miR-92a-3p	3UTR	NM_032552	DAB2IP	TATTGCACTTGTCCCGGCCTGT#GCTGGCCGGGACTGCTGCT#....(((...(((((((((.((#)).)))))))))...))).	4652	4671	1.0	-25.7	0	7.540107e-06	0.456	0.0	0.0	-14.159093524392503	14	19	9	3UTR	MIRT173869	1	1
hsa-miR-92a-3p	3UTR	NM_032569	GLYR1	TATTGCACTTGTCCCGGCCTGT#GGGGGTGGGGGCGGGGGAAGATGCGGTAA#((((((((((.(((((.(((..#.))).))))).))).))))))).	3335	3364	1.0	-26.9	1	0.02667272	0.485	0.0	0.0	-6.7623489216120145	18	23	7	3UTR	MIRT727074	1	1
hsa-miR-92a-3p	3UTR	NM_052937	PCMTD1	TATTGCACTTGTCCCGGCCTGT#GGCTGGGATGGTGGAATT#.(((.(((.((((((((((...#))))))))))))).))).	2943	2961	1.0	-23.4	0	0.002092408	0.618	0.0	0.0	-8.968751670415353	16	18	13	3UTR	MIRT049533	1	1
hsa-miR-92a-3p	3UTR	NM_133372	FNIP1	TATTGCACTTGTCCCGGCCTGT#CAGGCTGGAGTGCAATGGTGCGATC#.((((((((((((((((((((.#)))))))).).)))..)))))))).	5437	5462	1.0	-25.8	1	8.618922e-05	0.426	0.0	0.0	-3.793324837357118	20	25	8	3UTR	MIRT049426	1	1
hsa-miR-92a-3p	3UTR	NM_138626	BCL2L11	TATTGCACTTGTCCCGGCCTGT#CAGGCAGGACAAGTGAATGG#((((.(((((((((..(((((.#))))).))))))))))))).	4153	4173	1.0	-25.5	0	0.008737211	0.397	0.0	0.0	-9.025110261568384	18	20	13	3UTR	MIRT006148	1	1
hsa-miR-92a-3p	3UTR	NM_144949	SOCS5	TATTGCACTTGTCCCGGCCTGT#GCAATTTTCTGGCCACAAGGGCATAGTGCAGTT#.(((((((((((((.((((...#.))))....))))).)))))))).	2272	2305	1.0	-23.7	1	0.001010325	0.632	2.9867965	1.659889695	-4.528774397607753	17	24	8	3UTR	MIRT054643	1	1
hsa-miR-92a-3p	3UTR	NM_153188	TNPO1	TATTGCACTTGTCCCGGCCTGT#GCAGGCTGGGGTGGTATAAA#..(((.(((..(((((((((((#))))))))))).))).))).	6710	6730	1.0	-22.0	0	4.480436e-06	0.544	0.0	0.0	-10.925240424303865	17	20	11	3UTR	MIRT049301	1	1
hsa-miR-92a-3p	3UTR	NM_153259	MCOLN2	TATTGCACTTGTCCCGGCCTGT#CTGGGCATTAGTGCAATAT#(((((((((.(((((((.....#))))).)).))))))))).	2153	2172	1.0	-19.8	1	0.001390121	0.632	0.10095957777777778	-0.36414052750000003	-5.180080914529843	16	19	9	3UTR	MIRT049683	1	1
hsa-miR-92a-3p	3UTR	NM_194071	CREB3L2	TATTGCACTTGTCCCGGCCTGT#GCAGGGTGGGGTAGGTGACAT#...(((((((((((((.(((((#))))).))))))))))).)).	3120	3141	1.0	-25.0	0	1.512147e-07	0.515	0.0	0.0	-6.514540193678739	18	21	11	3UTR	MIRT049799	1	1
hsa-miR-92a-3p	3UTR	NM_198336	INSIG1	TATTGCACTTGTCCCGGCCTGT#GGGTCTTAAACTTCAAGTGCAATGT#(((((((((((....(((((..#)))))........))))))))))).	1567	1592	1.0	-19.0	1	0.0432805	0.662	0.5551871272727272	2.564809854999999	-10.165797846235305	16	25	11	3UTR	MIRT048978	1	1
hsa-miR-92a-3p	3UTR	NM_203505	G3BP2	TATTGCACTTGTCCCGGCCTGT#GCTGGGAACACAAATAGTGCAATT#.(((((((((((((((((....#))))))).)).....)))))))).	2040	2064	1.0	-22.0	1	0.0001077245	0.618	0.0	0.0	-3.793324837357118	17	24	8	3UTR	MIRT049526	1	1
hsa-miR-92a-3p	3UTR	NM_207344	SPRYD4	TATTGCACTTGTCCCGGCCTGT#CAGGCTGGAGTGCAGTGG#(((((((((....((((((((.#))))))))))))))))).	1427	1445	1.0	-25.3	1	3.129141e-05	0.441	0.0	0.0	-12.640789312202793	17	18	17	3UTR	MIRT135560	1	1
hsa-miR-92a-3p	3UTR	XM_005250508	PHTF2	TATTGCACTTGTCCCGGCCTGT#ACAGGTCAACAAGTGCT#....((((((((...(((((((#))))))).)))))))).	3016	3033	1.0	-22.3	0	0.006501539	0.721	0.0	0.0	-12.427982559075213	15	17	8	3UTR	MIRT171350	1	1
hsa-miR-92a-3p	3UTR	XM_005251719	DAB2IP	TATTGCACTTGTCCCGGCCTGT#GCTGGCCGGGACTGCTGCT#....(((...(((((((((.((#)).)))))))))...))).	5850	5869	1.0	-25.7	0	7.540107e-06	0.456	0.0	0.0	-14.159093524392503	14	19	9	3UTR	MIRT173869	1	1
hsa-miR-92a-3p	3UTR	XM_005263383	G3BP2	TATTGCACTTGTCCCGGCCTGT#GCTGGGAACACAAATAGTGCAATT#.(((((((((((((((((....#))))))).)).....)))))))).	2051	2075	1.0	-22.0	1	0.0001077245	0.618	0.0	0.0	-3.793324837357118	17	24	8	3UTR	MIRT049526	1	1
hsa-miR-92a-3p	3UTR	XM_005270719	MCOLN2	TATTGCACTTGTCCCGGCCTGT#CTGGGCATTAGTGCAATAT#(((((((((.(((((((.....#))))).)).))))))))).	1939	1958	1.0	-19.8	1	0.001390121	0.632	0.0	0.0	-5.180080914529843	16	19	9	3UTR	MIRT049683	1	1
hsa-miR-92a-3p	3UTR	XM_011532441	G3BP2	TATTGCACTTGTCCCGGCCTGT#GCTGGGAACACAAATAGTGCAATT#.(((((((((((((((((....#))))))).)).....)))))))).	1972	1996	1.0	-22.0	1	0.0001077245	0.618	0.0	0.0	-3.793324837357118	17	24	8	3UTR	MIRT049526	1	1
hsa-miR-92a-3p	3UTR	XM_011540404	SPOCK2	TATTGCACTTGTCCCGGCCTGT#GCATGTGTGTGGCACAGATGGCTGGGACGGGTGACAGTGT#(((((((((((((((((((...#.)))))))))))))).))))).	1677	1717	1.0	-31.6	1	0.002277086	0.456	0.0	0.0	-3.937574446201665	19	22	14	3UTR	MIRT726465	1	1
hsa-miR-92a-3p	3UTR	XM_011542933	GRAMD1B	TATTGCACTTGTCCCGGCCTGT#ACAGGGTGGCTGCAAGAGGCCTGTGCAATAC#((((((((..((((((.(((((#))))).)))........)))..)))))))).	2882	2913	1.0	-23.1	1	0.0002656791	0.588	0.0	0.0	-6.236470572775607	19	31	8	3UTR	MIRT727528	1	1
hsa-miR-92a-3p	3UTR	XM_017008879	G3BP2	TATTGCACTTGTCCCGGCCTGT#GCTGGGAACACAAATAGTGCAATT#.(((((((((((((((((....#))))))).)).....)))))))).	1887	1911	1.0	-22.0	1	0.0001077245	0.618	0.0	0.0	-3.793324837357118	17	24	8	3UTR	MIRT049526	1	1
hsa-miR-92a-3p	3UTR	XM_024447417	DAB2IP	TATTGCACTTGTCCCGGCCTGT#GCTGGCCGGGACTGCTGCT#....(((...(((((((((.((#)).)))))))))...))).	5859	5878	1.0	-25.7	0	7.540107e-06	0.456	0.0	0.0	-14.159093524392503	14	19	9	3UTR	MIRT173869	1	1
hsa-miR-92a-3p	3UTR	XM_024454294	G3BP2	TATTGCACTTGTCCCGGCCTGT#GCTGGGAACACAAATAGTGCAATT#.(((((((((((((((((....#))))))).)).....)))))))).	2011	2035	1.0	-22.0	1	0.0001077245	0.618	0.0	0.0	-3.793324837357118	17	24	8	3UTR	MIRT049526	1	1
hsa-miR-92a-3p	3UTR	XM_024454324	LHFPL2	TATTGCACTTGTCCCGGCCTGT#ACGGGATGGGATGGGCTGCGC#...(((((((((((((.(((((#))))).))))))))).)))).	4970	4991	1.0	-22.5	0	8.022638e-05	0.544	0.0	0.0	-6.514540193678739	18	21	9	3UTR	MIRT556584	1	1
hsa-miR-92a-3p	3UTR	NM_014767	SPOCK2	TATTGCACTTGTCCCGGCCTGT#GCATGTGTGTGGCACAGATGGCTGGGACGGGTGACAGTGT#(((((((((((((((((((...#.)))))))))))))).))))).	1742	1782	1.0	-31.6	1	0.002277086	0.456	0.5131566049999999	0.16767968875	-3.937574446201665	19	22	14	3UTR	MIRT726465	1	1
hsa-miR-92a-3p	3UTR	NM_014856	DENND4B	TATTGCACTTGTCCCGGCCTGT#ACAGGCTGGGAAGGATGCC#....((((((.(((((((((((#)))))))))))))).))).	5028	5047	1.0	-25.5	0	7.471527e-06	0.441	0.0	0.0	-12.371336944048279	17	19	14	3UTR	MIRT049787	1	1
hsa-miR-92a-3p	3UTR	NM_015207	OTUD3	TATTGCACTTGTCCCGGCCTGT#AGGGGCTGGTACCAGTGTAAA#..(((((((.((.(((((((.(#).))))))).)).))))))).	5625	5646	1.0	-22.6	1	0.001208283	0.632	0.0	0.0	-7.488637800366711	17	21	7	3UTR	MIRT247150	1	1
hsa-miR-92a-3p	3UTR	NM_016418	NF2	TATTGCACTTGTCCCGGCCTGT#CAGGCTGGAGTGCAGTGT#(((((((((....((((((((.#))))))))))))))))).	4332	4350	1.0	-25.1	1	1.13875e-07	0.382	0.30191344444444446	-0.44026007000000006	-12.640789312202793	17	18	17	3UTR	MIRT087453	1	1
hsa-miR-92a-3p	3UTR	NM_017626	DNAJB12	TATTGCACTTGTCCCGGCCTGT#ACGGGCTGAGCCATGTGCAATAA#((((((((.((.(.((((((((#)))))))).).)).)))))))).	2849	2872	1.0	-25.2	1	0.01449114	0.529	4.43346925	2.6402085345	-9.19760733156419	19	23	8	3UTR	MIRT049647	1	1
hsa-miR-92a-3p	3UTR	NM_019121	PPP1R37	TATTGCACTTGTCCCGGCCTGT#AGGGAGCTGGGGCGGGAGCAGC#..((((.(((((((((((((.(#).)).))))))))))).)))).	2748	2770	1.0	-24.5	0	3.557116e-06	0.353	0.9365852642857141	0.5509236475	-6.5006872542436085	18	22	11	3UTR	MIRT082470	1	1
hsa-miR-92a-3p	3UTR	NM_020223	FAM20C	TATTGCACTTGTCCCGGCCTGT#ACGGTTGGTGCAAGTGCAT#...(((((((((.((((((.((#)))))))).))))))))).	3030	3049	1.0	-23.7	0	2.533683e-05	0.353	0.5750605555555556	0.02702302375000004	-7.803670806344982	17	19	9	3UTR	MIRT049711	1	1
hsa-miR-92a-3p	3UTR	NM_020716	GRAMD1B	TATTGCACTTGTCCCGGCCTGT#ACAGGGTGGCTGCAAGAGGCCTGTGCAATAC#((((((((..((((((.(((((#))))).)))........)))..)))))))).	2750	2781	1.0	-23.1	1	0.0002656791	0.588	6.22803375	2.8682128125000004	-6.236470572775607	19	31	8	3UTR	MIRT727528	1	1
hsa-miR-92a-3p	3UTR	NM_020772	NUFIP2	TATTGCACTTGTCCCGGCCTGT#GGGCGGGGATAGGGGAGG#..((.(.((((((((.((((..#)))).))))))))).)).	2839	2857	1.0	-22.0	0	0.0002880925	0.574	0.5862669374999999	0.8427989700000003	-10.852773509359695	15	18	9	3UTR	MIRT547277	1	1
hsa-miR-92a-3p	3UTR	NM_020886	USP28	TATTGCACTTGTCCCGGCCTGT#CAGGCTGGCGTTCAGTGGTGCAATC#.((((((((((.(((((((((.#)))))))).)..))..)))))))).	4154	4179	1.0	-24.4	1	9.773748e-05	0.426	3.301725916666667	2.7117374312499996	-7.140128146953473	19	25	8	3UTR	MIRT178955	1	1
hsa-miR-92a-3p	3UTR	NM_022338	C11orf24	TATTGCACTTGTCCCGGCCTGT#CAGGGTGGGGCGGGCAGG#..((((.(.(((((((.((((.#)))).)))))))))))).	1996	2014	1.0	-22.8	0	2.334094e-10	0.279	-0.06020257142857145	0.6214240116999998	-7.5570769124893715	16	18	12	3UTR	MIRT568235	1	1
hsa-miR-92a-3p	3UTR	NM_022817	PER2	TATTGCACTTGTCCCGGCCTGT#CAGGCTGGAGTGCAGTGG#(((((((((....((((((((.#))))))))))))))))).	5401	5419	1.0	-25.3	1	2.481009e-05	0.441	4.182479555555556	2.884661885	-12.640789312202793	17	18	17	3UTR	MIRT712322	1	1
hsa-miR-92a-3p	3UTR	NM_024090	ELOVL6	TATTGCACTTGTCCCGGCCTGT#CAGGCTGGAGTGCAGTGG#(((((((((....((((((((.#))))))))))))))))).	4550	4568	1.0	-25.3	1	2.926937e-07	0.412	-0.6652101333333333	-0.20923411624999988	-12.640789312202793	17	18	17	3UTR	MIRT049041	1	1
hsa-miR-92a-3p	3UTR	NM_002843	PTPRJ	TATTGCACTTGTCCCGGCCTGT#GGGCTGGGGACAGGGCCAGTGG#(((((..(((((((((((((..#)))))))).)))))..))))).	6925	6947	1.0	-26.2	0	4.733499e-05	0.441	0.0	0.0	-7.382219742266031	18	22	8	3UTR	MIRT130343	1	1
hsa-miR-92a-3p	3UTR	NM_003654	CHST1	TATTGCACTTGTCCCGGCCTGT#CAGGCTGGAGTGCAATGG#(((((((((....((((((((.#))))))))))))))))).	2928	2946	1.0	-25.3	1	2.475607e-05	0.382	3.8335501111111117	4.563721737499999	-12.640789312202793	17	18	17	3UTR	MIRT760617	1	1
hsa-miR-92a-3p	3UTR	NM_004978	KCNC4	TATTGCACTTGTCCCGGCCTGT#GGCCAGAGGATGCGTGCAATAG#((((((((.((((((((((...#)))).).))))).)))))))).	4583	4605	1.0	-24.4	1	0.001444391	0.412	0.0	0.0	-4.993964104447428	18	22	8	3UTR	MIRT760623	1	1
hsa-miR-92a-3p	3UTR	NM_005509	DMXL1	TATTGCACTTGTCCCGGCCTGT#ACAGGCAGATGGGACTAAGTGTT#....((((((((((((((((((#))))))...)))))).)))))).	10837	10860	1.0	-25.5	0	0.005817147	0.662	0.0	0.0	-9.546562468637928	18	23	6	3UTR	MIRT049790	1	1
hsa-miR-92a-3p	3UTR	NM_005665	EVI5	TATTGCACTTGTCCCGGCCTGT#AGTGCTGGGATTACAGGTGTGAG#..((((((((((((((((((..#)).)))))))...))))))))).	3202	3225	1.0	-22.8	1	4.958781e-06	0.426	0.07766859090909091	0.2622934562500001	-4.95700071937229	18	23	9	3UTR	MIRT727740	1	1
hsa-miR-92a-3p	3UTR	NM_005895	GOLGA3	TATTGCACTTGTCCCGGCCTGT#CAGGCTGGAGTGCAGTGG#(((((((((....((((((((.#))))))))))))))))).	7639	7657	1.0	-25.3	1	5.726697e-06	0.368	2.958737311111111	1.5847605537499998	-12.640789312202793	17	18	17	3UTR	MIRT049310	1	1
hsa-miR-92a-3p	3UTR	NM_006201	CDK16	TATTGCACTTGTCCCGGCCTGT#CAGGCTGGGGATCTCGACTCAGACAAGATGGTGACAATGC#(((((((((..((((((((((.#))))))))))...................)))).))))).	2288	2328	1.0	-23.8	1	0.003877563	0.456	1.09535105	0.9642289925	-8.004855389940193	19	40	10	3UTR	MIRT109926	1	1
hsa-miR-92a-3p	3UTR	NM_012096	APPL1	TATTGCACTTGTCCCGGCCTGT#CAGGCTGGAGTGCAGTGG#(((((((((....((((((((.#))))))))))))))))).	5239	5257	1.0	-25.3	1	1.887861e-05	0.426	-0.12447000000000001	-0.251153942875	-12.640789312202793	17	18	17	3UTR	MIRT092387	1	1
hsa-miR-92a-3p	3UTR	NM_013257	SGK3	TATTGCACTTGTCCCGGCCTGT#ACAGGCCGGGCGCGGTGG#.....(((.(((((((((((((#)))))))))).)))))).	2315	2333	1.0	-26.4	0	1.013423e-05	0.441	0.6154088357142858	0.53065724355	-14.721989301696164	16	18	10	3UTR	MIRT106269	1	1
hsa-miR-92a-3p	3UTR	NM_014011	SOCS5	TATTGCACTTGTCCCGGCCTGT#GCAATTTTCTGGCCACAAGGGCATAGTGCAGTT#.(((((((((((((.((((...#.))))....))))).)))))))).	2292	2325	1.0	-23.7	1	0.001010325	0.632	1.4903729499999998	1.3779920837500002	-4.528774397607753	17	24	8	3UTR	MIRT054643	1	1
hsa-miR-92a-3p	3UTR	NM_001324098	GLYR1	TATTGCACTTGTCCCGGCCTGT#GGGGGTGGGGGCGGGGGAAGATGCGGTAA#((((((((((.(((((.(((..#.))).))))).))).))))))).	3284	3313	1.0	-26.9	1	0.02667272	0.485	0.0	0.0	-6.7623489216120145	18	23	7	3UTR	MIRT727074	1	1
hsa-miR-92a-3p	3UTR	NM_001346114	FNIP1	TATTGCACTTGTCCCGGCCTGT#CAGGCTGGAGTGCAATGGTGCGATC#.((((((((((((((((((((.#)))))))).).)))..)))))))).	5302	5327	1.0	-25.8	1	8.618922e-05	0.426	0.0	0.0	-3.793324837357118	20	25	8	3UTR	MIRT049426	1	1
hsa-miR-92a-3p	3UTR	NM_001348328	TRIP12	TATTGCACTTGTCCCGGCCTGT#CAGGCTGGAACAATAAATGTGGCTGTGCAGTT#.(((((((((((.((((((((.#)))))))).))))...........))))))).	6693	6725	1.0	-24.5	1	0.001576454	0.559	0.0	0.0	-5.08245545002336	19	32	8	3UTR	MIRT049069	1	1
hsa-miR-92a-3p	3UTR	NM_001357857	ATXN1	TATTGCACTTGTCCCGGCCTGT#CAGGGACGGGGCAGGTGTG#....((((((((((((.((((.#))))..)))))))))))).	7487	7506	1.0	-27.8	0	2.465662e-06	0.456	0.0	0.0	-9.546562468637928	16	19	12	3UTR	MIRT049418	1	1
hsa-miR-92a-3p	3UTR	NM_001363725	ARID1B	TATTGCACTTGTCCCGGCCTGT#TAGGCTGGGAGCAAAAACAATGT#(((((...(((((((((((((.#)))))))))).)))...))))).	5606	5629	1.0	-22.2	0	0.00132041	0.647	0.0	0.0	-9.695854671446662	18	23	10	3UTR	MIRT049438	1	1
hsa-miR-92a-3p	3UTR	NM_001364294	TNPO1	TATTGCACTTGTCCCGGCCTGT#GCAGGCTGGGGTGGTATAAA#..(((.(((..(((((((((((#))))))))))).))).))).	6614	6634	1.0	-22.0	0	4.480436e-06	0.544	0.0	0.0	-10.925240424303865	17	20	11	3UTR	MIRT049301	1	1
hsa-miR-92a-3p	3UTR	NM_001365324	TENT4B	TATTGCACTTGTCCCGGCCTGT#CAGGCCGGGCATGGTGG#.....((((((.(((((((((.#))))))))))).)))).	7299	7316	1.0	-26.0	0	1.318065e-05	0.471	0.0	0.0	-17.012402953046756	15	17	11	3UTR	MIRT143316	1	1
hsa-miR-92a-3p	3UTR	NM_001366089	PHTF2	TATTGCACTTGTCCCGGCCTGT#ACAGGTCAACAAGTGCT#....((((((((...(((((((#))))))).)))))))).	3036	3053	1.0	-22.3	0	0.006501539	0.721	0.0	0.0	-12.427982559075213	15	17	8	3UTR	MIRT171350	1	1
hsa-miR-92a-3p	3UTR	NM_001367466	DENND4B	TATTGCACTTGTCCCGGCCTGT#ACAGGCTGGGAAGGATGCC#....((((((.(((((((((((#)))))))))))))).))).	4732	4751	1.0	-25.5	0	7.471527e-06	0.441	0.0	0.0	-12.371336944048279	17	19	14	3UTR	MIRT049787	1	1
hsa-miR-92a-3p	3UTR	NM_001377330	KCNC4	TATTGCACTTGTCCCGGCCTGT#GGCCAGAGGATGCGTGCAATAG#((((((((.((((((((((...#)))).).))))).)))))))).	3955	3977	1.0	-24.4	1	0.001444391	0.412	0.0	0.0	-4.993964104447428	18	22	8	3UTR	MIRT760623	1	1
hsa-miR-92a-3p	3UTR	NM_001377406	ATXN7	TATTGCACTTGTCCCGGCCTGT#TTGGTGACAAGTGCAATGG#(((((((((((((((((.....#)))).))))))))))))).	4727	4746	1.0	-23.4	1	0.03191093	0.574	0.0	0.0	-3.937574446201665	17	19	13	3UTR	MIRT049634	1	1
hsa-miR-92a-3p	3UTR	NM_001387034	GRAMD1B	TATTGCACTTGTCCCGGCCTGT#ACAGGGTGGCTGCAAGAGGCCTGTGCAATAC#((((((((..((((((.(((((#))))).)))........)))..)))))))).	2457	2488	1.0	-23.1	1	0.0002656791	0.588	0.0	0.0	-6.236470572775607	19	31	8	3UTR	MIRT727528	1	1
hsa-miR-92a-3p	3UTR	NM_001387220	IKZF2	TATTGCACTTGTCCCGGCCTGT#CAGGGTGTGGCAGGGACAATT#.((((..((((((.((.((((.#)))).)).))))))..)))).	4488	4509	1.0	-19.9	0	0.001181078	0.544	0.0	0.0	-8.094810050941888	16	21	6	3UTR	MIRT727461	1	1
hsa-miR-92a-3p	3UTR	NM_001389683	GOLGA3	TATTGCACTTGTCCCGGCCTGT#CAGGCTGGAGTGCAGTGG#(((((((((....((((((((.#))))))))))))))))).	5332	5350	1.0	-25.3	1	2.042563e-06	0.382	0.0	0.0	-12.640789312202793	17	18	17	3UTR	MIRT049310	1	1
hsa-miR-92a-3p	3UTR	NM_001418	EIF4G2	TATTGCACTTGTCCCGGCCTGT#ATGGGCTTTATGTGCTAGATTTTAATATCCTTGAGCCTGGGCAAGTGCAC#...(((((((((((.(((....#.))).))))))))))).	3522	3572	1.0	-25.5	0	9.883429e-05	0.632	0.0	0.0	-7.249989753929374	14	17	11	3UTR	MIRT049744	1	1
hsa-miR-92a-3p	3UTR	NM_000052	ATP7A	TATTGCACTTGTCCCGGCCTGT#AGTGCTGGGATTACAGGTGTGAG#..((((((((((((((((((..#)).)))))))...))))))))).	5929	5952	1.0	-22.8	1	2.171878e-07	0.485	0.17518879999999995	-0.12225729374999998	-4.95700071937229	18	23	9	3UTR	MIRT176120	1	1
hsa-miR-92a-3p	3UTR	NM_000332	ATXN1	TATTGCACTTGTCCCGGCCTGT#CAGGGACGGGGCAGGTGTG#....((((((((((((.((((.#))))..)))))))))))).	7517	7536	1.0	-27.8	0	2.465662e-06	0.456	2.36108775	2.866480855	-9.546562468637928	16	19	12	3UTR	MIRT049418	1	1
hsa-miR-92a-3p	3UTR	NM_000333	ATXN7	TATTGCACTTGTCCCGGCCTGT#GGGTCGGGGGAGGGTGGGAG#..((.(((((.(((((((((..#)))))))))..))))).)).	4064	4084	1.0	-23.3	0	0.03847242	0.5	0.0	0.0	-11.900812369595112	16	20	9	3UTR	MIRT049634	1	1
hsa-miR-92a-3p	3UTR	NM_000368	TSC1	TATTGCACTTGTCCCGGCCTGT#ACAGGCTGGTGTGTAGGTGG#.....((((((.((((((((((#))))))))).)..)))))).	4481	4501	1.0	-22.0	0	0.001453206	0.5	0.7616358545454545	1.1442027612499999	-17.012402953046756	16	20	9	3UTR	MIRT726226	1	1
hsa-miR-92a-3p	3UTR	NM_001002762	DNAJB12	TATTGCACTTGTCCCGGCCTGT#ACGGGCTGAGCCATGTGCAATAA#((((((((.((.(.((((((((#)))))))).).)).)))))))).	4011	4034	1.0	-25.2	1	0.01449114	0.529	4.43346925	2.6402085345	-9.19760733156419	19	23	8	3UTR	MIRT049647	1	1
hsa-miR-92a-3p	3UTR	NM_001008738	FNIP1	TATTGCACTTGTCCCGGCCTGT#CAGGCTGGAGTGCAATGGTGCGATC#.((((((((((((((((((((.#)))))))).).)))..)))))))).	5353	5378	1.0	-25.8	1	8.618922e-05	0.426	0.0	0.0	-3.793324837357118	20	25	8	3UTR	MIRT049426	1	1
hsa-miR-92a-3p	3UTR	NM_001033578	SGK3	TATTGCACTTGTCCCGGCCTGT#ACAGGCCGGGCGCGGTGG#.....(((.(((((((((((((#)))))))))).)))))).	2253	2271	1.0	-26.4	0	1.013423e-05	0.441	0.5108448571428571	0.33611287849999993	-14.721989301696164	16	18	10	3UTR	MIRT106269	1	1
hsa-miR-92a-3p	3UTR	NM_001039574	KCNC4	TATTGCACTTGTCCCGGCCTGT#GGCCAGAGGATGCGTGCAATAG#((((((((.((((((((((...#)))).).))))).)))))))).	3893	3915	1.0	-24.4	1	0.001444391	0.412	1.99170075	2.0471414408750004	-4.993964104447428	18	22	8	3UTR	MIRT760623	1	1
hsa-miR-92a-3p	3UTR	NM_001040284	TENT4B	TATTGCACTTGTCCCGGCCTGT#CAGGCCGGGCATGGTGG#.....((((((.(((((((((.#))))))))))).)))).	6980	6997	1.0	-26.0	0	1.318065e-05	0.471	-0.23854637777777782	-0.15027891749999994	-17.012402953046756	15	17	11	3UTR	MIRT143316	1	1
hsa-miR-92a-3p	3UTR	NM_001042559	EIF4G2	TATTGCACTTGTCCCGGCCTGT#ATGGGCTTTATGTGCTAGATTTTAATATCCTTGAGCCTGGGCAAGTGCAC#...(((((((((((.(((....#.))).))))))))))).	3408	3458	1.0	-25.5	0	9.883429e-05	0.632	4.852354545454545	4.8267352125	-7.249989753929374	14	17	11	3UTR	MIRT049744	1	1
hsa-miR-92a-3p	3UTR	NM_001100421	C21orf91	TATTGCACTTGTCCCGGCCTGT#GGTCATGGGGCAGGG#.......((((((((((((...#))))..)))))))).	4483	4498	1.0	-18.6	0	0.001266652	0.603	3.9538664999999997	3.11536885975	-17.110244939514768	12	15	8	3UTR	MIRT728111	1	1
hsa-miR-92a-3p	3UTR	NM_001127358	PHTF2	TATTGCACTTGTCCCGGCCTGT#ACAGGTCAACAAGTGCT#....((((((((...(((((((#))))))).)))))))).	3028	3045	1.0	-22.3	0	0.006501539	0.721	4.68411	3.0514345361249995	-12.427982559075213	15	17	8	3UTR	MIRT171350	1	1
hsa-miR-92a-3p	3UTR	NM_001128149	ATXN7	TATTGCACTTGTCCCGGCCTGT#GGGTCGGGGGAGGGTGGGAG#..((.(((((.(((((((((..#)))))))))..))))).)).	3171	3191	1.0	-23.3	0	0.03847242	0.5	-0.4529312	0.2972524225	-11.900812369595112	16	20	9	3UTR	MIRT049634	1	1
hsa-miR-92a-3p	3UTR	NM_001128164	ATXN1	TATTGCACTTGTCCCGGCCTGT#CAGGGACGGGGCAGGTGTG#....((((((((((((.((((.#))))..)))))))))))).	7438	7457	1.0	-27.8	0	2.465662e-06	0.456	2.26307225	2.97123489	-9.546562468637928	16	19	12	3UTR	MIRT049418	1	1
hsa-miR-92a-3p	3UTR	NM_001130721	ELOVL6	TATTGCACTTGTCCCGGCCTGT#ATGGGGAGTGGGGGACAGTGCAGG#..((((((.((((((..(((((#)))))......)))))))))))).	2934	2958	1.0	-21.3	1	0.00711438	0.529	0.24860101666666667	0.5192833637500001	-6.246439457921665	17	24	12	3UTR	MIRT049041	1	1
hsa-miR-92a-3p	3UTR	NM_001134771	SLC12A5	TATTGCACTTGTCCCGGCCTGT#AGGTTGGGAGAAGGCGC#...(((.(((.(((((((((..#))))))))).)))))).	3782	3799	1.0	-23.1	0	0.00806985	0.368	0.0	0.0	-10.883001203960408	15	17	9	3UTR	MIRT296112	1	1
hsa-miR-92a-3p	3UTR	NM_001136478	ANP32E	TATTGCACTTGTCCCGGCCTGT#TTGGGATAAGTGAGTGT#((((.((((((((((((.....#)))))))))))))))).	2337	2354	1.0	-18.2	0	0.007541694	0.706	1.8796965166666662	2.6740774637499993	-8.056611621014136	16	17	16	3UTR	MIRT539229	1	1
hsa-miR-92a-3p	3UTR	NM_001172705	EIF4G2	TATTGCACTTGTCCCGGCCTGT#ATGGGCTTTATGTGCTAGATTTTAATATCCTTGAGCCTGGGCAAGTGCAC#...(((((((((((.(((....#.))).))))))))))).	3748	3798	1.0	-25.5	0	9.883429e-05	0.632	-0.9693126818181818	-0.631939765	-7.249989753929374	14	17	11	3UTR	MIRT049744	1	1
hsa-miR-92a-3p	3UTR	NM_001177387	ATXN7	TATTGCACTTGTCCCGGCCTGT#GGGTCGGGGGAGGGTGGGAG#..((.(((((.(((((((((..#)))))))))..))))).)).	3665	3685	1.0	-23.3	0	0.03847242	0.5	-0.4529312	0.2972524225	-11.900812369595112	16	20	9	3UTR	MIRT049634	1	1
hsa-miR-92a-3p	3UTR	NM_001204	BMPR2	TATTGCACTTGTCCCGGCCTGT#TAGGCTGGGCGCGGTGG#.....(((.((((((((((((.#))))))))).)))))).	9082	9099	1.0	-21.5	0	7.89923e-07	0.471	0.102425	-0.01361318124999998	-14.721989301696164	15	17	9	3UTR	MIRT004932	1	1
hsa-miR-92a-3p	3UTR	NM_001244950	SPOCK2	TATTGCACTTGTCCCGGCCTGT#GCATGTGTGTGGCACAGATGGCTGGGACGGGTGACAGTGT#(((((((((((((((((((...#.)))))))))))))).))))).	1637	1677	1.0	-31.6	1	0.002277086	0.456	-0.2729148	0.008849941250000048	-3.937574446201665	19	22	14	3UTR	MIRT726465	1	1
hsa-miR-92a-3p	3UTR	NM_001253384	RPL15	TATTGCACTTGTCCCGGCCTGT#AGTGCCGGGATTACAGGTGTC#....((((((((((((((((..#)).)))))))...))))))).	2049	2070	1.0	-23.7	0	0.0009496485	0.426	0.09346185	-0.08397626250000001	-9.546562468637928	16	21	7	3UTR	MIRT049215	1	1
hsa-miR-96-5p	3UTR	NM_001276289	PRKAR1A	TTTGGCACTAGCACATTTTTGCT#CAAATTCCGATTAGACCTTTATCCAGCTAGTGCCAAAT#((((((((((((...........#.)))))))))))).	2169	2207	1.0	-21.3	1	0.01282786	0.647	0.0	0.0	-7.052043616942562	12	14	12	3UTR	MIRT048733	1	1
hsa-miR-96-5p	3UTR	NM_033285	TP53INP1	TTTGGCACTAGCACATTTTTGCT#AGCTGTTCTTCACAGTGTTGGTGCTAAT#.(((((((((((((.........#.))))))))))))).	2424	2452	1.0	-19.9	1	0.01333576	0.471	0.0	0.0	-4.761823477911366	13	15	13	3UTR	MIRT733320	1	1
hsa-miR-96-5p	3UTR	NM_178010	SOX5	TTTGGCACTAGCACATTTTTGCT#CATCTTTGAGCAAGTGCCAAAT#(((((((((.((.((........#.)).)).))))))))).	1869	1891	1.0	-16.7	1	0.0002828597	0.618	3.0501478888888887	2.045579955	-6.702260607499699	13	17	9	3UTR	MIRT053393	1	1
hsa-miR-96-5p	3UTR	NM_212472	PRKAR1A	TTTGGCACTAGCACATTTTTGCT#CAAATTCCGATTAGACCTTTATCCAGCTAGTGCCAAAT#((((((((((((...........#.)))))))))))).	2118	2156	1.0	-21.3	1	0.01282786	0.647	0.22916971666666663	0.8472015825000001	-7.052043616942562	12	14	12	3UTR	MIRT048733	1	1
hsa-miR-96-5p	3UTR	NM_002480	PPP1R12A	TTTGGCACTAGCACATTTTTGCT#TGTGCTAGCCAAAG#((((((..(((((((........#))))))))))))).	4398	4412	1.0	-16.8	0	0.004642619	0.662	0.0	0.0	-8.027944990557229	13	14	13	3UTR	MIRT027917	1	1
hsa-miR-96-5p	3UTR	NM_002734	PRKAR1A	TTTGGCACTAGCACATTTTTGCT#CAAATTCCGATTAGACCTTTATCCAGCTAGTGCCAAAT#((((((((((((...........#.)))))))))))).	2036	2074	1.0	-21.3	1	0.01282786	0.647	0.0	0.0	-7.052043616942562	12	14	12	3UTR	MIRT048733	1	1
hsa-miR-96-5p	3UTR	NM_001357857	ATXN1	TTTGGCACTAGCACATTTTTGCT#GGCGCTGACTCCCGCTAGTGTCAGGA#((((((((((((...........#.)))))))))))).	3700	3726	1.0	-18.1	1	8.997385e-05	0.353	0.0	0.0	-7.052043616942562	12	14	12	3UTR	MIRT027935	1	1
hsa-miR-96-5p	3UTR	NM_001369390	PRKAR1A	TTTGGCACTAGCACATTTTTGCT#CAAATTCCGATTAGACCTTTATCCAGCTAGTGCCAAAT#((((((((((((...........#.)))))))))))).	2004	2042	1.0	-21.3	1	0.01282786	0.647	0.0	0.0	-7.052043616942562	12	14	12	3UTR	MIRT048733	1	1
hsa-miR-96-5p	3UTR	NM_000332	ATXN1	TTTGGCACTAGCACATTTTTGCT#GGCGCTGACTCCCGCTAGTGTCAGGA#((((((((((((...........#.)))))))))))).	3730	3756	1.0	-18.1	1	8.997385e-05	0.353	0.3090086166666666	1.1295135275	-7.052043616942562	12	14	12	3UTR	MIRT027935	1	1
hsa-miR-96-5p	3UTR	NM_001017370	NHLRC3	TTTGGCACTAGCACATTTTTGCT#AGCCCTGTACTCTGTATTCCAAGGCCATTGGTAAATGTGTTGGTGCCAC#..((((((((((((((..(((((#.))))))))))))))))))).	2426	2475	1.0	-25.3	1	0.001987336	0.559	0.0	0.0	-4.95700071937229	19	21	19	3UTR	MIRT027923	1	1
hsa-miR-96-5p	3UTR	NM_001039111	TRIM71	TTTGGCACTAGCACATTTTTGCT#GGCACTGGATGTGTGTGGTGGGGTGTATTCTGTAGATTGAGCCAAGG#((((((((((((((((((.((((#))))..)))))))).)))).....................)))))).	3069	3116	1.0	-18.3	1	0.008040347	0.647	1.6009553275	0.7741668575	-3.937574446201665	22	47	8	3UTR	MIRT533469	1	1
hsa-miR-96-5p	3UTR	NM_001135733	TP53INP1	TTTGGCACTAGCACATTTTTGCT#AGCTGTTCTTCACAGTGTTGGTGCTAAT#.(((((((((((((.........#.))))))))))))).	2462	2490	1.0	-19.9	1	0.01333576	0.471	0.23073016461538462	0.7382589372499999	-4.761823477911366	13	15	13	3UTR	MIRT733320	1	1
hsa-miR-96-5p	3UTR	NM_001142275	NIPA1	TTTGGCACTAGCACATTTTTGCT#AGCAAAGGAAGTGCTGGGTGTA#....((((((((((.((((((((#))))))))..))))))).))).	5617	5639	1.0	-19.4	0	0.001205912	0.544	0.6623601818181818	0.23100093125000007	-10.282012028888563	18	22	8	3UTR	MIRT027921	1	1
hsa-miR-96-5p	3UTR	NM_001143886	PPP1R12A	TTTGGCACTAGCACATTTTTGCT#TGTGCTAGCCAAAG#((((((..(((((((........#))))))))))))).	4110	4124	1.0	-16.8	0	0.004642619	0.662	0.0	0.0	-8.027944990557229	13	14	13	3UTR	MIRT027917	1	1
hsa-miR-96-5p	3UTR	NM_001195056	DDIT3	TTTGGCACTAGCACATTTTTGCT#CAGAAGTGGCTACTGACTACCCTCTCACTAGTGCCAAT#.(((((((((((.((((((((..#)))))))))))..................)))))))).	1006	1044	1.0	-20.2	1	0.009491997	0.471	1.624160675862069	1.2930079162500001	-5.08245545002336	19	38	11	3UTR	MIRT027903	1	1
hsa-miR-96-5p	3UTR	NM_001244992	PPP1R12A	TTTGGCACTAGCACATTTTTGCT#TGTGCTAGCCAAAG#((((((..(((((((........#))))))))))))).	4084	4098	1.0	-16.8	0	0.004642619	0.662	2.150712	2.9926101549999995	-8.027944990557229	13	14	13	3UTR	MIRT027917	1	1
hsa-miR-106a-5p	5UTR	NM_001290072	ENPP5	AAAAGTGCTTACAGTGCAGGTAG#TTACACTGAACTGATCAAGTACTTTG#.(((((((((.((((.(((((((#)))).))).))))...))))))))).	241	267	1.0	-18.6	1	0.008985266	0.662	0.0	0.0	-6.851148393071081	20	26	9	5UTR	MIRT548398	1	1
hsa-miR-106a-5p	5UTR	NM_001319999	RACGAP1	AAAAGTGCTTACAGTGCAGGTAG#ACCGGAGCTGTGGGCGCG#....(((((((((((...(((..#)))...))))))))))).	8	26	1.0	-22.1	0	0.0001962532	0.309	0.0	0.0	-9.779611548941542	14	18	11	5UTR	MIRT566148	1	1
hsa-miR-106a-5p	5UTR	NM_032156	CAPRIN2	AAAAGTGCTTACAGTGCAGGTAG#CTGGTTGGGTGTAAGCGGTTTTG#((((.((((((((.(.(((.(((#))).))).))))))))).)))).	678	701	1.0	-18.4	0	0.001398825	0.588	0.6625837775	0.42497726300000005	-9.146500618838157	19	23	9	5UTR	MIRT538719	1	1
hsa-miR-106a-5p	5UTR	XM_017007106	TGFBR2	AAAAGTGCTTACAGTGCAGGTAG#CTAACTGCACTGTGAGA#.......((((((((((((.(((#))).)))))))))))).	340	357	1.0	-22.1	0	0.009269391	0.603	0.0	0.0	-17.110244939514768	15	17	12	5UTR	MIRT006825	1	1
hsa-miR-106a-5p	5UTR	XM_017018477	ZC3H12C	AAAAGTGCTTACAGTGCAGGTAG#TGCCTGTAATTCAAGCACTTTG#.(((((((((....((((((((.#))))))))....))))))))).	1358	1380	1.0	-23.0	1	0.01465	0.441	0.0	0.0	-12.110873152550473	17	22	9	5UTR	MIRT241295	1	1
hsa-miR-106a-5p	5UTR	NM_021572	ENPP5	AAAAGTGCTTACAGTGCAGGTAG#TTACACTGAACTGATCAAGTACTTTG#.(((((((((.((((.(((((((#)))).))).))))...))))))))).	179	205	1.0	-18.6	1	0.007057653	0.632	0.17049244444444445	-0.07411376749999994	-6.851148393071081	20	26	9	5UTR	MIRT548398	1	1
hsa-miR-106a-5p	5UTR	NM_003107	SOX4	AAAAGTGCTTACAGTGCAGGTAG#ACTTGCATTGGAAGCT#......(((..((((((((((..#))))))))))..))).	415	431	1.0	-19.7	0	0.0003276123	0.471	1.1881429000000001	1.1563401262499997	-19.63383934838198	13	16	10	5UTR	MIRT099826	1	1
hsa-miR-106a-5p	5UTR	NM_001198851	FOXJ3	AAAAGTGCTTACAGTGCAGGTAG#TACCTGTGCATGCAAGACACTG#...(((((((.(((((((((((.#))))))))).)).))).)))).	127	149	1.0	-20.7	0	0.01045543	0.588	3.7042949999999997	5.030168312500001	-9.33931466908909	18	22	9	5UTR	MIRT069698	1	1
hsa-miR-141-3p	5UTR	NM_001323638	ZEB1	TAACACTGTCTGGTAAAGATGG#ACCAGACAGTGTTAC#((((((((((((((........#)))))))))))))).	978	993	1.0	-23.3	1	0.007882554	0.485	0.0	0.0	-4.906073086755913	14	15	14	5UTR	MIRT000317	1	1
hsa-miR-149-5p	5UTR	NM_001165975	PDE1B	TCTGGCTCCGTGTCTTCACTCCC#GGGACCTGGAGGAGGAAGGCAGGGGCCAA#..(((((((.(((((((.((((.#.)))))))))))))))))).	9	38	1.0	-30.2	1	4.78083e-06	0.388	0.0	0.0	-6.199507187700468	18	20	18	5UTR	MIRT725249	1	1
hsa-miR-15b-5p	5UTR	NM_145903	HMGA1	TAGCAGCACATCATGGTTTACA#TGAGCCGGTGCTGCG#..(((((((....(((((((..#)))))))))))))).	15	30	1.0	-18.6	1	7.557543e-05	0.373	0.9851667142857143	1.62381049625	-13.660215585373416	14	15	14	5UTR	MIRT168589	1	1
hsa-miR-15b-5p	5UTR	XM_024448603	PPP6R3	TAGCAGCACATCATGGTTTACA#GAACCTCCACAGCCCAGGCAAGATGTGCTGA#...(((((((((.((.((....#.)).)).))))))))).	666	697	1.0	-17.7	0	0.0003532595	0.515	0.0	0.0	-8.036719886648596	13	17	9	5UTR	MIRT737964	1	1
hsa-miR-15b-5p	5UTR	NM_002131	HMGA1	TAGCAGCACATCATGGTTTACA#TGAGCCGGTGCTGCG#..(((((((....(((((((..#)))))))))))))).	15	30	1.0	-18.6	1	0.0002592597	0.373	0.0	0.0	-13.660215585373416	14	15	14	5UTR	MIRT168589	1	1
hsa-miR-15b-5p	5UTR	NM_006742	PSKH1	TAGCAGCACATCATGGTTTACA#GTGTCCGTGATGGGCTGTG#..(((((.((((((((..(((.#))).)))))))).))))).	179	198	1.0	-22.0	0	6.698808e-06	0.353	0.0	0.0	-7.27063564855292	16	19	8	5UTR	MIRT144028	1	1
hsa-miR-15b-5p	5UTR	NM_001136262	ATXN7L3B	TAGCAGCACATCATGGTTTACA#GAGCCAGACGTGTTGCTGC#(((((((((.((.((((((...#)))))))).))))))))).	214	233	1.0	-21.4	1	0.0005908565	0.309	0.7802521111111111	1.0291644524999999	-6.469211527196086	17	19	9	5UTR	MIRT248767	1	1
hsa-miR-17-5p	5UTR	NM_001308325	AKTIP	CAAAGTGCTTACAGTGCAGGTAG#GCCAGGAGCTCTGCATTGAAGGCACTGGGG#(..(((((((.((((((((((..#.)).)))))))).)))))))..).	34	64	1.0	-24.8	0	0.001140248	0.471	0.0	0.0	-9.483564277933636	18	24	8	5UTR	MIRT728367	1	1
hsa-miR-17-5p	5UTR	NM_001319999	RACGAP1	CAAAGTGCTTACAGTGCAGGTAG#ACCGGAGCTGTGGGCGCG#....(((((((((((...(((..#)))...))))))))))).	8	26	1.0	-22.1	0	0.0001962532	0.309	0.0	0.0	-9.779611548941542	14	18	11	5UTR	MIRT566146	1	1
hsa-miR-17-5p	5UTR	NM_198990	NAPEPLD	CAAAGTGCTTACAGTGCAGGTAG#TGCCGCACTTGTGAGCGACA#....(((((((((((((.((((.#))))))))).)))))).)).	95	115	1.0	-21.7	0	0.002125704	0.426	0.0	0.0	-9.546562468637928	17	20	9	5UTR	MIRT050896	1	1
hsa-miR-17-5p	5UTR	XM_017007106	TGFBR2	CAAAGTGCTTACAGTGCAGGTAG#CTAACTGCACTGTGAGA#.......((((((((((((.(((#))).)))))))))))).	340	357	1.0	-22.1	0	0.009269391	0.603	0.0	0.0	-17.110244939514768	15	17	12	5UTR	MIRT004591	1	1
hsa-miR-17-5p	5UTR	XM_017018477	ZC3H12C	CAAAGTGCTTACAGTGCAGGTAG#CTGGGTGTGGTGGCTCATGCCTGTAATTCAAGCACTTTGG#((((((((((....((((((((.#.))))))))....)))))))))).	1341	1381	1.0	-25.8	1	0.01574577	0.441	0.0	0.0	-12.25512276139502	18	24	10	5UTR	MIRT241293	1	1
hsa-miR-17-5p	5UTR	NM_022476	AKTIP	CAAAGTGCTTACAGTGCAGGTAG#GCCAGGAGCTCTGCATTGAAGGCACTGGGG#(..(((((((.((((((((((..#.)).)))))))).)))))))..).	34	64	1.0	-24.8	0	0.001140248	0.471	1.4167172727272723	0.82717463825	-9.483564277933636	18	24	8	5UTR	MIRT728367	1	1
hsa-miR-17-5p	5UTR	NM_003107	SOX4	CAAAGTGCTTACAGTGCAGGTAG#ACTTGCATTGGAAGCT#......(((..((((((((((..#))))))))))..))).	415	431	1.0	-19.7	0	0.0003276123	0.471	1.1881429000000001	1.1563401262499997	-19.63383934838198	13	16	10	5UTR	MIRT050802	1	1
hsa-miR-17-5p	5UTR	NM_005204	MAP3K8	CAAAGTGCTTACAGTGCAGGTAG#CTAAAAATGACACAGCTTATTTACCATGCCCCTGACACTGCACTGAGCACTTTA#.((((((((..((((((((((..#.)).)))))))))))))))).	332	386	1.0	-25.0	1	0.004951505	0.544	-0.4737325090909091	-0.20772938749999997	-7.8606057810956464	18	21	16	5UTR	MIRT051038	1	1
hsa-miR-17-5p	5UTR	NM_001375912	ZNF532	CAAAGTGCTTACAGTGCAGGTAG#GCCTGTTGACTGGGGCTGCTTTT#.(((((((((.((((((((((..#))))))..)))))))).))))).	509	532	1.0	-19.0	1	0.0007680247	0.529	0.0	0.0	-6.618099312767468	19	23	8	5UTR	MIRT199105	1	1
hsa-miR-17-5p	5UTR	NM_001198532	OXR1	CAAAGTGCTTACAGTGCAGGTAG#TTGCCTGCCTGCCTGCACA#....((((...(((.((((((((#)))))))))))...)))).	77	96	1.0	-21.9	0	0.0009664139	0.456	1.7284416500000002	1.3963840136249999	-15.405682630872855	15	19	11	5UTR	MIRT172196	1	1
hsa-miR-17-5p	5UTR	NM_001198851	FOXJ3	CAAAGTGCTTACAGTGCAGGTAG#TACCTGTGCATGCAAGACACTG#...(((((((.(((((((((((.#))))))))).)).))).)))).	127	149	1.0	-20.7	0	0.01045543	0.588	3.7042949999999997	5.030168312500001	-9.33931466908909	18	22	9	5UTR	MIRT069697	1	1
hsa-miR-181a-5p	5UTR	NM_001251917	RAP1B	AACATTCAACGCTGTCGGTGAGT#GCTGGCTGCAGGGACCCGGTGACAGCGTGAGAGG#..(.(((.(((((((((.((.((#.)).)).)))))))))))).).	112	146	0.9743589743589743	-20.3	0	0.0004331732	0.412	0.5494415555555555	0.7275851412499998	-10.302657923512111	17	22	12	5UTR	MIRT054562	1	1
hsa-miR-181a-5p	5UTR	NM_025146	NAA50	AACATTCAACGCTGTCGGTGAGT#CGACGGCGTTGAT#.....((((((((((((......#)))))))))))).	252	265	1.0	-21.4	0	0.000605978	0.353	0.5437010583333334	0.013278440000000016	-13.6655996434504	12	13	12	5UTR	MIRT727112	1	1
hsa-miR-181a-5p	5UTR	NM_014181	LGALSL	AACATTCAACGCTGTCGGTGAGT#GCAAGAAGATGGCGGGATCAGTGGCCGACAGCGATGCCGTGG#..(((.((.((((((((((.(.(#.).).)))))))))).))..))).	376	418	1.0	-22.9	0	9.558315e-05	0.485	3.3613240000000006	1.4008457349999999	-7.914349138811099	17	24	10	5UTR	MIRT025108	1	1
hsa-miR-181a-5p	5UTR	NM_001351836	ATM	AACATTCAACGCTGTCGGTGAGT#ACTCGTGAGCGTTAGCTGCTGTATTTACCAGACAGTGATGTGTGTTC#(((((.((.((((((((((((((#.))))))).))))))).)).))))).	331	378	1.0	-23.1	0	0.004633918	0.588	0.0	0.0	-6.894922865640474	21	26	7	5UTR	MIRT005576	1	1
hsa-miR-19b-3p	5UTR	NM_001277078	HOMER1	TGTGCAAATCCATGCAAAACTGA#TGCCGGGTTTGCACT#.((((((((((..(((.......#))).)))))))))).	484	499	1.0	-18.4	1	2.475616e-05	0.485	1.6968890300000001	1.4262789125	-8.429258759619717	13	15	10	5UTR	MIRT614960	1	1
hsa-miR-19b-3p	5UTR	NM_001320365	RNF167	TGTGCAAATCCATGCAAAACTGA#TCGGACCACAATGCCAGCATGGACTTTGCAGAC#(.(((((((((((((........#.))))))).)))))).).	407	440	1.0	-19.2	1	0.002918064	0.426	0.0	0.0	-5.334299408520449	14	18	7	5UTR	MIRT251363	1	1
hsa-miR-19b-3p	5UTR	NM_004272	HOMER1	TGTGCAAATCCATGCAAAACTGA#TGCCGGGTTTGCACT#.((((((((((..(((.......#))).)))))))))).	782	797	1.0	-18.4	1	2.475616e-05	0.485	1.038413738	0.9193946864999999	-8.429258759619717	13	15	10	5UTR	MIRT614960	1	1
hsa-miR-19b-3p	5UTR	NM_001386889	MBNL3	TGTGCAAATCCATGCAAAACTGA#GCCTCTGGGTTTGCGCT#.(((((((((((.((........#))...))))))))))).	160	177	1.0	-18.7	1	2.290283e-05	0.426	0.0	0.0	-5.315504530326973	13	17	11	5UTR	MIRT547497	1	1
hsa-miR-19b-3p	5UTR	NM_001143976	WEE1	TGTGCAAATCCATGCAAAACTGA#CGTGGGTTTGCGG#..((((((((((((.........#)))))))))))).	462	475	1.0	-16.4	1	1.162439e-05	0.426	0.0	0.0	-5.925499359926538	12	13	12	5UTR	MIRT031249	1	1
hsa-miR-200a-3p	5UTR	XM_017029908	OGT	TAACACTGTCTGGTAACGATGT#ACATCGAGAATATCAGGCAGG#.....((((((((((.((((((#))))))....)))))))))).	248	269	1.0	-19.3	0	0.04188471	0.5	0.0	0.0	-13.898648723754015	16	21	10	5UTR	MIRT176071	1	1
hsa-miR-200a-3p	5UTR	NM_001323638	ZEB1	TAACACTGTCTGGTAACGATGT#CAGAGGATGACCTGCCAACAGACCAGACAGTGTTAC#((((((((((((((........#.)))))))))))))).	957	993	1.0	-23.7	1	0.007882554	0.485	0.0	0.0	-4.906073086755913	14	16	14	5UTR	MIRT002480	1	1
hsa-miR-200b-3p	5UTR	NM_181332	NLGN4X	TAATACTGCCTGGTAATGATGA#TCCTCCAAACTAGGCGGTGTTGG#((((((((((((((........#.)))))))))))))).	133	156	1.0	-20.8	1	0.0007754568	0.515	-0.3335669642857143	-0.3946023325000001	-4.906073086755913	14	16	14	5UTR	MIRT535670	1	1
hsa-miR-200b-3p	5UTR	XM_024450296	PDPK1	TAATACTGCCTGGTAATGATGA#CATCCAGTCCAGCGTGGTGTTAT#(((((((((((((....((((.#))))....)))).))))))))).	290	313	1.0	-19.1	1	0.002963596	0.426	0.0	0.0	-5.762913004276319	17	23	9	5UTR	MIRT540709	1	1
hsa-miR-200c-3p	5UTR	XM_011515274	GLI3	TAATACTGCCGGGTAATGATGGA#CAGCATTGCCTGGGAGA#.....((.((((((((((.((..#)).)))))))))).)).	2702	2719	1.0	-20.4	0	0.0001624024	0.471	0.0	0.0	-15.97923457263103	14	17	10	5UTR	MIRT438838	1	1
hsa-miR-200c-3p	5UTR	NM_002228	JUN	TAATACTGCCGGGTAATGATGGA#CCAGCCAGGTCGGCAGTATA#..((((((((((....((.(((.#)))..))..)))))))))).	84	104	1.0	-19.9	1	9.025952e-07	0.515	0.0	0.0	-8.071469890113187	15	20	10	5UTR	MIRT502179	1	1
hsa-miR-205-5p	5UTR	XM_017025904	PTPRM	TCCTTCATTCCACCGGAGTCTG#TTCTGCGTGGGATGTGGAT#(((..(((((((((((((....#))))).)))))))).))).	46	65	1.0	-19.9	0	0.004348429	0.382	0.0	0.0	-11.088633895973327	16	19	8	5UTR	MIRT054104	1	1
hsa-miR-205-5p	5UTR	NM_002332	LRP1	TCCTTCATTCCACCGGAGTCTG#GGTGGGGTGAAGGGT#((((((((((((((........#)))))))))))))).	240	255	1.0	-24.3	1	0.04895786	0.294	0.0	0.0	-4.906073086755913	14	15	14	5UTR	MIRT001163	1	1
hsa-miR-20a-5p	5UTR	NM_001319999	RACGAP1	TAAAGTGCTTATAGTGCAGGTAG#ACCGGAGCTGTGGGCGCG#....(((((((((((...(((..#)))...))))))))))).	8	26	1.0	-20.2	0	0.0001962532	0.309	0.0	0.0	-9.779611548941542	14	18	11	5UTR	MIRT566145	1	1
hsa-miR-20a-5p	5UTR	XM_017007106	TGFBR2	TAAAGTGCTTATAGTGCAGGTAG#CTAACTGCACTGTGAGA#.......((((((((((((.(((#))).)))))))))))).	340	357	1.0	-20.2	0	0.009269391	0.603	0.0	0.0	-17.110244939514768	15	17	12	5UTR	MIRT001785	1	1
hsa-miR-20a-5p	5UTR	XM_017018477	ZC3H12C	TAAAGTGCTTATAGTGCAGGTAG#TGCCTGTAATTCAAGCACTTTGG#((((((((((....((((((((.#))))))))....)))))))))).	1358	1381	1.0	-23.7	1	0.01574577	0.441	0.0	0.0	-12.25512276139502	18	23	10	5UTR	MIRT241294	1	1
hsa-miR-20a-5p	5UTR	NM_001198532	OXR1	TAAAGTGCTTATAGTGCAGGTAG#TTGCCTGCCTGCCTGCACA#....((((...(((.((((((((#)))))))))))...)))).	77	96	1.0	-20.1	0	0.0009664139	0.456	1.7284416500000002	1.3963840136249999	-15.405682630872855	15	19	11	5UTR	MIRT172197	1	1
hsa-miR-20b-5p	5UTR	NM_001318728	ZNF532	CAAAGTGCTCATAGTGCAGGTAG#GCCTGTTGACTGGGGCTGCTTTT#.(((((((((.((((((((((..#))))))..)))))))).))))).	227	250	1.0	-19.5	1	0.0007680247	0.529	4.100045333333333	2.405407985	-6.618099312767468	19	23	8	5UTR	MIRT199116	1	1
hsa-miR-20b-5p	5UTR	NM_001319999	RACGAP1	CAAAGTGCTCATAGTGCAGGTAG#ACCGGAGCTGTGGGCGCG#....(((((((((((...(((..#)))...))))))))))).	8	26	1.0	-22.3	0	0.0001962532	0.309	0.0	0.0	-9.779611548941542	14	18	11	5UTR	MIRT566152	1	1
hsa-miR-20b-5p	5UTR	XM_017007106	TGFBR2	CAAAGTGCTCATAGTGCAGGTAG#CTAACTGCACTGTGAGA#.......((((((((((((.(((#))).)))))))))))).	340	357	1.0	-22.4	0	0.009269391	0.603	0.0	0.0	-17.110244939514768	15	17	12	5UTR	MIRT091691	1	1
hsa-miR-20b-5p	5UTR	NM_001375912	ZNF532	CAAAGTGCTCATAGTGCAGGTAG#GCCTGTTGACTGGGGCTGCTTTT#.(((((((((.((((((((((..#))))))..)))))))).))))).	509	532	1.0	-19.5	1	0.0007680247	0.529	0.0	0.0	-6.618099312767468	19	23	8	5UTR	MIRT199116	1	1
hsa-miR-20b-5p	5UTR	NM_001198532	OXR1	CAAAGTGCTCATAGTGCAGGTAG#TTGCCTGCCTGCCTGCACA#....((((...(((.((((((((#)))))))))))...)))).	77	96	1.0	-20.1	0	0.0009664139	0.456	1.7284416500000002	1.3963840136249999	-15.405682630872855	15	19	11	5UTR	MIRT172211	1	1
hsa-miR-210-3p	5UTR	NM_001143816	BDNF	CTGTGCGTGTGACAGCGGCTGA#CGCGCGCGCACACACACAC#.((((.(((((.(.(((((...#.)).))))))))).)))).	1	20	1.0	-19.8	0	0.3656195	0.469	0.0	0.0	-9.897926825666927	15	19	9	5UTR	MIRT003153	1	1
hsa-miR-211-5p	5UTR	NM_001018077	NR3C1	TTCCCTTTGTCATCCTTCGCCT#GGTGAAGGCAGGGAGGAAA#(((((((((....((((((((.#))))))))))))).)))).	333	352	0.9538461538461539	-21.1	1	0.07260668	0.574	4.098666	4.258486125000001	-12.640789312202793	17	19	13	5UTR	MIRT763816	1	1
hsa-miR-211-5p	5UTR	NM_000657	BCL2	TTCCCTTTGTCATCCTTCGCCT#GGCCCCCGTTGCTTTTCCTCTGGGAAGGATGGCGCACGCTGGGAGA#(((((..(((((((((((.((.#.)))))))))))))......))))).	854	900	0.9615384615384616	-24.7	0	0.0001759268	0.456	0.0	0.0	-7.382219742266031	18	26	13	5UTR	MIRT438781	1	1
hsa-miR-211-5p	5UTR	NM_147150	PALM2AKAP2	TTCCCTTTGTCATCCTTCGCCT#AGGATGGCAGAGGCGGAA#((((((((((((((((......#))))))))))))).))).	288	306	1.0	-22.5	1	7.151619e-05	0.412	0.0	0.0	-3.937574446201665	16	18	13	5UTR	MIRT655432	1	1
hsa-miR-211-5p	5UTR	NM_182557	BCL9L	TTCCCTTTGTCATCCTTCGCCT#GGGAGGGATGGGGACAGGGC#..((((((.(((((((((.((.#))))))))))).)).)))).	343	363	1.0	-23.7	1	6.302968e-05	0.309	-0.27251986666666667	-0.5238747575	-6.013390377618052	17	20	11	5UTR	MIRT738969	1	1
hsa-miR-211-5p	5UTR	NM_024090	ELOVL6	TTCCCTTTGTCATCCTTCGCCT#GGCGTGGGGAAGACCTAGGGGGG#((((((..(((.(((((((((.#)))).))))).)))..)))))).	157	180	1.0	-25.4	0	0.0006998344	0.324	-0.1000032	0.66089159375	-11.14169921984997	18	23	6	5UTR	MIRT006463	1	1
hsa-miR-211-5p	5UTR	NM_003563	SPOP	TTCCCTTTGTCATCCTTCGCCT#GGGATTACAGGGTGAAGAGGGAAC#((((((((.(((((((...(((#))).....))))))))))))))).	343	367	1.0	-21.2	1	0.0002379333	0.485	0.39410216249999996	2.0526861475000002	-4.993964104447428	18	24	15	5UTR	MIRT644582	1	1
hsa-miR-211-5p	5UTR	NM_001099952	ITPR1	TTCCCTTTGTCATCCTTCGCCT#GGTGGAGGAGGAGGCAGGGGGT#..(((((((((.(((((((((.#)))))))))...))))))))).	79	101	1.0	-28.5	1	0.2507167	0.338	1.7146780000000001	1.4988189975000001	-8.303804028968646	18	22	9	5UTR	MIRT162736	1	1
hsa-miR-30b-5p	5UTR	NM_001300751	LMBR1L	TGTAAACATCCTACACTCAGCT#AGCCTAGTGGCGGGTGTTTGCAT#(((((((((((..((((..(((#)))..))))..))))))))))).	6	29	1.0	-23.7	1	3.509726e-05	0.431	0.0	0.0	-8.573508368464264	18	23	11	5UTR	MIRT474085	1	1
hsa-miR-30b-5p	5UTR	XM_005266338	SACS	TGTAAACATCCTACACTCAGCT#GCTGAGATGAGGGTGAGAAACAA#(((...((((((.((((((((.#)))))).))))))))....))).	191	214	1.0	-19.9	0	0.0009125699	0.603	0.0	0.0	-14.278723269832616	17	23	8	5UTR	MIRT726665	1	1
hsa-miR-30b-5p	5UTR	XM_024453125	XPO1	TGTAAACATCCTACACTCAGCT#GGTTGGGTGGGAGGAAGTG#.....((.((((.(((((((((#)))))))))..)))).)).	346	365	1.0	-18.1	0	0.03197384	0.485	0.0	0.0	-17.268365185297274	15	19	9	5UTR	MIRT206889	1	1
hsa-miR-30b-5p	5UTR	NM_014363	SACS	TGTAAACATCCTACACTCAGCT#GCTGAGATGAGGGTGAGAAACAA#(((...((((((.((((((((.#)))))).))))))))....))).	165	188	1.0	-19.9	0	0.0009125699	0.603	1.8946107777777774	0.9246638578999999	-14.278723269832616	17	23	8	5UTR	MIRT726665	1	1
hsa-miR-30c-5p	5UTR	NM_001300751	LMBR1L	TGTAAACATCCTACACTCTCAGC#AGTGGCGGGTGTTTGCAT#(((((((((((..((((......#))))..))))))))))).	11	29	1.0	-19.9	1	3.509726e-05	0.431	0.0	0.0	-8.573508368464264	15	18	11	5UTR	MIRT474084	1	1
hsa-miR-30c-5p	5UTR	NM_181892	UBE2D3	TGTAAACATCCTACACTCTCAGC#GAGAGTGAGGAGCCAGACGA#(((.....((((.(((((((...#))))))))))).....))).	318	338	1.0	-19.1	0	0.001475829	0.471	2.082522857142857	1.2756972487500002	-18.136044733884564	14	20	11	5UTR	MIRT739897	1	1
hsa-miR-30c-5p	5UTR	XM_006714023	N4BP2	TGTAAACATCCTACACTCTCAGC#GAGGTGTAGAGTTTGCAT#(((((((...((((((.(((...#))))))))).))))))).	121	139	1.0	-18.9	1	0.002470082	0.618	0.0	0.0	-8.550105501956237	16	18	9	5UTR	MIRT212859	1	1
hsa-miR-30c-5p	5UTR	XM_017008584	UBE2D3	TGTAAACATCCTACACTCTCAGC#GTTGCACAATCGAAGAGGGTGGAGTGTTTACAG#(((((((((.((((.((((....#.)))).)))).))))))))).	447	480	1.0	-19.7	1	0.006037039	0.632	0.0	0.0	-5.915530474780478	17	21	9	5UTR	MIRT739897	1	1
hsa-miR-30c-5p	5UTR	NM_017420	SIX4	TGTAAACATCCTACACTCTCAGC#GCGAGGGAGTGAGGGAGGG#......(.((((.(((((((.((#))..))))))).)))).).	238	257	1.0	-17.2	0	0.1690433	0.574	0.0	0.0	-19.16932394649032	14	19	7	5UTR	MIRT554288	1	1
hsa-miR-30c-5p	5UTR	NM_012199	AGO1	TGTAAACATCCTACACTCTCAGC#GCGAGAGTGTGGGGTA#.......(((((((((((((.((#))))))))))))))).	133	149	1.0	-23.0	0	5.159465e-06	0.324	1.0652016615384616	1.8606166575000003	-17.110244939514768	15	16	15	5UTR	MIRT047934	1	1
hsa-miR-30d-5p	5UTR	NM_001300751	LMBR1L	TGTAAACATCCCCGACTGGAAG#CTAGTGGCGGGTGTTTGCAT#(((((((((((((.(((((...#))))))).))))))))))).	9	29	1.0	-23.5	1	3.509726e-05	0.431	0.0	0.0	-4.794414363722071	18	20	11	5UTR	MIRT474083	1	1
hsa-miR-30d-5p	5UTR	NM_001300795	UBE2D3	TGTAAACATCCCCGACTGGAAG#CTCCAGCACAATGTTCTGCAGGTCCAGTTGGGGATGA#......((((((((((((((..#.)))))))))))))).	229	266	1.0	-27.6	0	0.0002859841	0.515	0.1616120928571429	0.6855394312499999	-15.566558404643448	14	16	14	5UTR	MIRT739910	1	1
hsa-miR-30d-5p	5UTR	XM_017006784	SETD5	TGTAAACATCCCCGACTGGAAG#GGTTGGGGGTGG#......(((((((((((.....#))))))))))).	1077	1089	1.0	-19.6	0	0.005647304	0.559	0.0	0.0	-15.566558404643448	11	12	11	5UTR	MIRT210817	1	1
hsa-miR-30d-5p	5UTR	XM_017008584	UBE2D3	TGTAAACATCCCCGACTGGAAG#CTCCAGCACAATGTTCTGCAGGTCCAGTTGGGGATGA#......((((((((((((((..#.)))))))))))))).	566	603	1.0	-27.6	0	0.0002859841	0.515	0.0	0.0	-15.566558404643448	14	16	14	5UTR	MIRT739910	1	1
hsa-miR-30d-5p	5UTR	NM_018113	LMBR1L	TGTAAACATCCCCGACTGGAAG#CTAGTGGCGGGTGTTTGCAT#(((((((((((((.(((((...#))))))).))))))))))).	9	29	1.0	-23.5	1	3.509726e-05	0.431	1.3205302142857143	0.6458328275	-4.794414363722071	18	20	11	5UTR	MIRT474083	1	1
hsa-miR-30e-5p	5UTR	NM_001300751	LMBR1L	TGTAAACATCCTTGACTGGAAG#CTAGTGGCGGGTGTTTGCAT#(((((((((((.(.(((((...#))))).).))))))))))).	9	29	1.0	-22.1	1	3.509726e-05	0.431	0.0	0.0	-8.141217673318426	17	20	11	5UTR	MIRT474082	1	1
hsa-miR-30e-5p	5UTR	XM_017008584	UBE2D3	TGTAAACATCCTTGACTGGAAG#CTCCAGCACAATGTTCTGCAGGTCCAGTTGGGGATGA#......((((((((((((((..#.)))))))))))))).	566	603	1.0	-21.9	0	0.0002859841	0.515	0.0	0.0	-15.566558404643448	14	16	14	5UTR	MIRT739923	1	1
hsa-miR-429	5UTR	NM_001323638	ZEB1	TAATACTGTCTGGTAAAACCGT#GCCAACAGACCAGACAGTGTTAC#((((((((((((((........#.)))))))))))))).	970	993	1.0	-21.8	1	0.007882554	0.485	0.0	0.0	-4.906073086755913	14	16	14	5UTR	MIRT001743	1	1
hsa-miR-92a-3p	5UTR	NM_001134434	SPOCK2	TATTGCACTTGTCCCGGCCTGT#CAGTGCTGGGCTTTTTCAGACAAGTGCAT#...((((((((((((((((((.#))).)))))).........))))))))).	128	157	0.9615384615384616	-25.8	0	0.07273572	0.456	1.0453891107142859	0.6161195750000001	-6.514540193678739	18	29	9	5UTR	MIRT726465	1	1
hsa-miR-92a-3p	5UTR	NM_001289003	PHLPP2	TATTGCACTTGTCCCGGCCTGT#CAGGCCGGAGTGCAGTGG#(((((((((....((((((((.#))))))))))))))))).	186	204	1.0	-27.5	1	7.623101e-06	0.397	1.4021237777777777	1.9385667774999995	-12.640789312202793	17	18	17	5UTR	MIRT555634	1	1
hsa-miR-92a-3p	5UTR	NM_032352	BRMS1L	TATTGCACTTGTCCCGGCCTGT#CGGGCCGGGGGCGGGG#.......((((((((((((((.#)))))))))).)))).	41	57	1.0	-24.8	0	1.692341e-05	0.25	0.0	0.0	-17.110244939514768	14	16	10	5UTR	MIRT190972	1	1
hsa-miR-92a-3p	5UTR	NM_032815	NFATC2IP	TATTGCACTTGTCCCGGCCTGT#AGGGGGCGGGGCGAGGCGAG#..((((.(((((((((.(((.(#).))).))))))))))))).	20	40	1.0	-27.5	0	0.001969303	0.324	0.0	0.0	-6.5006872542436085	17	20	13	5UTR	MIRT142704	1	1
hsa-miR-92a-3p	5UTR	NM_153249	CCDC186	TATTGCACTTGTCCCGGCCTGT#GCTCCAGCAGCCTTGTTAGGGCGTGGCCTGAGGCTTGGATAAGTGGGAG#..((.(((((((((.(((((..#.))))).))))))))).)).	159	208	1.0	-24.7	0	0.0001933222	0.485	0.05668217777777776	0.03577982750000001	-9.811487454435396	16	20	9	5UTR	MIRT728170	1	1
hsa-miR-92a-3p	5UTR	NM_198434	AURKA	TATTGCACTTGTCCCGGCCTGT#CAGGCCAGAGTGCGGGGATATTTGATAAGAAACTTCAGTGAAGGCCGGGCGCGGTGG#.....(((.(((((((((((..#.)))))))).)))))).	79	136	1.0	-23.2	0	2.369968e-06	0.485	0.2016201833333334	-0.16570261125000002	-14.721989301696164	14	17	8	5UTR	MIRT541473	1	1
hsa-miR-92a-3p	5UTR	XM_005249033	MYLIP	TATTGCACTTGTCCCGGCCTGT#ACGAGGCCGGACGCGGTGCTGATGG#((((((((((((.(((((((((#)).)))))))))).))))).)))).	243	268	1.0	-23.7	1	0.0007259865	0.368	0.0	0.0	-5.226705058867908	21	25	10	5UTR	MIRT004091	1	1
hsa-miR-92a-3p	5UTR	NM_018017	CCDC186	TATTGCACTTGTCCCGGCCTGT#GCCTTGTTAGGGCGTGGCCTGAGGCTTGGATAAGTGGGATGT#((((.(((((((((.(((((..#.))))).))))))))).)))).	151	193	1.0	-26.6	0	0.0308767	0.529	1.8649061111111114	0.5521828387500001	-8.79206118126477	18	22	9	5UTR	MIRT728170	1	1
hsa-miR-92a-3p	5UTR	NM_019004	ANKIB1	TATTGCACTTGTCCCGGCCTGT#GCGGGCTGGGTACCTGAGGTCACCAGCTCGGCTGTAGAGGCAGGGGCGGC#..((((.(((((((((((((((#)))))))))).............................))))).)))).	435	485	1.0	-23.9	0	0.0006968443	0.309	0.6222627204545453	0.41941189800000006	-6.5006872542436085	19	50	10	5UTR	MIRT171645	1	1
hsa-miR-92a-3p	5UTR	NM_020805	KLHL14	TATTGCACTTGTCCCGGCCTGT#ACAGGTTGGAGGAGGGTTTAAAGCCAGGTGCAC#...(((((((((((((((((((#))))))))).))............)))))))).	353	386	1.0	-23.0	0	0.00320486	0.426	1.8155411250000002	1.3056091187499999	-6.514540193678739	19	33	9	5UTR	MIRT727341	1	1
hsa-miR-92a-3p	5UTR	NM_001349798	FBXW7	TATTGCACTTGTCCCGGCCTGT#ACGGGCCGGGAGTGGGTAGCT#....((((((.(((((((((((#)))))))))))..)))).)).	317	338	1.0	-27.6	0	1.025677e-07	0.279	0.0	0.0	-12.371336944048279	17	21	11	5UTR	MIRT731599	1	1
hsa-miR-92a-3p	5UTR	NM_001377406	ATXN7	TATTGCACTTGTCCCGGCCTGT#CGGGCCGGGCCCGGGGATGCAAG#..(((((((((.(((((((((.#)))))))))..))))..))))).	37	60	1.0	-26.2	1	0.0002717957	0.279	0.0	0.0	-8.303804028968646	18	23	9	5UTR	MIRT049634	1	1
hsa-miR-92a-3p	5UTR	NM_001001974	PLEKHA1	TATTGCACTTGTCCCGGCCTGT#CGGGCCGAGGCCGCGTGTAATGT#((((((((.((.(((((((((.#))))))).)).)).)))))))).	84	107	1.0	-26.0	1	0.0002464816	0.368	0.76388461	2.9178574487500004	-8.340767414043784	19	23	8	5UTR	MIRT055787	1	1
hsa-miR-92a-3p	5UTR	NM_001080517	SETD5	TATTGCACTTGTCCCGGCCTGT#CAGGCCCCGGCAGCGCCTGGGACAAGGTC#....((.(((((((((((((((#.)))).))).)))))))))).	337	366	1.0	-25.6	0	6.750557e-06	0.368	1.8831388823529418	1.8941974125	-11.090249003509248	17	21	10	5UTR	MIRT163738	1	1
hsa-miR-96-5p	5UTR	NM_001265604	MORF4L1	TTTGGCACTAGCACATTTTTGCT#AGCAAAGTGTGTAAAGGTTGCCAT#..(((((((.(((((.(((((((#))))))))))))...))).)))).	369	393	1.0	-19.9	1	0.001702454	0.632	0.0	0.0	-6.432556268004081	19	24	12	5UTR	MIRT541183	1	1
hsa-miR-96-5p	5UTR	NM_004774	MED1	TTTGGCACTAGCACATTTTTGCT#TGCTGGTGCCC#...((((((((((..........#)))))))))).	95	106	1.0	-18.4	0	2.892895e-06	0.397	2.6010353999999998	1.77872046375	-8.339878751753394	10	11	10	5UTR	MIRT027932	1	1
hsa-miR-106a-5p	CDS	NM_001276286	BBX	AAAAGTGCTTACAGTGCAGGTAG#CCTGCGCTGACCAGTGAAGCGCC#....((((((.(((((((((...#))))))))).......)))))).	2101	2124	1.0	-20.8	0	8.971901e-05	0.544	0.0	0.0	-12.371336944048279	15	23	9	CDS	MIRT480956	1	1
hsa-miR-106a-5p	CDS	NM_001286456	SLC22A23	AAAAGTGCTTACAGTGCAGGTAG#CTGACTGTGGCACTG#...(((((.((((((.(((....#)))))))))))))).	1304	1319	1.0	-18.3	0	0.0004529049	0.574	0.06039103333333334	0.4030270925	-7.803978932228115	14	15	14	CDS	MIRT467898	1	1
hsa-miR-106a-5p	CDS	NM_001290216	RARB	AAAAGTGCTTACAGTGCAGGTAG#GCCTGTGAGGGATGTAAGGGCTTTTT#((((((.((((((..((((((..#))))))......)))))).)))))).	802	828	1.0	-20.4	0	0.004803473	0.544	0.17122437666666668	0.448551077125	-7.073550458844025	18	26	6	CDS	MIRT734418	1	1
hsa-miR-106a-5p	CDS	NM_032116	KATNAL1	AAAAGTGCTTACAGTGCAGGTAG#GTATTGTCAGCACTTTA#.((((((((.(((((((......#))))))).)))))))).	437	454	1.0	-19.7	1	0.008869783	0.676	0.0	0.0	-5.035831305685297	15	17	8	CDS	MIRT547792	1	1
hsa-miR-106a-5p	CDS	NM_032582	USP32	AAAAGTGCTTACAGTGCAGGTAG#CTATGAAATGGTCCCAGAACCTGTGTGGAGAGCACTTTA#.(((((((((.((..((((((..#.)))))).))..))))))))).	1867	1906	1.0	-21.7	1	0.0005628073	0.515	0.0	0.0	-8.21038879053851	17	22	9	CDS	MIRT641805	1	1
hsa-miR-106a-5p	CDS	NM_144665	SESN3	AAAAGTGCTTACAGTGCAGGTAG#CTACCTGCTCTGTACCAACTGCCGGAAAGTGCTG#...(((((((((((.((((((((#)))))))).))))).............)))))).	380	414	1.0	-23.5	0	6.510785e-05	0.5	4.103079054166667	3.5236182212499996	-7.249989753929374	19	34	8	CDS	MIRT565702	1	1
hsa-miR-106a-5p	CDS	NM_153201	HSPA8	AAAAGTGCTTACAGTGCAGGTAG#ACCTGGGAGGTGGCACTTTTG#((((((((.(((..(.(((((..#))))).)..))))))))))).	673	694	1.0	-20.5	1	6.209958e-06	0.529	0.0	0.0	-7.37298371493769	17	21	11	CDS	MIRT475473	1	1
hsa-miR-106a-5p	CDS	XM_005247644	BBX	AAAAGTGCTTACAGTGCAGGTAG#CCTGCGCTGACCAGTGAAGCGCC#....((((((.(((((((((...#))))))))).......)))))).	3227	3250	1.0	-20.8	0	8.971901e-05	0.544	0.0	0.0	-12.371336944048279	15	23	9	CDS	MIRT480956	1	1
hsa-miR-106a-5p	CDS	XM_005274035	KMT5B	AAAAGTGCTTACAGTGCAGGTAG#GCGTGCCTGTGAGCTACA#....((((((((((.(((.((..#)).))))))))))).)).	2208	2226	1.0	-21.2	0	1.167711e-05	0.397	0.0	0.0	-10.282012028888563	15	18	11	CDS	MIRT534014	1	1
hsa-miR-106a-5p	CDS	XM_011513004	BBX	AAAAGTGCTTACAGTGCAGGTAG#CCTGCGCTGACCAGTGAAGCGCC#....((((((.(((((((((...#))))))))).......)))))).	3174	3197	1.0	-20.8	0	8.971901e-05	0.544	0.0	0.0	-12.371336944048279	15	23	9	CDS	MIRT480956	1	1
hsa-miR-106a-5p	CDS	XM_011523253	RBL2	AAAAGTGCTTACAGTGCAGGTAG#ACCTGCTGCTGTGTGCTTTG#.(((((((..(((((((((((..#)))))).)))))))))))).	190	210	1.0	-21.6	1	0.002776088	0.588	0.0	0.0	-6.09222096393106	18	20	12	CDS	MIRT143571	1	1
hsa-miR-106a-5p	CDS	XM_011527561	KMT2B	AAAAGTGCTTACAGTGCAGGTAG#GCCTGTTCTGTAAGCGCA#....((((((((((.((((((..#)))))).)))))))))).	7633	7651	1.0	-27.4	0	0.0007150981	0.382	0.0	0.0	-10.282012028888563	16	18	10	CDS	MIRT536449	1	1
hsa-miR-106a-5p	CDS	XM_011542798	HSPA8	AAAAGTGCTTACAGTGCAGGTAG#ACCTGGGAGGTGGCACTTTTG#((((((((.(((..(.(((((..#))))).)..))))))))))).	620	641	1.0	-20.5	1	6.209958e-06	0.529	0.0	0.0	-7.37298371493769	17	21	11	CDS	MIRT475473	1	1
hsa-miR-106a-5p	CDS	XM_017023740	NETO2	AAAAGTGCTTACAGTGCAGGTAG#TTGTGGAGCCTCCCTGCACAAGCAGCACTTTC#.((((((((....(((((((.((#.)).)))))))....)))))))).	1001	1033	1.0	-23.2	1	0.001206183	0.544	0.0	0.0	-12.496539703358245	17	24	8	CDS	MIRT472346	1	1
hsa-miR-106a-5p	CDS	XM_017025234	USP32	AAAAGTGCTTACAGTGCAGGTAG#CTATGAAATGGTCCCAGAACCTGTGTGGAGAGCACTTTA#.(((((((((.((..((((((..#.)))))).))..))))))))).	720	759	1.0	-21.7	1	0.0005628073	0.515	0.0	0.0	-8.21038879053851	17	22	9	CDS	MIRT641805	1	1
hsa-miR-106a-5p	CDS	NM_014727	KMT2B	AAAAGTGCTTACAGTGCAGGTAG#GCCTGTTCTGTAAGCGCA#....((((((((((.((((((..#)))))).)))))))))).	7778	7796	1.0	-27.4	0	0.0007150981	0.382	0.0	0.0	-10.282012028888563	16	18	10	CDS	MIRT536449	1	1
hsa-miR-106a-5p	CDS	NM_014947	FOXJ3	AAAAGTGCTTACAGTGCAGGTAG#CTATCAGCACTCTCCCAGCAGTACAGTGAGCACTC#...((((((((((((((.(((((#))))).)))))..............))))))))).	1180	1215	1.0	-21.9	0	0.0007888869	0.441	0.0	0.0	-6.514540193678739	19	35	9	CDS	MIRT069698	1	1
hsa-miR-106a-5p	CDS	NM_016350	NIN	AAAAGTGCTTACAGTGCAGGTAG#CTGCAGTGAGCACTG#...(((((((((..(((((....#)))))))))))))).	657	672	1.0	-20.6	0	1.038521e-05	0.426	0.0	0.0	-8.66051072386539	14	15	14	CDS	MIRT472171	1	1
hsa-miR-106a-5p	CDS	NM_018092	NETO2	AAAAGTGCTTACAGTGCAGGTAG#TTGTGGAGCCTCCCTGCACAAGCAGCACTTTC#.((((((((....(((((((.((#.)).)))))))....)))))))).	1207	1239	1.0	-23.2	1	0.001206183	0.544	1.0025528750000001	0.06131191249999998	-12.496539703358245	17	24	8	CDS	MIRT472346	1	1
hsa-miR-106a-5p	CDS	NM_020337	ANKRD50	AAAAGTGCTTACAGTGCAGGTAG#CTACCAGCTTATCTGGGACTGTTGCAGCACTTTTA#(((((((((.(((((.(((((((#.)))))))..)))))...))))))))).	1657	1692	1.0	-22.3	1	0.005668642	0.515	1.924078888888889	1.9968482825	-5.413129994833456	21	28	9	CDS	MIRT481883	1	1
hsa-miR-106a-5p	CDS	NM_020921	NIN	AAAAGTGCTTACAGTGCAGGTAG#CTGCAGTGAGCACTG#...(((((((((..(((((....#)))))))))))))).	657	672	1.0	-20.6	0	1.038521e-05	0.426	0.18625415555555555	0.38659020875000016	-8.66051072386539	14	15	14	CDS	MIRT472171	1	1
hsa-miR-106a-5p	CDS	NM_002670	PLS1	AAAAGTGCTTACAGTGCAGGTAG#CTGGATAAACAAAGCCCTGGAGAATGACCCTGACTGTAAGCATCTTA#..(((((((((((((.((((...#.)))))))))))))).))).	564	611	1.0	-23.3	1	0.01914931	0.574	0.0	0.0	-5.1900497996759025	17	20	14	CDS	MIRT543512	1	1
hsa-miR-106a-5p	CDS	NM_004901	ENTPD4	AAAAGTGCTTACAGTGCAGGTAG#CTGGCTGCTGCTGTTTCACTTTTA#(((((((...(((((((((.(((#))).)))).)))))..))))))).	305	329	1.0	-20.8	1	0.06211813	0.647	0.02734660000000001	0.55422082525	-8.550105501956237	19	24	7	CDS	MIRT706128	1	1
hsa-miR-106a-5p	CDS	NM_005168	RND3	AAAAGTGCTTACAGTGCAGGTAG#AGCTGCACTGTGATGTG#......(((((((((((((.(..#).))))))))))).)).	874	891	1.0	-19.2	0	0.00201031	0.632	0.6738397142857142	0.9421815200000002	-15.566558404643448	14	17	11	CDS	MIRT734169	1	1
hsa-miR-106a-5p	CDS	NM_001321623	FAM126B	AAAAGTGCTTACAGTGCAGGTAG#GCCGAGACAGACAGAGTAATGGTTGCATTGAAGCACTTC#..((((((((.((((((((.((.#.)).)))))))))))))))).	464	503	1.0	-22.7	1	0.002746261	0.588	0.0	0.0	-7.7817751947826395	18	21	16	CDS	MIRT616443	1	1
hsa-miR-106a-5p	CDS	NM_001014380	KATNAL1	AAAAGTGCTTACAGTGCAGGTAG#GTATTGTCAGCACTTTA#.((((((((.(((((((......#))))))).)))))))).	288	305	1.0	-19.7	1	0.008869783	0.676	-0.5602857250000001	-0.27005824250000005	-5.035831305685297	15	17	8	CDS	MIRT547792	1	1
hsa-miR-106a-5p	CDS	NM_001042559	EIF4G2	AAAAGTGCTTACAGTGCAGGTAG#CTCAGAAATGGATTCCTGCACGAAGCACTA#...(((((((.(.(((((((...#.))))))))))))))).	447	477	1.0	-22.3	0	0.0153105	0.5	3.723475714285714	4.0969294375	-10.628445281755333	15	17	15	CDS	MIRT048353	1	1
hsa-miR-106a-5p	CDS	NM_001128930	ENTPD4	AAAAGTGCTTACAGTGCAGGTAG#CTGGCTGCTGCTGTTTCACTTTTA#(((((((...(((((((((.(((#))).)))).)))))..))))))).	305	329	1.0	-20.8	1	0.06211813	0.647	0.5847016500000001	0.44623319900000014	-8.550105501956237	19	24	7	CDS	MIRT706128	1	1
hsa-miR-106a-5p	CDS	NM_001145319	PLS1	AAAAGTGCTTACAGTGCAGGTAG#CTGGATAAACAAAGCCCTGGAGAATGACCCTGACTGTAAGCATCTTA#..(((((((((((((.((((...#.)))))))))))))).))).	542	589	1.0	-23.3	1	0.01914931	0.574	0.0	0.0	-5.1900497996759025	17	20	14	CDS	MIRT543512	1	1
hsa-miR-106a-5p	CDS	NM_001167882	ANKRD50	AAAAGTGCTTACAGTGCAGGTAG#CTACCAGCTTATCTGGGACTGTTGCAGCACTTTTA#(((((((((.(((((.(((((((#.)))))))..)))))...))))))))).	382	417	1.0	-22.3	1	0.005668642	0.515	0.0	0.0	-5.413129994833456	21	28	9	CDS	MIRT481883	1	1
hsa-miR-106a-5p	CDS	NM_001172705	EIF4G2	AAAAGTGCTTACAGTGCAGGTAG#CTCAGAAATGGATTCCTGCACGAAGCACTA#...(((((((.(.(((((((...#.))))))))))))))).	673	703	1.0	-22.3	0	0.0153105	0.5	3.314211428571429	3.729056225	-10.628445281755333	15	17	15	CDS	MIRT048353	1	1
hsa-miR-106a-5p	CDS	NM_001201477	NETO2	AAAAGTGCTTACAGTGCAGGTAG#TTGTGGAGCCTCCCTGCACAAGCAGCACTTTC#.((((((((....(((((((.((#.)).)))))))....)))))))).	1186	1218	1.0	-23.2	1	0.001206183	0.544	0.11507262499999998	0.2669683100000001	-12.496539703358245	17	24	8	CDS	MIRT472346	1	1
hsa-miR-106a-5p	CDS	NM_001204401	XIAP	AAAAGTGCTTACAGTGCAGGTAG#ATCTGATGCTGTGAGTTCTG#...((.(((((((((((((((..#))))).)))))))))).)).	843	863	1.0	-19.4	0	0.001524215	0.676	1.2953020624999998	2.6237215925	-8.415498954871785	17	20	10	CDS	MIRT048312	1	1
hsa-miR-106a-5p	CDS	NM_001206856	CAPRIN2	AAAAGTGCTTACAGTGCAGGTAG#TGCCTAAGCCTGTGCATCAGCCTGTAGGTTCTTC#..(((.(((((((((((((((..#.)))))))).......))))))).))).	2971	3005	1.0	-19.3	0	0.0007652144	0.5	3.1796916818181824	2.9532478125	-6.857959480565336	18	28	8	CDS	MIRT538719	1	1
hsa-miR-106a-5p	CDS	NM_001254738	RND3	AAAAGTGCTTACAGTGCAGGTAG#AGCTGCACTGTGATGTG#......(((((((((((((.(..#).))))))))))).)).	995	1012	1.0	-19.2	0	0.00201031	0.632	1.3861709500000001	1.831834895	-15.566558404643448	14	17	11	CDS	MIRT734169	1	1
hsa-miR-141-3p	CDS	NM_004440	EPHA7	TAACACTGTCTGGTAAAGATGG#CTATCTTTCCAGATACAGTGA#...((((((((((.((((((((#)))))))))))))..))))).	855	876	0.9615384615384616	-21.2	0	0.002080099	0.618	2.2513986666666668	1.3152432312499998	-7.371380111199145	18	21	13	CDS	MIRT548307	1	1
hsa-miR-141-3p	CDS	NM_001271187	RAP2C	TAACACTGTCTGGTAAAGATGG#TCATCCCTGCCGGAGAAGCAAGATCAGTGTTGT#(((((((((((((((..(((((#)))))..)))))))..........)))))))).	656	689	1.0	-20.7	1	0.006126462	0.574	0.0	0.0	-4.1706235265052785	20	33	8	CDS	MIRT762642	1	1
hsa-miR-141-3p	CDS	NM_001288630	EPHA7	TAACACTGTCTGGTAAAGATGG#CCATTATTGAGAACTTAGCTATCTTTCCAGATACAGTGA#...((((((((((.((((((((#.)))))))))))))..))))).	837	876	1.0	-21.4	0	0.002080099	0.618	-0.018456566666666663	0.10979903772727272	-7.371380111199145	18	22	13	CDS	MIRT548307	1	1
hsa-miR-141-3p	CDS	NM_030751	ZEB1	TAACACTGTCTGGTAAAGATGG#ACCAGACAGTGTTAC#((((((((((((((........#)))))))))))))).	209	224	1.0	-23.3	1	0.009172099	0.485	3.169937714285715	3.055862931249999	-4.906073086755913	14	15	14	CDS	MIRT000317	1	1
hsa-miR-141-3p	CDS	NM_032833	PPP1R15B	TAACACTGTCTGGTAAAGATGG#CCATTTCTGCCAGACCAGCTTGTA#..(((((((((((((.((((((#)))))).)))))))).))..))).	1646	1670	1.0	-19.9	1	0.003716786	0.603	0.40223984999999995	0.34755746499999995	-5.1900497996759025	19	24	8	CDS	MIRT061757	1	1
hsa-miR-141-3p	CDS	NM_014795	ZEB2	TAACACTGTCTGGTAAAGATGG#CCATCTATAGCAGAACTCCACAACAGTGTTAC#((((((((((((.((.((((((#)))))).)).)))).........)))))))).	2473	2505	1.0	-21.9	1	0.03635646	0.574	0.0	0.0	-5.459754139171521	20	32	8	CDS	MIRT000316	1	1
hsa-miR-141-3p	CDS	NM_015139	SLC35D1	TAACACTGTCTGGTAAAGATGG#CTATGTGTTGGACTTGGCCAGATGGTGG#...(((((((((((.(((....#.))).))))))))))).	351	379	1.0	-19.6	0	4.031647e-06	0.441	0.0	0.0	-7.249989753929374	14	17	11	CDS	MIRT554195	1	1
hsa-miR-141-3p	CDS	NM_021183	RAP2C	TAACACTGTCTGGTAAAGATGG#TCATCCCTGCCGGAGAAGCAAGATCAGTGTTGT#(((((((((((((((..(((((#)))))..)))))))..........)))))))).	1154	1187	1.0	-20.7	1	0.006126462	0.574	3.9740774400000003	3.068216476250001	-4.1706235265052785	20	33	8	CDS	MIRT762642	1	1
hsa-miR-141-3p	CDS	NM_001128128	ZEB1	TAACACTGTCTGGTAAAGATGG#ACCAGACAGTGTTAC#((((((((((((((........#)))))))))))))).	464	479	1.0	-23.3	1	0.007882554	0.485	3.169937714285715	3.055862931249999	-4.906073086755913	14	15	14	CDS	MIRT000317	1	1
hsa-miR-141-3p	CDS	NM_001171653	ZEB2	TAACACTGTCTGGTAAAGATGG#CCATCTATAGCAGAACTCCACAACAGTGTTAC#((((((((((((.((.((((((#)))))).)).)))).........)))))))).	2401	2433	1.0	-21.9	1	0.03635646	0.574	0.45283184904761903	0.353418416125	-5.459754139171521	20	32	8	CDS	MIRT000316	1	1
hsa-miR-141-3p	CDS	NM_001174096	ZEB1	TAACACTGTCTGGTAAAGATGG#GTGTTTACCAGAACAGTGTTT#.((((((((((((((((.((..#)).))))))))).))))))).	2282	2303	1.0	-23.4	1	0.001231325	0.603	0.0	0.0	-3.793324837357118	18	21	9	CDS	MIRT000317	1	1
hsa-miR-149-5p	CDS	NM_001261412	DCTN2	TCTGGCTCCGTGTCTTCACTCCC#GGAGTTCGATGCGGAGCTGGAG#((((((((((((((...(((((.#)))))..)))))))))))))).	221	243	1.0	-29.6	1	0.000220575	0.456	0.0	0.0	-4.906073086755913	19	22	14	CDS	MIRT045677	1	1
hsa-miR-149-5p	CDS	NM_206926	SELENON	TCTGGCTCCGTGTCTTCACTCCC#GGAGTGGCTTTACGGGGCCAGT#.(((((((((((...(((((((.#)))))))...))))))))))).	964	986	1.0	-31.6	1	6.722463e-06	0.456	0.0	0.0	-6.674744927794402	18	22	11	CDS	MIRT045474	1	1
hsa-miR-149-5p	CDS	XM_011515390	IL6	TCTGGCTCCGTGTCTTCACTCCC#AGTGAGGAACAAGCCAGAG#(((((((...((((((((((...#)))))))).))))))))).	859	878	1.0	-21.4	1	0.004239425	0.544	0.0	0.0	-8.550105501956237	17	19	9	CDS	MIRT438344	1	1
hsa-miR-149-5p	CDS	NM_020451	SELENON	TCTGGCTCCGTGTCTTCACTCCC#GGAGTGGCTTTACGGGGCCAGT#.(((((((((((...(((((((.#)))))))...))))))))))).	1066	1088	1.0	-31.6	1	6.722463e-06	0.456	3.5775823636363637	5.327362937499999	-6.674744927794402	18	22	11	CDS	MIRT045474	1	1
hsa-miR-149-5p	CDS	NM_002355	M6PR	TCTGGCTCCGTGTCTTCACTCCC#GGGGGATGACCAGCTGGGGGAGGAGTCAGAA#(((((((((.(.(((((((((((#))))).)))......))).).))))))))).	932	963	1.0	-26.8	1	0.006474412	0.485	0.0	0.0	-8.5268842241262	21	31	9	CDS	MIRT045509	1	1
hsa-miR-149-5p	CDS	NM_000600	IL6	TCTGGCTCCGTGTCTTCACTCCC#AGTGAGGAACAAGCCAGAG#(((((((...((((((((((...#)))))))).))))))))).	468	487	1.0	-21.4	1	0.004239425	0.544	0.0	0.0	-8.550105501956237	17	19	9	CDS	MIRT438344	1	1
hsa-miR-149-5p	CDS	NM_001207024	M6PR	TCTGGCTCCGTGTCTTCACTCCC#GGGGGATGACCAGCTGGGGGAGGAGTCAGAA#(((((((((.(.(((((((((((#))))).)))......))).).))))))))).	674	705	1.0	-26.8	1	0.006474412	0.485	0.0	0.0	-8.5268842241262	21	31	9	CDS	MIRT045509	1	1
hsa-miR-150-5p	CDS	XM_006710441	EPHB2	TCTCCCAACCCTTGTACCAGTG#GCTGGATGGTGCATCCTCCATCAGGGTGGGAAGAG#((((((.((((((((((((...#.))))))).........))))))))).)).	338	373	1.0	-22.8	0	0.001132008	0.441	0.0	0.0	-5.4812609810729835	18	30	9	CDS	MIRT658577	1	1
hsa-miR-15b-5p	CDS	NM_003298	NR2C2	TAGCAGCACATCATGGTTTACA#TGTGCAACGGGAGAAACCAAGCAATTGTGCTGCTT#.(((((((((...((((((...#.))))))......))))))))).	1004	1039	0.9807692307692307	-20.4	1	0.0005875697	0.559	3.702770666666667	5.379380442625001	-11.254033235030066	15	23	9	CDS	MIRT727067	1	1
hsa-miR-15b-5p	CDS	NM_001282	AP2B1	TAGCAGCACATCATGGTTTACA#TGTGAAGAAAGTGATTGCTGCTAT#((((((((.(((((..((((((#))))))....))))))))))))).	228	252	1.0	-21.0	1	0.02720441	0.544	0.0	0.0	-5.962462745001676	19	24	13	CDS	MIRT737951	1	1
hsa-miR-15b-5p	CDS	NM_001282705	PDIA6	TAGCAGCACATCATGGTTTACA#TGTAGAATTCTATGCTCCATGGTGTGGTCACTGTC#..((((((((((((((((((((#))))))..........))))))))))....)))).	391	426	1.0	-18.7	1	0.000199466	0.574	0.0	0.0	-4.95700071937229	20	35	10	CDS	MIRT574541	1	1
hsa-miR-15b-5p	CDS	NM_001293089	CDC27	TAGCAGCACATCATGGTTTACA#AGGCCTGGTGTGCTGCA#..(((((((((((.(((((...#)))))))))))))))).	1822	1839	1.0	-25.2	1	1.209078e-06	0.485	0.0	0.0	-5.813840636892696	16	17	16	CDS	MIRT728018	1	1
hsa-miR-15b-5p	CDS	NM_001317382	HSPA4L	TAGCAGCACATCATGGTTTACA#AGATCTGTGATGGCTGCA#..(((((.(((((((((((...#))))).))))))))))).	510	528	1.0	-19.6	0	5.670253e-05	0.559	0.0	0.0	-7.27063564855292	16	18	11	CDS	MIRT211315	1	1
hsa-miR-15b-5p	CDS	NM_030624	KLHL15	TAGCAGCACATCATGGTTTACA#TGGCATCCATGCCGATTGGTAGAAGTGGCCATGGTGTGACTGTG#..((((((((((((((((....#.)))))))))))).)))).	1829	1873	1.0	-23.1	1	0.0002377061	0.515	1.5733055294117648	2.0066246099999994	-4.95700071937229	16	19	12	CDS	MIRT567016	1	1
hsa-miR-15b-5p	CDS	NM_031445	AMMECR1L	TAGCAGCACATCATGGTTTACA#GCAGAGATGTGCTGCTAC#((((((((((((...((.....#))...)))))))))))).	566	584	1.0	-21.1	1	7.51071e-05	0.515	3.797645833333334	1.8367541449999998	-6.818994536638949	14	18	12	CDS	MIRT046528	1	1
hsa-miR-15b-5p	CDS	NM_033637	BTRC	TAGCAGCACATCATGGTTTACA#TGTCATACCTGGATGCCAAATCACTATGTGCTGCTGA#(((((((((((..((((((...#.))))))..))))))))))).	605	642	1.0	-22.7	1	0.06019934	0.529	0.0	0.0	-8.573508368464264	17	21	11	CDS	MIRT728171	1	1
hsa-miR-15b-5p	CDS	NM_130391	PTPRD	TAGCAGCACATCATGGTTTACA#CCATGATGCACTGTTAG#((((((..((((((((......#))))))))..)))))).	3757	3774	1.0	-18.6	0	0.007557428	0.588	0.0	0.0	-7.794895910253615	14	17	8	CDS	MIRT555146	1	1
hsa-miR-15b-5p	CDS	NM_148978	PANK1	TAGCAGCACATCATGGTTTACA#CCATGAAGCTGCTGG#(((((((...((((((......#)))))).))))))).	1180	1195	1.0	-18.9	1	0.0002628857	0.588	-0.3289099857142857	-0.6623070799999999	-8.550105501956237	13	15	7	CDS	MIRT727022	1	1
hsa-miR-15b-5p	CDS	NM_152424	AMER1	TAGCAGCACATCATGGTTTACA#AGGCCTCCCAGAGCATGAGGGCCAGGCCTCGAGATGTGCTGCTGC#((((((((((((..(((((...#.)))))....)))))))))))).	3352	3397	1.0	-24.5	1	0.003341605	0.397	2.13691975	1.4655880812499995	-6.083544976388314	17	23	12	CDS	MIRT727718	1	1
hsa-miR-15b-5p	CDS	NM_152594	SPRED1	TAGCAGCACATCATGGTTTACA#GTTAGCCCTGGTAGCTTTGTCTTTCATTGTACCATGTATGTGCTGCTAC#(((((((((((((((((..(((#.))))))))).))))))))))).	1561	1610	1.0	-27.4	1	0.005638665	0.529	0.0	0.0	-3.937574446201665	20	23	11	CDS	MIRT140149	1	1
hsa-miR-15b-5p	CDS	NM_173569	UBN2	TAGCAGCACATCATGGTTTACA#TGACCTTGTCAACCCCTTCTCTGAATAAACCCCCATGTGCTGCTGC#(((((((((((...((((((..#.))))))...))))))))))).	1290	1336	1.0	-23.5	1	0.001799002	0.456	0.0	0.0	-9.430348285984671	17	22	11	CDS	MIRT102634	1	1
hsa-miR-15b-5p	CDS	NM_201414	APP	TAGCAGCACATCATGGTTTACA#ATCATGGTGTGGTGG#...((.(((((((((((.....#))))))))))).)).	2119	2134	1.0	-17.9	0	4.985797e-06	0.471	0.0	0.0	-8.415498954871785	13	15	11	CDS	MIRT543076	1	1
hsa-miR-15b-5p	CDS	XM_005257941	AP2B1	TAGCAGCACATCATGGTTTACA#TGTGAAGAAAGTGATTGCTGCTAT#((((((((.(((((..((((((#))))))....))))))))))))).	267	291	1.0	-21.0	1	0.02720441	0.544	0.0	0.0	-5.962462745001676	19	24	13	CDS	MIRT737951	1	1
hsa-miR-15b-5p	CDS	XM_005263807	AMMECR1L	TAGCAGCACATCATGGTTTACA#GCAGAGATGTGCTGCTAC#((((((((((((...((.....#))...)))))))))))).	2229	2247	1.0	-21.1	1	7.51071e-05	0.515	0.0	0.0	-6.818994536638949	14	18	12	CDS	MIRT046528	1	1
hsa-miR-15b-5p	CDS	XM_006718621	PPP6R3	TAGCAGCACATCATGGTTTACA#GAACCTCCACAGCCCAGGCAAGATGTGCTGA#...(((((((((.((.((....#.)).)).))))))))).	902	933	1.0	-17.7	0	0.0004827291	0.544	0.0	0.0	-8.036719886648596	13	17	9	CDS	MIRT737964	1	1
hsa-miR-15b-5p	CDS	XM_011517992	PTPRD	TAGCAGCACATCATGGTTTACA#CCATGATGCACTGTTAG#((((((..((((((((......#))))))))..)))))).	5850	5867	1.0	-18.6	0	0.007557428	0.588	0.0	0.0	-7.794895910253615	14	17	8	CDS	MIRT555146	1	1
hsa-miR-15b-5p	CDS	XM_011521609	MYO5A	TAGCAGCACATCATGGTTTACA#AGACCATCCGAGGGTGGCTGCTGA#(((((((.(((((((((((...#))))))).....))))))))))).	2401	2425	1.0	-21.1	1	9.991928e-08	0.426	0.0	0.0	-6.251209375382295	18	24	11	CDS	MIRT506488	1	1
hsa-miR-15b-5p	CDS	XM_017024287	AP2B1	TAGCAGCACATCATGGTTTACA#TGTGAAGAAAGTGATTGCTGCTAT#((((((((.(((((..((((((#))))))....))))))))))))).	262	286	1.0	-21.0	1	0.02720441	0.544	0.0	0.0	-5.962462745001676	19	24	13	CDS	MIRT737951	1	1
hsa-miR-15b-5p	CDS	NM_014912	CPEB3	TAGCAGCACATCATGGTTTACA#AAGCCATATGTGCTGG#...((((((((.(((((((...#))))))))))))))).	2042	2058	1.0	-20.6	0	0.003383841	0.529	0.0	0.0	-9.861343503275094	15	16	15	CDS	MIRT512645	1	1
hsa-miR-15b-5p	CDS	NM_015088	TNRC6B	TAGCAGCACATCATGGTTTACA#GTGAGAGTGGGACTGCGCCAGACTCAACCCTTGGAGGTGCTGCTGC#(((((((((.(((.((((....#.))))..)))..))))))))).	647	693	1.0	-20.3	1	0.0003151801	0.471	0.0	0.0	-6.03692083205025	16	22	9	CDS	MIRT158526	1	1
hsa-miR-15b-5p	CDS	NM_020718	USP31	TAGCAGCACATCATGGTTTACA#TGTGGACCAGGTGGCACTGCTC#.(((((..((((.(((((((((#)))))))))))))...))))).	1817	1839	1.0	-21.7	0	9.517234e-05	0.544	-0.33205271111111107	-0.0903642849999999	-8.939776914075312	18	22	13	CDS	MIRT726164	1	1
hsa-miR-15b-5p	CDS	NM_024408	NOTCH2	TAGCAGCACATCATGGTTTACA#TGGGCTGGACTGTGCTGCTGA#((((((((((((..((((((..#)))))).)).)))))))))).	4845	4866	1.0	-21.1	1	0.001306849	0.412	1.485901546153846	1.97421379875	-6.083544976388314	18	21	10	CDS	MIRT655814	1	1
hsa-miR-15b-5p	CDS	NM_002839	PTPRD	TAGCAGCACATCATGGTTTACA#CCATGATGCACTGTTAG#((((((..((((((((......#))))))))..)))))).	5836	5853	1.0	-18.6	0	0.007557428	0.588	0.0	0.0	-7.794895910253615	14	17	8	CDS	MIRT555146	1	1
hsa-miR-15b-5p	CDS	NM_003972	BTAF1	TAGCAGCACATCATGGTTTACA#AAACACATGAACGAAACAGGAGTTCATAAGACTGTGGATGTGCTGCTAA#(((((((((((((((((((...#.)))))))).))))))))))).	1444	1493	1.0	-26.6	1	0.001157541	0.618	0.0	0.0	-3.937574446201665	19	22	11	CDS	MIRT046538	1	1
hsa-miR-15b-5p	CDS	NM_004660	DDX3Y	TAGCAGCACATCATGGTTTACA#TGTAGTTTATGGTGGTGCTGA#...(((((((((((((.(((((#))))).)))))))).))))).	956	977	1.0	-19.5	0	0.0004540507	0.559	5.605425857142857	5.1408122275	-6.514540193678739	18	21	8	CDS	MIRT230121	1	1
hsa-miR-15b-5p	CDS	NM_004788	UBE4A	TAGCAGCACATCATGGTTTACA#TGTGTGACCCTGTGGTGCTGCC#..(((((((..((.((((((((#)))).)))).))..))))))).	3138	3160	1.0	-20.5	1	0.0005320631	0.5	5.787621666666666	5.3455772975	-9.881121580631225	17	22	7	CDS	MIRT128804	1	1
hsa-miR-15b-5p	CDS	NM_005018	PDCD1	TAGCAGCACATCATGGTTTACA#GTGGGCGGCCTGCTGGGCAGCCTGGTGCTGCTAG#(((((((((..((.((((....#.))))))))))))))).	575	609	1.0	-19.0	1	5.99325e-06	0.294	0.0	0.0	-8.8616953074606	15	17	15	CDS	MIRT542835	1	1
hsa-miR-15b-5p	CDS	NM_005904	SMAD7	TAGCAGCACATCATGGTTTACA#AGATCAACCCCGAGCTGGTGTGCTGCA#..((((((((((..(((((...#.))))))))))))))).	1094	1121	1.0	-21.2	1	0.0002960087	0.441	-0.014606275999999996	-0.39682559799999995	-7.102971249558938	15	17	15	CDS	MIRT046499	1	1
hsa-miR-15b-5p	CDS	NM_006702	PNPLA6	TAGCAGCACATCATGGTTTACA#TGTGAGGATGAGTCGGCCACTGGTGGCTGCC#..(((((.((((((((((.((.#.)).))))).)))))))))).	1570	1601	1.0	-22.0	0	2.159684e-09	0.338	2.975632	1.9432721150000005	-7.27063564855292	17	21	10	CDS	MIRT082987	1	1
hsa-miR-15b-5p	CDS	NM_006931	SLC2A3	TAGCAGCACATCATGGTTTACA#GAGCTATGGCCGCTGCTAC#(((((((...(((((((((...#)))))))))..))))))).	696	715	1.0	-19.4	1	0.001550389	0.515	1.6297550333333335	0.3701452874999999	-8.550105501956237	16	19	9	CDS	MIRT521054	1	1
hsa-miR-15b-5p	CDS	NM_001352361	PPP6R3	TAGCAGCACATCATGGTTTACA#GAACCTCCACAGCCCAGGCAAGATGTGCTGA#...(((((((((.((.((....#.)).)).))))))))).	519	550	1.0	-17.7	0	0.0004827291	0.544	0.0	0.0	-8.036719886648596	13	17	9	CDS	MIRT737964	1	1
hsa-miR-15b-5p	CDS	NM_001377958	PTPRD	TAGCAGCACATCATGGTTTACA#CCATGATGCACTGTTAG#((((((..((((((((......#))))))))..)))))).	5207	5224	1.0	-18.6	0	0.007557428	0.588	0.0	0.0	-7.794895910253615	14	17	8	CDS	MIRT555146	1	1
hsa-miR-15b-5p	CDS	NM_001382347	MYO5A	TAGCAGCACATCATGGTTTACA#AGACCATCCGAGGGTGGCTGCTGA#(((((((.(((((((((((...#))))))).....))))))))))).	2397	2421	1.0	-21.1	1	9.991928e-08	0.426	0.0	0.0	-6.251209375382295	18	24	11	CDS	MIRT506488	1	1
hsa-miR-15b-5p	CDS	NM_000484	APP	TAGCAGCACATCATGGTTTACA#ATCATGGTGTGGTGG#...((.(((((((((((.....#))))))))))).)).	2344	2359	1.0	-17.9	0	4.985797e-06	0.471	0.0	0.0	-8.415498954871785	13	15	11	CDS	MIRT543076	1	1
hsa-miR-15b-5p	CDS	NM_001030006	AP2B1	TAGCAGCACATCATGGTTTACA#TGTGAAGAAAGTGATTGCTGCTAT#((((((((.(((((..((((((#))))))....))))))))))))).	228	252	1.0	-21.0	1	0.02720441	0.544	0.0	0.0	-5.962462745001676	19	24	13	CDS	MIRT737951	1	1
hsa-miR-15b-5p	CDS	NM_001099626	MTFR1L	TAGCAGCACATCATGGTTTACA#GCCTGGATTGCTGCG#..((((((.(((..(((.....#)))..))))))))).	448	463	1.0	-16.9	1	0.0001829634	0.397	3.6469461666666665	4.0765625033749995	-8.1593609078047	12	15	9	CDS	MIRT066295	1	1
hsa-miR-15b-5p	CDS	NM_001099640	TMEM100	TAGCAGCACATCATGGTTTACA#ACCACAGTCCCTCTGGTCAGTGAGATTCAGTTGATGGCTGCTAC#(((((((.(((((((((((((.#.)))))..)))..)))))))))))).	862	906	1.0	-20.1	1	0.0005446197	0.426	0.7806217529411763	0.20654261375000005	-6.251209375382295	20	26	12	CDS	MIRT505393	1	1
hsa-miR-15b-5p	CDS	NM_001136000	ABL2	TAGCAGCACATCATGGTTTACA#TGTACAGGAAATCAGTGATGTGGTGCA#..(((.(((((((((((((...#.)))))).))))))).))).	3193	3220	1.0	-21.0	0	0.0006303359	0.529	0.39172925714285733	0.23555355875	-6.857959480565336	16	20	7	CDS	MIRT482555	1	1
hsa-miR-15b-5p	CDS	NM_001136129	APP	TAGCAGCACATCATGGTTTACA#ATCATGGTGTGGTGG#...((.(((((((((((.....#))))))))))).)).	1951	1966	1.0	-17.9	0	4.985797e-06	0.471	0.0	0.0	-8.415498954871785	13	15	11	CDS	MIRT543076	1	1
hsa-miR-15b-5p	CDS	NM_001162501	TNRC6B	TAGCAGCACATCATGGTTTACA#GTGAGAGTGGGACTGCGCCAGACTCAACCCTTGGAGGTGCTGCTGC#(((((((((.(((.((((....#.))))..)))..))))))))).	647	693	1.0	-20.3	1	0.0003151801	0.471	0.0	0.0	-6.03692083205025	16	22	9	CDS	MIRT158526	1	1
hsa-miR-15b-5p	CDS	NM_001164164	PPP6R3	TAGCAGCACATCATGGTTTACA#TGTATCGAACCTCCACAGCCCAGGCAAGATGTGCTGA#...(((((((((.((.((....#.)).)).))))))))).	851	888	1.0	-17.7	0	0.0004827291	0.544	0.0	0.0	-8.036719886648596	13	17	9	CDS	MIRT737964	1	1
hsa-miR-15b-5p	CDS	NM_001166114	PNPLA6	TAGCAGCACATCATGGTTTACA#TGTGAGGATGAGTCGGCCACTGGTGGCTGCC#..(((((.((((((((((.((.#.)).))))).)))))))))).	1488	1519	1.0	-22.0	0	2.159684e-09	0.338	0.0	0.0	-7.27063564855292	17	21	10	CDS	MIRT082987	1	1
hsa-miR-15b-5p	CDS	NM_001166600	PABIR2	TAGCAGCACATCATGGTTTACA#GACCAGATGTGTGGAGCA#..((.(((((((.(((((....#))))))))))))...)).	924	942	1.0	-17.0	0	0.0006658391	0.618	0.0	0.0	-10.365168506851004	14	18	12	CDS	MIRT502500	1	1
hsa-miR-15b-5p	CDS	NM_001168239	ABL2	TAGCAGCACATCATGGTTTACA#TGTACAGGAAATCAGTGATGTGGTGCA#..(((.(((((((((((((...#.)))))).))))))).))).	3130	3157	1.0	-21.0	0	0.0006303359	0.529	0.0	0.0	-6.857959480565336	16	20	7	CDS	MIRT482555	1	1
hsa-miR-15b-5p	CDS	NM_001171025	PTPRD	TAGCAGCACATCATGGTTTACA#CCATGATGCACTGTTAG#((((((..((((((((......#))))))))..)))))).	3926	3943	1.0	-18.6	0	0.007557428	0.588	0.0	0.0	-7.794895910253615	14	17	8	CDS	MIRT555146	1	1
hsa-miR-15b-5p	CDS	NM_001177384	CPEB2	TAGCAGCACATCATGGTTTACA#AAGCCATATGTGCTA#....(((((((.(((((((...#)))))))))))))).	2974	2989	1.0	-17.4	0	0.0009200652	0.559	6.468310085714286	6.4988185575	-12.893365778234283	14	15	14	CDS	MIRT164269	1	1
hsa-miR-15b-5p	CDS	NM_001178137	CPEB3	TAGCAGCACATCATGGTTTACA#AAGCCATATGTGCTGG#...((((((((.(((((((...#))))))))))))))).	1958	1974	1.0	-20.6	0	0.003383841	0.529	6.239788749999999	3.43114485	-9.861343503275094	15	16	15	CDS	MIRT512645	1	1
hsa-miR-15b-5p	CDS	NM_001190821	SMAD7	TAGCAGCACATCATGGTTTACA#AGATCAACCCCGAGCTGGTGTGCTGCA#..((((((((((..(((((...#.))))))))))))))).	1094	1121	1.0	-21.2	1	0.0002960087	0.441	-0.014606275999999996	-0.39682559799999995	-7.102971249558938	15	17	15	CDS	MIRT046499	1	1
hsa-miR-15b-5p	CDS	NM_001199140	AMMECR1L	TAGCAGCACATCATGGTTTACA#GCAGAGATGTGCTGCTAC#((((((((((((...((.....#))...)))))))))))).	610	628	1.0	-21.1	1	7.51071e-05	0.515	0.3937872883333333	1.9478687044999998	-6.818994536638949	14	18	12	CDS	MIRT046528	1	1
hsa-miR-15b-5p	CDS	NM_001204077	UBE4A	TAGCAGCACATCATGGTTTACA#TGTGTGACCCTGTGGTGCTGCC#..(((((((..((.((((((((#)))).)))).))..))))))).	3117	3139	1.0	-20.5	1	0.0005320631	0.5	5.787621666666666	5.3455772975	-9.881121580631225	17	22	7	CDS	MIRT128804	1	1
hsa-miR-17-5p	CDS	NM_001127660	MFN2	CAAAGTGCTTACAGTGCAGGTAG#ATCCCCACTTAAGCACTTTGT#(((((((((((.((((..(((..#)))..))))))))))))))).	122	143	0.9615384615384616	-20.1	1	0.1042255	0.544	0.16427571454545456	-0.11421478112499998	-7.284377755798021	18	21	15	CDS	MIRT733420	1	1
hsa-miR-17-5p	CDS	NM_001376857	TXLNA	CAAAGTGCTTACAGTGCAGGTAG#CTGGTGCAAGAGAAGGACCACCTGCGCGGTGAGCACA#....((((((((.((((((((..#.)))))))).)))))))).	938	975	0.9743589743589745	-28.5	0	1.363139e-05	0.353	0.0	0.0	-10.835693081304171	16	19	8	CDS	MIRT051050	1	1
hsa-miR-17-5p	CDS	NM_001276286	BBX	CAAAGTGCTTACAGTGCAGGTAG#CCTGCGCTGACCAGTGAAGCGCC#....((((((.(((((((((...#))))))))).......)))))).	2101	2124	1.0	-20.8	0	8.971901e-05	0.544	0.0	0.0	-12.371336944048279	15	23	9	CDS	MIRT480954	1	1
hsa-miR-17-5p	CDS	NM_001282973	SEPTIN2	CAAAGTGCTTACAGTGCAGGTAG#TACCTGCATGACGAGAGCGGCTTGA#(((..(((((...(((((((((.#))))))))).....)))))..))).	817	842	1.0	-20.9	0	0.001219593	0.5	0.0	0.0	-18.54934229364628	17	25	9	CDS	MIRT050919	1	1
hsa-miR-17-5p	CDS	NM_001286456	SLC22A23	CAAAGTGCTTACAGTGCAGGTAG#CTGACTGTGGCACTG#...(((((.((((((.(((....#)))))))))))))).	1304	1319	1.0	-18.3	0	0.0004529049	0.574	0.06039103333333334	0.4030270925	-7.803978932228115	14	15	14	CDS	MIRT467899	1	1
hsa-miR-17-5p	CDS	NM_001308103	EGLN3	CAAAGTGCTTACAGTGCAGGTAG#ACCAGATATGCTATGACTGTCTGGTACTTTGA#(((((((((.(((((...((((.#.))))...)))))..))))))))).	649	681	1.0	-19.9	1	0.0007982631	0.574	3.3453310999999997	2.1530608050000004	-5.413129994833456	18	25	9	CDS	MIRT548473	1	1
hsa-miR-17-5p	CDS	NM_001308112	KLHL28	CAAAGTGCTTACAGTGCAGGTAG#ACCTCGCTGTGCTCCCAAAGTACTTTGT#((((((((((((((((.((((..#))))))))))).......))))))))).	1429	1457	1.0	-22.4	1	0.01037897	0.5	1.2058686947826087	0.421117712	-3.937574446201665	20	28	11	CDS	MIRT474422	1	1
hsa-miR-17-5p	CDS	NM_030803	ATG16L1	CAAAGTGCTTACAGTGCAGGTAG#ACAAAGGATGCAAAGCTGTGCTGTGGGCACA#....(((((((((((((((.(..#.).))))))))))))))).	1941	1972	1.0	-25.9	0	1.543015e-07	0.397	0.0	0.0	-9.546562468637928	16	19	15	CDS	MIRT087601	1	1
hsa-miR-17-5p	CDS	NM_032116	KATNAL1	CAAAGTGCTTACAGTGCAGGTAG#GTATTGTCAGCACTTTA#.((((((((.(((((((......#))))))).)))))))).	437	454	1.0	-19.5	1	0.008869783	0.676	0.0	0.0	-5.035831305685297	15	17	8	CDS	MIRT547796	1	1
hsa-miR-17-5p	CDS	NM_032352	BRMS1L	CAAAGTGCTTACAGTGCAGGTAG#GCCAGCATTGTGAGAGCG#....((.((((((((((.(((..#))).)))))))))).)).	606	624	1.0	-20.1	0	0.0001174627	0.574	0.0	0.0	-11.090249003509248	15	18	10	CDS	MIRT138109	1	1
hsa-miR-17-5p	CDS	NM_032582	USP32	CAAAGTGCTTACAGTGCAGGTAG#CTATGAAATGGTCCCAGAACCTGTGTGGAGAGCACTTTA#.(((((((((.((..((((((..#.)))))).))..))))))))).	1867	1906	1.0	-21.5	1	0.0005628073	0.515	0.0	0.0	-8.21038879053851	17	22	9	CDS	MIRT641803	1	1
hsa-miR-17-5p	CDS	NM_144665	SESN3	CAAAGTGCTTACAGTGCAGGTAG#CTACCTGCTCTGTACCAACTGCCGGAAAGTGCTG#...(((((((((((.((((((((#)))))))).))))).............)))))).	380	414	1.0	-23.5	0	6.510785e-05	0.5	4.103079054166667	3.5236182212499996	-7.249989753929374	19	34	8	CDS	MIRT565703	1	1
hsa-miR-17-5p	CDS	NM_182763	MCL1	CAAAGTGCTTACAGTGCAGGTAG#CTAATAAGATAGCCTTACTGTAAGTGCA#....((((((((((((.((((..#.)))))))))))))))).	873	901	1.0	-21.9	0	0.002051234	0.618	0.0	0.0	-9.546562468637928	16	18	16	CDS	MIRT727236	1	1
hsa-miR-17-5p	CDS	NM_194298	SLC16A9	CAAAGTGCTTACAGTGCAGGTAG#TGCTTGCTGATTGTGGGTGCTTTA#.(((((((((((((((((((((.#)))))))..)))))))))))))).	915	939	1.0	-23.4	1	0.0007121586	0.574	1.1916499999999999	2.0663031925	-3.793324837357118	21	24	14	CDS	MIRT726560	1	1
hsa-miR-17-5p	CDS	NM_198890	ATG16L1	CAAAGTGCTTACAGTGCAGGTAG#GCACGTTGTCAGTGTGGACAAAGGATGCAAAGCTGTGCTGTGGGCACA#....(((((((((((((((.(..#.).))))))))))))))).	1435	1483	1.0	-25.9	0	1.543015e-07	0.397	0.0	0.0	-9.546562468637928	16	19	15	CDS	MIRT087601	1	1
hsa-miR-17-5p	CDS	NM_199420	POLQ	CAAAGTGCTTACAGTGCAGGTAG#ACCTTAAGACTGTAGGTACTATGA#((.((((((((((((..((((..#))))....)))))))))))).)).	4282	4306	1.0	-21.8	0	0.0007019507	0.618	0.0	0.0	-5.728163000811725	18	24	12	CDS	MIRT726906	1	1
hsa-miR-17-5p	CDS	XM_005246086	ATG16L1	CAAAGTGCTTACAGTGCAGGTAG#GCACGTTGTCAGTGTGGACAAAGGATGCAAAGCTGTGCTGTGGGCACA#....(((((((((((((((.(..#.).))))))))))))))).	1502	1550	1.0	-25.9	0	1.543015e-07	0.397	0.0	0.0	-9.546562468637928	16	19	15	CDS	MIRT087601	1	1
hsa-miR-17-5p	CDS	XM_005247644	BBX	CAAAGTGCTTACAGTGCAGGTAG#CCTGCGCTGACCAGTGAAGCGCC#....((((((.(((((((((...#))))))))).......)))))).	3227	3250	1.0	-20.8	0	8.971901e-05	0.544	0.0	0.0	-12.371336944048279	15	23	9	CDS	MIRT480954	1	1
hsa-miR-17-5p	CDS	XM_005266338	SACS	CAAAGTGCTTACAGTGCAGGTAG#GCCGCTATGTAAGCATTG#...((((((((((..((.(((..#)))))..)))))))))).	10894	10912	1.0	-20.6	0	0.003856647	0.588	0.0	0.0	-8.10682967144978	15	18	10	CDS	MIRT726670	1	1
hsa-miR-17-5p	CDS	XM_005269140	MAP3K12	CAAAGTGCTTACAGTGCAGGTAG#CTGCCTGCGCCCTGTCTGGACCATGA#((..((.(..(((((((((((((#))))))))))..)))..).))..)).	489	515	1.0	-21.3	0	0.005788035	0.412	0.0	0.0	-12.369718856912563	18	26	10	CDS	MIRT003013	1	1
hsa-miR-17-5p	CDS	XM_005274035	KMT5B	CAAAGTGCTTACAGTGCAGGTAG#GCGTGCCTGTGAGCTACA#....((((((((((.(((.((..#)).))))))))))).)).	2208	2226	1.0	-21.2	0	1.167711e-05	0.397	0.0	0.0	-10.282012028888563	15	18	11	CDS	MIRT534011	1	1
hsa-miR-17-5p	CDS	XM_006718048	GBF1	CAAAGTGCTTACAGTGCAGGTAG#CTGCCTGTGCTGCGATGCCCGGCGCCAGGTACGGATGCAGGCACTG#...(((((((.((((((((((((#))))))))))))..........................))))))).	5009	5055	1.0	-23.7	0	0.0001456342	0.397	0.0	0.0	-9.33931466908909	19	46	12	CDS	MIRT110265	1	1
hsa-miR-17-5p	CDS	XM_011512169	STK17B	CAAAGTGCTTACAGTGCAGGTAG#TTACCCAATCCCCATGAACTTGTTTCAGATTTGCTCTGTTAGCACTTTT#.((((((((.((((.((((((..#.)))))).)))).)))))))).	1399	1448	1.0	-23.1	1	0.009732754	0.647	0.0	0.0	-5.771280865935932	18	22	8	CDS	MIRT726427	1	1
hsa-miR-17-5p	CDS	XM_011513004	BBX	CAAAGTGCTTACAGTGCAGGTAG#CCTGCGCTGACCAGTGAAGCGCC#....((((((.(((((((((...#))))))))).......)))))).	3174	3197	1.0	-20.8	0	8.971901e-05	0.544	0.0	0.0	-12.371336944048279	15	23	9	CDS	MIRT480954	1	1
hsa-miR-17-5p	CDS	XM_011515998	MKRN1	CAAAGTGCTTACAGTGCAGGTAG#CTGGGCAACCCTACTGTGGCCGTACTGCGCCTTCCTGCACTGAAGCACC#....((((((.(((((((((.((#.)).))))))))))))))).	487	536	1.0	-26.8	0	0.00231266	0.412	0.0	0.0	-12.371336944048279	17	20	15	CDS	MIRT727187	1	1
hsa-miR-17-5p	CDS	XM_011523253	RBL2	CAAAGTGCTTACAGTGCAGGTAG#ACCTGCTGCTGTGTGCTTTGG#((((((((..(((((((((((..#)))))).))))))))))))).	190	211	1.0	-24.4	1	0.002060859	0.603	0.0	0.0	-6.236470572775607	19	21	13	CDS	MIRT005852	1	1
hsa-miR-17-5p	CDS	XM_011527317	TBC1D17	CAAAGTGCTTACAGTGCAGGTAG#TACCTGCACACCAGCGCTA#...((((((....(((((((((.#)))))))))...)))))).	238	257	1.0	-23.5	0	0.003846109	0.471	0.0	0.0	-15.217755059679867	15	19	9	CDS	MIRT151931	1	1
hsa-miR-17-5p	CDS	XM_011527561	KMT2B	CAAAGTGCTTACAGTGCAGGTAG#GCCTGTTCTGTAAGCGCA#....((((((((((.((((((..#)))))).)))))))))).	7633	7651	1.0	-27.4	0	0.0007150981	0.382	0.0	0.0	-10.282012028888563	16	18	10	CDS	MIRT536447	1	1
hsa-miR-17-5p	CDS	XM_011536563	ATG14	CAAAGTGCTTACAGTGCAGGTAG#ACCTCCAGCACTGTGAGCAAGCTTG#..(((((((((((((((((((..#))))...)))))))))))..)))).	427	452	1.0	-24.7	1	8.286153e-05	0.441	0.0	0.0	-4.95700071937229	19	25	11	CDS	MIRT727369	1	1
hsa-miR-17-5p	CDS	XM_011542831	KMT2A	CAAAGTGCTTACAGTGCAGGTAG#CTGCCCTGCAACTGTGGCGCC#....((((.((((((((((((((#))))).)))).))))))))).	11976	11997	1.0	-23.1	0	0.0001231375	0.471	0.0	0.0	-10.602952126883691	18	21	9	CDS	MIRT051043	1	1
hsa-miR-17-5p	CDS	XM_017016861	GBF1	CAAAGTGCTTACAGTGCAGGTAG#CTGCCTGTGCTGCGATGCCCGGCGCCAGGTACGGATGCAGGCACTG#...(((((((.((((((((((((#))))))))))))..........................))))))).	4988	5034	1.0	-23.7	0	0.0001456342	0.397	0.0	0.0	-9.33931466908909	19	46	12	CDS	MIRT110265	1	1
hsa-miR-17-5p	CDS	XM_017023740	NETO2	CAAAGTGCTTACAGTGCAGGTAG#CTCCCTGCACAAGCAGCACTTTC#.((((((((....(((((((.((#)).)))))))....)))))))).	1010	1033	1.0	-22.8	1	0.001206183	0.544	0.0	0.0	-12.496539703358245	17	23	8	CDS	MIRT472342	1	1
hsa-miR-17-5p	CDS	XM_017025234	USP32	CAAAGTGCTTACAGTGCAGGTAG#CTATGAAATGGTCCCAGAACCTGTGTGGAGAGCACTTTA#.(((((((((.((..((((((..#.)))))).))..))))))))).	720	759	1.0	-21.5	1	0.0005628073	0.515	0.0	0.0	-8.21038879053851	17	22	9	CDS	MIRT641803	1	1
hsa-miR-17-5p	CDS	XM_024447782	OGA	CAAAGTGCTTACAGTGCAGGTAG#CTACCTGGAATTGAAGTGCTTTGG#((((((((((.((((.(((((((#)))))))..)))))))))))))).	1145	1169	1.0	-24.8	1	0.01874151	0.588	0.0	0.0	-6.995398001915627	21	24	14	CDS	MIRT050852	1	1
hsa-miR-17-5p	CDS	NM_014727	KMT2B	CAAAGTGCTTACAGTGCAGGTAG#GCCTGTTCTGTAAGCGCA#....((((((((((.((((((..#)))))).)))))))))).	7778	7796	1.0	-27.4	0	0.0007150981	0.382	0.0	0.0	-10.282012028888563	16	18	10	CDS	MIRT536447	1	1
hsa-miR-17-5p	CDS	NM_014924	ATG14	CAAAGTGCTTACAGTGCAGGTAG#ACCTCCAGCACTGTGAGCAAGCTTG#..(((((((((((((((((((..#))))...)))))))))))..)))).	695	720	1.0	-24.7	1	8.286153e-05	0.441	0.0	0.0	-4.95700071937229	19	25	11	CDS	MIRT727369	1	1
hsa-miR-17-5p	CDS	NM_014947	FOXJ3	CAAAGTGCTTACAGTGCAGGTAG#CTATCAGCACTCTCCCAGCAGTACAGTGAGCACTC#...((((((((((((((.(((((#))))).)))))..............))))))))).	1180	1215	1.0	-21.9	0	0.0007888869	0.441	0.0	0.0	-6.514540193678739	19	35	9	CDS	MIRT069697	1	1
hsa-miR-17-5p	CDS	NM_015294	TRIM37	CAAAGTGCTTACAGTGCAGGTAG#CTGCCATCAGTGTGCACTTTGG#((((((((..(((.((..(((((#)))))..)).))))))))))).	757	779	1.0	-22.5	1	0.000725299	0.544	0.877332	0.012370062500000046	-7.093310490296013	18	22	11	CDS	MIRT500725	1	1
hsa-miR-17-5p	CDS	NM_016350	NIN	CAAAGTGCTTACAGTGCAGGTAG#CTGCAGTGAGCACTG#...(((((((((..(((((....#)))))))))))))).	657	672	1.0	-20.6	0	1.038521e-05	0.426	0.0	0.0	-8.66051072386539	14	15	14	CDS	MIRT472169	1	1
hsa-miR-17-5p	CDS	NM_017580	ZRANB1	CAAAGTGCTTACAGTGCAGGTAG#ACAGTCGACTGTATGCACTTTGG#((((((((.((((((........#.)))))).)))))))).	1656	1679	1.0	-20.7	1	0.01212564	0.485	4.3981755	5.4508491249999995	-5.227013184751041	14	17	8	CDS	MIRT126343	1	1
hsa-miR-17-5p	CDS	NM_017658	KLHL28	CAAAGTGCTTACAGTGCAGGTAG#ACCTCGCTGTGCTCCCAAAGTACTTTGT#((((((((((((((((.((((..#))))))))))).......))))))))).	932	960	1.0	-22.4	1	0.01037897	0.5	1.4364515478260869	1.3129070012500001	-3.937574446201665	20	28	11	CDS	MIRT474422	1	1
hsa-miR-17-5p	CDS	NM_017974	ATG16L1	CAAAGTGCTTACAGTGCAGGTAG#ACAAAGGATGCAAAGCTGTGCTGTGGGCACA#....(((((((((((((((.(..#.).))))))))))))))).	1884	1915	1.0	-25.9	0	1.543015e-07	0.397	0.0	0.0	-9.546562468637928	16	19	15	CDS	MIRT087601	1	1
hsa-miR-17-5p	CDS	NM_018092	NETO2	CAAAGTGCTTACAGTGCAGGTAG#CTCCCTGCACAAGCAGCACTTTC#.((((((((....(((((((.((#)).)))))))....)))))))).	1216	1239	1.0	-22.8	1	0.001206183	0.544	0.285742175	0.20296747625	-12.496539703358245	17	23	8	CDS	MIRT472342	1	1
hsa-miR-17-5p	CDS	NM_020337	ANKRD50	CAAAGTGCTTACAGTGCAGGTAG#CTACCAGCTTATCTGGGACTGTTGCAGCACTTTT#.((((((((.(((((.(((((((#.)))))))..)))))...)))))))).	1657	1691	1.0	-21.3	1	0.002086214	0.529	1.9656612500000001	1.9843735325	-5.2688803859889095	20	27	8	CDS	MIRT481888	1	1
hsa-miR-17-5p	CDS	NM_020921	NIN	CAAAGTGCTTACAGTGCAGGTAG#CTGCAGTGAGCACTG#...(((((((((..(((((....#)))))))))))))).	657	672	1.0	-20.6	0	1.038521e-05	0.426	0.18625415555555555	0.38659020875000016	-8.66051072386539	14	15	14	CDS	MIRT472169	1	1
hsa-miR-17-5p	CDS	NM_002657	PLAGL2	CAAAGTGCTTACAGTGCAGGTAG#AGCTGCACTGTGGCAAGGCTTTT#.(((((((.((((((((((.(..#).))))))))))))...))))).	431	454	1.0	-21.3	1	5.368191e-05	0.515	0.22312908000000004	0.34489673499999995	-4.849714495602881	18	23	12	CDS	MIRT726925	1	1
hsa-miR-17-5p	CDS	NM_002670	PLS1	CAAAGTGCTTACAGTGCAGGTAG#CTGGATAAACAAAGCCCTGGAGAATGACCCTGACTGTAAGCATCTTA#..(((((((((((((.((((...#.)))))))))))))).))).	564	611	1.0	-23.3	1	0.01914931	0.574	0.0	0.0	-5.1900497996759025	17	20	14	CDS	MIRT050998	1	1
hsa-miR-17-5p	CDS	NM_004193	GBF1	CAAAGTGCTTACAGTGCAGGTAG#CTGCCTGTGCTGCGATGCCCGGCGCCAGGTACGGATGCAGGCACTG#...(((((((.((((((((((((#))))))))))))..........................))))))).	4909	4955	1.0	-23.7	0	0.0001456342	0.397	0.0	0.0	-9.33931466908909	19	46	12	CDS	MIRT110265	1	1
hsa-miR-17-5p	CDS	NM_004226	STK17B	CAAAGTGCTTACAGTGCAGGTAG#TTACCCAATCCCCATGAACTTGTTTCAGATTTGCTCTGTTAGCACTTTT#.((((((((.((((.((((((..#.)))))).)))).)))))))).	1367	1416	1.0	-23.1	1	0.009732754	0.647	0.06938575000000002	0.32249062874999995	-5.771280865935932	18	22	8	CDS	MIRT726427	1	1
hsa-miR-17-5p	CDS	NM_005168	RND3	CAAAGTGCTTACAGTGCAGGTAG#AGCTGCACTGTGATGTG#......(((((((((((((.(..#).))))))))))).)).	874	891	1.0	-19.2	0	0.00201031	0.632	0.6738397142857142	0.9421815200000002	-15.566558404643448	14	17	11	CDS	MIRT006689	1	1
hsa-miR-17-5p	CDS	NM_005611	RBL2	CAAAGTGCTTACAGTGCAGGTAG#ACCTGCTGCTGTGTGCTTTGG#((((((((..(((((((((((..#)))))).))))))))))))).	765	786	1.0	-24.4	1	0.002060859	0.603	4.418202099999999	4.805031092499999	-6.236470572775607	19	21	13	CDS	MIRT005852	1	1
hsa-miR-17-5p	CDS	NM_006301	MAP3K12	CAAAGTGCTTACAGTGCAGGTAG#CTGCCTGCGCCCTGTCTGGACCATGA#((..((.(..(((((((((((((#))))))))))..)))..).))..)).	347	373	1.0	-21.3	0	0.005788035	0.412	0.03907437333333331	-0.09662354374999996	-12.369718856912563	18	26	10	CDS	MIRT003013	1	1
hsa-miR-17-5p	CDS	NM_013446	MKRN1	CAAAGTGCTTACAGTGCAGGTAG#CTGGGCAACCCTACTGTGGCCGTACTGCGCCTTCCTGCACTGAAGCACC#....((((((.(((((((((.((#.)).))))))))))))))).	681	730	1.0	-26.8	0	0.00231266	0.412	1.4171424444444445	0.6893644184999999	-12.371336944048279	17	20	15	CDS	MIRT727187	1	1
hsa-miR-17-5p	CDS	NM_001321623	FAM126B	CAAAGTGCTTACAGTGCAGGTAG#GCCGAGACAGACAGAGTAATGGTTGCATTGAAGCACTTC#..((((((((.((((((((.((.#.)).)))))))))))))))).	464	503	1.0	-22.7	1	0.002746261	0.588	0.0	0.0	-7.7817751947826395	18	21	16	CDS	MIRT616442	1	1
hsa-miR-17-5p	CDS	NM_001324374	CMTR2	CAAAGTGCTTACAGTGCAGGTAG#TACCTTGCACTGGTGGTACTTTGG#(((((((((..(((((((((((.#))))).))))))..))))))))).	714	738	1.0	-30.3	1	3.652589e-05	0.529	0.0	0.0	-8.004855389940193	20	24	9	CDS	MIRT727640	1	1
hsa-miR-17-5p	CDS	NM_001349304	SEPTIN2	CAAAGTGCTTACAGTGCAGGTAG#TACCTGCATGACGAGAGCGGCTTGA#(((..(((((...(((((((((.#))))))))).....)))))..))).	433	458	1.0	-20.9	0	0.001219593	0.5	0.0	0.0	-18.54934229364628	17	25	9	CDS	MIRT050919	1	1
hsa-miR-17-5p	CDS	NM_001363742	ATG16L1	CAAAGTGCTTACAGTGCAGGTAG#ACAAAGGATGCAAAGCTGTGCTGTGGGCACA#....(((((((((((((((.(..#.).))))))))))))))).	1992	2023	1.0	-25.9	0	1.543015e-07	0.397	0.0	0.0	-9.546562468637928	16	19	15	CDS	MIRT087601	1	1
hsa-miR-17-5p	CDS	NM_001377141	GBF1	CAAAGTGCTTACAGTGCAGGTAG#CTGCCTGTGCTGCGATGCCCGGCGCCAGGTACGGATGCAGGCACTG#...(((((((.((((((((((((#))))))))))))..........................))))))).	5008	5054	1.0	-23.7	0	0.0001456342	0.397	0.0	0.0	-9.33931466908909	19	46	12	CDS	MIRT110265	1	1
hsa-miR-17-5p	CDS	NM_001005207	TRIM37	CAAAGTGCTTACAGTGCAGGTAG#CTGCCATCAGTGTGCACTTTGG#((((((((..(((.((..(((((#)))))..)).))))))))))).	757	779	1.0	-22.5	1	0.000725299	0.544	1.60111825	1.79324870125	-7.093310490296013	18	22	11	CDS	MIRT500725	1	1
hsa-miR-17-5p	CDS	NM_001008492	SEPTIN2	CAAAGTGCTTACAGTGCAGGTAG#TACCTGCATGACGAGAGCGGCTTGA#(((..(((((...(((((((((.#))))))))).....)))))..))).	544	569	1.0	-20.9	0	0.001219593	0.5	0.0	0.0	-18.54934229364628	17	25	9	CDS	MIRT050919	1	1
hsa-miR-17-5p	CDS	NM_001042559	EIF4G2	CAAAGTGCTTACAGTGCAGGTAG#CTCAGAAATGGATTCCTGCACGAAGCACTA#...(((((((.(.(((((((...#.))))))))))))))).	447	477	1.0	-22.3	0	0.0153105	0.5	3.723475714285714	4.0969294375	-10.628445281755333	15	17	15	CDS	MIRT051028	1	1
hsa-miR-17-5p	CDS	NM_001080419	UNK	CAAAGTGCTTACAGTGCAGGTAG#GCCTGCACTGCGCTTTT#.(((((((....(((((((((..#)))))))))))))))).	505	522	1.0	-23.1	1	0.0003443677	0.368	4.981113911111111	5.414349005	-12.263798748937765	16	17	16	CDS	MIRT078810	1	1
hsa-miR-17-5p	CDS	NM_001145125	MKRN1	CAAAGTGCTTACAGTGCAGGTAG#CTGGGCAACCCTACTGTGGCCGTACTGCGCCTTCCTGCACTGAAGCACC#....((((((.(((((((((.((#.)).))))))))))))))).	681	730	1.0	-26.8	0	0.00231266	0.412	0.0	0.0	-12.371336944048279	17	20	15	CDS	MIRT727187	1	1
hsa-miR-17-5p	CDS	NM_001145319	PLS1	CAAAGTGCTTACAGTGCAGGTAG#CTGGATAAACAAAGCCCTGGAGAATGACCCTGACTGTAAGCATCTTA#..(((((((((((((.((((...#.)))))))))))))).))).	542	589	1.0	-23.3	1	0.01914931	0.574	0.0	0.0	-5.1900497996759025	17	20	14	CDS	MIRT050998	1	1
hsa-miR-17-5p	CDS	NM_001172705	EIF4G2	CAAAGTGCTTACAGTGCAGGTAG#CTCAGAAATGGATTCCTGCACGAAGCACTA#...(((((((.(.(((((((...#.))))))))))))))).	673	703	1.0	-22.3	0	0.0153105	0.5	3.314211428571429	3.729056225	-10.628445281755333	15	17	15	CDS	MIRT051028	1	1
hsa-miR-17-5p	CDS	NM_001193511	MAP3K12	CAAAGTGCTTACAGTGCAGGTAG#CTGCCTGCGCCCTGTCTGGACCATGA#((..((.(..(((((((((((((#))))))))))..)))..).))..)).	446	472	1.0	-21.3	0	0.005788035	0.412	0.0	0.0	-12.369718856912563	18	26	10	CDS	MIRT003013	1	1
hsa-miR-17-5p	CDS	NM_001197320	MCL1	CAAAGTGCTTACAGTGCAGGTAG#CTAATAAGATAGCCTTACTGTAAGTGCA#....((((((((((((.((((..#.)))))))))))))))).	662	690	1.0	-21.9	0	0.002051234	0.618	0.9842568916666666	1.2739753212499996	-9.546562468637928	16	18	16	CDS	MIRT727236	1	1
hsa-miR-17-5p	CDS	NM_001199379	GBF1	CAAAGTGCTTACAGTGCAGGTAG#CTGCCTGTGCTGCGATGCCCGGCGCCAGGTACGGATGCAGGCACTG#...(((((((.((((((((((((#))))))))))))..........................))))))).	4897	4943	1.0	-23.7	0	0.0001456342	0.397	0.0	0.0	-9.33931466908909	19	46	12	CDS	MIRT110265	1	1
hsa-miR-17-5p	CDS	NM_001201477	NETO2	CAAAGTGCTTACAGTGCAGGTAG#CTCCCTGCACAAGCAGCACTTTC#.((((((((....(((((((.((#)).)))))))....)))))))).	1195	1218	1.0	-22.8	1	0.001206183	0.544	0.413743725	0.20467394625000002	-12.496539703358245	17	23	8	CDS	MIRT472342	1	1
hsa-miR-17-5p	CDS	NM_001206856	CAPRIN2	CAAAGTGCTTACAGTGCAGGTAG#TGCCTAAGCCTGTGCATCAGCCTGTAGGTTCTTC#..(((.(((((((((((((((..#.)))))))).......))))))).))).	2971	3005	1.0	-19.3	0	0.0007652144	0.5	3.1796916818181824	2.9532478125	-6.857959480565336	18	28	8	CDS	MIRT538720	1	1
hsa-miR-17-5p	CDS	NM_001254738	RND3	CAAAGTGCTTACAGTGCAGGTAG#AGCTGCACTGTGATGTG#......(((((((((((((.(..#).))))))))))).)).	995	1012	1.0	-19.2	0	0.00201031	0.632	1.3861709500000001	1.831834895	-15.566558404643448	14	17	11	CDS	MIRT006689	1	1
hsa-miR-181a-5p	CDS	NM_001270616	PROX1	AACATTCAACGCTGTCGGTGAGT#CGCCGACAGCTGAAA#....((((..((((((((((...#)))))))))))))).	1283	1298	1.0	-21.2	0	0.0009057285	0.456	0.0	0.0	-11.84545859521187	14	15	14	CDS	MIRT003630	1	1
hsa-miR-181a-5p	CDS	NM_001289003	PHLPP2	AACATTCAACGCTGTCGGTGAGT#CTCTATGCCAGTTCCAACAGGCTGACAGCAGTGAACGTC#.((.((((..(((((((((..((#.))..)))))))))..)))).)).	2178	2217	1.0	-20.2	0	0.001288396	0.485	1.170399111111111	0.70535836625	-9.124243238890251	17	24	9	CDS	MIRT731852	1	1
hsa-miR-181a-5p	CDS	NM_001300885	ZNF562	AACATTCAACGCTGTCGGTGAGT#CTTATGAATGTGTTGAATGTG#.(((((((((((..((.(((((.#)))))))..))))))))))).	1408	1429	1.0	-20.1	1	0.0001224124	0.574	0.0	0.0	-5.9392953675437665	18	21	11	CDS	MIRT025146	1	1
hsa-miR-181a-5p	CDS	NM_032156	CAPRIN2	AACATTCAACGCTGTCGGTGAGT#ACTCACTGTTGCTAATAAAACAGCAGGGTGGAGTGA#..(((((.((.((((((((((((#))))))))..............)))).)).))))).	4021	4057	1.0	-21.6	0	0.001829727	0.529	0.0	0.0	-10.095410123963271	19	36	8	CDS	MIRT480026	1	1
hsa-miR-181a-5p	CDS	NM_170714	RASSF1	AACATTCAACGCTGTCGGTGAGT#ACTTGCGGAAGCTGTTGGATGA#..(((((((((((.((.((((((#)))))).))))).)))))))).	806	828	1.0	-20.5	1	0.0008298439	0.353	3.378868166666667	2.02527281125	-5.813840636892696	19	22	8	CDS	MIRT733411	1	1
hsa-miR-181a-5p	CDS	NM_203351	MAP3K3	AACATTCAACGCTGTCGGTGAGT#GCGGACAGCGAGAATGC#..(((((..(((((((.((....#)).))))))).))))).	1447	1464	1.0	-19.7	0	0.002755961	0.338	0.0	0.0	-8.327025306798683	14	17	7	CDS	MIRT053682	1	1
hsa-miR-181a-5p	CDS	NM_015020	PHLPP2	AACATTCAACGCTGTCGGTGAGT#CTCTATGCCAGTTCCAACAGGCTGACAGCAGTGAACGTC#.((.((((..(((((((((..((#.))..)))))))))..)))).)).	1831	1870	1.0	-20.2	0	0.001288396	0.485	1.1964873333333332	0.9000489625000003	-9.124243238890251	17	24	9	CDS	MIRT731852	1	1
hsa-miR-181a-5p	CDS	NM_015088	TNRC6B	AACATTCAACGCTGTCGGTGAGT#ACTGGGAGTGTTGGATC#...((((((((((.(((((....#))))).)))))))))).	1465	1482	1.0	-19.2	0	0.0005493866	0.456	0.0	0.0	-7.371380111199145	15	17	10	CDS	MIRT726256	1	1
hsa-miR-181a-5p	CDS	NM_019058	DDIT4	AACATTCAACGCTGTCGGTGAGT#GCTCATTGAGGAGTGTTGAAC#....(((((((((.(((((((((#)))))))))..))))))))).	877	898	1.0	-22.2	0	0.0001226068	0.426	4.211260555555556	2.515446260825	-10.403402386158335	18	21	9	CDS	MIRT005575	1	1
hsa-miR-181a-5p	CDS	NM_002401	MAP3K3	AACATTCAACGCTGTCGGTGAGT#GCGGACAGCGAGAATGC#..(((((..(((((((.((....#)).))))))).))))).	1354	1371	1.0	-19.7	0	0.002755961	0.338	0.0	0.0	-8.327025306798683	14	17	7	CDS	MIRT053682	1	1
hsa-miR-181a-5p	CDS	NM_002763	PROX1	AACATTCAACGCTGTCGGTGAGT#CGCCGACAGCTGAAA#....((((..((((((((((...#)))))))))))))).	961	976	1.0	-21.2	0	0.0009057285	0.456	0.0	0.0	-11.84545859521187	14	15	14	CDS	MIRT003630	1	1
hsa-miR-181a-5p	CDS	NM_004612	TGFBR1	AACATTCAACGCTGTCGGTGAGT#GGCGACGGCGTTACAGTGTTT#((((((.((((((((((.(....#).))))))))))..)))))).	182	203	1.0	-20.0	0	0.001122665	0.426	1.4994611199999999	1.9634965725	-5.4812609810729835	17	21	10	CDS	MIRT053663	1	1
hsa-miR-181a-5p	CDS	NM_004995	MMP14	AACATTCAACGCTGTCGGTGAGT#ATTCATGGGCAGCGATGAAGTC#.((.((((.(((((((.((((((#)))))).))))))).)))))).	1630	1652	1.0	-23.6	0	0.0009956581	0.529	1.8441493714285717	4.24911432	-7.881736770562071	19	22	7	CDS	MIRT053694	1	1
hsa-miR-181a-5p	CDS	NM_007182	RASSF1	AACATTCAACGCTGTCGGTGAGT#ACTTGCGGAAGCTGTTGGATGA#..(((((((((((.((.((((((#)))))).))))).)))))))).	794	816	1.0	-20.5	1	0.0008298439	0.353	1.8201221666666667	1.60591951125	-5.813840636892696	19	22	8	CDS	MIRT733411	1	1
hsa-miR-181a-5p	CDS	NM_001363768	MAP3K3	AACATTCAACGCTGTCGGTGAGT#GCGGACAGCGAGAATGC#..(((((..(((((((.((....#)).))))))).))))).	1435	1452	1.0	-19.7	0	0.002755961	0.338	0.0	0.0	-8.327025306798683	14	17	7	CDS	MIRT053682	1	1
hsa-miR-181a-5p	CDS	NM_001385550	CAPRIN2	AACATTCAACGCTGTCGGTGAGT#ACTCACTGTTGCTAATAAAACAGCAGGGTGGAGTGA#..(((((.((.((((((((((((#))))))))..............)))).)).))))).	2593	2629	1.0	-21.6	0	0.001829727	0.529	0.0	0.0	-10.095410123963271	19	36	8	CDS	MIRT480026	1	1
hsa-miR-181a-5p	CDS	NM_000051	ATM	AACATTCAACGCTGTCGGTGAGT#TTCAGCGAGAGCTGGAGTTGGATGA#..(((((((((((.(((.((((.#)))).))).)))....)))))))).	7471	7496	1.0	-22.2	1	6.714747e-05	0.515	5.179078066666667	3.4963336275	-5.813840636892696	18	25	8	CDS	MIRT005576	1	1
hsa-miR-181a-5p	CDS	NM_000949	PRLR	AACATTCAACGCTGTCGGTGAGT#CACCGGCCACTCTGTTGAATGA#..(((((((((..(((((((...#))))))).....))))))))).	1661	1683	1.0	-20.6	1	0.0001193301	0.485	0.0	0.0	-9.592934641634889	16	22	9	CDS	MIRT025183	1	1
hsa-miR-181a-5p	CDS	NM_001114635	PLAG1	AACATTCAACGCTGTCGGTGAGT#ACTCACTGTCAGCA#..........((((.((((((((#)))))))).)))).	1436	1450	1.0	-19.6	0	0.004431107	0.515	3.06690525	2.66444338375	-22.458225555519974	12	14	8	CDS	MIRT000698	1	1
hsa-miR-181a-5p	CDS	NM_001130031	ZNF562	AACATTCAACGCTGTCGGTGAGT#CTTATGAATGTGTTGAATGTG#.(((((((((((..((.(((((.#)))))))..))))))))))).	1411	1432	1.0	-20.1	1	0.0001224124	0.574	0.04979981818181818	-0.09333954999999997	-5.9392953675437665	18	21	11	CDS	MIRT025146	1	1
hsa-miR-181a-5p	CDS	NM_001130916	TGFBR1	AACATTCAACGCTGTCGGTGAGT#GGCGACGGCGTTACAGTGTTT#((((((.((((((((((.(....#).))))))))))..)))))).	182	203	1.0	-20.0	0	0.001122665	0.426	1.4994611199999999	1.9634965725	-5.4812609810729835	17	21	10	CDS	MIRT053663	1	1
hsa-miR-181a-5p	CDS	NM_001162501	TNRC6B	AACATTCAACGCTGTCGGTGAGT#ACTGGGAGTGTTGGATC#...((((((((((.(((((....#))))).)))))))))).	1465	1482	1.0	-19.2	0	0.0005493866	0.456	0.0	0.0	-7.371380111199145	15	17	10	CDS	MIRT726256	1	1
hsa-miR-181a-5p	CDS	NM_001204314	PRLR	AACATTCAACGCTGTCGGTGAGT#TTCACTGATAGCTTGACTAATGG#..(((((((.((((((((((((.#))))))))))))))))...))).	1663	1686	1.0	-21.4	1	0.005306423	0.676	0.17828500000000005	0.6683770075	-6.199507187700468	19	23	16	CDS	MIRT025183	1	1
hsa-miR-181a-5p	CDS	NM_001206856	CAPRIN2	AACATTCAACGCTGTCGGTGAGT#ACTCACTGTTGCTAATAAAACAGCAGGGTGGAGTGA#..(((((.((.((((((((((((#))))))))..............)))).)).))))).	3856	3892	1.0	-21.6	0	0.001829727	0.529	-0.2344922692307693	-0.2624754425000001	-10.095410123963271	19	36	8	CDS	MIRT480026	1	1
hsa-miR-181a-5p	CDS	NM_001206957	RASSF1	AACATTCAACGCTGTCGGTGAGT#ACTTGCGGAAGCTGTTGGATGA#..(((((((((((.((.((((((#)))))).))))).)))))))).	687	709	1.0	-20.5	1	0.0008298439	0.353	1.3776390833333332	0.7355356525000003	-5.813840636892696	19	22	8	CDS	MIRT733411	1	1
hsa-miR-181a-5p	CDS	NM_001242559	MAP4K4	AACATTCAACGCTGTCGGTGAGT#GCTCCAGGAGCAGGCCATGTTACTGGAGTGCCGATGGCGGGAGATGG#..((((...((((((((((....#.))))))))))...)))).	1831	1878	1.0	-20.2	0	0.0103745	0.353	5.603669	5.613420539999999	-9.870711841670003	14	19	10	CDS	MIRT053693	1	1
hsa-miR-182-5p	CDS	NM_198549	MIGA1	TTTGGCAATGGTAGAACTCACACT#GAGATGCCATTGCTGAAG#(((((((((((((...(((.....#))).))))))))))))).	749	767	1.0	-19.8	1	0.009645924	0.632	0.0	0.0	-5.762913004276319	16	18	13	CDS	MIRT557937	1	1
hsa-miR-182-5p	CDS	NM_015270	ADCY6	TTTGGCAATGGTAGAACTCACACT#TGTGTTTACTTCTGCCATTGCCAAC#.(((((((((((((((...((((.#.))))....))))))))))))))).	2443	2468	1.0	-27.8	1	0.1687358	0.515	0.0	0.0	-3.793324837357118	19	25	15	CDS	MIRT001992	1	1
hsa-miR-182-5p	CDS	NM_020772	NUFIP2	TTTGGCAATGGTAGAACTCACACT#TGAGGGCTGCTATTGTA#....((((((((((..((((....#))))..)))))))))).	2061	2078	1.0	-20.3	0	0.01059107	0.603	1.3527173	1.6824321924999996	-10.515061109192176	14	17	10	CDS	MIRT047206	1	1
hsa-miR-182-5p	CDS	NM_001363584	MIGA1	TTTGGCAATGGTAGAACTCACACT#GAGATGCCATTGCTGAAG#(((((((((((((...(((.....#))).))))))))))))).	1049	1067	1.0	-19.8	1	0.009645924	0.632	0.0	0.0	-5.762913004276319	16	18	13	CDS	MIRT557937	1	1
hsa-miR-182-5p	CDS	NM_001390831	ADCY6	TTTGGCAATGGTAGAACTCACACT#TGTGTTTACTTCTGCCATTGCCAAC#.(((((((((((((((...((((.#.))))....))))))))))))))).	2950	2975	1.0	-27.8	1	0.1687358	0.515	0.0	0.0	-3.793324837357118	19	25	15	CDS	MIRT001992	1	1
hsa-miR-182-5p	CDS	NM_001076786	QSER1	TTTGGCAATGGTAGAACTCACACT#TCTACTCATTGTCAGAC#(((((((((((((((.........#))))).)))))))))).	2280	2297	1.0	-17.9	1	0.05154078	0.603	2.7566169625	2.9529644975	-4.1706235265052785	15	17	10	CDS	MIRT265950	1	1
hsa-miR-193b-3p	CDS	NM_001162422	ETS1	AACTGGCCCTCAAAGTCCCGCT#CGGGTAAACTCGGGGGCCAGG#..(((((((((..(((((((..#))))...))).))))))))).	395	416	0.9807692307692307	-25.6	1	0.002389878	0.456	4.641435555555556	2.615051315	-9.592934641634889	16	21	9	CDS	MIRT005516	1	1
hsa-miR-193b-3p	CDS	NM_133374	ZNF618	AACTGGCCCTCAAAGTCCCGCT#AGCGGCTGTTGAGGGTCATGTG#.((((((((((((....(((((#)))))...)))))))))).)).	1204	1226	1.0	-25.3	1	0.01868411	0.368	0.11620693846153843	0.116706145	-5.618663395431772	17	22	10	CDS	MIRT016340	1	1
hsa-miR-193b-3p	CDS	XM_017015098	TSC1	AACTGGCCCTCAAAGTCCCGCT#AGTGGGCTTTGGAAGCGGGCAGC#..(((.(((((((((.((((((#)))))))))))..)).)).))).	2054	2077	1.0	-22.8	0	0.000157462	0.426	0.0	0.0	-7.091008560868949	18	23	11	CDS	MIRT041346	1	1
hsa-miR-193b-3p	CDS	NM_015250	BICD2	AACTGGCCCTCAAAGTCCCGCT#GGTGGAGTTTGAGGGCCT#....((((((((((.(.(((((#)))))).)))))))))).	694	712	1.0	-26.9	0	0.0001153327	0.441	0.0	0.0	-10.282012028888563	16	18	10	CDS	MIRT041505	1	1
hsa-miR-193b-3p	CDS	NM_005761	PLXNC1	AACTGGCCCTCAAAGTCCCGCT#GGGACTGGAGATGGCCAGTTA#(((((((((((..((((((...#)))))).)))..)))))))).	1571	1592	1.0	-28.2	1	9.183084e-06	0.588	3.151817053846154	2.7347158237499998	-8.573508368464264	17	21	8	CDS	MIRT016344	1	1
hsa-miR-193b-3p	CDS	NM_000368	TSC1	AACTGGCCCTCAAAGTCCCGCT#AGTGGGCTTTGGAAGCGGGCAGC#..(((.(((((((((.((((((#)))))))))))..)).)).))).	1995	2018	1.0	-22.8	0	0.000157462	0.426	-0.29096861666666657	-0.1573653975	-7.091008560868949	18	23	11	CDS	MIRT041346	1	1
hsa-miR-193b-3p	CDS	NM_001003800	BICD2	AACTGGCCCTCAAAGTCCCGCT#GGTGGAGTTTGAGGGCCT#....((((((((((.(.(((((#)))))).)))))))))).	694	712	1.0	-26.9	0	0.0001153327	0.441	0.0	0.0	-10.282012028888563	16	18	10	CDS	MIRT041505	1	1
hsa-miR-193b-3p	CDS	NM_001162427	TSC1	AACTGGCCCTCAAAGTCCCGCT#AGTGGGCTTTGGAAGCGGGCAGC#..(((.(((((((((.((((((#)))))))))))..)).)).))).	1842	1865	1.0	-22.8	0	0.000157462	0.426	0.0	0.0	-7.091008560868949	18	23	11	CDS	MIRT041346	1	1
hsa-miR-19b-3p	CDS	NM_001098576	TMBIM6	TGTGCAAATCCATGCAAAACTGA#CAGAAAAGACTGGGACTTCTTGCTGGATTTGCATT#.(((((((((((.((((......#.))))))))))))))).	685	720	0.9615384615384616	-20.8	1	0.001705353	0.471	3.3239107309090916	3.880913730000001	-5.08245545002336	15	17	15	CDS	MIRT050638	1	1
hsa-miR-19b-3p	CDS	NM_001170704	MBNL3	TGTGCAAATCCATGCAAAACTGA#GCGTGGAAATTGTACC#.((((((.(((((((........#)))))))..)))))).	734	750	0.9871794871794871	-17.4	1	0.002495839	0.485	0.0	0.0	-6.340008846841362	13	16	7	CDS	MIRT547497	1	1
hsa-miR-19b-3p	CDS	NM_001270530	RNF111	TGTGCAAATCCATGCAAAACTGA#GCATGGTTGCGCAG#(((((((..((((((........#))))))))))))).	2157	2171	1.0	-19.0	1	0.000724931	0.397	0.0	0.0	-7.540648113931671	13	14	13	CDS	MIRT031301	1	1
hsa-miR-19b-3p	CDS	NM_001282391	EPC1	TGTGCAAATCCATGCAAAACTGA#CAAAGGTGTATTGGATTTGCACGA#((((((((((((((((.......#.))))).))))))))))).	1470	1494	1.0	-21.3	1	0.01361718	0.441	0.0	0.0	-3.937574446201665	16	19	11	CDS	MIRT031262	1	1
hsa-miR-19b-3p	CDS	NM_001290072	ENPP5	TGTGCAAATCCATGCAAAACTGA#TCAACCATTATTACAAGCCTAATGTTACTTTGAAGTGGATTTGCATAT#(((((((((((((.((((.....#.))))..))))))))))))).	1682	1730	1.0	-20.6	1	0.001088922	0.676	0.0	0.0	-4.794414363722071	17	21	13	CDS	MIRT031180	1	1
hsa-miR-19b-3p	CDS	NM_001294343	MTMR12	TGTGCAAATCCATGCAAAACTGA#CAGAATGTATGGAAGCACAA#(((((...((((((((...(((.#)))..)))))))).))))).	1230	1250	1.0	-19.5	0	0.02617826	0.691	2.95786025	1.4454458449999996	-9.695854671446662	16	20	8	CDS	MIRT727140	1	1
hsa-miR-19b-3p	CDS	NM_001320359	RNF167	TGTGCAAATCCATGCAAAACTGA#TCGGACCACAATGCCAGCATGGACTTTGCAGAC#(.(((((((((((((........#.))))))).)))))).).	419	452	1.0	-19.2	1	0.002918064	0.426	0.0	0.0	-5.334299408520449	14	18	7	CDS	MIRT251363	1	1
hsa-miR-19b-3p	CDS	NM_025209	EPC1	TGTGCAAATCCATGCAAAACTGA#CAAAGGTGTATTGGATTTGCACGA#((((((((((((((((.......#.))))).))))))))))).	1587	1611	1.0	-21.3	1	0.01361718	0.441	4.371887470588236	3.62700478125	-3.937574446201665	16	19	11	CDS	MIRT031262	1	1
hsa-miR-19b-3p	CDS	NM_031157	HNRNPA1	TGTGCAAATCCATGCAAAACTGA#GCTTTGGGTTTGTCACAT#((((((((((((.((........#))..)))))))).)))).	248	266	1.0	-17.1	1	0.01820606	0.441	0.0	0.0	-5.459754139171521	14	18	8	CDS	MIRT031226	1	1
hsa-miR-19b-3p	CDS	XM_005256564	MPRIP	TGTGCAAATCCATGCAAAACTGA#CACGTGCGAGCGAGGGTTTGCAGCAA#(((((((((((.(((........#.))).))))))))).)).	2445	2471	1.0	-18.0	1	0.000298227	0.456	0.0	0.0	-7.517426836101634	14	18	9	CDS	MIRT556081	1	1
hsa-miR-19b-3p	CDS	XM_005269126	TMBIM6	TGTGCAAATCCATGCAAAACTGA#CAGAAAAGACTGGGACTTCTTGCTGGATTTGCATT#.(((((((((((.((((......#.))))))))))))))).	647	682	1.0	-20.8	1	0.001705353	0.471	0.0	0.0	-5.08245545002336	15	17	15	CDS	MIRT050638	1	1
hsa-miR-19b-3p	CDS	XM_006720579	RNF111	TGTGCAAATCCATGCAAAACTGA#GCATGGTTGCGCAG#(((((((..((((((........#))))))))))))).	2149	2163	1.0	-19.0	1	0.000724931	0.397	0.0	0.0	-7.540648113931671	13	14	13	CDS	MIRT031301	1	1
hsa-miR-19b-3p	CDS	XM_017025883	RELCH	TGTGCAAATCCATGCAAAACTGA#CAGGTTGTGTGGCATTTGCGCGT#(((((((((((((((((..(((.#))).)))))))).))))))))).	2022	2045	1.0	-23.7	1	7.07496e-05	0.515	0.0	0.0	-3.937574446201665	20	23	9	CDS	MIRT080681	1	1
hsa-miR-19b-3p	CDS	XM_024449174	TMBIM6	TGTGCAAATCCATGCAAAACTGA#CAGAAAAGACTGGGACTTCTTGCTGGATTTGCATT#.(((((((((((.((((......#.))))))))))))))).	354	389	1.0	-20.8	1	0.001705353	0.471	0.0	0.0	-5.08245545002336	15	17	15	CDS	MIRT050638	1	1
hsa-miR-19b-3p	CDS	NM_015134	MPRIP	TGTGCAAATCCATGCAAAACTGA#CACGTGCGAGCGAGGGTTTGCAGCAA#(((((((((((.(((........#.))).))))))))).)).	2557	2583	1.0	-18.0	1	0.000298227	0.456	0.0	0.0	-7.517426836101634	14	18	9	CDS	MIRT556081	1	1
hsa-miR-19b-3p	CDS	NM_015528	RNF167	TGTGCAAATCCATGCAAAACTGA#TCGGACCACAATGCCAGCATGGACTTTGCAGAC#(.(((((((((((((........#.))))))).)))))).).	603	636	1.0	-19.2	1	0.002918064	0.426	2.286384664285714	2.2058495750000002	-5.334299408520449	14	18	7	CDS	MIRT251363	1	1
hsa-miR-19b-3p	CDS	NM_017610	RNF111	TGTGCAAATCCATGCAAAACTGA#GCATGGTTGCGCAG#(((((((..((((((........#))))))))))))).	2295	2309	1.0	-19.0	1	0.000724931	0.397	4.629129285714285	3.4677690109999997	-7.540648113931671	13	14	13	CDS	MIRT031301	1	1
hsa-miR-19b-3p	CDS	NM_021572	ENPP5	TGTGCAAATCCATGCAAAACTGA#TCAACCATTATTACAAGCCTAATGTTACTTTGAAGTGGATTTGCATAT#(((((((((((((.((((.....#.))))..))))))))))))).	1620	1668	1.0	-20.6	1	0.001088922	0.676	0.2464541846153846	0.12008476124999999	-4.794414363722071	17	21	13	CDS	MIRT031180	1	1
hsa-miR-19b-3p	CDS	NM_002136	HNRNPA1	TGTGCAAATCCATGCAAAACTGA#GCTTTGGGTTTGTCACAT#((((((((((((.((........#))..)))))))).)))).	248	266	1.0	-17.1	1	0.01820606	0.441	0.0	0.0	-5.459754139171521	14	18	8	CDS	MIRT031226	1	1
hsa-miR-19b-3p	CDS	NM_003217	TMBIM6	TGTGCAAATCCATGCAAAACTGA#CAGAAAAGACTGGGACTTCTTGCTGGATTTGCATT#.(((((((((((.((((......#.))))))))))))))).	328	363	1.0	-20.8	1	0.001705353	0.471	0.0	0.0	-5.08245545002336	15	17	15	CDS	MIRT050638	1	1
hsa-miR-19b-3p	CDS	NM_005012	ROR1	TGTGCAAATCCATGCAAAACTGA#TATGGAGTCTTTGCACAT#((((((((((((((.........#))))))...)))))))).	964	982	1.0	-15.4	1	0.0001664426	0.559	5.137097217647059	5.882087867499999	-4.906073086755913	14	18	8	CDS	MIRT031179	1	1
hsa-miR-19b-3p	CDS	NM_006421	ARFGEF1	TGTGCAAATCCATGCAAAACTGA#TCAGACACTGACGAGGATTTGTGCAG#(((((((((((.((((...((((#))))....)).)).))))))))))).	2140	2166	1.0	-18.9	1	0.001634167	0.603	2.1949834545454547	3.32721865	-7.284377755798021	19	26	11	CDS	MIRT402568	1	1
hsa-miR-19b-3p	CDS	NM_001346231	RELCH	TGTGCAAATCCATGCAAAACTGA#CAGGTTGTGTGGCATTTGCGCGT#(((((((((((((((((..(((.#))).)))))))).))))))))).	1998	2021	1.0	-23.7	1	7.07496e-05	0.515	0.0	0.0	-3.937574446201665	20	23	9	CDS	MIRT080681	1	1
hsa-miR-19b-3p	CDS	NM_001364716	MPRIP	TGTGCAAATCCATGCAAAACTGA#CACGTGCGAGCGAGGGTTTGCAGCAA#(((((((((((.(((........#.))).))))))))).)).	6718	6744	1.0	-18.0	1	0.0003389787	0.485	0.0	0.0	-7.517426836101634	14	18	9	CDS	MIRT556081	1	1
hsa-miR-19b-3p	CDS	NM_001375485	RNF167	TGTGCAAATCCATGCAAAACTGA#TCGGACCACAATGCCAGCATGGACTTTGCAGAC#(.(((((((((((((........#.))))))).)))))).).	905	938	1.0	-19.2	1	0.002918064	0.426	0.0	0.0	-5.334299408520449	14	18	7	CDS	MIRT251363	1	1
hsa-miR-19b-3p	CDS	NM_001432	EREG	TGTGCAAATCCATGCAAAACTGA#AGTGTAGCTCTGACATGAATGGCTATTGTTTGCATGGACAGTGCATC#.(((((..((((((((((.....#.))))))))))...))))).	363	410	1.0	-19.5	0	3.203319e-05	0.574	0.0	0.0	-7.650646301409068	15	20	10	CDS	MIRT738757	1	1
hsa-miR-19b-3p	CDS	NM_001079843	CASZ1	TGTGCAAATCCATGCAAAACTGA#TGCGTGGGCACT#.((((....(((((((.......#))))))))))).	4028	4040	1.0	-15.2	0	0.0001952678	0.397	4.829050428571429	6.296498416875001	-10.607994720847877	11	12	11	CDS	MIRT549039	1	1
hsa-miR-19b-3p	CDS	NM_001114394	TENT2	TGTGCAAATCCATGCAAAACTGA#TCAGTTGTGTGGAGTTTGACT#.((.((((((((((((..(((((#))))))))))))).)))))).	1489	1510	1.0	-17.1	0	0.002061107	0.662	5.283099999999999	4.971317438750001	-6.825347112316308	19	21	13	CDS	MIRT031176	1	1
hsa-miR-19b-3p	CDS	NM_001130926	MEF2A	TGTGCAAATCCATGCAAAACTGA#CAGTGGGGAATGGATTTGTAA#..(((((((((((.....((((.#)))).....))))))))))).	927	948	1.0	-19.2	1	0.01300426	0.559	3.6181521818181817	4.53334998125	-6.782339277446944	15	21	11	CDS	MIRT727216	1	1
hsa-miR-200a-3p	CDS	NM_030751	ZEB1	TAACACTGTCTGGTAACGATGT#CAGAGGATGACCTGCCAACAGACCAGACAGTGTTAC#((((((((((((((........#.)))))))))))))).	188	224	1.0	-23.7	1	0.009172099	0.485	3.8776593571428575	3.45240568875	-4.906073086755913	14	16	14	CDS	MIRT002480	1	1
hsa-miR-200a-3p	CDS	NM_181673	OGT	TAACACTGTCTGGTAACGATGT#ACATCGAGAATATCAGGCAGG#.....((((((((((.((((((#))))))....)))))))))).	249	270	1.0	-19.3	0	0.04188471	0.5	0.026267700000000026	0.9754401287500001	-13.898648723754015	16	21	10	CDS	MIRT176071	1	1
hsa-miR-200a-3p	CDS	NM_203500	KEAP1	TAACACTGTCTGGTAACGATGT#ACGTCCTTGGAGGCTATGATGGTCACACGTTCCTGGACAGTGTG#..(((((((((((.((((.(((#.))))))).))))))))))).	1862	1906	1.0	-22.5	1	0.0005774117	0.471	0.0	0.0	-5.813840636892696	18	21	11	CDS	MIRT006704	1	1
hsa-miR-200a-3p	CDS	NM_015139	SLC35D1	TAACACTGTCTGGTAACGATGT#GCCAGATGGTGG#...(((((((((((........#))))))))))).	367	379	1.0	-17.6	0	4.031647e-06	0.441	0.0	0.0	-7.483038834232987	11	12	11	CDS	MIRT554194	1	1
hsa-miR-200a-3p	CDS	NM_012289	KEAP1	TAACACTGTCTGGTAACGATGT#ACGTCCTTGGAGGCTATGATGGTCACACGTTCCTGGACAGTGTG#..(((((((((((.((((.(((#.))))))).))))))))))).	1821	1865	1.0	-22.5	1	0.0005774117	0.471	3.5933899090909094	3.5138618837499993	-5.813840636892696	18	21	11	CDS	MIRT006704	1	1
hsa-miR-200a-3p	CDS	NM_001174096	ZEB1	TAACACTGTCTGGTAACGATGT#CATTGCTGACCAGAACAGTGTTC#.(((((((((((((..(((((.#)))))...)))))).))))))).	2469	2492	1.0	-21.7	1	0.004242613	0.5	0.0	0.0	-4.761823477911366	18	23	7	CDS	MIRT002480	1	1
hsa-miR-200b-3p	CDS	NM_001261816	PDPK1	TAATACTGCCTGGTAATGATGA#CATCCAGTCCAGCGTGGTGTTAT#(((((((((((((....((((.#))))....)))).))))))))).	130	153	1.0	-19.1	1	0.002962397	0.426	0.0	0.0	-5.762913004276319	17	23	9	CDS	MIRT540709	1	1
hsa-miR-200b-3p	CDS	NM_001282146	NLGN4X	TAATACTGCCTGGTAATGATGA#ACCAGGCAGC#.....(((((((((........#))))))))).	1156	1166	1.0	-17.8	0	5.044537e-06	0.5	0.0	0.0	-14.634098284004649	9	10	9	CDS	MIRT535670	1	1
hsa-miR-200b-3p	CDS	NM_001287044	VEGFA	TAATACTGCCTGGTAATGATGA#GCCGGGCAGG#.....(((((((((........#))))))))).	644	654	1.0	-17.9	0	5.029905e-07	0.353	0.0	0.0	-14.634098284004649	9	10	9	CDS	MIRT006440	1	1
hsa-miR-200b-3p	CDS	NM_001297708	CAMSAP2	TAATACTGCCTGGTAATGATGA#GTCTCAGCCAGGCAGC#.....(((((((((...(((..#)))...))))))))).	2899	2915	1.0	-19.8	0	0.0004603527	0.559	0.0	0.0	-14.634098284004649	12	16	9	CDS	MIRT549052	1	1
hsa-miR-200b-3p	CDS	NM_001308093	GATA4	TAATACTGCCTGGTAATGATGA#TCAGGCAGTGA#...((((((((((.........#)))))))))).	1565	1576	1.0	-15.6	0	4.640057e-05	0.441	3.84654528	4.631833265	-8.339878751753394	10	11	10	CDS	MIRT004008	1	1
hsa-miR-200b-3p	CDS	NM_030751	ZEB1	TAATACTGCCTGGTAATGATGA#TCAGCATCACCAGGCAGTC#....((((((((((.(((.(((#))).))).)))))))))).	967	986	1.0	-22.8	0	0.02289462	0.5	3.4797193999999996	3.72420437	-10.282012028888563	16	19	10	CDS	MIRT002483	1	1
hsa-miR-200b-3p	CDS	NM_031268	PDPK1	TAATACTGCCTGGTAATGATGA#CATCCAGTCCAGCGTGGTGTTAT#(((((((((((((....((((.#))))....)))).))))))))).	130	153	1.0	-19.1	1	0.002962397	0.426	0.0	0.0	-5.762913004276319	17	23	9	CDS	MIRT540709	1	1
hsa-miR-200b-3p	CDS	NM_203459	CAMSAP2	TAATACTGCCTGGTAATGATGA#GTCTCAGCCAGGCAGC#.....(((((((((...(((..#)))...))))))))).	2947	2963	1.0	-19.8	0	0.0004603527	0.559	0.0	0.0	-14.634098284004649	12	16	9	CDS	MIRT549052	1	1
hsa-miR-200b-3p	CDS	XM_006724504	NLGN4X	TAATACTGCCTGGTAATGATGA#ACCAGGCAGC#.....(((((((((........#))))))))).	1212	1222	1.0	-17.8	0	5.044537e-06	0.5	0.0	0.0	-14.634098284004649	9	10	9	CDS	MIRT535670	1	1
hsa-miR-200b-3p	CDS	XM_011517596	ZFHX4	TAATACTGCCTGGTAATGATGA#CAGTTCCGGGCGGTGG#...((((((((((...((....#))...)))))))))).	8359	8375	1.0	-18.3	0	1.314654e-06	0.353	0.0	0.0	-8.339878751753394	12	16	10	CDS	MIRT106295	1	1
hsa-miR-200b-3p	CDS	NM_002444	MSN	TAATACTGCCTGGTAATGATGA#TATTTGACCAGGTGGTGA#...(((((((((((........#.))))))))))).	273	291	1.0	-16.8	0	4.460408e-05	0.5	0.0	0.0	-7.483038834232987	11	13	11	CDS	MIRT053625	1	1
hsa-miR-200b-3p	CDS	NM_002613	PDPK1	TAATACTGCCTGGTAATGATGA#CATCCAGTCCAGCGTGGTGTTAT#(((((((((((((....((((.#))))....)))).))))))))).	130	153	1.0	-19.1	1	0.002962397	0.426	0.0	0.0	-5.762913004276319	17	23	9	CDS	MIRT540709	1	1
hsa-miR-200b-3p	CDS	NM_001323638	ZEB1	TAATACTGCCTGGTAATGATGA#TCAGCATCACCAGGCAGTC#....((((((((((.(((.(((#))).))).)))))))))).	1739	1758	1.0	-22.8	0	0.02289462	0.5	0.0	0.0	-10.282012028888563	16	19	10	CDS	MIRT002483	1	1
hsa-miR-200b-3p	CDS	NM_001025370	VEGFA	TAATACTGCCTGGTAATGATGA#GCCGGGCAGG#.....(((((((((........#))))))))).	1480	1490	1.0	-17.9	0	3.719023e-07	0.397	0.0	0.0	-14.634098284004649	9	10	9	CDS	MIRT006440	1	1
hsa-miR-200b-3p	CDS	NM_001128128	ZEB1	TAATACTGCCTGGTAATGATGA#TCAGCATCACCAGGCAGTC#....((((((((((.(((.(((#))).))).)))))))))).	1225	1244	1.0	-22.8	0	0.02289462	0.5	3.4797193999999996	3.72420437	-10.282012028888563	16	19	10	CDS	MIRT002483	1	1
hsa-miR-200b-3p	CDS	NM_001162422	ETS1	TAATACTGCCTGGTAATGATGA#GTCATTCCTGCTGCTGCCCTAGCTGGCTACACAGGCAGTGG#...((((((((((((.......#.))).))))))))).	625	666	1.0	-17.8	0	1.372474e-05	0.441	1.2825821076923076	0.9806545762499999	-6.747589273982352	12	15	9	CDS	MIRT003783	1	1
hsa-miR-200b-3p	CDS	NM_001171630	VEGFA	TAATACTGCCTGGTAATGATGA#GCCGGGCAGG#.....(((((((((........#))))))))).	1450	1460	1.0	-17.9	0	3.717694e-07	0.368	0.0	0.0	-14.634098284004649	9	10	9	CDS	MIRT006440	1	1
hsa-miR-200b-3p	CDS	NM_001174096	ZEB1	TAATACTGCCTGGTAATGATGA#TCAGCATCACCAGGCAGTC#....((((((((((.(((.(((#))).))).)))))))))).	970	989	1.0	-22.8	0	0.02289462	0.5	0.0	0.0	-10.282012028888563	16	19	10	CDS	MIRT002483	1	1
hsa-miR-200b-3p	CDS	NM_001204385	VEGFA	TAATACTGCCTGGTAATGATGA#GCCGGGCAGG#.....(((((((((........#))))))))).	1552	1562	1.0	-17.9	0	4.768025e-07	0.338	0.0	0.0	-14.634098284004649	9	10	9	CDS	MIRT006440	1	1
hsa-miR-200c-3p	CDS	NM_003255	TIMP2	TAATACTGCCGGGTAATGATGGA#TCTACACGGCCCCCTCCTCGGCAGTGTG#..(((((((((((....((.((.#.)).))))))))))))).	564	592	0.9615384615384616	-20.4	1	0.01270206	0.441	0.3745320909090909	0.20797489874999997	-6.782339277446944	15	18	13	CDS	MIRT006769	1	1
hsa-miR-200c-3p	CDS	NM_001306129	FN1	TAATACTGCCGGGTAATGATGGA#CCATCATCCCGAGCAC#......(((((((..(((((((.#))))))))))).))).	4711	4727	1.0	-20.0	0	0.04250661	0.426	0.0	0.0	-17.15884788241449	14	16	11	CDS	MIRT003959	1	1
hsa-miR-200c-3p	CDS	NM_080684	PTPN13	TAATACTGCCGGGTAATGATGGA#TCGTCGTTGTCACCCTGAGGCAGTAA#...(((((((((((((((((((.#))))))))...))))...))))))).	1442	1468	1.0	-22.7	0	0.0001099308	0.515	0.6045021840000001	1.9082716837500002	-6.514540193678739	19	26	8	CDS	MIRT005593	1	1
hsa-miR-200c-3p	CDS	NM_212482	FN1	TAATACTGCCGGGTAATGATGGA#CCATCATCCCGAGCAC#......(((((((..(((((((.#))))))))))).))).	4711	4727	1.0	-20.0	0	0.04250661	0.426	0.0	0.0	-17.15884788241449	14	16	11	CDS	MIRT003959	1	1
hsa-miR-200c-3p	CDS	XM_005253067	SLC1A2	TAATACTGCCGGGTAATGATGGA#CCATCATTGCTGCAGTAC#...((((((..(((((((((((.#))))))))))))))))).	451	469	1.0	-23.5	0	0.006974737	0.515	0.0	0.0	-10.581821137417268	17	18	17	CDS	MIRT735061	1	1
hsa-miR-200c-3p	CDS	XM_011515274	GLI3	TAATACTGCCGGGTAATGATGGA#CCATCAGCTCGGCC#.......(((((((..((((((.#))))))))))))).	5272	5286	1.0	-20.2	0	0.005295043	0.353	0.0	0.0	-18.078743580069013	13	14	13	CDS	MIRT438838	1	1
hsa-miR-200c-3p	CDS	XM_017018139	SLC1A2	TAATACTGCCGGGTAATGATGGA#CCATCATTGCTGCAGTAC#...((((((..(((((((((((.#))))))))))))))))).	750	768	1.0	-23.5	0	0.006974737	0.515	0.0	0.0	-10.581821137417268	17	18	17	CDS	MIRT735061	1	1
hsa-miR-200c-3p	CDS	NM_018557	LRP1B	TAATACTGCCGGGTAATGATGGA#CCATGGATATTTGGCAGA#.....((((((((((.(.((((.#)))).).)))))))))).	6799	6817	1.0	-19.4	0	0.007126448	0.5	0.0	0.0	-13.898648723754015	15	18	10	CDS	MIRT053461	1	1
hsa-miR-200c-3p	CDS	NM_002026	FN1	TAATACTGCCGGGTAATGATGGA#CCATCATCCCGAGCAC#......(((((((..(((((((.#))))))))))).))).	4438	4454	1.0	-20.0	0	0.04250661	0.426	0.0	0.0	-17.15884788241449	14	16	11	CDS	MIRT003959	1	1
hsa-miR-200c-3p	CDS	NM_002660	PLCG1	TAATACTGCCGGGTAATGATGGA#TGCAGCATTGCCCAGCAGA#.....((((.((((((((.((.(#).)).)))))))).)))).	1347	1366	1.0	-20.1	0	0.003405576	0.485	0.0	0.0	-14.90810611177858	15	19	8	CDS	MIRT501596	1	1
hsa-miR-200c-3p	CDS	NM_004171	SLC1A2	TAATACTGCCGGGTAATGATGGA#CCATCATTGCTGCAGTAC#...((((((..(((((((((((.#))))))))))))))))).	974	992	1.0	-23.5	0	0.006974737	0.515	0.0	0.0	-10.581821137417268	17	18	17	CDS	MIRT735061	1	1
hsa-miR-200c-3p	CDS	NM_006526	ZNF217	TAATACTGCCGGGTAATGATGGA#TCCGTGGGGGCTCTTCACAATTGCCCGGCAA#......(((((((((((..((((#.))))..))))))))))).	2493	2524	1.0	-22.7	0	0.0002658529	0.603	1.8475198181818184	0.8593020324999999	-15.566558404643448	15	19	11	CDS	MIRT054637	1	1
hsa-miR-200c-3p	CDS	NM_001330451	ETS1	TAATACTGCCGGGTAATGATGGA#TCCCAAAAGACCCCCGGCAGTGG#...((((((((((..........#.)))))))))).	509	532	1.0	-20.1	0	5.142185e-05	0.412	0.0	0.0	-8.339878751753394	10	12	10	CDS	MIRT053059	1	1
hsa-miR-200c-3p	CDS	NM_001362843	EP300	TAATACTGCCGGGTAATGATGGA#GCCCTGGCAGTATG#..((((((((((((.........#)))).)))))))).	3673	3687	1.0	-19.9	1	0.0005382286	0.588	0.0	0.0	-5.925499359926538	12	14	8	CDS	MIRT003598	1	1
hsa-miR-200c-3p	CDS	NM_001365518	FN1	TAATACTGCCGGGTAATGATGGA#CCATCATCCCGAGCAC#......(((((((..(((((((.#))))))))))).))).	4438	4454	1.0	-20.0	0	0.04250661	0.426	0.0	0.0	-17.15884788241449	14	16	11	CDS	MIRT003959	1	1
hsa-miR-200c-3p	CDS	NM_001429	EP300	TAATACTGCCGGGTAATGATGGA#GCCCTGGCAGTATG#..((((((((((((.........#)))).)))))))).	3751	3765	1.0	-19.9	1	0.0005382286	0.588	0.0	0.0	-5.925499359926538	12	14	8	CDS	MIRT003598	1	1
hsa-miR-200c-3p	CDS	NM_000168	GLI3	TAATACTGCCGGGTAATGATGGA#CCATCAGCTCGGCC#.......(((((((..((((((.#))))))))))))).	2838	2852	1.0	-20.2	0	0.005295043	0.353	0.3156222	0.32176760125	-18.078743580069013	13	14	13	CDS	MIRT438838	1	1
hsa-miR-200c-3p	CDS	NM_001143820	ETS1	TAATACTGCCGGGTAATGATGGA#TCCCAAAAGACCCCCGGCAGTGG#...((((((((((..........#.)))))))))).	410	433	1.0	-20.1	0	5.142185e-05	0.412	0.0	0.0	-8.339878751753394	10	12	10	CDS	MIRT053059	1	1
hsa-miR-200c-3p	CDS	NM_001252652	SLC1A2	TAATACTGCCGGGTAATGATGGA#CCATCATTGCTGCAGTAC#...((((((..(((((((((((.#))))))))))))))))).	672	690	1.0	-23.5	0	0.006974737	0.515	0.0	0.0	-10.581821137417268	17	18	17	CDS	MIRT735061	1	1
hsa-miR-205-5p	CDS	NM_001265590	RTN3	TCCTTCATTCCACCGGAGTCTG#GAGTCCGGTGGTTCTGAAA#...((((..((((((((.((..#)).))))))))...)))).	1889	1908	1.0	-22.1	0	0.009826638	0.647	0.0	0.0	-9.884564781105134	14	19	8	CDS	MIRT439720	1	1
hsa-miR-205-5p	CDS	NM_001286711	ACSL1	TCCTTCATTCCACCGGAGTCTG#CTGGTGGAACGAGGC#..((((.(((((((((......#))))))))).)))).	682	697	1.0	-19.3	0	0.0001105302	0.412	0.9564168888888889	0.5482229325	-6.5006872542436085	13	15	9	CDS	MIRT054854	1	1
hsa-miR-205-5p	CDS	NM_032440	LCOR	TCCTTCATTCCACCGGAGTCTG#CGGACTTCGGAGTGGTGATGGGGT#..((((((((((((((((((((#))))))))))..))).))))))).	938	962	1.0	-24.0	1	1.177713e-05	0.426	0.0	0.0	-4.95700071937229	20	24	10	CDS	MIRT474226	1	1
hsa-miR-205-5p	CDS	NM_198578	LRRK2	TCCTTCATTCCACCGGAGTCTG#CAGATGAAAAGTGCTGTGGAAGAAGGAA#((((((.((((((.(.((((((#)))))......).).)))))))))))).	2673	2701	1.0	-20.0	0	0.007490019	0.574	0.0	0.0	-6.571149978897003	19	28	12	CDS	MIRT007191	1	1
hsa-miR-205-5p	CDS	NM_201428	RTN3	TCCTTCATTCCACCGGAGTCTG#GAGTCCGGTGGTTCTGAAA#...((((..((((((((.((..#)).))))))))...)))).	2168	2187	1.0	-22.1	0	0.009826638	0.647	-0.06837525000000001	0.19916216000000003	-9.884564781105134	14	19	8	CDS	MIRT439720	1	1
hsa-miR-205-5p	CDS	XM_011537882	LRRK2	TCCTTCATTCCACCGGAGTCTG#CAGATGAAAAGTGCTGTGGAAGAAGGAA#((((((.((((((.(.((((((#)))))......).).)))))))))))).	2780	2808	1.0	-20.0	0	0.007490019	0.574	0.0	0.0	-6.571149978897003	19	28	12	CDS	MIRT007191	1	1
hsa-miR-205-5p	CDS	XM_017007887	ACSL1	TCCTTCATTCCACCGGAGTCTG#CTGGTGGAACGAGGC#..((((.(((((((((......#))))))))).)))).	800	815	1.0	-19.3	0	0.0001105302	0.412	0.0	0.0	-6.5006872542436085	13	15	9	CDS	MIRT054854	1	1
hsa-miR-205-5p	CDS	XM_017025904	PTPRM	TCCTTCATTCCACCGGAGTCTG#CAGGCTCTGGTTACAGGGCATTGATGTGCGAGATGCTCCTCTGAAGGAA#(((((((.((((((((((((((#)))))))))))....))).......................))))))).	689	738	1.0	-23.9	1	0.000446194	0.485	0.0	0.0	-6.251209375382295	21	49	11	CDS	MIRT054104	1	1
hsa-miR-205-5p	CDS	NM_014936	ENPP4	TCCTTCATTCCACCGGAGTCTG#TTTTGGTGGAATGAGGC#..((((((((((((((((....#)))))))))))))))).	564	581	1.0	-23.0	1	0.0007724787	0.559	0.0	0.0	-4.95700071937229	16	17	16	CDS	MIRT440724	1	1
hsa-miR-205-5p	CDS	NM_016343	CENPF	TCCTTCATTCCACCGGAGTCTG#AGACCAGGTGGAAAAGGAAGGGA#((((((.(((((((.(.((((.#))))).)))))))...)))))).	8216	8239	1.0	-23.5	0	0.1063206	0.574	0.42104764285714286	1.0362928325	-6.216710541323619	18	23	7	CDS	MIRT734380	1	1
hsa-miR-205-5p	CDS	NM_024408	NOTCH2	TCCTTCATTCCACCGGAGTCTG#AGGCCTGCAACAGCCATGCCTGCCAGTGGGATGGGGGT#.((((((((((((.((((....#.)).)).)))))))))))).	4577	4615	1.0	-22.1	1	4.288279e-06	0.382	1.7592351583333332	1.64730631	-4.650164754877524	16	20	12	CDS	MIRT440100	1	1
hsa-miR-205-5p	CDS	NM_025151	RAB11FIP1	TCCTTCATTCCACCGGAGTCTG#GATGACGGGGAAGAAGGAT#((((((.((((.(((..(((..#)))..))))))))))))).	1372	1391	1.0	-23.4	0	0.04990028	0.471	-0.24245363333333333	0.19566510725000003	-9.061113370972954	16	19	13	CDS	MIRT505979	1	1
hsa-miR-205-5p	CDS	NM_001995	ACSL1	TCCTTCATTCCACCGGAGTCTG#CTGGTGGAACGAGGC#..((((.(((((((((......#))))))))).)))).	784	799	1.0	-19.3	0	0.0001105302	0.412	0.0	0.0	-6.5006872542436085	13	15	9	CDS	MIRT054854	1	1
hsa-miR-205-5p	CDS	NM_002843	PTPRJ	TCCTTCATTCCACCGGAGTCTG#GATTCTGGTGCATTGCAGTGCTGGGGTCGGAAGGAC#((((((((((((((((((((..#))))))))).............)))))..)))))).	4055	4091	1.0	-21.7	1	7.92125e-05	0.441	0.0	0.0	-3.937574446201665	20	36	9	CDS	MIRT130344	1	1
hsa-miR-205-5p	CDS	NM_002845	PTPRM	TCCTTCATTCCACCGGAGTCTG#CAGGCTCTGGTTACAGGGCATTGATGTGCGAGATGCTCCTCTGAAGGAA#(((((((.((((((((((((((#)))))))))))....))).......................))))))).	1150	1199	1.0	-23.9	1	0.000446194	0.485	0.0	0.0	-6.251209375382295	21	49	11	CDS	MIRT054104	1	1
hsa-miR-205-5p	CDS	NM_004776	B4GALT5	TCCTTCATTCCACCGGAGTCTG#AGTTCTTTGGCGGAGTGAGTGGC#.((((((((((.((((((.((.#))..)))))).)))))))).)).	996	1019	1.0	-20.6	1	2.92807e-05	0.559	-0.14284781818181813	0.07645823250000006	-7.140128146953473	18	23	8	CDS	MIRT441131	1	1
hsa-miR-205-5p	CDS	NM_001346516	LCOR	TCCTTCATTCCACCGGAGTCTG#CAGATGGGTTTCCTGTTAAGCCCAAGAGTACTGAAGGAATGAAGGGA#(((((((((((..((((.(((.#.))).).)))..))))))))))).	4598	4645	1.0	-23.1	1	0.1566935	0.544	0.0	0.0	-8.573508368464264	18	24	11	CDS	MIRT474226	1	1
hsa-miR-205-5p	CDS	NM_001385122	PHC2	TCCTTCATTCCACCGGAGTCTG#GACTCGGAGATGGAGGAG#(((((((((...((.(((((..#))))))).))))))))).	1931	1949	1.0	-20.5	1	3.253901e-05	0.441	0.0	0.0	-12.087108259787184	16	18	9	CDS	MIRT439989	1	1
hsa-miR-205-5p	CDS	NM_001002814	RAB11FIP1	TCCTTCATTCCACCGGAGTCTG#GATGACGGGGAAGAAGGAT#((((((.((((.(((..(((..#)))..))))))))))))).	1372	1391	1.0	-23.4	0	0.04990028	0.471	0.0	0.0	-9.061113370972954	16	19	13	CDS	MIRT505979	1	1
hsa-miR-205-5p	CDS	NM_001105244	PTPRM	TCCTTCATTCCACCGGAGTCTG#CAGGCTCTGGTTACAGGGCATTGATGTGCGAGATGCTCCTCTGAAGGAA#(((((((.((((((((((((((#)))))))))))....))).......................))))))).	1150	1199	1.0	-23.9	1	0.000446194	0.485	0.0	0.0	-6.251209375382295	21	49	11	CDS	MIRT054104	1	1
hsa-miR-205-5p	CDS	NM_001170766	LCOR	TCCTTCATTCCACCGGAGTCTG#CGGACTTCGGAGTGGTGATGGGGT#..((((((((((((((((((((#))))))))))..))).))))))).	870	894	1.0	-24.0	1	1.177713e-05	0.426	0.0	0.0	-4.95700071937229	20	24	10	CDS	MIRT474226	1	1
hsa-miR-205-5p	CDS	NM_001172517	SATB2	TCCTTCATTCCACCGGAGTCTG#GGGCTCCGCGGTGGACGTGGCTGAATATAAGGAC#(((((((((((((((((((((.#)))))))..)))))).)))).........)))).	2452	2486	1.0	-24.3	1	0.009770145	0.397	2.4215098787878793	1.7385854100000002	-3.937574446201665	21	34	7	CDS	MIRT735300	1	1
hsa-miR-20a-5p	CDS	NM_001369427	KMT5B	TAAAGTGCTTATAGTGCAGGTAG#CTGCCTGCGCCTGCTCCTGTTATCAATAGCAA#.....((((....((((((((((#)))))))))).................)))).	1259	1291	0.9538461538461539	-17.8	0	0.003466945	0.544	0.0	0.0	-22.36881450945153	14	32	10	CDS	MIRT534008	1	1
hsa-miR-20a-5p	CDS	NM_001261386	UEVLD	TAAAGTGCTTATAGTGCAGGTAG#TTGCCTGCACATTAGCAA#.....((((.((.((((((((((#)))))))))))).)))).	363	381	1.0	-20.3	0	0.000645449	0.529	0.0	0.0	-16.19723672444482	16	18	12	CDS	MIRT050487	1	1
hsa-miR-20a-5p	CDS	NM_001287491	TET3	TAAAGTGCTTATAGTGCAGGTAG#GCTTGCACTAGCTGTACC#....((((...((((((((((..#))))))))))...)))).	882	900	1.0	-20.1	0	0.003251433	0.397	0.0	0.0	-14.67023307062222	14	18	10	CDS	MIRT160004	1	1
hsa-miR-20a-5p	CDS	NM_001291694	NR2C2	TAAAGTGCTTATAGTGCAGGTAG#TACCTTAGCTAAAGCACTTA#..((((((((.((((..(((((.#)))))..)))))))))))).	1304	1324	1.0	-20.3	1	0.1352822	0.559	0.0	0.0	-8.014824275086253	17	20	12	CDS	MIRT440093	1	1
hsa-miR-20a-5p	CDS	NM_001297771	UEVLD	TAAAGTGCTTATAGTGCAGGTAG#TTGCCTGCACATTAGCAA#.....((((.((.((((((((((#)))))))))))).)))).	663	681	1.0	-20.3	0	0.00250949	0.515	0.0	0.0	-16.19723672444482	16	18	12	CDS	MIRT050487	1	1
hsa-miR-20a-5p	CDS	NM_001318727	ZNF532	TAAAGTGCTTATAGTGCAGGTAG#ACTTGCACTATCTGCCA#....(.((..(((((((((((..#)))))))))))..))).	2680	2697	1.0	-18.8	0	0.0007052008	0.529	4.10779879090909	4.8252087674999995	-13.746417356404919	14	17	11	CDS	MIRT199106	1	1
hsa-miR-20a-5p	CDS	NM_030803	ATG16L1	TAAAGTGCTTATAGTGCAGGTAG#ACAAAGGATGCAAAGCTGTGCTGTGGGCACA#....(((((((((((((((.(..#.).))))))))))))))).	1941	1972	1.0	-24.0	0	1.543015e-07	0.397	0.0	0.0	-9.546562468637928	16	19	15	CDS	MIRT087604	1	1
hsa-miR-20a-5p	CDS	NM_031459	SESN2	TAAAGTGCTTATAGTGCAGGTAG#GCCTGCACTACCTGCTGCTG#...(((((...((((((((((..#))))))))))...)).))).	613	633	1.0	-21.3	0	0.0003847419	0.397	0.0	0.0	-11.638210795663031	15	20	10	CDS	MIRT248850	1	1
hsa-miR-20a-5p	CDS	NM_032116	KATNAL1	TAAAGTGCTTATAGTGCAGGTAG#GTATTGTCAGCACTTTAG#(((((((((.(((((((......#))))))).))))))))).	437	455	1.0	-18.9	1	0.01034844	0.691	0.0	0.0	-5.180080914529843	16	18	9	CDS	MIRT440410	1	1
hsa-miR-20a-5p	CDS	NM_194298	SLC16A9	TAAAGTGCTTATAGTGCAGGTAG#TGCTTGCTGATTGTGGGTGCTTTAG#((((((((((((((((((((((.#)))))))..))))))))))))))).	915	940	1.0	-22.8	1	0.0004717521	0.559	1.1896674999999999	2.1641849425000004	-3.937574446201665	22	25	15	CDS	MIRT439620	1	1
hsa-miR-20a-5p	CDS	XM_005246086	ATG16L1	TAAAGTGCTTATAGTGCAGGTAG#ACAAAGGATGCAAAGCTGTGCTGTGGGCACA#....(((((((((((((((.(..#.).))))))))))))))).	1519	1550	1.0	-24.0	0	1.543015e-07	0.397	0.0	0.0	-9.546562468637928	16	19	15	CDS	MIRT087604	1	1
hsa-miR-20a-5p	CDS	XM_005266338	SACS	TAAAGTGCTTATAGTGCAGGTAG#CTGCCTGCATTACTCACA#....(((....((((((((((((#))))))))))))..))).	9202	9220	1.0	-19.7	0	0.04301119	0.529	0.0	0.0	-16.983867999802854	15	18	12	CDS	MIRT439715	1	1
hsa-miR-20a-5p	CDS	XM_005269140	MAP3K12	TAAAGTGCTTATAGTGCAGGTAG#CTACCTGCACCTGCACA#....((((.....((((((((((#))))))))))..)))).	885	902	1.0	-22.6	0	0.00767175	0.456	0.0	0.0	-19.306166992884823	14	17	10	CDS	MIRT003010	1	1
hsa-miR-20a-5p	CDS	XM_011512169	STK17B	TAAAGTGCTTATAGTGCAGGTAG#TTACCCAATCCCCATGAACTTGTTTCAGATTTGCTCTGTTAGCACTTTT#.((((((((.((((.((((((..#.)))))).)))).)))))))).	1399	1448	1.0	-21.1	1	0.009732754	0.647	0.0	0.0	-5.771280865935932	18	22	8	CDS	MIRT439521	1	1
hsa-miR-20a-5p	CDS	XM_011515998	MKRN1	TAAAGTGCTTATAGTGCAGGTAG#CTACTGTGGCCGTACTGCGCCTTCCTGCACTGAAGCACC#....((((((.(((((((((.((#.)).))))))))))))))).	497	536	1.0	-24.6	0	0.00231266	0.412	0.0	0.0	-12.371336944048279	17	20	15	CDS	MIRT440233	1	1
hsa-miR-20a-5p	CDS	XM_011516996	ATAD2	TAAAGTGCTTATAGTGCAGGTAG#GCCTGTGCTTTAAGAGATACTG#...((((((((.(((((((((..#))))))))).))))...)))).	2813	2835	1.0	-17.9	0	0.003513791	0.632	0.0	0.0	-9.861343503275094	17	22	9	CDS	MIRT450954	1	1
hsa-miR-20a-5p	CDS	XM_011523253	RBL2	TAAAGTGCTTATAGTGCAGGTAG#ACCTGCTGCTGTGTGCTTTGG#((((((((..(((((((((((..#)))))).))))))))))))).	190	211	1.0	-20.4	1	0.002060859	0.603	0.0	0.0	-6.236470572775607	19	21	13	CDS	MIRT005859	1	1
hsa-miR-20a-5p	CDS	XM_011527317	TBC1D17	TAAAGTGCTTATAGTGCAGGTAG#TACCTGCACACCAGCGCTA#...((((((....(((((((((.#)))))))))...)))))).	238	257	1.0	-23.5	0	0.003846109	0.471	0.0	0.0	-15.217755059679867	15	19	9	CDS	MIRT151932	1	1
hsa-miR-20a-5p	CDS	XM_011527561	KMT2B	TAAAGTGCTTATAGTGCAGGTAG#GCCTGTTCTGTAAGCGCA#....((((((((((.((((((..#)))))).)))))))))).	7633	7651	1.0	-25.5	0	0.0007150981	0.382	0.0	0.0	-10.282012028888563	16	18	10	CDS	MIRT536446	1	1
hsa-miR-20a-5p	CDS	XM_011536563	ATG14	TAAAGTGCTTATAGTGCAGGTAG#ACCTCCAGCACTGTGAGCAAGCTTG#..(((((((((((((((((((..#))))...)))))))))))..)))).	427	452	1.0	-22.8	1	8.286153e-05	0.441	0.0	0.0	-4.95700071937229	19	25	11	CDS	MIRT440388	1	1
hsa-miR-20a-5p	CDS	XM_017007120	NR2C2	TAAAGTGCTTATAGTGCAGGTAG#TACCTTAGCTAAAGCACTTA#..((((((((.((((..(((((.#)))))..)))))))))))).	1145	1165	1.0	-20.3	1	0.1352822	0.559	0.0	0.0	-8.014824275086253	17	20	12	CDS	MIRT440093	1	1
hsa-miR-20a-5p	CDS	XM_017023740	NETO2	TAAAGTGCTTATAGTGCAGGTAG#CTCCCTGCACAAGCAGCACTTTC#.((((((((....(((((((.((#)).)))))))....)))))))).	1010	1033	1.0	-22.7	1	0.001206183	0.544	0.0	0.0	-12.496539703358245	17	23	8	CDS	MIRT050610	1	1
hsa-miR-20a-5p	CDS	NM_014727	KMT2B	TAAAGTGCTTATAGTGCAGGTAG#GCCTGTTCTGTAAGCGCA#....((((((((((.((((((..#)))))).)))))))))).	7778	7796	1.0	-25.5	0	0.0007150981	0.382	0.0	0.0	-10.282012028888563	16	18	10	CDS	MIRT536446	1	1
hsa-miR-20a-5p	CDS	NM_014781	RB1CC1	TAAAGTGCTTATAGTGCAGGTAG#CTGCCTGCAGAATGAA#........((((..(((((((((#)))))))))..)))).	3298	3314	1.0	-17.4	0	0.001291434	0.647	0.0	0.0	-21.56985039888205	13	16	9	CDS	MIRT731268	1	1
hsa-miR-20a-5p	CDS	NM_014924	ATG14	TAAAGTGCTTATAGTGCAGGTAG#ACCTCCAGCACTGTGAGCAAGCTTG#..(((((((((((((((((((..#))))...)))))))))))..)))).	695	720	1.0	-22.8	1	8.286153e-05	0.441	0.0	0.0	-4.95700071937229	19	25	11	CDS	MIRT440388	1	1
hsa-miR-20a-5p	CDS	NM_015346	ZFYVE26	TAAAGTGCTTATAGTGCAGGTAG#CTACCTGCACAACTATAGCACC#....((((.((((((((((((((#))))))))))...)))))))).	6634	6656	1.0	-23.7	0	0.05558939	0.5	3.913988988235294	3.7452205874999995	-10.602952126883691	18	22	10	CDS	MIRT484922	1	1
hsa-miR-20a-5p	CDS	NM_016248	AKAP11	TAAAGTGCTTATAGTGCAGGTAG#CTGCTTTTGAGCACTTA#..(((((((((....((((....#))))...))))))))).	741	758	1.0	-18.2	1	0.001066417	0.588	5.215540111111111	3.5386512925	-11.18522411940593	13	17	9	CDS	MIRT482138	1	1
hsa-miR-20a-5p	CDS	NM_016350	NIN	TAAAGTGCTTATAGTGCAGGTAG#CTGCAGTGAGCACTG#...(((((((((..(((((....#)))))))))))))).	657	672	1.0	-19.3	0	1.038521e-05	0.426	0.0	0.0	-8.66051072386539	14	15	14	CDS	MIRT472168	1	1
hsa-miR-20a-5p	CDS	NM_017658	KLHL28	TAAAGTGCTTATAGTGCAGGTAG#ACCTCGCTGTGCTCCCAAAGTACTTTGT#((((((((((((((((.((((..#))))))))))).......))))))))).	932	960	1.0	-18.9	1	0.01037897	0.5	1.4364515478260869	1.3129070012500001	-3.937574446201665	20	28	11	CDS	MIRT440357	1	1
hsa-miR-20a-5p	CDS	NM_017974	ATG16L1	TAAAGTGCTTATAGTGCAGGTAG#ACAAAGGATGCAAAGCTGTGCTGTGGGCACA#....(((((((((((((((.(..#.).))))))))))))))).	1884	1915	1.0	-24.0	0	1.543015e-07	0.397	0.0	0.0	-9.546562468637928	16	19	15	CDS	MIRT087604	1	1
hsa-miR-20a-5p	CDS	NM_018092	NETO2	TAAAGTGCTTATAGTGCAGGTAG#CTCCCTGCACAAGCAGCACTTTC#.((((((((....(((((((.((#)).)))))))....)))))))).	1216	1239	1.0	-22.7	1	0.001206183	0.544	0.285742175	0.20296747625	-12.496539703358245	17	23	8	CDS	MIRT050610	1	1
hsa-miR-20a-5p	CDS	NM_018181	ZNF532	TAAAGTGCTTATAGTGCAGGTAG#ACTTGCACTATCTGCCA#....(.((..(((((((((((..#)))))))))))..))).	2801	2818	1.0	-18.8	0	0.0007052008	0.529	4.362296363636363	4.499693218125	-13.746417356404919	14	17	11	CDS	MIRT199106	1	1
hsa-miR-20a-5p	CDS	NM_018314	UEVLD	TAAAGTGCTTATAGTGCAGGTAG#TTGCCTGCACATTAGCAA#.....((((.((.((((((((((#)))))))))))).)))).	663	681	1.0	-20.3	0	0.000645449	0.529	0.567538241	0.11048354799999999	-16.19723672444482	16	18	12	CDS	MIRT050487	1	1
hsa-miR-20a-5p	CDS	NM_020337	ANKRD50	TAAAGTGCTTATAGTGCAGGTAG#CTACCAGCTTATCTGGGACTGTTGCAGCACTTTT#.((((((((.(((((.(((((((#.)))))))..)))))...)))))))).	1657	1691	1.0	-19.3	1	0.002086214	0.529	1.9656612500000001	1.9843735325	-5.2688803859889095	20	27	8	CDS	MIRT481882	1	1
hsa-miR-20a-5p	CDS	NM_020921	NIN	TAAAGTGCTTATAGTGCAGGTAG#CTGCAGTGAGCACTG#...(((((((((..(((((....#)))))))))))))).	657	672	1.0	-19.3	0	1.038521e-05	0.426	0.18625415555555555	0.38659020875000016	-8.66051072386539	14	15	14	CDS	MIRT472168	1	1
hsa-miR-20a-5p	CDS	NM_002670	PLS1	TAAAGTGCTTATAGTGCAGGTAG#CTGGAGAATGACCCTGACTGTAAGCATCTTA#..(((((((((((((.((((...#.)))))))))))))).))).	580	611	1.0	-21.4	1	0.01914931	0.574	0.0	0.0	-5.1900497996759025	17	20	14	CDS	MIRT543511	1	1
hsa-miR-20a-5p	CDS	NM_004226	STK17B	TAAAGTGCTTATAGTGCAGGTAG#TTACCCAATCCCCATGAACTTGTTTCAGATTTGCTCTGTTAGCACTTTT#.((((((((.((((.((((((..#.)))))).)))).)))))))).	1367	1416	1.0	-21.1	1	0.009732754	0.647	0.06938575000000002	0.32249062874999995	-5.771280865935932	18	22	8	CDS	MIRT439521	1	1
hsa-miR-20a-5p	CDS	NM_005612	REST	TAAAGTGCTTATAGTGCAGGTAG#GCCTGTATTTGAGGCATC#....((((((..(((((((((..#)))))))))..)))))).	688	706	1.0	-20.4	0	3.42837e-05	0.559	0.5269304444444445	1.180919685	-15.718140253644634	15	18	9	CDS	MIRT213203	1	1
hsa-miR-20a-5p	CDS	NM_006301	MAP3K12	TAAAGTGCTTATAGTGCAGGTAG#CTACCTGCACCTGCACA#....((((.....((((((((((#))))))))))..)))).	743	760	1.0	-22.6	0	0.00767175	0.456	0.35431135999999996	0.038813443749999975	-19.306166992884823	14	17	10	CDS	MIRT003010	1	1
hsa-miR-20a-5p	CDS	NM_013446	MKRN1	TAAAGTGCTTATAGTGCAGGTAG#CTGGGCAACCCTACTGTGGCCGTACTGCGCCTTCCTGCACTGAAGCACC#....((((((.(((((((((.((#.)).))))))))))))))).	681	730	1.0	-24.6	0	0.00231266	0.412	1.4171424444444445	0.6893644184999999	-12.371336944048279	17	20	15	CDS	MIRT440233	1	1
hsa-miR-20a-5p	CDS	NM_014109	ATAD2	TAAAGTGCTTATAGTGCAGGTAG#ACTGGTACTTAGGCACC#....(((((((.(((((.(((..#))).)))))))))))).	3601	3618	1.0	-16.8	0	0.002361958	0.603	4.715366714285714	4.456857928749999	-12.893365778234283	15	17	12	CDS	MIRT450954	1	1
hsa-miR-20a-5p	CDS	NM_001321623	FAM126B	TAAAGTGCTTATAGTGCAGGTAG#TGGTTGCATTGAAGCACTTC#..((((((((.((((((((.((.#)).)))))))))))))))).	483	503	1.0	-20.5	1	0.002746261	0.588	0.0	0.0	-7.7817751947826395	18	20	16	CDS	MIRT440686	1	1
hsa-miR-20a-5p	CDS	NM_001352158	CHD9	TAAAGTGCTTATAGTGCAGGTAG#CTATCTTCACTGTGAGTG#......((((((((((.((((((#)))))).)))))))))).	978	996	1.0	-19.1	0	0.0003882249	0.618	0.0	0.0	-15.566558404643448	16	18	10	CDS	MIRT074891	1	1
hsa-miR-20a-5p	CDS	NM_001363742	ATG16L1	TAAAGTGCTTATAGTGCAGGTAG#ACAAAGGATGCAAAGCTGTGCTGTGGGCACA#....(((((((((((((((.(..#.).))))))))))))))).	1992	2023	1.0	-24.0	0	1.543015e-07	0.397	0.0	0.0	-9.546562468637928	16	19	15	CDS	MIRT087604	1	1
hsa-miR-20a-5p	CDS	NM_001382353	CHD9	TAAAGTGCTTATAGTGCAGGTAG#CTATCTTCACTGTGAGTG#......((((((((((.((((((#)))))).)))))))))).	2382	2400	1.0	-19.1	0	0.0003882249	0.618	0.0	0.0	-15.566558404643448	16	18	10	CDS	MIRT074891	1	1
hsa-miR-20a-5p	CDS	NM_001017923	C14orf28	TAAAGTGCTTATAGTGCAGGTAG#TACCTGCACCATAGA#........((((.(((((((((.#))))))))).)))).	459	474	1.0	-17.2	0	0.01894354	0.691	0.0	0.0	-20.713010481361646	13	15	9	CDS	MIRT441082	1	1
hsa-miR-20a-5p	CDS	NM_001040697	UEVLD	TAAAGTGCTTATAGTGCAGGTAG#TTGCCTGCACATTAGCAA#.....((((.((.((((((((((#)))))))))))).)))).	663	681	1.0	-20.3	0	0.000645449	0.529	0.567538241	0.11048354799999999	-16.19723672444482	16	18	12	CDS	MIRT050487	1	1
[truncated: 187 more rows]
