# Supplementary material for: miRNome and Proteome Profiling of Human Keratinocytes and Adipose Derived Stem Cells Proposed miRNA-Mediated Regulations of Epidermal Growth Factor and Interleukin 1-Alpha
Source: Int J Mol Sci. 2023 Mar 4;24(5):4956. doi: 10.3390/ijms24054956 (PMC10002856; doi:10.3390/ijms24054956)
Supplement: Supplementary file 1 [file ijms-24-04956-s001.zip › Supplementary Table S7 (Downregulted DEmiRNAs_miRWalk_TargeGenes).xlsx]

## Sheet: S7-DownDEmiRNA_miRWalk
mirnaid	bindposition	refseqid	genesymbol	duplex	start	end	bindingp	energy	seed	accessibility	au	phylopstem	phylopflank	me	number_of_pairings	binding_region_length	longest_consecutive_pairings	position	validated	TargetScan	miRDB		Unique miRNA (Count 58)	Unique gene symbol (Count 555)
hsa-miR-100-5p	3UTR	NM_003601	SMARCA5	AACCCGTAGATCCGAACTTGTG#CAGTAGTTCTTTAATTTACGGGTC#.((((((((((..(((((..((#))..)))))....)))))))))).	3416	3440	1.0	-18.1	1	0.001904132	0.676	5.862577	2.7273277483750005	-8.429258759619717	17	24	10	3UTR	MIRT054068	1	1		hsa-miR-100-5p	SMARCA5
hsa-miR-10a-5p	3UTR	NM_001303411	RPRD1A	TACCCTGTAGATCCGAATTTGTG#CACACTACAGGGTAG#((((((((((.............#.)))))))))).	2180	2195	1.0	-17.2	1	7.101219e-05	0.691	3.8509018	2.366054105	-13.223621401949268	10	12	10	3UTR	MIRT047673	1	1		hsa-miR-10a-5p	RPRD1A
hsa-miR-10a-5p	3UTR	NM_134261	RORA	TACCCTGTAGATCCGAATTTGTG#ATTTGACATCTATAGGGTGA#((((((((((((.(((((.....#)))))..)))))))))))).	9088	9108	1.0	-18.7	1	0.0006556529	0.721	6.383218333333333	3.68455409375	-5.226705058867908	17	20	12	3UTR	MIRT546705	1	1		hsa-miR-10b-5p	RORA
hsa-miR-10a-5p	3UTR	NM_019001	XRN1	TACCCTGTAGATCCGAATTTGTG#TTCAAAATCTACAGGGTAC#((((((((((((...........#.)))))))))))).	5963	5982	1.0	-19.5	1	0.05287811	0.765	3.8256893333333335	2.340485769999999	-7.052043616942562	12	14	12	3UTR	MIRT025621	1	1		hsa-miR-125a-5p	XRN1
hsa-miR-10a-5p	3UTR	NM_021033	RAP2A	TACCCTGTAGATCCGAATTTGTG#TCGATCTACAGGGTGA#((((((((((((.(((.......#))))))))))))))).	1097	1113	1.0	-23.0	1	0.001729151	0.574	0.0	0.0	-5.226705058867908	15	16	15	3UTR	MIRT249192	1	1		hsa-miR-125b-5p	RAP2A
hsa-miR-10a-5p	3UTR	NM_003253	TIAM1	TACCCTGTAGATCCGAATTTGTG#TTCGGGTTTCCAGGGC#..(((((.(((((((((......#))))))))).))))).	6899	6915	1.0	-20.5	0	2.163272e-05	0.5	0.40394797777777774	0.7216188062499999	-7.27063564855292	14	16	9	3UTR	MIRT437579	1	1		hsa-miR-127-3p	TIAM1
hsa-miR-10a-5p	3UTR	NM_006312	NCOR2	TACCCTGTAGATCCGAATTTGTG#ATGATGTGTTGGTTTACAGGGTAT#(((((((((((.((((.......#.))))))))))))))).	8668	8692	1.0	-20.4	1	0.0003416161	0.691	0.2590795636363636	-0.053051924999999986	-7.284377755798021	15	17	15	3UTR	MIRT005454	1	1		hsa-miR-130b-3p	NCOR2
hsa-miR-10a-5p	3UTR	NM_001353684	TIAM1	TACCCTGTAGATCCGAATTTGTG#TTCGGGTTTCCAGGGC#..(((((.(((((((((......#))))))))).))))).	3818	3834	1.0	-20.5	0	2.163272e-05	0.5	0.0	0.0	-7.27063564855292	14	16	9	3UTR	MIRT437579	1	1		hsa-miR-132-3p	TENT4B
hsa-miR-10a-5p	3UTR	NM_001365324	TENT4B	TACCCTGTAGATCCGAATTTGTG#TGGGCTATAGGGTGA#((((((((((.((((........#)))))))))))))).	5581	5596	1.0	-19.1	1	0.006953224	0.574	0.0	0.0	-6.995398001915627	14	15	14	3UTR	MIRT047566	1	1		hsa-miR-134-5p	ACTG1
hsa-miR-10a-5p	3UTR	NM_001614	ACTG1	TACCCTGTAGATCCGAATTTGTG#GCAGCCTCTGATCTGTGCAGGGTAT#(((((((((((((.((..((((.#))))..)).)))))..)))))))).	1540	1565	1.0	-21.4	1	0.005903444	0.456	0.0	0.0	-4.794414363722071	19	25	8	3UTR	MIRT047724	1	1		hsa-miR-138-5p	SON
hsa-miR-10a-5p	3UTR	NM_001206654	NCOR2	TACCCTGTAGATCCGAATTTGTG#ATGATGTGTTGGTTTACAGGGTAT#(((((((((((.((((.......#.))))))))))))))).	8638	8662	1.0	-20.4	1	0.0003416161	0.691	0.2590795636363636	-0.053051924999999986	-7.284377755798021	15	17	15	3UTR	MIRT005454	1	1		hsa-miR-140-5p	NR2C2
hsa-miR-10b-5p	3UTR	NM_001291412	SON	TACCCTGTAGAACCGAATTTGTG#CACAATGGGTTCTGCTGGA#...((.((((((((....(((((#)))))..)))))))).)).	1958	1977	1.0	-19.7	0	0.00498073	0.544	1.2445437875000003	1.2470158074999995	-9.383997595426033	15	19	8	3UTR	MIRT510734	1	1		hsa-miR-143-3p	CREB1
hsa-miR-10b-5p	3UTR	NM_001291694	NR2C2	TACCCTGTAGAACCGAATTTGTG#GGTTCTGACAGGGTGA#((((((((((((((.........#))))))).))))))).	6480	6496	1.0	-22.5	1	0.00414134	0.544	0.0	0.0	-4.906073086755913	14	16	7	3UTR	MIRT522214	1	1		hsa-miR-145-5p	NR4A3
hsa-miR-10b-5p	3UTR	NM_134442	CREB1	TACCCTGTAGAACCGAATTTGTG#TTTGGTTTTTGAGGGTT#.(((((..(((((((((......#)))))))))..))))).	7137	7154	1.0	-17.1	0	0.005042156	0.559	0.0	0.0	-7.650646301409068	14	17	9	3UTR	MIRT735229	1	1		hsa-miR-154-5p	CRLF3
hsa-miR-10b-5p	3UTR	NM_173200	NR4A3	TACCCTGTAGAACCGAATTTGTG#TGGTCATACAGGGTAA#(((((((((..((((........#))))..))))))))).	3661	3677	1.0	-20.1	1	0.0004009781	0.588	0.0	0.0	-8.237904470243807	13	16	9	3UTR	MIRT025586	1	1		hsa-miR-155-5p	ZMYND11
hsa-miR-10b-5p	3UTR	XM_017007120	NR2C2	TACCCTGTAGAACCGAATTTGTG#GGTTCTGACAGGGTGA#((((((((((((((.........#))))))).))))))).	6321	6337	1.0	-22.5	1	0.00414134	0.544	0.0	0.0	-4.906073086755913	14	16	7	3UTR	MIRT522214	1	1		hsa-miR-193a-5p	COPZ1
hsa-miR-10b-5p	3UTR	NM_015986	CRLF3	TACCCTGTAGAACCGAATTTGTG#GCTTGGCTTTGGTTTTCAGGGTC#.((((((.(((((((((......#.))))))))))))))).	1380	1403	1.0	-19.7	1	0.004323784	0.515	1.2851831111111112	0.6321606074999999	-6.106959766537749	15	17	15	3UTR	MIRT558567	1	1		hsa-miR-199a-3p	TRPS1
hsa-miR-10b-5p	3UTR	NM_003298	NR2C2	TACCCTGTAGAACCGAATTTGTG#GGTTCTGACAGGGTGA#((((((((((((((.........#))))))).))))))).	6537	6553	1.0	-22.5	1	0.00414134	0.544	0.550973376	0.14075666199999998	-4.906073086755913	14	16	7	3UTR	MIRT522214	1	1		hsa-miR-199a-5p	ZNF385A
hsa-miR-10b-5p	3UTR	NM_006981	NR4A3	TACCCTGTAGAACCGAATTTGTG#TGGTCATACAGGGTAA#(((((((((..((((........#))))..))))))))).	3589	3605	1.0	-20.1	1	0.0004009781	0.588	4.550636222222223	1.1182596462749996	-8.237904470243807	13	16	9	3UTR	MIRT025586	1	1		hsa-miR-199b-3p	MORC2
hsa-miR-10b-5p	3UTR	NM_001370115	ZMYND11	TACCCTGTAGAACCGAATTTGTG#ATTCTCCAGGTTTGTCAGGGTC#.((((((..(((((.........#.)))))..)))))).	3299	3321	1.0	-18.2	1	0.0001943474	0.676	0.0	0.0	-8.13184806533776	11	15	6	3UTR	MIRT056370	1	1		hsa-miR-199b-5p	TP53INP1
hsa-miR-10b-5p	3UTR	NM_001371428	CREB1	TACCCTGTAGAACCGAATTTGTG#TTTGGTTTTTGAGGGTT#.(((((..(((((((((......#)))))))))..))))).	6934	6951	1.0	-17.1	0	0.005042156	0.559	0.0	0.0	-7.650646301409068	14	17	9	3UTR	MIRT735229	1	1		hsa-miR-21-5p	STAT3
hsa-miR-125a-5p	3UTR	NM_001271736	COPZ1	TCCCTGAGACCCTTTAACCTGTGA#TCGATGCTCTCAGGGTCATCTCGGGGAT#(((((((((((((...........#.))))))...))))))).	728	756	1.0	-20.6	1	2.111589e-06	0.515	0.0	0.0	-5.762913004276319	13	18	7	3UTR	MIRT736638	1	1		hsa-miR-212-3p	TRAF6
hsa-miR-125a-5p	3UTR	NM_001282902	TRPS1	TCCCTGAGACCCTTTAACCTGTGA#GCAGAGGAGGAGAAATTGAAGGTCCAGGGC#.(((((.((((((((..(((((..#)))).)..))))........))))))))).	4448	4478	1.0	-20.4	0	0.003918076	0.529	0.0	0.0	-5.570060452532049	18	30	9	3UTR	MIRT437585	1	1		hsa-miR-218-5p	OSBPL9
hsa-miR-125a-5p	3UTR	NM_001290002	ZNF385A	TCCCTGAGACCCTTTAACCTGTGA#TCACAAGCCATGGTCGGGGTCCGGGGGG#((((((.((((((...((((((((#)))))......))).)))))))))))).	1740	1768	1.0	-25.8	0	1.425488e-05	0.456	3.466142571428571	3.880828856250001	-7.306599539147638	20	28	12	3UTR	MIRT500381	1	1		hsa-miR-22-3p	TBC1D1
hsa-miR-125a-5p	3UTR	NM_001303256	MORC2	TCCCTGAGACCCTTTAACCTGTGA#TCCAGGTTGAGGGGGAGACAGA#...(((...((((((((((((.((#))))))))))))))....))).	4673	4695	1.0	-23.5	0	0.0001090716	0.485	0.0	0.0	-11.428251315976452	17	22	14	3UTR	MIRT045739	1	1		hsa-miR-299-3p	KLF13
hsa-miR-125a-5p	3UTR	NM_033285	TP53INP1	TCCCTGAGACCCTTTAACCTGTGA#TTACAGGTGTTGTAGACAGAGGCACTTGTCTCGTGCAGAGGGAT#((((((((((((((..((((((((#))))))))..........)))).....)))))......))))).	1769	1813	1.0	-21.6	1	0.000231354	0.574	0.0	0.0	-4.906073086755913	22	44	8	3UTR	MIRT448397	1	1		hsa-miR-29a-3p	ZDHHC9
hsa-miR-125a-5p	3UTR	NM_139276	STAT3	TCCCTGAGACCCTTTAACCTGTGA#TAGGGCGAGGGTTCAGGGC#.((((((.((((((...((((...#))))..)))))))))))).	4520	4539	1.0	-23.3	1	0.0003616836	0.515	0.0	0.0	-7.075458407091997	16	19	12	3UTR	MIRT731625	1	1		hsa-miR-31-5p	DHX33
hsa-miR-125a-5p	3UTR	NM_145803	TRAF6	TCCCTGAGACCCTTTAACCTGTGA#TCCAGGTTGTTACTAAGGATATTCAGGGAT#((((((((..(((((((((((.((#))))))))).....))))...)))))))).	2471	2501	1.0	-23.2	1	0.0009580608	0.676	0.0	0.0	-6.236470572775607	21	30	9	3UTR	MIRT438046	1	1		hsa-miR-323a-3p	STOX2
hsa-miR-125a-5p	3UTR	NM_148909	OSBPL9	TCCCTGAGACCCTTTAACCTGTGA#TTACAGTGGTTCCTATCTCAGGGAT#(((((((((........(((((((#)))))).).......))))))))).	2362	2387	1.0	-20.6	1	3.969355e-05	0.603	1.5967391555555555	1.2525368025000003	-14.466127870277449	16	25	9	3UTR	MIRT045719	1	1		hsa-miR-329-3p	ZSWIM6
hsa-miR-125a-5p	3UTR	NM_213662	STAT3	TCCCTGAGACCCTTTAACCTGTGA#TAGGGCGAGGGTTCAGGGC#.((((((.((((((...((((...#))))..)))))))))))).	4470	4489	1.0	-23.3	1	0.0003616836	0.515	0.0	0.0	-7.075458407091997	16	19	12	3UTR	MIRT731625	1	1		hsa-miR-346	ATL2
hsa-miR-125a-5p	3UTR	NM_014941	MORC2	TCCCTGAGACCCTTTAACCTGTGA#TCCAGGTTGAGGGGGAGACAGA#...(((...((((((((((((.((#))))))))))))))....))).	5052	5074	1.0	-23.5	0	0.0001090716	0.485	0.032397500000000044	0.46958535	-11.428251315976452	17	22	14	3UTR	MIRT045739	1	1		hsa-miR-34a-5p	LIFR
hsa-miR-125a-5p	3UTR	NM_015173	TBC1D1	TCCCTGAGACCCTTTAACCTGTGA#GCGGGAAGTGTGCTTCTCAGGGAG#(((((((((..(.....(((((..#)))))......)..))))))))).	3952	3976	1.0	-21.5	1	3.217975e-05	0.471	0.0	0.0	-11.119324560681093	15	24	9	3UTR	MIRT045726	1	1		hsa-miR-34c-5p	TEF
hsa-miR-125a-5p	3UTR	NM_015995	KLF13	TCCCTGAGACCCTTTAACCTGTGA#GCAGGGCGGGGGGTGGGGGAGGGAA#(((((...(((((((..(((((..#)))))..))))))).....))))).	3793	3818	1.0	-26.4	0	0.03514245	0.412	1.9416690000000003	1.5558022825000002	-9.928903751750276	17	25	7	3UTR	MIRT005339	1	1		hsa-miR-370-3p	DOCK3
hsa-miR-125a-5p	3UTR	NM_016032	ZDHHC9	TCCCTGAGACCCTTTAACCTGTGA#GGGGGTGGGGGTTGGAAGGGGT#(((((..(((((((..((((.(..#).)))))))))))...))))).	2977	2999	1.0	-21.8	0	0.06123447	0.485	1.4465587142857141	1.751406195	-8.35071838282028	17	22	11	3UTR	MIRT045775	1	1		hsa-miR-370-5p	ABL2
hsa-miR-125a-5p	3UTR	NM_020162	DHX33	TCCCTGAGACCCTTTAACCTGTGA#GGGCGGGGGGGGTGGGGGGC#(((((.(..((((((..((.....#))..))))))..).))))).	3319	3339	1.0	-21.2	0	0.03639583	0.426	0.0	0.0	-9.441606875124721	14	20	6	3UTR	MIRT558390	1	1		hsa-miR-379-5p	ARID3A
hsa-miR-125a-5p	3UTR	NM_020225	STOX2	TCCCTGAGACCCTTTAACCTGTGA#CACATGTTTAGGGCTTGGGGGA#((((((((.((((..(((.((((.#)))).))).)))))))))))).	8984	9006	1.0	-24.2	1	4.338126e-05	0.559	0.723146	0.0711839925	-6.586253582218469	19	22	12	3UTR	MIRT546391	1	1		hsa-miR-381-3p	ARID3B
hsa-miR-125a-5p	3UTR	NM_020928	ZSWIM6	TCCCTGAGACCCTTTAACCTGTGA#ATGGGGTGGGGGGTGGGGAT#(((((...(((((((..(((((..#)))))..)))))))))))).	3677	3697	1.0	-21.4	0	0.2977147	0.5	0.0	0.0	-9.928903751750276	17	20	12	3UTR	MIRT096813	1	1		hsa-miR-409-3p	BTG2
hsa-miR-125a-5p	3UTR	NM_022374	ATL2	TCCCTGAGACCCTTTAACCTGTGA#TCTTATGTAAAAGGATATTTCAGGGAA#(((((((((.(((((.((......#.)).)))))...))))))))).	2530	2557	1.0	-19.0	1	0.0006142669	0.735	5.251961111111111	3.504939954	-5.413129994833456	16	22	9	3UTR	MIRT021317	1	1		hsa-miR-409-5p	ATXN1
hsa-miR-125a-5p	3UTR	NM_002310	LIFR	TCCCTGAGACCCTTTAACCTGTGA#TACATGGTAATGTTTCAGGGAG#((((((((((...((.(((((((.#)))).))))).)))))))))).	8014	8036	1.0	-20.7	1	0.01107305	0.647	0.0	0.0	-11.631331924178227	19	22	10	3UTR	MIRT053792	1	1		hsa-miR-410-3p	LFNG
hsa-miR-125a-5p	3UTR	NM_003150	STAT3	TCCCTGAGACCCTTTAACCTGTGA#TAGGGCGAGGGTTCAGGGC#.((((((.((((((...((((...#))))..)))))))))))).	4495	4514	1.0	-23.3	1	0.0003616836	0.515	4.3741755	4.868342860000002	-7.075458407091997	16	19	12	3UTR	MIRT731625	1	1		hsa-miR-411-3p	ANKRD33B
hsa-miR-125a-5p	3UTR	NM_003216	TEF	TCCCTGAGACCCTTTAACCTGTGA#TCACGGGATAGCAGGCTCTTGGGA#..(((((((.((((((.(((((((#))))))).))).))).))))))).	2204	2228	1.0	-23.7	1	1.196959e-05	0.441	0.0	0.0	-6.199507187700468	20	24	7	3UTR	MIRT053156	1	1		hsa-miR-424-5p	ZFYVE1
hsa-miR-125a-5p	3UTR	NM_004620	TRAF6	TCCCTGAGACCCTTTAACCTGTGA#TCCAGGTTGTTACTAAGGATATTCAGGGAT#((((((((..(((((((((((.((#))))))))).....))))...)))))))).	2378	2408	1.0	-23.2	1	0.0009580608	0.676	0.0	0.0	-6.236470572775607	21	30	9	3UTR	MIRT438046	1	1		hsa-miR-433-3p	MFSD9
hsa-miR-125a-5p	3UTR	NM_004947	DOCK3	TCCCTGAGACCCTTTAACCTGTGA#TCATAGGTAGGAGGGCTTAGA#...(((((.((((((.((((((((#)))))))).))))))))))).	8342	8363	1.0	-26.1	0	0.002378565	0.603	0.0	0.0	-7.803978932228115	19	21	11	3UTR	MIRT437588	1	1		hsa-miR-4465	STARD13
hsa-miR-125a-5p	3UTR	NM_005158	ABL2	TCCCTGAGACCCTTTAACCTGTGA#CATGGGTGGGATTCAGGGC#.(((((((.(((....(((((((.#)))))))))).))))))).	9399	9418	1.0	-22.7	1	1.942977e-06	0.441	3.1100607142857144	2.8067241587500003	-7.964183666343778	17	19	10	3UTR	MIRT732714	1	1		hsa-miR-485-3p	DRAM2
hsa-miR-125a-5p	3UTR	NM_005224	ARID3A	TCCCTGAGACCCTTTAACCTGTGA#TCTGTAGGGTTTTTAAGAGGTTTCGGGGGT#((((((((((((((.(((((....#.)))))...))).))))))))))).	2649	2679	1.0	-24.7	1	0.01185424	0.706	0.7457527266666664	1.2956362037499998	-4.6730240064523	19	25	11	3UTR	MIRT735258	1	1		hsa-miR-485-5p	C19orf54
hsa-miR-125a-5p	3UTR	NM_006465	ARID3B	TCCCTGAGACCCTTTAACCTGTGA#CACTGGGCCCATTTGAAGGTGTCTCAGA#...((((((((((((((((((((.#))).))).....))))))).))))))).	3729	3757	1.0	-23.6	0	0.002750456	0.471	0.024166225925925926	0.5586832525	-6.514540193678739	20	28	7	3UTR	MIRT005419	1	1		hsa-miR-487a-3p	C15orf39
hsa-miR-125a-5p	3UTR	NM_006763	BTG2	TCCCTGAGACCCTTTAACCTGTGA#TATAGGAGGGGGAGCTGTTAGGGGG#(((((((.(((((((..((((((.#))))))))))))...).))))))).	822	847	1.0	-21.3	1	0.003796546	0.412	0.53517383	0.8628714187499996	-6.484258455685908	20	25	12	3UTR	MIRT061545	1	1		hsa-miR-493-3p	TET2
hsa-miR-125a-5p	3UTR	NM_014112	TRPS1	TCCCTGAGACCCTTTAACCTGTGA#GCAGAGGAGGAGAAATTGAAGGTCCAGGGC#.(((((.((((((((..(((((..#)))).)..))))........))))))))).	4897	4927	0.9692307692307692	-20.4	0	0.003918076	0.529	0.7835683	1.7107905975	-5.570060452532049	18	30	9	3UTR	MIRT437585	1	1		hsa-miR-493-5p	EIF5A2
hsa-miR-125a-5p	3UTR	NM_001357857	ATXN1	TCCCTGAGACCCTTTAACCTGTGA#CATGGGGTAAGGGGGGTTGGGGGT#(((((((..(((((((.((((((.#)))))).)))))))..))))))).	4192	4216	1.0	-27.5	1	0.002235471	0.324	0.0	0.0	-7.307599033628058	20	24	7	3UTR	MIRT021312	1	1		hsa-miR-494-3p	CDH5
hsa-miR-125a-5p	3UTR	NM_001384991	STAT3	TCCCTGAGACCCTTTAACCTGTGA#TAGGGCGAGGGTTCAGGGC#.((((((.((((((...((((...#))))..)))))))))))).	4493	4512	1.0	-23.3	1	0.0003616836	0.515	0.0	0.0	-7.075458407091997	16	19	12	3UTR	MIRT731625	1	1		hsa-miR-495-3p	SUV39H1
hsa-miR-125a-5p	3UTR	NM_001008222	ZDHHC9	TCCCTGAGACCCTTTAACCTGTGA#GGGGGTGGGGGTTGGAAGGGGT#(((((..(((((((..((((.(..#).)))))))))))...))))).	3059	3081	1.0	-21.8	0	0.06123447	0.485	3.139055714285714	1.9696488475	-8.35071838282028	17	22	11	3UTR	MIRT045775	1	1		hsa-miR-503-5p	PLEKHA8
hsa-miR-125a-5p	3UTR	NM_001040167	LFNG	TCCCTGAGACCCTTTAACCTGTGA#AGGGAAAAGTTCTCAGGGAA#(((((((((..((((..(((....#)))..)))).))))))))).	2364	2384	1.0	-22.7	1	0.002298998	0.559	2.8707804444444442	1.3611533150000001	-8.237904470243807	16	20	9	3UTR	MIRT437807	1	1		hsa-miR-5195-3p	BCL2
hsa-miR-125a-5p	3UTR	NM_001127671	LIFR	TCCCTGAGACCCTTTAACCTGTGA#TACATGGTAATGTTTCAGGGAG#((((((((((...((.(((((((.#)))).))))).)))))))))).	8182	8204	1.0	-20.7	1	0.01107305	0.647	2.43868732	1.9461460274999998	-11.631331924178227	19	22	10	3UTR	MIRT053792	1	1		hsa-miR-543	ETS1
hsa-miR-125a-5p	3UTR	NM_001128164	ATXN1	TCCCTGAGACCCTTTAACCTGTGA#CATGGGGTAAGGGGGGTTGGGGGT#(((((((..(((((((.((((((.#)))))).)))))))..))))))).	4143	4167	1.0	-27.5	1	0.002235471	0.324	0.49231114285714284	0.09285330249999998	-7.307599033628058	20	24	7	3UTR	MIRT021312	1	1		hsa-miR-758-3p	BCL2L2
hsa-miR-125a-5p	3UTR	NM_001145398	TEF	TCCCTGAGACCCTTTAACCTGTGA#TCACGGGATAGCAGGCTCTTGGGA#..(((((((.((((((.(((((((#))))))).))).))).))))))).	2089	2113	1.0	-23.7	1	1.196959e-05	0.441	0.0	0.0	-6.199507187700468	20	24	7	3UTR	MIRT053156	1	1		hsa-miR-760	SEPTIN7
hsa-miR-125a-5p	3UTR	NM_001164440	ANKRD33B	TCCCTGAGACCCTTTAACCTGTGA#CACAGGCCCCTCGGTCTCAGGA#..(((((((((......((((((.#))))))......))))))))).	5435	5457	1.0	-27.5	1	8.067223e-05	0.353	0.0	0.0	-11.418273199709544	15	22	9	3UTR	MIRT256244	1	1		hsa-miR-92b-3p	DDX6
hsa-miR-125a-5p	3UTR	NM_001166355	LFNG	TCCCTGAGACCCTTTAACCTGTGA#AGGGAAAAGTTCTCAGGGAA#(((((((((..((((..(((....#)))..)))).))))))))).	2189	2209	1.0	-22.7	1	0.002298998	0.559	2.8707804444444442	1.3611533150000001	-8.237904470243807	16	20	9	3UTR	MIRT437807	1	1		hsa-miR-99b-5p	ARHGAP12
hsa-miR-125a-5p	3UTR	NM_001168239	ABL2	TCCCTGAGACCCTTTAACCTGTGA#CATGGGTGGGATTCAGGGC#.(((((((.(((....(((((((.#)))))))))).))))))).	9027	9046	1.0	-22.7	1	1.942977e-06	0.441	0.0	0.0	-7.964183666343778	17	19	10	3UTR	MIRT732714	1	1		hsa-miR-382-5p	NFIB
hsa-miR-125a-5p	3UTR	NM_001199699	DHX33	TCCCTGAGACCCTTTAACCTGTGA#ACAGTGTGAGACGGTCTCAGA#...((((((((.(((.((((((..#)))).)).))).)))))))).	4358	4379	1.0	-21.1	0	0.0003464736	0.588	4.06548775	4.37283597375	-10.094392583578708	17	21	8	3UTR	MIRT558390	1	1			MAP3K9
hsa-miR-125a-5p	3UTR	NM_001253912	TBC1D1	TCCCTGAGACCCTTTAACCTGTGA#GCGGGAAGTGTGCTTCTCAGGGAG#(((((((((..(.....(((((..#)))))......)..))))))))).	3925	3949	1.0	-21.5	1	3.217975e-05	0.471	0.0	0.0	-11.119324560681093	15	24	9	3UTR	MIRT045726	1	1			SLC44A1
hsa-miR-125b-5p	3UTR	NM_001271736	COPZ1	TCCCTGAGACCCTAACTTGTGA#ACGAGTGGGGGCGGGGAT#((((((...((((.((((((..#)))))))))).)))))).	1096	1114	1.0	-21.5	0	0.005002033	0.544	0.0	0.0	-9.708125486019785	16	18	10	3UTR	MIRT736652	1	1			PXK
hsa-miR-125b-5p	3UTR	NM_001281735	ZFYVE1	TCCCTGAGACCCTAACTTGTGA#TTAGGTTCTCAGGGT#.((((((((.(((((.......#))))).)))))))).	1224	1239	1.0	-20.7	1	0.001187126	0.471	-0.20956655	0.9276085362500002	-5.2688803859889095	13	15	8	3UTR	MIRT046077	1	1			PHF12
hsa-miR-125b-5p	3UTR	NM_001290002	ZNF385A	TCCCTGAGACCCTAACTTGTGA#GCGGGGGAGGGGGGCTTCAGAAGGGGGGGAACACCCCAGATCTCAGGGAA#(((((((((((((..(((.(((#.))).)))..))))...........))))))))).	1557	1607	1.0	-27.0	1	0.0001227275	0.338	2.352768258333334	1.8901302249999996	-5.529863923972706	19	35	9	3UTR	MIRT500382	1	1			CAMSAP2
hsa-miR-125b-5p	3UTR	NM_032718	MFSD9	TCCCTGAGACCCTAACTTGTGA#CATGATGAAAAGGGCACTTTGGAAAGGGTTGGGGTGGAAGGGAA#(((((...(((((((((((((.#.)))........))))))))))...))))).	1561	1605	1.0	-23.9	0	0.08362967	0.471	0.0	0.0	-9.695854671446662	18	31	10	3UTR	MIRT556137	1	1			CDK19
hsa-miR-125b-5p	3UTR	NM_052851	STARD13	TCCCTGAGACCCTAACTTGTGA#AGGAGTCTCAGGGAT#(((((((((((((.........#))).)))))))))).	5397	5412	1.0	-23.4	1	3.492659e-05	0.485	0.0	0.0	-5.762913004276319	13	15	10	3UTR	MIRT006849	1	1			QKI
hsa-miR-125b-5p	3UTR	NM_139276	STAT3	TCCCTGAGACCCTAACTTGTGA#TAGGGCGAGGGTTCAGGGC#.((((((.(((((..((((...#))))...))))))))))).	4520	4539	1.0	-19.8	1	0.0003616836	0.515	0.0	0.0	-7.69924924430879	15	19	11	3UTR	MIRT005006	1	1			TCF4
hsa-miR-125b-5p	3UTR	NM_178007	STARD13	TCCCTGAGACCCTAACTTGTGA#AGGAGTCTCAGGGAT#(((((((((((((.........#))).)))))))))).	5405	5420	1.0	-23.4	1	3.492659e-05	0.485	4.313908571428571	4.781166987500001	-5.762913004276319	13	15	10	3UTR	MIRT006849	1	1			LZIC
hsa-miR-125b-5p	3UTR	NM_178441	ZFYVE1	TCCCTGAGACCCTAACTTGTGA#TTAGGTTCTCAGGGT#.((((((((.(((((.......#))))).)))))))).	1229	1244	1.0	-20.7	1	0.001187126	0.471	0.9202719625	1.0655368975000004	-5.2688803859889095	13	15	8	3UTR	MIRT046077	1	1			AGO1
hsa-miR-125b-5p	3UTR	NM_178454	DRAM2	TCCCTGAGACCCTAACTTGTGA#TTATGATTCTCAGGGAT#(((((((((.............#.))))))))).	962	979	1.0	-16.3	1	0.00648433	0.662	0.0	0.0	-14.466127870277449	9	11	9	3UTR	MIRT735480	1	1			RAB34
hsa-miR-125b-5p	3UTR	NM_198476	C19orf54	TCCCTGAGACCCTAACTTGTGA#GGTCTCAGGGGT#(((((((((((...........#))))))))))).	1825	1837	1.0	-21.5	1	2.515656e-05	0.426	0.48575802636363635	0.9742053411250001	-10.39884692653892	11	12	11	3UTR	MIRT046079	1	1			DCBLD2
hsa-miR-125b-5p	3UTR	NM_213662	STAT3	TCCCTGAGACCCTAACTTGTGA#TAGGGCGAGGGTTCAGGGC#.((((((.(((((..((((...#))))...))))))))))).	4470	4489	1.0	-19.8	1	0.0003616836	0.515	0.0	0.0	-7.69924924430879	15	19	11	3UTR	MIRT005006	1	1			PPARG
hsa-miR-125b-5p	3UTR	XM_005268783	ZNF385A	TCCCTGAGACCCTAACTTGTGA#CACAAAACGGGGTTCACAAGCCATGGTCGGGGTCCGGGGGG#((((((.((((((.((((((((#.)))))......))).)))))))))))).	1569	1610	1.0	-26.1	0	1.425488e-05	0.456	0.0	0.0	-6.33810089859339	20	29	12	3UTR	MIRT500382	1	1			UBN2
hsa-miR-125b-5p	3UTR	NM_015173	TBC1D1	TCCCTGAGACCCTAACTTGTGA#AGAAGGAAGCGGGAAGTGTGCTTCTCAGGGAG#(((((((((..(..((((.(..#.).))))..)..))))))))).	3944	3976	1.0	-20.7	1	3.217975e-05	0.471	0.0	0.0	-10.150825920126845	15	22	9	3UTR	MIRT006523	1	1			CLCN3
hsa-miR-125b-5p	3UTR	NM_015492	C15orf39	TCCCTGAGACCCTAACTTGTGA#GCAGCTGCTGGGACTCAGGGAC#((((((((.(((....((((..#)))).....))).)))))))).	4170	4192	1.0	-21.7	1	6.062461e-05	0.441	1.3934499375000002	0.20844386250000002	-8.108433275188325	15	22	8	3UTR	MIRT046063	1	1			SESTD1
hsa-miR-125b-5p	3UTR	NM_017628	TET2	TCCCTGAGACCCTAACTTGTGA#TCATGAGTTGGGGGAAATGATAATGCTGACACTCTTAGT#...(((((((((((((((((((#)))))))))))))...................)))))).	4291	4330	1.0	-21.0	0	0.006056451	0.618	0.23516970526315792	0.09748234499999998	-6.514540193678739	19	39	13	3UTR	MIRT438630	1	1			LBR
hsa-miR-125b-5p	3UTR	NM_020225	STOX2	TCCCTGAGACCCTAACTTGTGA#TTAGGGCTTGGGGGA#((((((((.((((((.......#)))))))))))))).	8991	9006	1.0	-20.0	1	4.338126e-05	0.559	0.723146	0.0711839925	-5.227013184751041	14	15	14	3UTR	MIRT546392	1	1			TRIM2
hsa-miR-125b-5p	3UTR	NM_020390	EIF5A2	TCCCTGAGACCCTAACTTGTGA#CACGCCCAGCTACTTTTTTGTGTATTTTAGTAGAGATGGGGTTTCAC#....((((((((((.(((....#.))).)))))))))).	1659	1706	1.0	-16.6	0	0.0003512204	0.588	3.109248	1.69773135	-10.282012028888563	13	16	10	3UTR	MIRT053126	1	1			THOP1
hsa-miR-125b-5p	3UTR	NM_001795	CDH5	TCCCTGAGACCCTAACTTGTGA#TCACATCTCAGGGAA#(((((((((........(((((#)))))))))))))).	3515	3530	1.0	-18.9	1	0.00320596	0.471	2.427456888888889	2.50035954375	-14.466127870277449	14	15	14	3UTR	MIRT052977	1	1			SPART
hsa-miR-125b-5p	3UTR	NM_003150	STAT3	TCCCTGAGACCCTAACTTGTGA#TAGGGCGAGGGTTCAGGGC#.((((((.(((((..((((...#))))...))))))))))).	4495	4514	1.0	-19.8	1	0.0003616836	0.515	3.9826149333333336	4.959698812500001	-7.69924924430879	15	19	11	3UTR	MIRT005006	1	1			TNRC6B
hsa-miR-125b-5p	3UTR	NM_003173	SUV39H1	TCCCTGAGACCCTAACTTGTGA#CAGGCACTGGGTAGAGCACCTGGTCCACGTGGATTGTCTCAGGGAA#((((((((((.....(.((((.#.)))).)....)))))))))).	2196	2242	1.0	-22.6	1	0.004855558	0.426	1.44305	1.4323968533749998	-12.990572321645654	15	22	10	3UTR	MIRT735058	1	1			ZCCHC14
hsa-miR-125b-5p	3UTR	NM_001349884	DRAM2	TCCCTGAGACCCTAACTTGTGA#TTATGATTCTCAGGGAT#(((((((((.............#.))))))))).	1128	1145	1.0	-16.3	1	0.00648433	0.662	0.0	0.0	-14.466127870277449	9	11	9	3UTR	MIRT735480	1	1			ARL6IP1
hsa-miR-125b-5p	3UTR	NM_001350974	PLEKHA8	TCCCTGAGACCCTAACTTGTGA#CATATGTCCTTATTCCATTTTTACAGATGAGAAAACTGGGGTTTGCAGGGGT#((((((((((((((........#.)))))))).)))))).	2129	2181	1.0	-21.2	1	0.001563037	0.632	0.0	0.0	-4.906073086755913	14	17	8	3UTR	MIRT004995	1	1			ZFYVE26
hsa-miR-125b-5p	3UTR	NM_001357857	ATXN1	TCCCTGAGACCCTAACTTGTGA#CACATGGGGTAAGGGGGGTTGGGGGTGGGGGAG#(((((.(..(((((((((.(..#.).))))))))).).))))).	4190	4223	1.0	-22.5	0	0.004586752	0.338	0.0	0.0	-9.208557794821107	16	21	9	3UTR	MIRT005007	1	1			SIX4
hsa-miR-125b-5p	3UTR	NM_001384991	STAT3	TCCCTGAGACCCTAACTTGTGA#TAGGGCGAGGGTTCAGGGC#.((((((.(((((..((((...#))))...))))))))))).	4493	4512	1.0	-19.8	1	0.0003616836	0.515	0.0	0.0	-7.69924924430879	15	19	11	3UTR	MIRT005006	1	1			PPP6R3
hsa-miR-125b-5p	3UTR	NM_000633	BCL2	TCCCTGAGACCCTAACTTGTGA#GGGCCTCAGGGAA#((((((((.(((..........#))).)))))))).	4016	4029	1.0	-21.2	1	0.0003200892	0.471	0.0	0.0	-8.108433275188325	11	13	8	3UTR	MIRT006253	1	1			WNK3
hsa-miR-125b-5p	3UTR	NM_001127208	TET2	TCCCTGAGACCCTAACTTGTGA#ACAAGAACAGGAAGTATAGTTTGGGGGGTTGGGGAG#(((((((..((((((.(((((.#.))))).))))))..))))))).	9052	9088	1.0	-21.6	1	0.06294885	0.574	0.42704494285714284	1.08452628125	-7.540648113931671	18	23	7	3UTR	MIRT438630	1	1			RRAGD
hsa-miR-125b-5p	3UTR	NM_001127671	LIFR	TCCCTGAGACCCTAACTTGTGA#TACATGGTAATGTTTCAGGGAG#((((((((((....(((((((.#)))).)))...)))))))))).	8182	8204	1.0	-19.2	1	0.01107305	0.647	2.43868732	1.9461460274999998	-12.25512276139502	17	22	10	3UTR	MIRT732494	1	1			SMOC1
hsa-miR-125b-5p	3UTR	NM_001130968	ZNF385A	TCCCTGAGACCCTAACTTGTGA#CACAAAACGGGGTTCACAAGCCATGGTCGGGGTCCGGGGGG#((((((.((((((.((((((((#.)))))......))).)))))))))))).	1297	1338	1.0	-26.1	0	1.425488e-05	0.456	0.0	0.0	-6.33810089859339	20	29	12	3UTR	MIRT500382	1	1			IKZF4
hsa-miR-125b-5p	3UTR	NM_001162422	ETS1	TCCCTGAGACCCTAACTTGTGA#TTTCAGGTAAGCTTCTCAGGGC#.((((((((..((.(((((.((#)).))))).))..)))))))).	2837	2859	1.0	-19.7	1	0.0004295325	0.588	1.1494775000000002	1.732885753	-8.717445698616054	17	22	8	3UTR	MIRT006387	1	1			PLEKHF2
hsa-miR-125b-5p	3UTR	NM_001164440	ANKRD33B	TCCCTGAGACCCTAACTTGTGA#CACAGGGGTGGGGCTCGGGA#..((((((.(((((.((((((.#))))))..))))))))))).	6085	6105	1.0	-26.3	1	5.546043e-12	0.368	0.0	0.0	-6.748839937868687	17	20	11	3UTR	MIRT256243	1	1			SPATA2
hsa-miR-125b-5p	3UTR	NM_001197026	PLEKHA8	TCCCTGAGACCCTAACTTGTGA#CACTTTGTAGGGATCAGGGT#.((((((..(((((....(((.#)))....))))).)))))).	4970	4990	1.0	-21.7	1	0.004234916	0.676	0.0	0.0	-8.13184806533776	14	20	6	3UTR	MIRT004995	1	1			ACVR1
hsa-miR-125b-5p	3UTR	NM_001199839	BCL2L2	TCCCTGAGACCCTAACTTGTGA#TTACATATTGGGGTTCAGGGT#.((((((.(((((((..(((((#)))))..))))))))))))).	2679	2700	1.0	-24.4	1	0.005189929	0.574	0.0	0.0	-6.340008846841362	18	21	13	3UTR	MIRT053019	1	1			ESR1
hsa-miR-125b-5p	3UTR	NM_001253914	TBC1D1	TCCCTGAGACCCTAACTTGTGA#CGCTGGAAGGAGAGAAGGAAGCGGGAAGTGTGCTTCTCAGGGAG#(((((((((..(..((((.(..#.).))))..)..))))))))).	1217	1261	1.0	-20.7	1	3.217975e-05	0.471	0.0	0.0	-10.150825920126845	15	22	9	3UTR	MIRT006523	1	1			SPOPL
hsa-miR-127-3p	3UTR	NM_001375299	SEPTIN7	TCGGATCCGTCTGAGCTTGGCT#GCCAATATGCCAGCTTGGACATCAGTGTTTGTTGGATCCGT#.(((((((((((((((.((((.#.)))))))))))).............))))))).	1333	1374	1.0	-27.8	1	0.0003692083	0.588	0.0	0.0	-3.793324837357118	19	34	12	3UTR	MIRT438271	1	1			BRWD1
hsa-miR-130b-3p	3UTR	NM_001257191	DDX6	CAGTGCAATGATGAAAGGGCAT#TGCCATTCTCTTGCATTGT#((((((((.((.(((..((((.#)))).))))))))))))).	3467	3486	1.0	-18.4	1	0.0008819951	0.588	1.53870075	1.0601079037499996	-8.573816494347398	17	19	13	3UTR	MIRT020341	1	1			CHIC1
hsa-miR-130b-3p	3UTR	NM_001270699	ARHGAP12	CAGTGCAATGATGAAAGGGCAT#GTGACTCTTTGATTTTGCACTT#.(((((((.(((.(((((((((#))).)))))).)))))))))).	2547	2569	0.9615384615384616	-18.8	1	0.002818987	0.603	4.954315639999999	3.931409812499999	-6.138845108269123	19	22	10	3UTR	MIRT020135	1	1			TRPC3
hsa-miR-130b-3p	3UTR	NM_001282787	NFIB	CAGTGCAATGATGAAAGGGCAT#TGCCCTTTGACCCTGCACA#..(((((..(.(.((((((((.#)))))))).))..))))).	6176	6195	1.0	-20.5	0	0.002188732	0.529	0.0	0.0	-12.440930394875277	15	19	8	3UTR	MIRT020191	1	1			FMR1
hsa-miR-130b-3p	3UTR	NM_001284232	MAP3K9	CAGTGCAATGATGAAAGGGCAT#GCCCTTTCTCAGGGTTGGACCCCCTGAGATCCAGCCCTACTTCTTGCACTGA#((((((((.((....(((((..#.)))))...)))))))))).	2906	2958	1.0	-22.7	1	0.003810511	0.5	-0.22065341249999998	-0.020300716250000014	-11.222187504481068	15	20	10	3UTR	MIRT473772	1	1			NABP1
hsa-miR-130b-3p	3UTR	NM_001286730	SLC44A1	CAGTGCAATGATGAAAGGGCAT#GTGCCCTTTCTTCCCATCTTGATTTTGTACA#..((((((.((.((((((((((#)))))))))).))...........)))))).	5893	5924	1.0	-20.6	1	0.008762457	0.662	0.0	0.0	-9.360193687214407	18	31	10	3UTR	MIRT020227	1	1			SOX5
hsa-miR-130b-3p	3UTR	NM_001289100	PXK	CAGTGCAATGATGAAAGGGCAT#TGCTTAAACCTTTCAATAAATTGCACTT#.((((((((..(((((((....#.)))))))....)))))))).	2665	2693	1.0	-19.6	1	0.04912271	0.779	0.0	0.0	-7.8606057810956464	15	21	8	3UTR	MIRT469868	1	1			AMD1
hsa-miR-130b-3p	3UTR	NM_001290131	PHF12	CAGTGCAATGATGAAAGGGCAT#CCCTTTCTGCAGCGGTTGCACTA#.((((((((...(((((((...#))))))).......)))))))).	7478	7501	1.0	-19.7	1	0.0002520447	0.544	0.0	0.0	-11.207409090692002	15	23	8	3UTR	MIRT506221	1	1			GDF5
hsa-miR-130b-3p	3UTR	NM_001297708	CAMSAP2	CAGTGCAATGATGAAAGGGCAT#GCCTTTAGGCATCAGTGCATCTGG#(((((((.(((((.((((((..#))))))...))))).)))).))).	6754	6778	1.0	-22.2	1	5.90574e-05	0.647	0.0	0.0	-7.1080492929027015	18	24	6	3UTR	MIRT503049	1	1			TJAP1
hsa-miR-130b-3p	3UTR	NM_001300963	CDK19	CAGTGCAATGATGAAAGGGCAT#TGCTGTTGTTACTGAAACTTAATTCTATCAAGAATCTTTTTCATTGCACTGA#(((((((((((.((((((....#.))))))))))))))))).	2685	2737	1.0	-21.1	1	0.007476805	0.676	4.424132363636363	5.322272362499999	-7.284377755798021	17	19	17	3UTR	MIRT020239	1	1			SPAST
hsa-miR-130b-3p	3UTR	NM_001301085	QKI	CAGTGCAATGATGAAAGGGCAT#TGCCTTTCAGCATCTGCATTA#.(((((((((.(((((.((((.#))))))))).))).)))))).	4859	4880	1.0	-18.4	1	0.02521262	0.588	1.59659196	1.12545452375	-6.618099312767468	18	21	9	3UTR	MIRT099317	1	1			MAP3K3
hsa-miR-130b-3p	3UTR	NM_001306208	TCF4	CAGTGCAATGATGAAAGGGCAT#ATGCTCTTTCTCATGGGACTT#.(((.(.((((.((((((((((#)))))))))))))).).))).	5770	5791	1.0	-20.4	0	0.0160145	0.574	3.0423488500000007	4.289104077499999	-12.802851856637263	18	21	14	3UTR	MIRT020336	1	1			MEF2A
hsa-miR-130b-3p	3UTR	NM_001316973	LZIC	CAGTGCAATGATGAAAGGGCAT#ATGCTCTTCATCATTGTGCG#..(((((((((((.((((((((#))))))))))))))))))).	938	958	1.0	-25.1	1	0.01857848	0.559	0.0	0.0	-5.813840636892696	19	20	19	3UTR	MIRT506696	1	1			ELOC
hsa-miR-130b-3p	3UTR	NM_001317123	AGO1	CAGTGCAATGATGAAAGGGCAT#ATGAGCCTTTCACATGCATTGA#((((((.(((.(((((((.(((#)))..)))))))))))))))).	12342	12364	1.0	-19.8	0	0.0991696	0.588	0.0	0.0	-8.306035456483334	19	22	16	3UTR	MIRT020233	1	1			ANGPTL4
hsa-miR-130b-3p	3UTR	NM_031934	RAB34	CAGTGCAATGATGAAAGGGCAT#GTGCCACCCTCATTCCTCCAGAGCTTGACCCCTGGACATTTGCACTGA#(((((((..((((..((((...#.))))...))))))))))).	1425	1473	1.0	-18.9	1	0.0002446455	0.5	0.0	0.0	-8.8998885113991	15	20	11	3UTR	MIRT020139	1	1			DNAJB6
hsa-miR-130b-3p	3UTR	NM_032368	LZIC	CAGTGCAATGATGAAAGGGCAT#ATGCTCTTCATCATTGTGCG#..(((((((((((.((((((((#))))))))))))))))))).	1038	1058	1.0	-25.1	1	0.01857848	0.559	0.0	0.0	-5.813840636892696	19	20	19	3UTR	MIRT506696	1	1			RHOC
hsa-miR-130b-3p	3UTR	NM_033141	MAP3K9	CAGTGCAATGATGAAAGGGCAT#GCCCTTTCTCAGGGTTGGACCCCCTGAGATCCAGCCCTACTTCTTGCACTGA#((((((((.((....(((((..#.)))))...)))))))))).	3763	3815	1.0	-22.7	1	0.003810511	0.5	0.2841499	0.7857046049999998	-11.222187504481068	15	20	10	3UTR	MIRT473772	1	1			EID1
hsa-miR-130b-3p	3UTR	NM_052851	STARD13	CAGTGCAATGATGAAAGGGCAT#GTGGCCTATTTGGTCACAGTTAATTGGTGTTTTCTTATTGCACTGA#(((((((((((.(((((.((..#.)).)))))))))))))))).	4351	4397	1.0	-23.0	1	0.01340702	0.618	0.0	0.0	-7.284377755798021	18	21	16	3UTR	MIRT500923	1	1			IGF2BP1
hsa-miR-130b-3p	3UTR	NM_080546	SLC44A1	CAGTGCAATGATGAAAGGGCAT#GTGCCCTTTCTTCCCATCTTGATTTTGTACA#..((((((.((.((((((((((#)))))))))).))...........)))))).	6764	6795	1.0	-20.6	1	0.008762457	0.662	0.0	0.0	-9.360193687214407	18	31	10	3UTR	MIRT020227	1	1			FOXC1
hsa-miR-130b-3p	3UTR	NM_080927	DCBLD2	CAGTGCAATGATGAAAGGGCAT#TGCCCTGGCTCTGCATTGT#(((((((..((.(..((((((.#))))))..)))))))))).	5602	5621	1.0	-20.2	1	0.00189573	0.544	0.0	0.0	-12.246691820995455	16	19	10	3UTR	MIRT737300	1	1			RARA
hsa-miR-130b-3p	3UTR	NM_138712	PPARG	CAGTGCAATGATGAAAGGGCAT#CCCTTCTTCCAGTTGCACTA#.((((((((((.(.(((((...#)))))).))..)))))))).	1686	1706	1.0	-17.3	1	0.01857324	0.559	3.5229999999999997	3.2746007691249996	-7.996968064473879	16	20	8	3UTR	MIRT005958	1	1			IGLON5
hsa-miR-130b-3p	3UTR	NM_173569	UBN2	CAGTGCAATGATGAAAGGGCAT#TGCCCTTTTGTTGATTGTCATTGA#(((((((((((((((((((((.#)))))))))))).)))).))))).	13104	13128	1.0	-23.9	1	0.05437644	0.691	0.0	0.0	-3.937574446201665	21	24	12	3UTR	MIRT102620	1	1			KLK10
hsa-miR-130b-3p	3UTR	NM_173872	CLCN3	CAGTGCAATGATGAAAGGGCAT#GTCCTTTCTCATATTGAGATGTACTGT#(((((((((((.((((((((..#)))))))))))).......))))))).	3645	3672	1.0	-22.1	1	0.0001367342	0.618	0.0	0.0	-7.284377755798021	19	27	12	3UTR	MIRT212152	1	1			VEZF1
hsa-miR-130b-3p	3UTR	NM_178007	STARD13	CAGTGCAATGATGAAAGGGCAT#GTGGCCTATTTGGTCACAGTTAATTGGTGTTTTCTTATTGCACTGA#(((((((((((.(((((.((..#.)).)))))))))))))))).	4359	4405	1.0	-23.0	1	0.01340702	0.618	3.720157236363636	4.353661033750001	-7.284377755798021	18	21	16	3UTR	MIRT500923	1	1			TSC22D2
hsa-miR-130b-3p	3UTR	NM_178123	SESTD1	CAGTGCAATGATGAAAGGGCAT#TGCCCTTTCCAGTCAATTCCTGT#(((.(...(((((((((((((.#)))))))))..))))...)))).	8581	8604	1.0	-18.6	0	0.02375061	0.515	0.0	0.0	-12.727876946405852	17	23	9	3UTR	MIRT020137	1	1			GALNT16
hsa-miR-130b-3p	3UTR	NM_194442	LBR	CAGTGCAATGATGAAAGGGCAT#CCGAAACTTTCTTTTGTTGCACTGA#(((((((((((.(((((.....#.)))))..))))))))))).	2048	2073	1.0	-20.0	1	0.01058025	0.676	0.2174328363636364	1.43433344125	-7.284377755798021	16	20	11	3UTR	MIRT020277	1	1			RALA
hsa-miR-130b-3p	3UTR	NM_203459	CAMSAP2	CAGTGCAATGATGAAAGGGCAT#GCCTTTAGGCATCAGTGCATCTGG#(((((((.(((((.((((((..#))))))...))))).)))).))).	6802	6826	1.0	-22.2	1	5.90574e-05	0.647	0.0	0.0	-7.1080492929027015	18	24	6	3UTR	MIRT503049	1	1			KRAS
hsa-miR-130b-3p	3UTR	NM_206853	QKI	CAGTGCAATGATGAAAGGGCAT#GCCTTTTTTATATTGCCTGC#(((.(((((...((((((((..#))))))))...)))))))).	6742	6762	1.0	-18.9	0	0.00409543	0.632	0.0	0.0	-14.38368097449574	16	20	8	3UTR	MIRT099317	1	1			MAPK7
hsa-miR-130b-3p	3UTR	XM_005251467	NFIB	CAGTGCAATGATGAAAGGGCAT#TGCCCTTTGACCCTGCACA#..(((((..(.(.((((((((.#)))))))).))..))))).	7042	7061	1.0	-20.5	0	0.002188732	0.529	0.0	0.0	-12.440930394875277	15	19	8	3UTR	MIRT020191	1	1			SAMD8
hsa-miR-130b-3p	3UTR	XM_005262726	CLCN3	CAGTGCAATGATGAAAGGGCAT#GTCCTTTCTCATATTGAGATGTACTGT#(((((((((((.((((((((..#)))))))))))).......))))))).	3229	3256	1.0	-22.1	1	0.0001367342	0.618	0.0	0.0	-7.284377755798021	19	27	12	3UTR	MIRT212152	1	1			SECISBP2L
hsa-miR-130b-3p	3UTR	XM_005267683	MAP3K9	CAGTGCAATGATGAAAGGGCAT#GCCCTTTCTCAGGGTTGGACCCCCTGAGATCCAGCCCTACTTCTTGCACTGA#((((((((.((....(((((..#.)))))...)))))))))).	3401	3453	1.0	-22.7	1	0.003810511	0.5	0.0	0.0	-11.222187504481068	15	20	10	3UTR	MIRT473772	1	1			CDK6
hsa-miR-130b-3p	3UTR	XM_006714161	TRIM2	CAGTGCAATGATGAAAGGGCAT#TCCAGATCATTGCACTGG#((((((((((((....(((...#)))..)))))))))))).	3990	4008	1.0	-20.7	1	0.0003257198	0.618	0.0	0.0	-7.052043616942562	15	18	12	3UTR	MIRT020230	1	1			TPM3
hsa-miR-130b-3p	3UTR	XM_011528228	THOP1	CAGTGCAATGATGAAAGGGCAT#GCCTGGTCTTTGTTGCACTA#.((((((((((.((..((((..#))))..)).)))))))))).	3440	3460	1.0	-22.6	1	0.05702625	0.426	0.0	0.0	-8.108626787507722	16	20	10	3UTR	MIRT020122	1	1			IGF1R
hsa-miR-130b-3p	3UTR	XM_017007950	TRIM2	CAGTGCAATGATGAAAGGGCAT#TCCAGATCATTGCACTGG#((((((((((((....(((...#)))..)))))))))))).	3701	3719	1.0	-20.7	1	0.0003257198	0.618	0.0	0.0	-7.052043616942562	15	18	12	3UTR	MIRT020230	1	1			RTKN
hsa-miR-130b-3p	3UTR	XM_024450986	RAB34	CAGTGCAATGATGAAAGGGCAT#GTGCCACCCTCATTCCTCCAGAGCTTGACCCCTGGACATTTGCACTGA#(((((((..((((..((((...#.))))...))))))))))).	1004	1052	1.0	-18.9	1	0.0002446455	0.5	0.0	0.0	-8.8998885113991	15	20	11	3UTR	MIRT020139	1	1			CAMK1D
hsa-miR-130b-3p	3UTR	NM_015076	CDK19	CAGTGCAATGATGAAAGGGCAT#TGCTGTTGTTACTGAAACTTAATTCTATCAAGAATCTTTTTCATTGCACTGA#(((((((((((.((((((....#.))))))))))))))))).	3017	3069	1.0	-21.1	1	0.007476805	0.676	0.0	0.0	-7.284377755798021	17	19	17	3UTR	MIRT020239	1	1			ORC4
hsa-miR-130b-3p	3UTR	NM_015087	SPART	CAGTGCAATGATGAAAGGGCAT#GCCCTTTGCAGAAAAAGTGTGCTGC#(((((((....(((((((((..#))))))).)).......))))))).	4173	4198	1.0	-19.6	1	0.002949133	0.588	0.0	0.0	-11.374879977366588	16	25	7	3UTR	MIRT020313	1	1			ERG
hsa-miR-130b-3p	3UTR	NM_015088	TNRC6B	CAGTGCAATGATGAAAGGGCAT#TGCCCTTGTATCTCTTGTACA#..((((((.((((.(((((((.#))))))).))))..)))))).	16269	16290	1.0	-21.7	1	0.002936216	0.485	0.0	0.0	-6.870230295138458	17	21	7	3UTR	MIRT301576	1	1			NEDD9
hsa-miR-130b-3p	3UTR	NM_015144	ZCCHC14	CAGTGCAATGATGAAAGGGCAT#ATGCCTTGCTCGTTGTACA#..(((((((((.(..(((((((#))))))).)))))))))).	7323	7342	1.0	-19.8	1	0.01759921	0.588	0.0	0.0	-9.896093506739687	17	19	10	3UTR	MIRT020229	1	1			SRGAP1
hsa-miR-130b-3p	3UTR	NM_015161	ARL6IP1	CAGTGCAATGATGAAAGGGCAT#CTTTCGTCCCCTTGCACTT#.(((((((.((((((((.....#))))))))...))))))).	1352	1371	1.0	-18.6	1	0.02027014	0.559	0.0	0.0	-4.849714495602881	15	19	8	3UTR	MIRT020234	1	1			TMOD3
hsa-miR-130b-3p	3UTR	NM_015271	TRIM2	CAGTGCAATGATGAAAGGGCAT#TCCAGATCATTGCACTGG#((((((((((((....(((...#)))..)))))))))))).	3187	3205	1.0	-20.7	1	0.0003257198	0.618	0.0	0.0	-7.052043616942562	15	18	12	3UTR	MIRT020230	1	1			ADD3
hsa-miR-130b-3p	3UTR	NM_015346	ZFYVE26	CAGTGCAATGATGAAAGGGCAT#TGCCCTTCTGAGTCTGCCTTTTTTGCACTGA#((((((((.(((..(((((((.#)))))))....)))........)))))))).	9381	9412	1.0	-21.2	1	0.03496045	0.559	1.4735334999999998	2.86580979	-7.139934634634077	18	31	8	3UTR	MIRT484946	1	1			ABRACL
hsa-miR-130b-3p	3UTR	NM_017420	SIX4	CAGTGCAATGATGAAAGGGCAT#ATGCCCTTGTATCTTGCATG#..((((((.((((.((((((((#)))))))).)))))))))).	5820	5840	1.0	-22.4	1	0.02504222	0.603	0.0	0.0	-6.870230295138458	18	20	10	3UTR	MIRT020134	1	1			SMAD4
hsa-miR-130b-3p	3UTR	NM_017771	PXK	CAGTGCAATGATGAAAGGGCAT#TGCTTAAACCTTTCAATAAATTGCACTT#.((((((((..(((((((....#.)))))))....)))))))).	2731	2759	1.0	-19.6	1	0.04912271	0.779	3.2875562499999997	2.51546451125	-7.8606057810956464	15	21	8	3UTR	MIRT469868	1	1			DDX17
hsa-miR-130b-3p	3UTR	NM_018287	ARHGAP12	CAGTGCAATGATGAAAGGGCAT#GTGACTCTTTGATTTTGCACTT#.(((((((.(((.(((((((((#))).)))))).)))))))))).	2891	2913	0.9615384615384616	-18.8	1	0.002818987	0.603	3.2044315000000005	5.075016740000001	-6.138845108269123	19	22	10	3UTR	MIRT020135	1	1			ADAM17
hsa-miR-130b-3p	3UTR	NM_018312	PPP6R3	CAGTGCAATGATGAAAGGGCAT#GTGCCTAAACATTACATTGCATA#..(((((((((((...((((((#))))))...)))..)))))))).	4149	4172	1.0	-18.5	1	0.07085295	0.618	3.0586726153846153	2.10568729375	-6.782339277446944	17	23	8	3UTR	MIRT020210	1	1			ARF6
hsa-miR-130b-3p	3UTR	NM_020922	WNK3	CAGTGCAATGATGAAAGGGCAT#ATGCAAATGCTTGCATTGCACTGT#((((((((((........((((#)))).........)))))))))).	8033	8057	1.0	-18.6	1	2.959608e-05	0.662	1.0125141000000002	1.2217625724999999	-13.223621401949268	14	24	10	3UTR	MIRT448327	1	1			SERPINE1
hsa-miR-130b-3p	3UTR	NM_021244	RRAGD	CAGTGCAATGATGAAAGGGCAT#ATGTCTTCAAGTCATTTTGCATTGT#((((((((((((...(((((((#)))))))...)))))..))))))).	4031	4056	1.0	-18.4	1	0.003920463	0.647	3.9584783499999996	5.0551497762499995	-6.818994536638949	19	25	7	3UTR	MIRT521312	1	1			RREB1
hsa-miR-130b-3p	3UTR	NM_022137	SMOC1	CAGTGCAATGATGAAAGGGCAT#GCCCTGCCACATCCCGTGTAACATAAGTGGTGCCCACCATGTTTGCACTT#.(((((((..(((...((((((#.))))))..)))..))))))).	1650	1700	1.0	-21.4	1	0.03780762	0.603	0.8225982857142856	1.1088575987499998	-7.917559522005714	16	22	7	3UTR	MIRT071002	1	1			AP1G1
hsa-miR-130b-3p	3UTR	NM_022465	IKZF4	CAGTGCAATGATGAAAGGGCAT#ATGTCCTTTCCTTATTGGCTC#.(((.((((((.((((((((((#)))))))))).))))))))).	3892	3913	1.0	-19.8	0	0.1404287	0.603	0.5583129	0.858183755	-11.259165321765945	19	21	10	3UTR	MIRT020311	1	1			SMAD3
hsa-miR-130b-3p	3UTR	NM_024613	PLEKHF2	CAGTGCAATGATGAAAGGGCAT#GCTTTTTCATATACCTAGTGGTGCCTTATCATAATAGCACTGT#((((((.((.((((.(((((((#.))))))).)))).)).)))))).	1475	1518	1.0	-22.9	0	0.01211581	0.632	1.4505714285714286	1.2922	-7.459217009651798	19	24	7	3UTR	MIRT323696	1	1			WAC
hsa-miR-130b-3p	3UTR	NM_001829	CLCN3	CAGTGCAATGATGAAAGGGCAT#GTCCTTTCTCATATTGAGATGTACTGT#(((((((((((.((((((((..#)))))))))))).......))))))).	3569	3596	1.0	-22.1	1	0.0001367342	0.618	0.43155556111111104	0.4938866162500001	-7.284377755798021	19	27	12	3UTR	MIRT212152	1	1			CHD9
hsa-miR-130b-3p	3UTR	NM_002296	LBR	CAGTGCAATGATGAAAGGGCAT#CCGAAACTTTCTTTTGTTGCACTGA#(((((((((((.(((((.....#.)))))..))))))))))).	2017	2042	1.0	-20.0	1	0.01058025	0.676	0.0	0.0	-7.284377755798021	16	20	11	3UTR	MIRT020277	1	1			TSPAN14
hsa-miR-130b-3p	3UTR	NM_003199	TCF4	CAGTGCAATGATGAAAGGGCAT#ATGCTCTTTCTCATGGGACTT#.(((.(.((((.((((((((((#)))))))))))))).).))).	5877	5898	1.0	-20.4	0	0.0160145	0.574	4.4369725	3.7988068587499995	-12.802851856637263	18	21	14	3UTR	MIRT020336	1	1			HNRNPA3
hsa-miR-130b-3p	3UTR	NM_004397	DDX6	CAGTGCAATGATGAAAGGGCAT#TGCCATTCTCTTGCATTGT#((((((((.((.(((..((((.#)))).))))))))))))).	3446	3465	1.0	-18.4	1	0.0008819951	0.588	3.036543	3.0875960112500005	-8.573816494347398	17	19	13	3UTR	MIRT020341	1	1			KANSL1
hsa-miR-130b-3p	3UTR	NM_006038	SPATA2	CAGTGCAATGATGAAAGGGCAT#ATGCCCCTCTTACTGTACTGT#(((((((.(((.((..((((((#)))))).))))).))))))).	2538	2559	1.0	-19.3	1	0.05560246	0.676	1.859662857142857	2.0939682375	-10.566511325532899	18	21	7	3UTR	MIRT020308	1	1			CKAP5
hsa-miR-130b-3p	3UTR	NM_006775	QKI	CAGTGCAATGATGAAAGGGCAT#GCCCAATTCATCCCACAGCACTGA#((((((...((((((.((((..#))))..)))))).....)))))).	1759	1783	1.0	-23.0	0	0.3409043	0.588	4.143582833333333	3.9100199875	-9.084334648802992	16	24	6	3UTR	MIRT099317	1	1			RAB3B
hsa-miR-130b-3p	3UTR	NM_012199	AGO1	CAGTGCAATGATGAAAGGGCAT#ATGAGCCTTTCACATGCATTGA#((((((.(((.(((((((.(((#)))..)))))))))))))))).	12437	12459	1.0	-19.8	0	0.0991696	0.588	0.4067702285714286	0.16546874500000003	-8.306035456483334	19	22	16	3UTR	MIRT020233	1	1			SMAD2
hsa-miR-130b-3p	3UTR	NM_001330605	TCF4	CAGTGCAATGATGAAAGGGCAT#TGCAAAATTTGGAGGCTATTTCAACATTGCACTGT#((((((((((.(((((.(((..#.))).))))).)))))))))).	7049	7084	1.0	-24.7	1	0.0001461164	0.691	0.0	0.0	-6.7623489216120145	18	22	10	3UTR	MIRT020336	1	1			TRIM32
hsa-miR-130b-3p	3UTR	NM_001347667	ACVR1	CAGTGCAATGATGAAAGGGCAT#GTGCTTCTCTTCTTTATTGCACTA#.((((((((((.((((((((((#))))).)).))).)))))))))).	2623	2647	1.0	-20.3	1	0.001526427	0.603	0.0	0.0	-7.140128146953473	20	24	10	3UTR	MIRT020339	1	1			NLN
hsa-miR-130b-3p	3UTR	NM_001348215	TCF4	CAGTGCAATGATGAAAGGGCAT#TGCAAAATTTGGAGGCTATTTCAACATTGCACTGT#((((((((((.(((((.(((..#.))).))))).)))))))))).	6865	6900	1.0	-24.7	1	0.0001461164	0.691	0.0	0.0	-6.7623489216120145	18	22	10	3UTR	MIRT020336	1	1			TSPAN3
hsa-miR-130b-3p	3UTR	NM_001349514	PXK	CAGTGCAATGATGAAAGGGCAT#TGCTTAAACCTTTCAATAAATTGCACTT#.((((((((..(((((((....#.)))))))....)))))))).	2713	2741	1.0	-19.6	1	0.04912271	0.779	0.0	0.0	-7.8606057810956464	15	21	8	3UTR	MIRT469868	1	1			PAK4
hsa-miR-130b-3p	3UTR	NM_001351056	TRIM2	CAGTGCAATGATGAAAGGGCAT#TCCAGATCATTGCACTGG#((((((((((((....(((...#)))..)))))))))))).	3357	3375	1.0	-20.7	1	0.0003257198	0.618	0.0	0.0	-7.052043616942562	15	18	12	3UTR	MIRT020230	1	1			CCNL1
hsa-miR-130b-3p	3UTR	NM_001351090	IKZF4	CAGTGCAATGATGAAAGGGCAT#ATGTCCTTTCCTTATTGGCTC#.(((.((((((.((((((((((#)))))))))).))))))))).	3806	3827	1.0	-19.8	0	0.1404287	0.603	0.5583129	0.858183755	-11.259165321765945	19	21	10	3UTR	MIRT020311	1	1			ZNF544
hsa-miR-130b-3p	3UTR	NM_001369479	NFIB	CAGTGCAATGATGAAAGGGCAT#TGCCCTTTGACCCTGCACA#..(((((..(.(.((((((((.#)))))))).))..))))).	5887	5906	1.0	-20.5	0	0.002188732	0.529	0.0	0.0	-12.440930394875277	15	19	8	3UTR	MIRT020191	1	1			RAB21
hsa-miR-130b-3p	3UTR	NM_001369584	TCF4	CAGTGCAATGATGAAAGGGCAT#TGCAAAATTTGGAGGCTATTTCAACATTGCACTGT#((((((((((.(((((.(((..#.))).))))).)))))))))).	7737	7772	1.0	-24.7	1	0.0001461164	0.691	0.0	0.0	-6.7623489216120145	18	22	10	3UTR	MIRT020336	1	1			PODXL
hsa-miR-130b-3p	3UTR	NM_001375525	TRIM2	CAGTGCAATGATGAAAGGGCAT#TCCAGATCATTGCACTGG#((((((((((((....(((...#)))..)))))))))))).	3077	3095	1.0	-20.7	1	0.0003257198	0.618	0.0	0.0	-7.052043616942562	15	18	12	3UTR	MIRT020230	1	1			DDX3X
hsa-miR-130b-3p	3UTR	NM_000125	ESR1	CAGTGCAATGATGAAAGGGCAT#ATGCCCTTTTGCCGATGCATA#..(((((.((.(((((((((((#))))))))))).)).))))).	6145	6166	1.0	-21.3	0	0.008379053	0.588	0.8474329354545453	1.61351843975	-10.095410123963271	18	21	11	3UTR	MIRT502518	1	1			HIF1A
hsa-miR-130b-3p	3UTR	NM_001001664	SPOPL	CAGTGCAATGATGAAAGGGCAT#GTGCCTTTTCATTTTTAATTTTAATGTGTGTTGATATTTGGAGCACA#..((((((.(((((((((((((#))))))))))))).))..........................)))).	4354	4401	1.0	-19.1	1	0.0002636663	0.691	1.7057206692307694	1.584745552	-6.013390377618052	19	47	13	3UTR	MIRT020138	1	1			ZNF584
hsa-miR-130b-3p	3UTR	NM_001007246	BRWD1	CAGTGCAATGATGAAAGGGCAT#TGCTCTTTGGTCATGATAGTGG#((.((..(((((.((((((((.#)))))))).)))))..)).)).	1591	1613	1.0	-19.8	0	0.00108188	0.618	0.2877903875	1.2461450525	-10.228889829238723	17	22	8	3UTR	MIRT020133	1	1			CSGALNACT1
hsa-miR-130b-3p	3UTR	NM_001024843	TNRC6B	CAGTGCAATGATGAAAGGGCAT#TGCCCTTGTATCTCTTGTACA#..((((((.((((.(((((((.#))))))).))))..)))))).	14261	14282	1.0	-21.7	1	0.002936216	0.485	0.0	0.0	-6.870230295138458	17	21	7	3UTR	MIRT301576	1	1			KIT
hsa-miR-130b-3p	3UTR	NM_001033561	PHF12	CAGTGCAATGATGAAAGGGCAT#CCCTTTCTGCAGCGGTTGCACTA#.((((((((...(((((((...#))))))).......)))))))).	4091	4114	1.0	-19.7	1	0.0002520447	0.544	1.350233625	1.4249695912500002	-11.207409090692002	15	23	8	3UTR	MIRT506221	1	1			RALGPS2
hsa-miR-130b-3p	3UTR	NM_001034852	SMOC1	CAGTGCAATGATGAAAGGGCAT#GCCCTGCCACATCCCGTGTAACATAAGTGGTGCCCACCATGTTTGCACTT#.(((((((..(((...((((((#.))))))..)))..))))))).	1653	1703	1.0	-21.4	1	0.03780762	0.603	0.8225982857142856	1.1088575987499998	-7.917559522005714	16	22	7	3UTR	MIRT071002	1	1			PAN3
hsa-miR-130b-3p	3UTR	NM_001039840	CHIC1	CAGTGCAATGATGAAAGGGCAT#GAACTTTCATGCATCTTGCATTGT#(((((((((((((((((..(..#)..))))))).)))..))))))).	6628	6652	1.0	-19.3	1	0.001567039	0.662	1.202152095	0.9944554337500002	-3.937574446201665	18	24	7	3UTR	MIRT327913	1	1			GID4
hsa-miR-130b-3p	3UTR	NM_001083962	TCF4	CAGTGCAATGATGAAAGGGCAT#ATGCTCTTTCTCATGGGACTT#.(((.(.((((.((((((((((#)))))))))))))).).))).	5889	5910	1.0	-20.4	0	0.0160145	0.574	4.026055550000001	3.9326661312500004	-12.802851856637263	18	21	14	3UTR	MIRT020336	1	1			SATB1
hsa-miR-130b-3p	3UTR	NM_001111067	ACVR1	CAGTGCAATGATGAAAGGGCAT#GTGCTTCTCTTCTTTATTGCACTA#.((((((((((.((((((((((#))))).)).))).)))))))))).	2649	2673	1.0	-20.3	1	0.001526427	0.603	0.05182975	0.8210532412499999	-7.140128146953473	20	24	10	3UTR	MIRT020339	1	1			NFIA
hsa-miR-130b-3p	3UTR	NM_001122742	ESR1	CAGTGCAATGATGAAAGGGCAT#ATGCCCTTTTGCCGATGCATA#..(((((.((.(((((((((((#))))))))))).)).))))).	6253	6274	1.0	-21.3	0	0.008379053	0.588	0.0	0.0	-10.095410123963271	18	21	11	3UTR	MIRT502518	1	1			SETD5
hsa-miR-130b-3p	3UTR	NM_001130067	TRIM2	CAGTGCAATGATGAAAGGGCAT#TCCAGATCATTGCACTGG#((((((((((((....(((...#)))..)))))))))))).	3259	3277	1.0	-20.7	1	0.0003257198	0.618	0.0	0.0	-7.052043616942562	15	18	12	3UTR	MIRT020230	1	1			MECP2
hsa-miR-130b-3p	3UTR	NM_001130698	TRPC3	CAGTGCAATGATGAAAGGGCAT#ATGCCTTATTACATAATTGTGCTGA#(((((((((.((((((((((((#))))))).)).))).))))))))).	4247	4272	1.0	-20.0	1	0.009082008	0.647	0.26910264285714286	0.0161647075	-5.180080914529843	21	25	9	3UTR	MIRT020161	1	1			BRCA1
hsa-miR-130b-3p	3UTR	NM_001135773	SPATA2	CAGTGCAATGATGAAAGGGCAT#ATGCCCCTCTTACTGTACTGT#(((((((.(((.((..((((((#)))))).))))).))))))).	2599	2620	1.0	-19.3	1	0.05560246	0.676	2.070822857142857	2.6709997574999997	-10.566511325532899	18	21	7	3UTR	MIRT020308	1	1			CRTC1
hsa-miR-130b-3p	3UTR	NM_001142295	SPART	CAGTGCAATGATGAAAGGGCAT#GCCCTTTGCAGAAAAAGTGTGCTGC#(((((((....(((((((((..#))))))).)).......))))))).	4166	4191	1.0	-19.6	1	0.002949133	0.588	0.0	0.0	-11.374879977366588	16	25	7	3UTR	MIRT020313	1	1			MBNL1
hsa-miR-130b-3p	3UTR	NM_001162501	TNRC6B	CAGTGCAATGATGAAAGGGCAT#TGCCCTTGTATCTCTTGTACA#..((((((.((((.(((((((.#))))))).))))..)))))).	16599	16620	1.0	-21.7	1	0.002936216	0.485	0.0	0.0	-6.870230295138458	17	21	7	3UTR	MIRT301576	1	1			KIRREL3
hsa-miR-130b-3p	3UTR	NM_001185082	FMR1	CAGTGCAATGATGAAAGGGCAT#TGTTTTTGTTTTTGTTTTGTTGCACTGA#(((((((((((...(((((((.#.)))))))...))))))))))).	2757	2785	1.0	-19.9	1	0.002760782	0.706	2.4150781818181817	3.1668816574999994	-9.430348285984671	18	23	11	3UTR	MIRT109112	1	1			RPP25
hsa-miR-130b-3p	3UTR	NM_001243236	TCF4	CAGTGCAATGATGAAAGGGCAT#TGCAAAATTTGGAGGCTATTTCAACATTGCACTGT#((((((((((.(((((.(((..#.))).))))).)))))))))).	6993	7028	1.0	-24.7	1	0.0001461164	0.691	0.0	0.0	-6.7623489216120145	18	22	10	3UTR	MIRT020336	1	1			NUFIP2
hsa-miR-130b-3p	3UTR	NM_001243374	CLCN3	CAGTGCAATGATGAAAGGGCAT#GTCCTTTCTCATATTGAGATGTACTGT#(((((((((((.((((((((..#)))))))))))).......))))))).	3116	3143	1.0	-22.1	1	0.0001367342	0.618	2.2924935000000004	2.3546019825	-7.284377755798021	19	27	12	3UTR	MIRT212152	1	1			PRLR
hsa-miR-130b-3p	3UTR	NM_001254736	NABP1	CAGTGCAATGATGAAAGGGCAT#ATGCCCTACTTGAACACTTATTGCACTT#.((((((((((((..(((((((#))))))).......)).)))))))))).	666	694	1.0	-20.3	1	0.1810635	0.706	0.0	0.0	-5.3856143151281595	19	28	10	3UTR	MIRT086433	1	1			ARPC5
hsa-miR-130b-3p	3UTR	NM_001256281	RAB34	CAGTGCAATGATGAAAGGGCAT#GTGCCACCCTCATTCCTCCAGAGCTTGACCCCTGGACATTTGCACTGA#(((((((..((((..((((...#.))))...))))))))))).	1428	1476	1.0	-18.9	1	0.0002446455	0.5	0.0	0.0	-8.8998885113991	15	20	11	3UTR	MIRT020139	1	1			CSF1R
hsa-miR-132-3p	3UTR	NM_001261415	SOX5	TAACAGTCTACAGCCATGGTCG#CCAGAAGCTGTGACTGTTC#.(((((((.(((((..(((...#)))...)))))))))))).	6188	6207	1.0	-19.7	1	0.0008139249	0.662	0.0	0.0	-5.818213136157129	15	19	12	3UTR	MIRT054894	1	1			C5orf24
hsa-miR-132-3p	3UTR	NM_001287216	AMD1	TAACAGTCTACAGCCATGGTCG#GACCCAGAGTTGTAGATTGA#...((((((((((((..((((.#))))..).))))))))))).	1812	1832	1.0	-22.1	0	0.0009712573	0.544	-0.18448521999999998	0.08703016875000004	-6.747589273982352	16	20	11	3UTR	MIRT508137	1	1			MAX
hsa-miR-132-3p	3UTR	NM_001319138	GDF5	TAACAGTCTACAGCCATGGTCG#GGCTGTTAGACTGTTAG#(((((((((((((((.......#)))))).))))))))).	2512	2529	1.0	-23.8	1	6.571237e-05	0.662	0.0	0.0	-4.1706235265052785	15	17	9	3UTR	MIRT734813	1	1			ARHGEF26
hsa-miR-132-3p	3UTR	NM_080604	TJAP1	TAACAGTCTACAGCCATGGTCG#TGGCCCCCACTCCCAACCTTGGCTCTAGACTGTTAC#((((((((((.(((((.(((..#.))).))))).)))))))))).	2621	2657	1.0	-26.4	1	0.007010805	0.529	-0.5783153400000001	0.27621235600000005	-6.7623489216120145	18	22	10	3UTR	MIRT007167	1	1			RAB5B
hsa-miR-132-3p	3UTR	NM_178010	SOX5	TAACAGTCTACAGCCATGGTCG#CCAGAAGCTGTGACTGTTC#.(((((((.(((((..(((...#)))...)))))))))))).	5043	5062	1.0	-19.7	1	0.0008139249	0.662	0.3488968428571429	0.71448065125	-5.818213136157129	15	19	12	3UTR	MIRT054894	1	1			EDC3
hsa-miR-132-3p	3UTR	NM_199436	SPAST	TAACAGTCTACAGCCATGGTCG#TGACCTGCAGTATTTTTTTTTCTAATGTATTTGTCAGAAATCTGTTGTAGACTGTTAA#((((((((((((((........#.)))))))))))))).	2784	2842	1.0	-21.0	1	0.04171013	0.691	0.0	0.0	-4.906073086755913	14	16	14	3UTR	MIRT021774	1	1			ZNF207
hsa-miR-132-3p	3UTR	NM_203351	MAP3K3	TAACAGTCTACAGCCATGGTCG#GCCATGGTTATTGTGGAACTGTG#..((((((((((((((((((..#))))))))...)))))).)))).	4720	4743	1.0	-23.4	1	4.943335e-05	0.574	0.0	0.0	-4.95700071937229	18	23	8	3UTR	MIRT021851	1	1			TET3
hsa-miR-132-3p	3UTR	NM_014946	SPAST	TAACAGTCTACAGCCATGGTCG#TGACCTGCAGTATTTTTTTTTCTAATGTATTTGTCAGAAATCTGTTGTAGACTGTTAA#((((((((((((((........#.)))))))))))))).	2880	2938	1.0	-21.0	1	0.04171013	0.691	0.0	0.0	-4.906073086755913	14	16	14	3UTR	MIRT021774	1	1			REL
hsa-miR-132-3p	3UTR	NM_002401	MAP3K3	TAACAGTCTACAGCCATGGTCG#GCCATGGTTATTGTGGAACTGTG#..((((((((((((((((((..#))))))))...)))))).)))).	4627	4650	1.0	-23.4	1	4.943335e-05	0.574	0.0	0.0	-4.95700071937229	18	23	8	3UTR	MIRT021851	1	1			ITGA6
hsa-miR-132-3p	3UTR	NM_005587	MEF2A	TAACAGTCTACAGCCATGGTCG#CATGGGAAAGGGCTGTTGA#(((((((((....(((((....#)))))....))))))))).	2375	2394	1.0	-18.5	1	0.002319478	0.588	3.997323888888888	2.7308574824999994	-12.640789312202793	14	19	9	3UTR	MIRT021772	1	1			NASP
hsa-miR-132-3p	3UTR	NM_005648	ELOC	TAACAGTCTACAGCCATGGTCG#GGCCATGGTGGCACACGCCTGTAATCCCAGCTACTTGTGAGGCTGA#...((((((((((((((((((.#)))))))))..........................))).)))))).	1855	1901	1.0	-22.3	0	8.362404e-05	0.441	0.982293764444444	2.5914390424999993	-6.514540193678739	18	46	9	3UTR	MIRT500830	1	1			SLC22A7
hsa-miR-132-3p	3UTR	NM_001330431	MAP3K3	TAACAGTCTACAGCCATGGTCG#GCCATGGTTATTGTGGAACTGTG#..((((((((((((((((((..#))))))))...)))))).)))).	4615	4638	1.0	-23.4	1	4.943335e-05	0.574	0.0	0.0	-4.95700071937229	18	23	8	3UTR	MIRT021851	1	1			DNMT3A
hsa-miR-132-3p	3UTR	NM_001330785	SOX5	TAACAGTCTACAGCCATGGTCG#CCAGAAGCTGTGACTGTTC#.(((((((.(((((..(((...#)))...)))))))))))).	6131	6150	1.0	-19.7	1	0.0008139249	0.662	0.0	0.0	-5.818213136157129	15	19	12	3UTR	MIRT054894	1	1			HBP1
hsa-miR-132-3p	3UTR	NM_001350569	TJAP1	TAACAGTCTACAGCCATGGTCG#TGGCCCCCACTCCCAACCTTGGCTCTAGACTGTTAC#((((((((((.(((((.(((..#.))).))))).)))))))))).	2566	2602	1.0	-26.4	1	0.007010805	0.529	0.0	0.0	-6.7623489216120145	18	22	10	3UTR	MIRT007167	1	1			PHACTR2
hsa-miR-132-3p	3UTR	NM_001363768	MAP3K3	TAACAGTCTACAGCCATGGTCG#GCCATGGTTATTGTGGAACTGTG#..((((((((((((((((((..#))))))))...)))))).)))).	4708	4731	1.0	-23.4	1	4.943335e-05	0.574	0.0	0.0	-4.95700071937229	18	23	8	3UTR	MIRT021851	1	1			PAN2
hsa-miR-132-3p	3UTR	NM_001377959	SPAST	TAACAGTCTACAGCCATGGTCG#TGACCTGCAGTATTTTTTTTTCTAATGTATTTGTCAGAAATCTGTTGTAGACTGTTAA#((((((((((((((........#.)))))))))))))).	2713	2771	1.0	-21.0	1	0.04171013	0.691	0.0	0.0	-4.906073086755913	14	16	14	3UTR	MIRT021774	1	1			FEM1B
hsa-miR-132-3p	3UTR	NM_001634	AMD1	TAACAGTCTACAGCCATGGTCG#GACCCAGAGTTGTAGATTGA#...((((((((((((..((((.#))))..).))))))))))).	2171	2191	1.0	-22.1	0	0.0009712573	0.544	-0.16364452000000002	0.08279686875	-6.747589273982352	16	20	11	3UTR	MIRT508137	1	1			CLDN1
hsa-miR-132-3p	3UTR	NM_000557	GDF5	TAACAGTCTACAGCCATGGTCG#GGCTGTTAGACTGTTAG#(((((((((((((((.......#)))))).))))))))).	2305	2322	1.0	-23.8	1	6.571237e-05	0.662	0.0	0.0	-4.1706235265052785	15	17	9	3UTR	MIRT734813	1	1			PPM1D
hsa-miR-132-3p	3UTR	NM_001007246	BRWD1	TAACAGTCTACAGCCATGGTCG#TGATAATGTAACTATAAATCATGCTGTGGACTA#....(((((((((.((((((..#.))))))))))))))).	580	613	1.0	-20.4	0	0.02908706	0.691	-0.20101719999999992	0.5621497149999999	-10.403402386158335	15	17	15	3UTR	MIRT549141	1	1			KLF4
hsa-miR-132-3p	3UTR	NM_001130928	MEF2A	TAACAGTCTACAGCCATGGTCG#CATGGGAAAGGGCTGTTGA#(((((((((....(((((....#)))))....))))))))).	2083	2102	1.0	-18.5	1	0.002319478	0.588	3.438824777777777	3.3766798475	-12.640789312202793	14	19	9	3UTR	MIRT021772	1	1			INSIG1
hsa-miR-132-3p	3UTR	NM_001146020	TJAP1	TAACAGTCTACAGCCATGGTCG#TGGCCCCCACTCCCAACCTTGGCTCTAGACTGTTAC#((((((((((.(((((.(((..#.))).))))).)))))))))).	2420	2456	1.0	-26.4	1	0.007010805	0.529	0.0	0.0	-6.7623489216120145	18	22	10	3UTR	MIRT007167	1	1			LAMA2
hsa-miR-132-3p	3UTR	NM_001204862	ELOC	TAACAGTCTACAGCCATGGTCG#GGCCATGGTGGCACACGCCTGTAATCCCAGCTACTTGTGAGGCTGA#...((((((((((((((((((.#)))))))))..........................))).)))))).	1835	1881	1.0	-22.3	0	8.362404e-05	0.441	1.2543552666666666	2.7573983175000008	-6.514540193678739	18	46	9	3UTR	MIRT500830	1	1			OTUD4
hsa-miR-134-5p	3UTR	NM_139314	ANGPTL4	TGTGACTGGTTGACCAGAGGGG#CCACTTGGGGCCAGCCAGACTGGCCTCAATGGCGGACTCAGTCACAT#(((((((((((..(((..((((#.))))..)))..))).)))))))).	1676	1723	1.0	-25.4	1	0.000909943	0.368	0.7231172583333333	1.13890539625	-8.573508368464264	18	25	8	3UTR	MIRT731623	1	1			FBRS
hsa-miR-138-5p	3UTR	NM_058246	DNAJB6	AGCTGGTGTTGTGAATCAGGCCG#GGCCGGTATTTACACACGCGCA#.((..(((.((((((((.((((.#)))).).))))))))))..)).	1888	1910	1.0	-22.1	0	0.1033958	0.426	0.0	0.0	-12.000773945374544	17	22	10	3UTR	MIRT221379	1	1			PLAG1
hsa-miR-138-5p	3UTR	NM_175744	RHOC	AGCTGGTGTTGTGAATCAGGCCG#GGATGGTCACACACCAGCA#.(((((((.((((.((((..((.#)).))))))))))))))).	959	978	1.0	-24.1	1	0.000380525	0.5	0.7333038000000001	0.5046195405	-5.706554413123287	17	19	15	3UTR	MIRT000495	1	1			CACNA1C
hsa-miR-138-5p	3UTR	NM_014335	EID1	AGCTGGTGTTGTGAATCAGGCCG#GCTTGTTATTTGTCATGCACCAGCA#.((((((((((((((((((((..#)))))..))))).)).)))))))).	1616	1641	1.0	-21.4	1	0.0007098733	0.647	1.2990904166666666	1.3533680287499998	-3.793324837357118	20	25	8	3UTR	MIRT005487	1	1			RDX
hsa-miR-138-5p	3UTR	NM_005494	DNAJB6	AGCTGGTGTTGTGAATCAGGCCG#GATTGTACACTAACACCAGCA#.((((((((((((((((......#))))...))).))))))))).	1188	1209	1.0	-20.7	1	0.004701466	0.588	2.8159164999999997	2.0492374125	-3.793324837357118	16	21	9	3UTR	MIRT221379	1	1			GNA13
hsa-miR-138-5p	3UTR	NM_006546	IGF2BP1	AGCTGGTGTTGTGAATCAGGCCG#TGGTTTGATTCACTGACTGACTTTGAAGCTGCATCTGCCAGTTA#(((((((((((((((((((((((#))))))))))))).)))...................))))))).	5569	5613	1.0	-25.2	1	0.001260083	0.515	1.6051642325581397	1.15454495175	-3.937574446201665	23	44	13	3UTR	MIRT077621	1	1			STK40
hsa-miR-138-5p	3UTR	NM_001363676	DNAJB6	AGCTGGTGTTGTGAATCAGGCCG#GGCCGGTATTTACACACGCGCA#.((..(((.((((((((.((((.#)))).).))))))))))..)).	1543	1565	1.0	-22.1	0	0.1033958	0.426	0.0	0.0	-12.000773945374544	17	22	10	3UTR	MIRT221379	1	1			BAHD1
hsa-miR-138-5p	3UTR	NM_001453	FOXC1	AGCTGGTGTTGTGAATCAGGCCG#CCTGAGAATATTCACCACACCAGCG#.((((((((.((((((((((...#))))).....))))).)))))))).	2299	2324	1.0	-26.4	1	0.04503206	0.618	0.9414559266666667	1.3078741225	-5.035831305685297	18	25	8	3UTR	MIRT731845	1	1			NFAT5
hsa-miR-138-5p	3UTR	NM_001024809	RARA	AGCTGGTGTTGTGAATCAGGCCG#CGGCCTCAGCCACCAGCA#.((((((((((......((((((#)))))))))).)))))).	2963	2981	1.0	-23.6	1	0.003229431	0.25	1.3966142727272728	0.24213820124999988	-10.254597317694373	16	18	10	3UTR	MIRT045829	1	1			FZD3
hsa-miR-138-5p	3UTR	NM_001042678	RHOC	AGCTGGTGTTGTGAATCAGGCCG#GGATGGTCACACACCAGCA#.(((((((.((((.((((..((.#)).))))))))))))))).	1171	1190	0.9807692307692307	-24.1	1	0.000380525	0.5	-0.9067574285714285	-0.5330736387499999	-5.706554413123287	17	19	15	3UTR	MIRT000495	1	1			SPRED1
hsa-miR-138-5p	3UTR	NM_001101372	IGLON5	AGCTGGTGTTGTGAATCAGGCCG#TGGCCTTGATTTCCCCACCTGCGGCACCAGCC#.((((((((((((((((((((((#)))))).)))))........))))))))))).	2102	2134	1.0	-30.3	1	5.290274e-05	0.324	1.7548260645161295	0.20143674750000007	-3.793324837357118	22	32	11	3UTR	MIRT609068	1	1			NFIC
hsa-miR-138-5p	3UTR	NM_001160423	IGF2BP1	AGCTGGTGTTGTGAATCAGGCCG#TGGTTTGATTCACTGACTGACTTTGAAGCTGCATCTGCCAGTTA#(((((((((((((((((((((((#))))))))))))).)))...................))))))).	5152	5196	1.0	-25.2	1	0.001260083	0.515	1.6051642325581397	1.15454495175	-3.937574446201665	23	44	13	3UTR	MIRT077621	1	1			SLC1A2
hsa-miR-140-5p	3UTR	NM_145888	KLK10	CAGTGGTTTTACCCTATGGTAG#CTGCCTTCATGAGGCCACTGA#(((((((((((......(((((#)))))....))))))))))).	1694	1715	1.0	-19.8	1	6.242754e-05	0.485	0.0	0.0	-10.39884692653892	16	21	11	3UTR	MIRT474394	1	1			RASA1
hsa-miR-140-5p	3UTR	XM_017025018	VEZF1	CAGTGGTTTTACCCTATGGTAG#TGGCAGGAGGGGGTTTTGGGTGGGCCACTGA#((((((.(((((((........#.))))))))))))).	4231	4262	1.0	-19.5	0	4.295459e-05	0.456	0.0	0.0	-6.449759621627232	13	15	13	3UTR	MIRT546095	1	1			SERTAD2
hsa-miR-140-5p	3UTR	NM_014779	TSC22D2	CAGTGGTTTTACCCTATGGTAG#CTCCATGATGGGGGAGCTACTGT#((((((((((.((((((((.((#)))))))..))))))))))))).	10724	10747	1.0	-20.1	1	0.00190876	0.632	0.0	0.0	-6.7623489216120145	20	23	13	3UTR	MIRT465131	1	1			SATB2
hsa-miR-140-5p	3UTR	NM_020692	GALNT16	CAGTGGTTTTACCCTATGGTAG#CTGATCCCCAAAGGGCCTGAACCTCTGCTCTGGATTGAAGCCACTGT#(((((((((((..(((.(((((#.))))).)))..))))))))))).	2238	2285	1.0	-22.0	1	0.002524871	0.426	-0.002843145454545458	-0.07056995500000002	-8.573508368464264	19	24	11	3UTR	MIRT732791	1	1			HIF1AN
hsa-miR-140-5p	3UTR	NM_002776	KLK10	CAGTGGTTTTACCCTATGGTAG#CTGCCTTCATGAGGCCACTGA#(((((((((((......(((((#)))))....))))))))))).	1656	1677	1.0	-19.8	1	6.242754e-05	0.485	-0.07708596363636365	-0.2520105224999999	-10.39884692653892	16	21	11	3UTR	MIRT474394	1	1			CCNT1
hsa-miR-140-5p	3UTR	NM_005402	RALA	CAGTGGTTTTACCCTATGGTAG#ACCAGGGGTCCTAACCACTA#.(((((((..(((((.((((..#)))))))))...))))))).	2607	2627	1.0	-20.8	1	0.001464669	0.603	4.795335714285714	2.0512604312500002	-6.3252700442346725	16	20	9	3UTR	MIRT437593	1	1			PNISR
hsa-miR-140-5p	3UTR	NM_007146	VEZF1	CAGTGGTTTTACCCTATGGTAG#GGGTGGGCCACTGA#((((((.(((((((........#))))))))))))).	4192	4206	1.0	-19.5	0	4.295459e-05	0.456	5.168238571428573	5.691688474999999	-6.449759621627232	13	14	13	3UTR	MIRT546095	1	1			MCAM
hsa-miR-140-5p	3UTR	NM_001077500	KLK10	CAGTGGTTTTACCCTATGGTAG#CTGCCTTCATGAGGCCACTGA#(((((((((((......(((((#)))))....))))))))))).	1644	1665	1.0	-19.8	1	6.242754e-05	0.485	0.15840888181818183	-0.17131835874999998	-10.39884692653892	16	21	11	3UTR	MIRT474394	1	1			ZBTB20
hsa-miR-140-5p	3UTR	NM_001168368	GALNT16	CAGTGGTTTTACCCTATGGTAG#CTGATCCCCAAAGGGCCTGAACCTCTGCTCTGGATTGAAGCCACTGT#(((((((((((..(((.(((((#.))))).)))..))))))))))).	3399	3446	1.0	-22.0	1	0.002524871	0.426	0.0	0.0	-8.573508368464264	19	24	11	3UTR	MIRT732791	1	1			BCL6
hsa-miR-143-3p	3UTR	NM_033360	KRAS	TGAGATGAAGCACTGTAGCTC#AGTTACAGTTTGCACAAGTTCATCTCAT#((((((((((((((((((((.#)))))))))..)).....))))))))).	4512	4540	1.0	-21.8	1	0.01889006	0.676	0.0	0.0	-3.937574446201665	20	28	9	3UTR	MIRT000312	1	1			TSN
hsa-miR-143-3p	3UTR	NM_139034	MAPK7	TGAGATGAAGCACTGTAGCTC#CTGCAGGTTCATCTCAG#(((((((.(((.((((((...#)))))))))))))))).	2612	2629	1.0	-19.8	1	0.0002093361	0.471	3.268307528571429	3.1399749750000003	-9.59801268497865	16	17	16	3UTR	MIRT003759	1	1			ZDHHC16
hsa-miR-143-3p	3UTR	NM_144660	SAMD8	TGAGATGAAGCACTGTAGCTC#GAGCAGCGGTGTTTCGTGCCCTGTCTCT#.(((((((((((((((.((((#)))).)))))))))).......))))).	5551	5579	1.0	-22.7	1	0.03550314	0.529	0.0	0.0	-3.793324837357118	19	28	10	3UTR	MIRT178097	1	1			PEA15
hsa-miR-143-3p	3UTR	NM_002749	MAPK7	TGAGATGAAGCACTGTAGCTC#CTGCAGGTTCATCTCAG#(((((((.(((.((((((...#)))))))))))))))).	2700	2717	1.0	-19.8	1	0.0002093361	0.471	0.0	0.0	-9.59801268497865	16	17	16	3UTR	MIRT003759	1	1			FOSL1
hsa-miR-143-3p	3UTR	NM_001174156	SAMD8	TGAGATGAAGCACTGTAGCTC#GAGCAGCGGTGTTTCGTGCCCTGTCTCT#.(((((((((((((((.((((#)))).)))))))))).......))))).	5324	5352	1.0	-22.7	1	0.03550314	0.529	-0.3031028727272727	-0.03523717249999997	-3.793324837357118	19	28	10	3UTR	MIRT178097	1	1			ACSL4
hsa-miR-143-3p	3UTR	NM_001193489	SECISBP2L	TGAGATGAAGCACTGTAGCTC#GGGTTGCAGCCATTACCTTTTATGCTTCATCTCAA#(((((((((((((((((((((#))))))))).............)))))))))))).	3490	3525	1.0	-28.0	1	0.115214	0.618	2.313639488235294	2.11548873125	-3.937574446201665	21	35	12	3UTR	MIRT468661	1	1			FUT8
hsa-miR-145-5p	3UTR	NM_001259	CDK6	GTCCAGTTTTCCCAGGAATCCCT#GGTTCCTGATGCTGGGCA#(((((((.....((((((((...#))))))))..))))))).	10239	10257	1.0	-22.1	1	5.995583e-06	0.515	0.0	0.0	-14.721683286962943	15	18	8	3UTR	MIRT054379	1	1			POU2F1
hsa-miR-145-5p	3UTR	NM_001278191	TPM3	GTCCAGTTTTCCCAGGAATCCCT#CCTGCGGGAAGCTGACC#((.(((((((((((((.......#)))).))))))))))).	767	784	1.0	-19.9	0	7.113657e-05	0.426	0.0	0.0	-5.495113920508112	15	17	11	3UTR	MIRT021512	1	1			MTMR9
hsa-miR-145-5p	3UTR	NM_001291858	IGF1R	GTCCAGTTTTCCCAGGAATCCCT#TTTGGGGGAACTGGACA#((((((((((((((((.......#)))))))))))))))).	5922	5939	1.0	-26.2	1	0.0001040125	0.574	0.0	0.0	-3.937574446201665	16	17	16	3UTR	MIRT004931	1	1			ANKS1A
hsa-miR-145-5p	3UTR	NM_033046	RTKN	GTCCAGTTTTCCCAGGAATCCCT#TTCCTGGAAGAAAACTGGAA#.(((((((((((((((((.....#)))))))..)))))))))).	2462	2482	1.0	-24.8	1	0.008579904	0.456	1.857705894736842	1.52622805375	-3.793324837357118	17	20	10	3UTR	MIRT021499	1	1			TENT5A
hsa-miR-145-5p	3UTR	NM_152263	TPM3	GTCCAGTTTTCCCAGGAATCCCT#GGGGTTAAAGATGTAGGGAGATCATGTTGTCCTGGTTTGGGGAGCTGGGG#.((((((((((((((((.(((((#.)))))..........))))))....)))))))))).	4718	4768	1.0	-25.0	1	0.003058343	0.485	0.0	0.0	-3.793324837357118	21	37	10	3UTR	MIRT021512	1	1			LRRC40
hsa-miR-145-5p	3UTR	NM_153498	CAMK1D	GTCCAGTTTTCCCAGGAATCCCT#GGGATTCCTTTGGATATGAGAAAGGAAGGCAAGTGCGGGCA#((((.(((((((.(((((((((.#)))))))))..............)))))))......)))).	6192	6233	1.0	-23.4	0	0.0002244412	0.529	0.0	0.0	-9.34574223368038	20	41	9	3UTR	MIRT733960	1	1			TGIF2
hsa-miR-145-5p	3UTR	NM_181741	ORC4	GTCCAGTTTTCCCAGGAATCCCT#GGAAGTCAGTGTGGCGATTCCTCAGGGATCTAGAACTGGAA#.(((((((((((((((((((((.#.)).)))))))..))))....)))))))).	5501	5542	1.0	-27.8	1	0.0007419097	0.515	0.0	0.0	-3.793324837357118	21	30	8	3UTR	MIRT655612	1	1			PPP1R11
hsa-miR-145-5p	3UTR	NM_182918	ERG	GTCCAGTTTTCCCAGGAATCCCT#GGAGGAAGAGGCAGAGAAGGAGGAGACCAGGGCTGGGAAAGAAACTTCTCAAGCAATGAAGACTGGACT#(((((((((((((((....((((#.))))))))))).....................)))))))).	2248	2317	0.9743589743589743	-25.0	1	0.01833147	0.529	-0.10776491666666668	0.1809523000000001	-4.1706235265052785	19	42	11	3UTR	MIRT007094	1	1			FKBP1B
hsa-miR-145-5p	3UTR	NM_182966	NEDD9	GTCCAGTTTTCCCAGGAATCCCT#AGGGCATCTGTGGAAATGGACA#(((((..(((((((((...((((#))))..)))).)))))))))).	3268	3290	1.0	-21.4	0	0.0004324406	0.397	0.0	0.0	-7.382219742266031	18	22	10	3UTR	MIRT006889	1	1			PDGFRA
hsa-miR-145-5p	3UTR	XM_011538580	SRGAP1	GTCCAGTTTTCCCAGGAATCCCT#GGGGAGGTGGGAAGACACAGGGA#.(((.(((((((((....(((((#)))))..)))))))))...))).	7430	7453	1.0	-22.8	0	0.02997254	0.456	0.0	0.0	-8.880860652723838	17	23	9	3UTR	MIRT005810	1	1			RRAS
hsa-miR-145-5p	3UTR	NM_014547	TMOD3	GTCCAGTTTTCCCAGGAATCCCT#TTCCTGGGTAGAAGGGAAAAGACTGGAA#.(((((((((((((((((.....#))))))))..........))))))))).	1391	1419	1.0	-23.2	1	0.0006423374	0.706	0.0	0.0	-3.793324837357118	17	28	9	3UTR	MIRT001811	1	1			SNTB2
hsa-miR-145-5p	3UTR	NM_019903	ADD3	GTCCAGTTTTCCCAGGAATCCCT#GGTAGATCAGATTGGGGGATGTAGCAAACTGGACT#(((((((((........((((((#.)))))).....))))))))).	2343	2378	0.9615384615384616	-20.3	1	0.03332781	0.603	2.7028437333333337	2.3111723625	-14.466127870277449	15	22	9	3UTR	MIRT437436	1	1			PDXK
hsa-miR-145-5p	3UTR	NM_021243	ABRACL	GTCCAGTTTTCCCAGGAATCCCT#GGTTTACATATCTTTATGTACTGCCATTTTTTGTTTCTGGTAAACTGGAA#.((((((((..((((((((....#.)))))))).)))))))).	386	436	0.9538461538461539	-20.5	1	0.0005290934	0.706	0.35769342000000004	2.7474146255000003	-7.8606057810956464	16	19	8	3UTR	MIRT021534	1	1			PEG10
hsa-miR-145-5p	3UTR	NM_005238	ETS1	GTCCAGTTTTCCCAGGAATCCCT#AGTGGATTCTCGGGGTTTGGACT#((((((...((((.(((((((((#)).))))))).)))).)))))).	2522	2545	1.0	-24.1	0	0.0005702758	0.632	0.12375652099999998	0.35555205062499995	-9.708125486019785	19	23	7	3UTR	MIRT053038	1	1			E2F5
hsa-miR-145-5p	3UTR	NM_005359	SMAD4	GTCCAGTTTTCCCAGGAATCCCT#GGGAGCCTTCCTTGGGGCTGGGT#.((((((...((((((((((((.#))))...))))).))))))))).	8210	8233	1.0	-23.4	1	1.283497e-06	0.412	0.1786129	0.7621278337500001	-8.40585589311169	18	23	9	3UTR	MIRT053653	1	1			STX1A
hsa-miR-145-5p	3UTR	NM_006386	DDX17	GTCCAGTTTTCCCAGGAATCCCT#AGGGAGGGAGGGGGAGGGCTGA#...((((((((((.....(((((#)))))......)))))))))).	2657	2679	1.0	-23.2	0	0.01144145	0.456	2.9929131	2.3474696149999996	-8.339878751753394	15	22	10	3UTR	MIRT006903	1	1			LEF1
hsa-miR-145-5p	3UTR	NM_006403	NEDD9	GTCCAGTTTTCCCAGGAATCCCT#ATTACCTGAGGGAAACTGGCCA#(.(((((((((((((((((....#))).)))).)))))))))).).	3620	3642	1.0	-21.9	1	0.0002709141	0.5	1.4066165263157897	2.68374613975	-5.101250328216836	18	22	10	3UTR	MIRT006889	1	1			BCL2L13
hsa-miR-145-5p	3UTR	NM_001330451	ETS1	GTCCAGTTTTCCCAGGAATCCCT#AGGGGCTGGGGAAACCCTGCTGAGACC#(((((((((((((((...(((((#))))))))))))).....)))).))).	1390	1417	1.0	-23.0	1	0.00609432	0.412	0.0	0.0	-4.1706235265052785	20	27	13	3UTR	MIRT053038	1	1			MYCN
hsa-miR-145-5p	3UTR	NM_001331025	ERG	GTCCAGTTTTCCCAGGAATCCCT#GGAGGAAGAGGCAGAGAAGGAGGAGACCAGGGCTGGGAAAGAAACTTCTCAAGCAATGAAGACTGGACT#(((((((((((((((....((((#.))))))))))).....................)))))))).	2176	2245	1.0	-25.0	1	0.01833147	0.529	0.0	0.0	-4.1706235265052785	19	42	11	3UTR	MIRT007094	1	1			IL6R
hsa-miR-145-5p	3UTR	NM_001364682	TPM3	GTCCAGTTTTCCCAGGAATCCCT#GGGGTTAAAGATGTAGGGAGATCATGTTGTCCTGGTTTGGGGAGCTGGGG#.((((((((((((((((.(((((#.)))))..........))))))....)))))))))).	4718	4768	1.0	-25.0	1	0.003058343	0.485	0.0	0.0	-3.793324837357118	21	37	10	3UTR	MIRT021512	1	1			AXL
hsa-miR-145-5p	3UTR	NM_001382777	ADAM17	GTCCAGTTTTCCCAGGAATCCCT#AGGGCCCTGATTTGCTGGGCA#(((((((.....((((...((((#)))).))))....))))))).	3416	3437	1.0	-21.9	1	3.842319e-05	0.618	0.0	0.0	-14.721683286962943	15	21	7	3UTR	MIRT007275	1	1			E2F3
hsa-miR-145-5p	3UTR	NM_001663	ARF6	GTCCAGTTTTCCCAGGAATCCCT#AGTGACTTTTGGGCAAAACTGGAA#.((((((((((((((((.((.((#)).)).))))))).))))))))).	2041	2065	1.0	-22.2	1	0.001670855	0.691	1.9084771176470592	1.0100475487499998	-3.793324837357118	20	24	9	3UTR	MIRT278608	1	1			GAS1
hsa-miR-145-5p	3UTR	NM_000602	SERPINE1	GTCCAGTTTTCCCAGGAATCCCT#TCTGGGACAAAACTGGAG#.(((((((((((((((.......#)))))))..)))))))).	1372	1390	1.0	-21.3	1	0.0006249538	0.485	0.0	0.0	-3.793324837357118	15	18	8	3UTR	MIRT006317	1	1			NFE2L1
hsa-miR-145-5p	3UTR	NM_000875	IGF1R	GTCCAGTTTTCCCAGGAATCCCT#TTTGGGGGAACTGGACA#((((((((((((((((.......#)))))))))))))))).	5925	5942	1.0	-26.2	1	0.0001040125	0.574	0.0	0.0	-3.937574446201665	16	17	16	3UTR	MIRT004931	1	1			GMFB
hsa-miR-145-5p	3UTR	NM_001003700	RREB1	GTCCAGTTTTCCCAGGAATCCCT#AGGGCTGTGTTCCAAGCAGCGCTGGGGAAGCTACGTAACAGTCGGATG#(((((((((((((((((((((((#))))....))))).........))))))))))...........)))).	7434	7482	1.0	-22.1	1	0.01945468	0.485	0.0	0.0	-3.937574446201665	23	48	10	3UTR	MIRT053081	1	1			LDHA
hsa-miR-145-5p	3UTR	NM_001015056	RTKN	GTCCAGTTTTCCCAGGAATCCCT#TTCCTGGAAGAAAACTGGAA#.(((((((((((((((((.....#)))))))..)))))))))).	2035	2055	1.0	-24.8	1	0.008579904	0.456	1.857705894736842	1.52622805375	-3.793324837357118	17	20	10	3UTR	MIRT021499	1	1			CYB561D1
hsa-miR-145-5p	3UTR	NM_001030007	AP1G1	GTCCAGTTTTCCCAGGAATCCCT#GGGAGAGTGGGGCTGCTTGTAGAACTGGAA#.(((((((((((((....((((.#))))...))))).........)))))))).	5969	5999	1.0	-23.0	1	0.0007621355	0.544	0.0	0.0	-4.761823477911366	17	30	8	3UTR	MIRT021529	1	1			NSUN4
hsa-miR-145-5p	3UTR	NM_001098504	DDX17	GTCCAGTTTTCCCAGGAATCCCT#AGGGAGGGAGGGGGAGGGCTGA#...((((((((((.....(((((#)))))......)))))))))).	2663	2685	1.0	-23.2	0	0.01144145	0.456	2.576843	2.2154468337499997	-8.339878751753394	15	22	10	3UTR	MIRT006903	1	1			TGFBR2
hsa-miR-145-5p	3UTR	NM_001121	ADD3	GTCCAGTTTTCCCAGGAATCCCT#GGTAGATCAGATTGGGGGATGTAGCAAACTGGACT#(((((((((........((((((#.)))))).....))))))))).	2454	2489	0.9615384615384616	-20.3	1	0.03332781	0.603	2.7028437333333337	2.3111723625	-14.466127870277449	15	22	9	3UTR	MIRT437436	1	1			LIN28A
hsa-miR-145-5p	3UTR	NM_001128	AP1G1	GTCCAGTTTTCCCAGGAATCCCT#GGGCCCCTGAGGAAATAAGCAGCTGGTCT#(.((((((((((((((...(((.#)))..)))).)))))......))))).).	2838	2867	1.0	-22.0	1	0.0007251743	0.456	2.547434976190476	2.739554225	-5.101250328216836	18	29	5	3UTR	MIRT021529	1	1			NF1
hsa-miR-145-5p	3UTR	NM_001142393	NEDD9	GTCCAGTTTTCCCAGGAATCCCT#ATTACCTGAGGGAAACTGGCCA#(.(((((((((((((((((....#))).)))).)))))))))).).	3791	3813	1.0	-21.9	1	0.0002709141	0.5	0.0	0.0	-5.101250328216836	18	22	10	3UTR	MIRT006889	1	1			PARVB
hsa-miR-145-5p	3UTR	NM_001143820	ETS1	GTCCAGTTTTCCCAGGAATCCCT#AGGGGCTGGGGAAACCCTGCTGAGACC#(((((((((((((((...(((((#))))))))))))).....)))).))).	1552	1579	1.0	-23.0	1	0.00609432	0.412	0.0	0.0	-4.1706235265052785	20	27	13	3UTR	MIRT053038	1	1			CRY2
hsa-miR-145-5p	3UTR	NM_001145104	SMAD3	GTCCAGTTTTCCCAGGAATCCCT#AGGGCAGGCTTGGGGAAAATGGCCA#(.(((.((((((((((..(((((#)))).)..)))))))))).))).).	800	825	1.0	-23.9	0	0.0006280036	0.485	1.08888798	2.186111257499999	-7.002209089409883	19	25	10	3UTR	MIRT053650	1	1			C5orf51
hsa-miR-145-5p	3UTR	NM_001145306	CDK6	GTCCAGTTTTCCCAGGAATCCCT#GGTTCCTGATGCTGGGCA#(((((((.....((((((((...#))))))))..))))))).	10248	10266	1.0	-22.1	1	5.995583e-06	0.515	0.0	0.0	-14.721683286962943	15	18	8	3UTR	MIRT054379	1	1			ZNF652
hsa-miR-145-5p	3UTR	NM_001168344	RREB1	GTCCAGTTTTCCCAGGAATCCCT#AGGGCTGTGTTCCAAGCAGCGCTGGGGAAGCTACGTAACAGTCGGATG#(((((((((((((((((((((((#))))....))))).........))))))))))...........)))).	7993	8041	1.0	-22.1	1	0.01945468	0.485	0.7891486042553193	2.4996246650000007	-3.937574446201665	23	48	10	3UTR	MIRT053081	1	1			PAPOLG
hsa-miR-145-5p	3UTR	NM_001190882	ORC4	GTCCAGTTTTCCCAGGAATCCCT#GGAAGTCAGTGTGGCGATTCCTCAGGGATCTAGAACTGGAA#.(((((((((((((((((((((.#.)).)))))))..))))....)))))))).	5427	5468	1.0	-27.8	1	0.0007419097	0.515	4.953729466428571	4.2355303625000005	-3.793324837357118	21	30	8	3UTR	MIRT655612	1	1			CREBRF
hsa-miR-154-5p	3UTR	NM_016628	WAC	TAGGTTATCCGTGTTGCCTTCG#GAGGGCAACGCGGGAAATA#...(((.((((((((((((((.#)))))))))))))).))).	5621	5640	0.9615384615384616	-26.7	0	0.09779091	0.485	0.0	0.0	-8.058226728550057	17	19	14	3UTR	MIRT056303	1	1			ATXN3
hsa-miR-155-5p	3UTR	NM_001308319	CHD9	TTAATGCTAATCGTGATAGGGGTT#CTTTGTCATGAGTTAGTC#.....((((((((((((((((...#))))))))))).))))).	10468	10486	1.0	-16.6	0	0.01596007	0.676	0.0	0.0	-13.6655996434504	16	18	11	3UTR	MIRT020560	1	1			STAG2
hsa-miR-155-5p	3UTR	NM_030927	TSPAN14	TTAATGCTAATCGTGATAGGGGTT#GCCTCTGGTCTTGATAGCATTAAG#((((((((.((((.(((((((((.#))))))).)).)))))))))))).	1575	1599	1.0	-21.4	1	0.00253783	0.338	0.0	0.0	-5.850804021967834	21	24	12	3UTR	MIRT020709	1	1			FZD5
hsa-miR-155-5p	3UTR	NM_134262	RORA	TTAATGCTAATCGTGATAGGGGTT#AGCTCCTATTATAGATAATGGGCATTT#..((((((.(((((((((((((((#)))))))))))).)))....)))))).	9167	9194	1.0	-19.1	1	0.0005714126	0.662	0.0	0.0	-6.013390377618052	21	27	12	3UTR	MIRT546707	1	1			FXR1
hsa-miR-155-5p	3UTR	NM_194247	HNRNPA3	TTAATGCTAATCGTGATAGGGGTT#AACCCCTAACTGGCTGGCATG#...((((((.(((.(.((((((((#)))))))).)))).)))))).	2376	2397	1.0	-20.2	0	0.00284772	0.647	1.6808026249999999	1.7010368337500001	-8.846935659830939	18	21	8	3UTR	MIRT020978	1	1			SHOC2
hsa-miR-155-5p	3UTR	XM_017016713	TSPAN14	TTAATGCTAATCGTGATAGGGGTT#GCCTCTGGTCTTGATAGCATTAAG#((((((((.((((.(((((((((.#))))))).)).)))))))))))).	1599	1623	1.0	-21.4	1	0.00253783	0.338	0.0	0.0	-5.850804021967834	21	24	12	3UTR	MIRT020709	1	1			ARHGDIA
hsa-miR-155-5p	3UTR	XM_017024488	KANSL1	TTAATGCTAATCGTGATAGGGGTT#GATCCCTGTCGGTGTTAGTT#.....((((((..(((((((((((#)))))))))))..)))))).	4301	4321	1.0	-20.9	0	0.000335331	0.485	0.0	0.0	-18.301533565712997	17	20	11	3UTR	MIRT493447	1	1			CBX6
hsa-miR-155-5p	3UTR	NM_014756	CKAP5	TTAATGCTAATCGTGATAGGGGTT#GCTCCATATCATGGAGTGTTGGG#((((((((..(((((((((((((.#))))).)))))))))))))))).	6515	6538	1.0	-19.0	1	0.0002609639	0.559	0.0	0.0	-6.236470572775607	21	23	16	3UTR	MIRT006116	1	1			SCOC
hsa-miR-155-5p	3UTR	NM_015443	KANSL1	TTAATGCTAATCGTGATAGGGGTT#GATCCCTGTCGGTGTTAGTT#.....((((((..(((((((((((#)))))))))))..)))))).	4936	4956	1.0	-20.9	0	0.000335331	0.485	0.0	0.0	-18.301533565712997	17	20	11	3UTR	MIRT493447	1	1			CARM1
hsa-miR-155-5p	3UTR	NM_002867	RAB3B	TTAATGCTAATCGTGATAGGGGTT#GATCCACCAAACAAACCTGAGAGATCAGGATTGGCATC#...(((((((((.((((..(((((#.))))).....)))).))))))))).	3441	3479	1.0	-22.0	0	4.894077e-05	0.515	0.0	0.0	-7.803670806344982	18	26	9	3UTR	MIRT053437	1	1			CDC25A
hsa-miR-155-5p	3UTR	NM_002943	RORA	TTAATGCTAATCGTGATAGGGGTT#AGCTCCTATTATAGATAATGGGCATTT#..((((((.(((((((((((((((#)))))))))))).)))....)))))).	9454	9481	1.0	-19.1	1	0.0005714126	0.662	0.0	0.0	-6.013390377618052	21	27	12	3UTR	MIRT546707	1	1			CUL2
hsa-miR-155-5p	3UTR	NM_005901	SMAD2	TTAATGCTAATCGTGATAGGGGTT#AGCCTGGCTTTGCCTGTCACTGCTTAGCTTGAA#((((.(((((.(((((((((.(..#.).)))))))).).))))))))).	11297	11330	1.0	-18.8	0	0.0001028506	0.515	0.10821290000000001	0.09418733750000002	-10.881386096424487	19	24	9	3UTR	MIRT005872	1	1			ANLN
hsa-miR-155-5p	3UTR	NM_012210	TRIM32	TTAATGCTAATCGTGATAGGGGTT#GACCCTAGTTGGTTGGTATTGAT#((((((((((((..(((.((((((#)))))).))))))))))))))).	2780	2803	1.0	-19.9	1	0.001169634	0.574	0.22357087025	0.4801508937500001	-6.083544976388314	21	23	15	3UTR	MIRT001492	1	1			HOXA10
hsa-miR-155-5p	3UTR	NM_001330247	HNRNPA3	TTAATGCTAATCGTGATAGGGGTT#AACCCCTAACTGGCTGGCATG#...((((((.(((.(.((((((((#)))))))).)))).)))))).	2310	2331	1.0	-20.2	0	0.00284772	0.647	1.6808026249999999	1.7010368337500001	-8.846935659830939	18	21	8	3UTR	MIRT020978	1	1			C11orf24
hsa-miR-155-5p	3UTR	NM_001352158	CHD9	TTAATGCTAATCGTGATAGGGGTT#CTTTGTCATGAGTTAGTC#.....((((((((((((((((...#))))))))))).))))).	8979	8997	1.0	-16.6	0	0.01596007	0.676	0.0	0.0	-13.6655996434504	16	18	11	3UTR	MIRT020560	1	1			ZBTB34
hsa-miR-155-5p	3UTR	NM_001379198	KANSL1	TTAATGCTAATCGTGATAGGGGTT#GATCCCTGTCGGTGTTAGTT#.....((((((..(((((((((((#)))))))))))..)))))).	4490	4510	1.0	-20.9	0	0.000335331	0.485	0.0	0.0	-18.301533565712997	17	20	11	3UTR	MIRT493447	1	1			ATXN7L3B
hsa-miR-155-5p	3UTR	NM_001382353	CHD9	TTAATGCTAATCGTGATAGGGGTT#CTTTGTCATGAGTTAGTC#.....((((((((((((((((...#))))))))))).))))).	10428	10446	1.0	-16.6	0	0.01596007	0.676	0.0	0.0	-13.6655996434504	16	18	11	3UTR	MIRT020560	1	1			CPEB3
hsa-miR-155-5p	3UTR	NM_001003652	SMAD2	TTAATGCTAATCGTGATAGGGGTT#AGCCTGGCTTTGCCTGTCACTGCTTAGCTTGAA#((((.(((((.(((((((((.(..#.).)))))))).).))))))))).	11071	11104	1.0	-18.8	0	0.0001028506	0.515	0.0	0.0	-10.881386096424487	19	24	9	3UTR	MIRT005872	1	1			FBXL20
hsa-miR-155-5p	3UTR	NM_001008938	CKAP5	TTAATGCTAATCGTGATAGGGGTT#GCTCCATATCATGGAGTGTTGGG#((((((((..(((((((((((((.#))))).)))))))))))))))).	6695	6718	1.0	-19.0	1	0.0002609639	0.559	0.0	0.0	-6.236470572775607	21	23	16	3UTR	MIRT006116	1	1			TGFBR3
hsa-miR-155-5p	3UTR	NM_001099679	TRIM32	TTAATGCTAATCGTGATAGGGGTT#GACCCTAGTTGGTTGGTATTGAT#((((((((((((..(((.((((((#)))))).))))))))))))))).	2777	2800	1.0	-19.9	1	0.001169634	0.574	0.22357087025	0.4801508937500001	-6.083544976388314	21	23	15	3UTR	MIRT001492	1	1			RAD23B
hsa-miR-155-5p	3UTR	NM_001135937	SMAD2	TTAATGCTAATCGTGATAGGGGTT#AGCCTGGCTTTGCCTGTCACTGCTTAGCTTGAA#((((.(((((.(((((((((.(..#.).)))))))).).))))))))).	10981	11014	1.0	-18.8	0	0.0001028506	0.515	0.0	0.0	-10.881386096424487	19	24	9	3UTR	MIRT005872	1	1			COX6B1
hsa-miR-155-5p	3UTR	NM_001193466	KANSL1	TTAATGCTAATCGTGATAGGGGTT#GATCCCTGTCGGTGTTAGTT#.....((((((..(((((((((((#)))))))))))..)))))).	4693	4713	1.0	-20.9	0	0.000335331	0.485	0.0	0.0	-18.301533565712997	17	20	11	3UTR	MIRT493447	1	1			UBR3
hsa-miR-193a-5p	3UTR	NM_020726	NLN	TGGGTCTTTGCGGGCGAGATGA#TCCAGCCTGGGTGACAGAGACCCT#.((((((((((((((..((...#))..))))).....))))))))).	6241	6265	1.0	-22.9	1	4.896799e-06	0.588	0.04897430526315789	-0.19071178874999994	-4.026373917660731	16	24	9	3UTR	MIRT732269	1	1			AGPAT5
hsa-miR-199a-3p	3UTR	NM_005724	TSPAN3	ACAGTAGTCTGCACATTGGTTA#TGGCATGTGTCTTTGCAGACTACA#...(((((((((((((..((((#))))..))))....))))))))).	5549	5573	0.9615384615384616	-19.3	0	0.0005712999	0.574	5.500498882352941	5.2680477575	-6.514540193678739	17	24	9	3UTR	MIRT553306	1	1			AKIRIN1
hsa-miR-199a-3p	3UTR	NM_001014834	PAK4	ACAGTAGTCTGCACATTGGTTA#GCCAAGTGCCCAGCAATCATTAGAGGAAGGAGGCTGCTGC#.(((((((((((((.(((((..#))))))))).....................))))))))).	4338	4378	1.0	-21.1	1	7.962679e-06	0.412	0.0	0.0	-4.528774397607753	18	40	9	3UTR	MIRT733785	1	1			EDEM3
hsa-miR-199a-3p	3UTR	NM_001168412	TSPAN3	ACAGTAGTCTGCACATTGGTTA#TGGCATGTGTCTTTGCAGACTACA#...(((((((((((((..((((#))))..))))....))))))))).	5357	5381	1.0	-19.3	0	0.0005712999	0.574	0.0	0.0	-6.514540193678739	17	24	9	3UTR	MIRT553306	1	1			MAPK6
hsa-miR-199a-5p	3UTR	NM_001308185	CCNL1	CCCAGTGTTCAGACTACCTGTTC#GGTGTAGTCTGATTTCTGT#..(((...(((((((((((....#)).)))))))))...))).	3879	3898	1.0	-18.2	0	0.0005240637	0.574	-0.5470315250000001	-0.3461235175	-10.715280944617287	14	19	9	3UTR	MIRT003963	1	1			CCND2
hsa-miR-199a-5p	3UTR	NM_014480	ZNF544	CCCAGTGTTCAGACTACCTGTTC#GGCAGGTGGATCACTTGAGCCCAGGAGTTTGAAACCAGCCTGGGT#(((((.(((((((((.(((((((#.))))..)))))))))).....))))))).	2886	2931	1.0	-21.2	0	0.0001741856	0.559	0.0	0.0	-6.071582287698324	21	30	10	3UTR	MIRT235493	1	1			NFYB
hsa-miR-199a-5p	3UTR	NM_014999	RAB21	CCCAGTGTTCAGACTACCTGTTC#GGGGGGGCAGTCTGAATGCTA#...((((((((((((.(((.(((#))).))).)))))))))))).	14173	14194	1.0	-23.0	0	0.0001796417	0.603	0.0	0.0	-6.747589273982352	18	21	12	3UTR	MIRT733239	1	1			SRSF2
hsa-miR-199a-5p	3UTR	NM_001330451	ETS1	CCCAGTGTTCAGACTACCTGTTC#GGCCAGAGACCATCCCAGGAAGAGTGGTGGGTGGTTTATACACTGGA#.(((((((..(((((((((....#.)))))))))..))))))).	4049	4096	1.0	-24.6	1	0.006184047	0.588	0.0	0.0	-6.09222096393106	16	20	9	3UTR	MIRT731995	1	1			PCGF3
hsa-miR-199a-5p	3UTR	NM_001387408	ZNF544	CCCAGTGTTCAGACTACCTGTTC#GGCAGGTGGATCACTTGAGCCCAGGAGTTTGAAACCAGCCTGGGT#(((((.(((((((((.(((((((#.))))..)))))))))).....))))))).	3282	3327	1.0	-21.2	0	0.0001741856	0.559	0.0	0.0	-6.071582287698324	21	30	10	3UTR	MIRT235493	1	1			PPARGC1A
hsa-miR-199a-5p	3UTR	NM_001018111	PODXL	CCCAGTGTTCAGACTACCTGTTC#GGACAGGGGTCTGAAGTACACTGGA#.((((((((((((((.(((((((#))))))))))))))...))))))).	5851	5876	1.0	-30.7	1	0.005972072	0.647	0.0	0.0	-4.026373917660731	21	25	14	3UTR	MIRT700705	1	1			WDTC1
hsa-miR-199a-5p	3UTR	NM_001143820	ETS1	CCCAGTGTTCAGACTACCTGTTC#GACCATCCCAGGAAGAGTGGTGGGTGGTTTATACACTGGA#.(((((((..(((((((((....#.)))))))))..))))))).	4218	4258	1.0	-24.6	1	0.006184047	0.588	0.0	0.0	-6.09222096393106	16	20	9	3UTR	MIRT731995	1	1			ATOH8
hsa-miR-199a-5p	3UTR	NM_001193417	DDX3X	CCCAGTGTTCAGACTACCTGTTC#GAACAATCAGCAGCCCTGTTCAGAAGGTGGTTTGAAGACTT#...(((.((((((((((((....#.)))))))))))).))).	2202	2243	0.9615384615384616	-21.8	0	0.002199687	0.544	4.188995833333333	4.476121161249999	-8.058226728550057	15	18	12	3UTR	MIRT541359	1	1			HIF3A
hsa-miR-199a-5p	3UTR	NM_001243084	HIF1A	CCCAGTGTTCAGACTACCTGTTC#TTTGGACACTGGT#.((((((((((((..........#)))))))))))).	2717	2730	1.0	-17.7	1	0.001859101	0.676	4.2966074999999995	4.967494760375001	-5.618663395431772	12	13	12	3UTR	MIRT006138	1	1			CSNK2A1
hsa-miR-199b-3p	3UTR	NM_005724	TSPAN3	ACAGTAGTCTGCACATTGGTTA#TGGCATGTGTCTTTGCAGACTACA#...(((((((((((((..((((#))))..))))....))))))))).	5549	5573	0.9615384615384616	-19.3	0	0.0005712999	0.574	5.500498882352941	5.2680477575	-6.514540193678739	17	24	9	3UTR	MIRT553305	1	1			MIDEAS
hsa-miR-199b-3p	3UTR	NM_001014834	PAK4	ACAGTAGTCTGCACATTGGTTA#GCCAAGTGCCCAGCAATCATTAGAGGAAGGAGGCTGCTGC#.(((((((((((((.(((((..#))))))))).....................))))))))).	4338	4378	1.0	-21.1	1	7.962679e-06	0.412	0.0	0.0	-4.528774397607753	18	40	9	3UTR	MIRT733786	1	1			CDC42BPA
hsa-miR-199b-3p	3UTR	NM_001168412	TSPAN3	ACAGTAGTCTGCACATTGGTTA#TGGCATGTGTCTTTGCAGACTACA#...(((((((((((((..((((#))))..))))....))))))))).	5357	5381	1.0	-19.3	0	0.0005712999	0.574	0.0	0.0	-6.514540193678739	17	24	9	3UTR	MIRT553305	1	1			SUMF2
hsa-miR-199b-5p	3UTR	NM_001318002	ZNF584	CCCAGTGTTTAGACTATCTGTTC#GGAAAGTCCACACTGGGG#((((((((...((((.(((....#))).)))).)))))))).	1630	1648	1.0	-21.0	1	2.313766e-05	0.441	0.0	0.0	-9.294294128489573	15	18	8	3UTR	MIRT572294	1	1			ABCG2
hsa-miR-199b-5p	3UTR	NM_018371	CSGALNACT1	CCCAGTGTTTAGACTATCTGTTC#ACAGATACTTTCTCTGAAGAGTATTTTCGAAGAGGAGCAACTGAACACTGGA#.(((((((((((.((.(((.(((#.))).)))))...))))))))))).	3151	3203	1.0	-21.9	1	0.1277734	0.603	0.0	0.0	-5.315504530326973	19	25	11	3UTR	MIRT538335	1	1			HNRNPU
hsa-miR-199b-5p	3UTR	NM_020307	CCNL1	CCCAGTGTTTAGACTATCTGTTC#AACTGATTAGGATTTGATTTCTTGAAACCCTCTAGGTCTCTAGAACACTGAGGA#(((((((((((((((........#.)))))...)))))))).)).	1720	1774	1.0	-17.8	1	0.0003998778	0.647	6.885776842105261	6.2557294	-4.1706235265052785	15	21	8	3UTR	MIRT054630	1	1			SRSF11
hsa-miR-199b-5p	3UTR	NM_001018111	PODXL	CCCAGTGTTTAGACTATCTGTTC#GGACAGGGGTCTGAAGTACACTGGA#.((((((((((((((.(((((((#))))))))))))))...))))))).	5851	5876	1.0	-25.7	1	0.005972072	0.647	0.0	0.0	-4.026373917660731	21	25	14	3UTR	MIRT006811	1	1			PTPN12
hsa-miR-199b-5p	3UTR	NM_001093772	KIT	CCCAGTGTTTAGACTATCTGTTC#ATAGATGTCTAGGTACTTCAGGGG#((((((((((((((.((((((..#)))))))))))))))))...))).	4780	4804	1.0	-19.1	1	0.001504173	0.618	2.810473823529412	1.881115408875	-4.6730240064523	20	24	17	3UTR	MIRT054626	1	1			FOXJ3
hsa-miR-199b-5p	3UTR	NM_001130518	CSGALNACT1	CCCAGTGTTTAGACTATCTGTTC#ACAGATACTTTCTCTGAAGAGTATTTTCGAAGAGGAGCAACTGAACACTGGA#.(((((((((((.((.(((.(((#.))).)))))...))))))))))).	3225	3277	1.0	-21.9	1	0.1277734	0.603	0.05667409090909095	1.4406224449999998	-5.315504530326973	19	25	11	3UTR	MIRT538335	1	1			MPRIP
hsa-miR-21-5p	3UTR	NM_001261415	SOX5	TAGCTTATCAGACTGATGTTGA#CAATATCAGTTCTGATGT#.....((((((((((((((((.#)))))))))).)))))).	4698	4716	1.0	-19.7	0	0.0003210631	0.676	0.0	0.0	-13.6655996434504	16	18	10	3UTR	MIRT000960	1	1			C1orf21
hsa-miR-21-5p	3UTR	NM_152663	RALGPS2	TAGCTTATCAGACTGATGTTGA#TTAATATGCAAATGTGAGTGTGCGATCTTCAGTGTGTCTGCATAAGCTAA#(((((((((((((...((..((#.))..))....))))).)))))))).	7379	7429	1.0	-18.9	1	0.0003074143	0.632	0.0	0.0	-5.762913004276319	17	26	8	3UTR	MIRT030930	1	1			YTHDC1
hsa-miR-21-5p	3UTR	NM_175854	PAN3	TAGCTTATCAGACTGATGTTGA#TAGCATCAGTTGTTGAGTTAA#(((((((...(((((((((((.#)))))))))))..))))))).	4422	4443	1.0	-20.1	1	0.001962218	0.662	1.2879294181818182	1.0829998024999998	-8.550105501956237	18	21	11	3UTR	MIRT030761	1	1			UHMK1
hsa-miR-21-5p	3UTR	NM_024052	GID4	TAGCTTATCAGACTGATGTTGA#TAGTCTGATAAGCTAA#(((((((((((((((.......#))))))))))))))).	3846	3862	1.0	-23.0	1	0.006277369	0.765	2.6452070666666656	1.8015609424999999	-4.1706235265052785	15	16	15	3UTR	MIRT030790	1	1			ZMAT3
hsa-miR-21-5p	3UTR	NM_002971	SATB1	TAGCTTATCAGACTGATGTTGA#TCAGGCCCTGATGAGCTT#.((((((((((.((((......#))))...)))))))))).	6027	6045	1.0	-17.9	1	7.768711e-05	0.5	0.0	0.0	-7.140128146953473	14	18	10	3UTR	MIRT052948	1	1			ZNF449
hsa-miR-21-5p	3UTR	NM_005595	NFIA	TAGCTTATCAGACTGATGTTGA#TCATATGTGTCTGATAAGTG#..(((((((((((..(((.(((#))))))..))))))))))).	4381	4401	1.0	-17.8	1	0.02666604	0.662	4.325546363636364	4.2943728750000005	-6.549290197143331	17	20	11	3UTR	MIRT437773	1	1			RNF41
hsa-miR-21-5p	3UTR	NM_001330785	SOX5	TAGCTTATCAGACTGATGTTGA#CAATATCAGTTCTGATGT#.....((((((((((((((((.#)))))))))).)))))).	4641	4659	1.0	-19.7	0	0.0003210631	0.676	0.0	0.0	-13.6655996434504	16	18	10	3UTR	MIRT000960	1	1			CDCA4
hsa-miR-21-5p	3UTR	NM_001195470	SATB1	TAGCTTATCAGACTGATGTTGA#TCAGGCCCTGATGAGCTT#.((((((((((.((((......#))))...)))))))))).	6123	6141	1.0	-17.9	1	7.768711e-05	0.5	5.004606	5.443983631249999	-7.140128146953473	14	18	10	3UTR	MIRT052948	1	1			FGF2
hsa-miR-212-3p	3UTR	NM_001287215	AMD1	TAACAGTCTCCAGTCACGGCC#GTCGATGCTGGGGGCAGTG#..((.(((((((((..((((.#))))..))))))))).)).	1160	1179	0.9914529914529915	-20.5	0	0.0001591202	0.485	0.0	0.0	-10.04453653473901	15	19	9	3UTR	MIRT508136	1	1			WEE1
hsa-miR-212-3p	3UTR	NM_001317123	AGO1	TAACAGTCTCCAGTCACGGCC#GCCAGTCAAGATGGGGGTGACGGGGAGACTGTA#..(((((((((.(((((..((#.))..)))))..))))))))).	7837	7870	1.0	-25.5	1	0.00129149	0.485	0.0	0.0	-8.303804028968646	16	22	9	3UTR	MIRT047001	1	1			PRDM4
hsa-miR-212-3p	3UTR	NM_033656	BRWD1	TAACAGTCTCCAGTCACGGCC#TGCCTGGAGACTGA#...((((((((((.((.....#)).)))))))))).	14323	14337	1.0	-19.4	0	0.1528924	0.603	0.0	0.0	-7.371380111199145	12	14	10	3UTR	MIRT549142	1	1			TLL1
hsa-miR-212-3p	3UTR	XM_005265301	SETD5	TAACAGTCTCCAGTCACGGCC#GGCCTTGGAGAAAGCTGTA#..(((((((((((....((((#))))))))))...))))).	4986	5005	1.0	-18.0	1	0.001689308	0.559	0.0	0.0	-6.782339277446944	15	19	10	3UTR	MIRT738979	1	1			MYO5A
hsa-miR-212-3p	3UTR	XM_017025746	SMAD2	TAACAGTCTCCAGTCACGGCC#GGCTGGCTTAGGGGAGGCTGTTGG#(((((((((((.....(((((#))))).......))))))))))).	4878	4902	1.0	-24.4	1	0.0009868874	0.485	0.0	0.0	-10.39884692653892	16	24	11	3UTR	MIRT735157	1	1			BZW1
hsa-miR-212-3p	3UTR	NM_004992	MECP2	TAACAGTCTCCAGTCACGGCC#GTCGAGCCTGGGGGCTGG#...((((((((((.(.((((.#)))).).)))))))))).	7686	7704	1.0	-22.6	0	4.321777e-07	0.338	1.52900724	1.75931797375	-7.604429191502758	15	18	10	3UTR	MIRT003897	1	1			SNTB1
hsa-miR-212-3p	3UTR	NM_005648	ELOC	TAACAGTCTCCAGTCACGGCC#GCCTGGGTGACAGAGCGAGACTGTC#..(((((((((.((((((((.#)))...)))))...).)))))))).	1969	1994	1.0	-22.0	1	2.507981e-05	0.583	0.0	0.0	-8.303804028968646	17	25	8	3UTR	MIRT500829	1	1			DUSP6
hsa-miR-212-3p	3UTR	NM_005901	SMAD2	TAACAGTCTCCAGTCACGGCC#GGCTGGCTTAGGGGAGGCTGTTGG#(((((((((((.....(((((#))))).......))))))))))).	4792	4816	1.0	-24.4	1	0.0009868874	0.485	0.2657254727272727	0.0015494537499999572	-10.39884692653892	16	24	11	3UTR	MIRT735157	1	1			CTNNBIP1
hsa-miR-212-3p	3UTR	NM_007297	BRCA1	TAACAGTCTCCAGTCACGGCC#GCCAAGATCATACCACGGCACTCCAGCCTGGGTGACAGTGAGACTGTG#..(((((((((.((((((((.#.)))...))))).).)))))))).	6447	6495	1.0	-24.0	1	2.795161e-05	0.588	-0.15817746999999996	1.8497397999999994	-8.303804028968646	17	24	8	3UTR	MIRT003967	1	1			HMGA2
hsa-miR-212-3p	3UTR	NM_012199	AGO1	TAACAGTCTCCAGTCACGGCC#GCCAGTCAAGATGGGGGTGACGGGGAGACTGTA#..(((((((((.(((((..((#.))..)))))..))))))))).	7932	7965	1.0	-25.5	1	0.00129149	0.485	-0.015608444444444413	0.2765889975	-8.303804028968646	16	22	9	3UTR	MIRT047001	1	1			ANKFY1
hsa-miR-212-3p	3UTR	NM_001393406	AMD1	TAACAGTCTCCAGTCACGGCC#GTCGATGCTGGGGGCAGTG#..((.(((((((((..((((.#))))..))))))))).)).	1463	1482	0.9914529914529915	-20.5	0	0.0001591202	0.485	0.0	0.0	-10.04453653473901	15	19	9	3UTR	MIRT508136	1	1			TOMM40L
hsa-miR-212-3p	3UTR	NM_001003652	SMAD2	TAACAGTCTCCAGTCACGGCC#GGCTGGCTTAGGGGAGGCTGTTGG#(((((((((((.....(((((#))))).......))))))))))).	4566	4590	1.0	-24.4	1	0.0009868874	0.485	0.0	0.0	-10.39884692653892	16	24	11	3UTR	MIRT735157	1	1			HM13
hsa-miR-212-3p	3UTR	NM_001080517	SETD5	TAACAGTCTCCAGTCACGGCC#GGCCTTGGAGAAAGCTGTA#..(((((((((((....((((#))))))))))...))))).	5033	5052	1.0	-18.0	1	0.001689308	0.559	2.3694177857142855	2.3972040750000008	-6.782339277446944	15	19	10	3UTR	MIRT738979	1	1			PCMTD1
hsa-miR-212-3p	3UTR	NM_001098482	CRTC1	TAACAGTCTCCAGTCACGGCC#GGTCGTGGCAGGTGGACTTGGAGACA#.....((((((((((((((((#))))))))).........))))))).	3504	3530	1.0	-24.6	0	0.0001377166	0.441	0.0	0.0	-13.6655996434504	16	26	9	3UTR	MIRT507624	1	1			CPEB4
hsa-miR-212-3p	3UTR	NM_001135937	SMAD2	TAACAGTCTCCAGTCACGGCC#GGCTGGCTTAGGGGAGGCTGTTGG#(((((((((((.....(((((#))))).......))))))))))).	4476	4500	1.0	-24.4	1	0.0009868874	0.485	-0.04786849090909091	-0.12050980624999999	-10.39884692653892	16	24	11	3UTR	MIRT735157	1	1			DNAJC30
hsa-miR-212-3p	3UTR	NM_001204863	ELOC	TAACAGTCTCCAGTCACGGCC#GCCTGGGTGACAGAGCGAGACTGTC#..(((((((((.((((((((.#)))...)))))...).)))))))).	1915	1940	1.0	-22.0	1	2.507981e-05	0.583	0.0	0.0	-8.303804028968646	17	25	8	3UTR	MIRT500829	1	1			NFATC2IP
hsa-miR-218-5p	3UTR	NM_001314057	MBNL1	TTGTGCTTGATCTAACCATGT#TGGGTGGGTTAAGTACAT#.((((((((((((..(((...#)))..)))))))))))).	2593	2611	1.0	-19.7	1	0.002606175	0.721	0.0	0.0	-5.3856143151281595	15	18	12	3UTR	MIRT305607	1	1			GIT2
hsa-miR-218-5p	3UTR	NM_032531	KIRREL3	TTGTGCTTGATCTAACCATGT#GATCAAGCACAAA#((((((((((((.........#)))))))))))).	2751	2764	1.0	-19.1	1	0.02801726	0.426	0.0	0.0	-7.052043616942562	12	13	12	3UTR	MIRT440363	1	1			FNIP1
hsa-miR-218-5p	3UTR	NM_207297	MBNL1	TTGTGCTTGATCTAACCATGT#TGGGTGGGTTAAGTACAT#.((((((((((((..(((...#)))..)))))))))))).	3229	3247	1.0	-19.7	1	0.002606175	0.721	0.0	0.0	-5.3856143151281595	15	18	12	3UTR	MIRT305607	1	1			BCL2L11
hsa-miR-218-5p	3UTR	NM_017793	RPP25	TTGTGCTTGATCTAACCATGT#GCGTCCTGAGTCTTTGGAGTCTTCAGGGTCAGGCACAGA#(((((((((((((........#.))))))))))))).	1558	1597	1.0	-19.3	1	2.967101e-05	0.471	0.18215058461538453	0.24737817999999998	-5.762913004276319	13	15	13	3UTR	MIRT700032	1	1			SLC25A16
hsa-miR-218-5p	3UTR	NM_020772	NUFIP2	TTGTGCTTGATCTAACCATGT#CGTGAAAAGGTTAGATCTAAGTAGAT#.(.((((((((((((((....#.))))))))).))))).).	9323	9349	1.0	-18.9	0	0.0297365	0.632	2.940069466666667	5.09689635	-5.350864311663566	15	19	9	3UTR	MIRT286390	1	1			MCOLN2
hsa-miR-218-5p	3UTR	NM_001387825	MBNL1	TTGTGCTTGATCTAACCATGT#TGGGTGGGTTAAGTACAT#.((((((((((((..(((...#)))..)))))))))))).	2266	2284	1.0	-19.7	1	0.002606175	0.721	0.0	0.0	-5.3856143151281595	15	18	12	3UTR	MIRT305607	1	1			SGK3
hsa-miR-218-5p	3UTR	NM_001204314	PRLR	TTGTGCTTGATCTAACCATGT#TTGGCTCAAGCACAAT#((((((((((.((((......#)))).)))))))))).	6067	6083	1.0	-17.0	1	0.0100829	0.603	0.42241827600000004	0.2655896742500001	-6.995398001915627	14	16	10	3UTR	MIRT449869	1	1			NF2
hsa-miR-22-3p	3UTR	NM_001270439	ARPC5	AAGCTGCCAGTTGAAGAACTGT#GTTCTTCAGGGTAGTTG#.(((((((..(((((((((...#)))))))))))))))).	1525	1542	1.0	-20.0	1	0.004630451	0.574	0.0	0.0	-6.09222096393106	16	17	16	3UTR	MIRT006195	1	1			SPRYD4
hsa-miR-22-3p	3UTR	NM_001288705	CSF1R	AAGCTGCCAGTTGAAGAACTGT#CAAGTGGCAGCTA#.((((((((.(((.........#))).)))))))).	3634	3647	1.0	-19.7	1	0.0001949427	0.456	0.0	0.0	-6.861169863759951	11	13	8	3UTR	MIRT438232	1	1			MYLIP
hsa-miR-22-3p	3UTR	NM_001300894	C5orf24	AAGCTGCCAGTTGAAGAACTGT#GTTCAGCAGTTGGCTGCTTA#((((.((((((((..((((...#))))..)))))))).)))).	1052	1072	1.0	-19.2	0	1.138777e-05	0.618	3.5543400625	5.2679300812499985	-9.648901098785178	16	20	8	3UTR	MIRT030656	1	1			RBM27
hsa-miR-22-3p	3UTR	NM_145113	MAX	AAGCTGCCAGTTGAAGAACTGT#ACAGGAATTTTTAAACCAAAACACCCCAACTTGGCAGCTTT#(((((((((((((.........#.))))).)))))))).	997	1038	1.0	-19.9	1	0.007823167	0.485	0.0	0.0	-5.762913004276319	13	16	8	3UTR	MIRT030633	1	1			SPOCK2
hsa-miR-22-3p	3UTR	XM_005271889	C5orf24	AAGCTGCCAGTTGAAGAACTGT#GTTCAGCAGTTGGCTGCTTA#((((.((((((((..((((...#))))..)))))))).)))).	3730	3750	1.0	-19.2	0	1.138777e-05	0.618	0.0	0.0	-9.648901098785178	16	20	8	3UTR	MIRT030656	1	1			DKK3
hsa-miR-22-3p	3UTR	NM_015595	ARHGEF26	AAGCTGCCAGTTGAAGAACTGT#GGGGGAAATGATTTTTACTGGCAGCTA#.(((((((((.((((((.....#.))))))))))))))).	4257	4284	1.0	-20.8	1	0.2127127	0.603	0.0	0.0	-6.618099312767468	15	17	15	3UTR	MIRT763955	1	1			TECPR2
hsa-miR-22-3p	3UTR	NM_017628	TET2	AAGCTGCCAGTTGAAGAACTGT#TCTTGAGTCTGGCAGCA#..((((((((((.((((.....#)))).)).)))))))).	3903	3920	1.0	-21.6	1	0.001952192	0.662	1.3118945454545454	0.76947642125	-6.246131332038532	14	17	8	3UTR	MIRT053224	1	1			PHLPP2
hsa-miR-22-3p	3UTR	NM_002382	MAX	AAGCTGCCAGTTGAAGAACTGT#ACAGGAATTTTTAAACCAAAACACCCCAACTTGGCAGCTTT#(((((((((((((.........#.))))).)))))))).	896	937	1.0	-19.9	1	0.007823167	0.485	0.0	0.0	-5.762913004276319	13	16	8	3UTR	MIRT030633	1	1			OTUD3
hsa-miR-22-3p	3UTR	NM_002868	RAB5B	AAGCTGCCAGTTGAAGAACTGT#GCTTTCCAAAGTCTTCTAGAAATGAAGTTCTTTCTCTGTGCAGCTTT#((((((((((..((((((((..#.))))))))..))).))))))).	2857	2904	1.0	-24.6	1	0.01459714	0.559	0.0	0.0	-10.10915223120837	18	23	8	3UTR	MIRT030657	1	1			DNAJC27
hsa-miR-22-3p	3UTR	NM_005717	ARPC5	AAGCTGCCAGTTGAAGAACTGT#GTTCTTCAGGGTAGTTG#.(((((((..(((((((((...#)))))))))))))))).	1516	1533	1.0	-20.0	1	0.004630451	0.574	0.0	0.0	-6.09222096393106	16	17	16	3UTR	MIRT006195	1	1			DNAJB12
hsa-miR-22-3p	3UTR	NM_001328100	ESR1	AAGCTGCCAGTTGAAGAACTGT#TTTTCGGCTAACACTGGCAGTA#..(((((((((((((((.....#))))))......))))))))).	2750	2772	1.0	-17.7	1	0.001329779	0.691	0.0	0.0	-4.95700071937229	15	22	9	3UTR	MIRT002474	1	1			PPP1R37
hsa-miR-22-3p	3UTR	NM_001351378	EDC3	AAGCTGCCAGTTGAAGAACTGT#TCTTCAGCACAGGTAGTA#..((((((.((((((((.....#))))))))...)))))).	2564	2582	1.0	-18.8	1	0.0009759951	0.618	0.0	0.0	-6.013390377618052	14	18	8	3UTR	MIRT030653	1	1			GATAD2B
hsa-miR-22-3p	3UTR	NM_001353684	TIAM1	AAGCTGCCAGTTGAAGAACTGT#ACGGTTTTGGCAGCTG#.((((((((......(((((((#))))))))))))))).	2386	2402	1.0	-19.2	1	0.0006944497	0.441	0.0	0.0	-14.088829181129286	15	16	15	3UTR	MIRT438887	1	1			ITGAV
hsa-miR-22-3p	3UTR	NM_001122742	ESR1	AAGCTGCCAGTTGAAGAACTGT#ACAGCCATTTCTAAAATGGCAGCTTC#(((((((((...((((..((((#))))...)))).....))))))))).	5048	5074	1.0	-18.8	1	0.006162476	0.603	0.0	0.0	-11.35165869953655	17	26	9	3UTR	MIRT002474	1	1			SNN
hsa-miR-22-3p	3UTR	NM_001135586	C5orf24	AAGCTGCCAGTTGAAGAACTGT#GTTCAGCAGTTGGCTGCTTA#((((.((((((((..((((...#))))..)))))))).)))).	3081	3101	1.0	-19.2	0	1.138777e-05	0.618	1.282574875	0.8474619325000001	-9.648901098785178	16	20	8	3UTR	MIRT030656	1	1			VPS4B
hsa-miR-22-3p	3UTR	NM_001251963	ARHGEF26	AAGCTGCCAGTTGAAGAACTGT#GGGGGAAATGATTTTTACTGGCAGCTA#.(((((((((.((((((.....#.))))))))))))))).	4192	4219	1.0	-20.8	1	0.2127127	0.603	0.21697373333333334	-0.38953056750000004	-6.618099312767468	15	17	15	3UTR	MIRT763955	1	1			FOXN3
hsa-miR-22-3p	3UTR	NM_001252037	RAB5B	AAGCTGCCAGTTGAAGAACTGT#GCTTTCCAAAGTCTTCTAGAAATGAAGTTCTTTCTCTGTGCAGCTTT#((((((((((..((((((((..#.))))))))..))).))))))).	2734	2781	1.0	-24.6	1	0.01459714	0.559	0.0	0.0	-10.10915223120837	18	23	8	3UTR	MIRT030657	1	1			EVI5
hsa-miR-299-3p	3UTR	NM_001098507	ZNF207	TATGTGGGATGGTAAACCGCTT#GAGCAGTAAGCTGGAGTTAGAGTGGAAGAAGGGTTTACCAAAATTCTTCCTGCAG#..((((((((((((((((.(((#.)))))))))))).......))))))).	11483	11538	1.0	-21.3	1	0.0003284475	0.588	0.10128009130434783	-0.06727431875	-4.95700071937229	19	28	12	3UTR	MIRT196786	1	1			MTF1
hsa-miR-29a-3p	3UTR	NM_001287491	TET3	TAGCACCATCTGAAATCGGTTA#ACTCGATGCCACTGAGGCTGCTTTTTAGTTGGTGCTAA#((((((((.((((((.(((((.#.)))))..)))))).)))))))).	10502	10540	1.0	-22.9	1	0.001175491	0.544	0.0	0.0	-5.227013184751041	19	24	8	3UTR	MIRT207248	1	1			TRAM2
hsa-miR-29a-3p	3UTR	NM_001291746	REL	TAGCACCATCTGAAATCGGTTA#TCAGTTGGTGCTAT#((((((((.((((.........#)))).)))))))).	6061	6075	1.0	-18.6	1	0.012473	0.441	0.0	0.0	-6.819302662522082	12	14	8	3UTR	MIRT469449	1	1			FKBP1A
hsa-miR-29a-3p	3UTR	NM_001316306	ITGA6	TAGCACCATCTGAAATCGGTTA#GACTGATTTCAGAGTGACTAC#((((((..(((((((((((((.#)))))))))))))))).))).	3438	3459	1.0	-21.4	0	0.005433261	0.544	1.6938125384615383	1.38535246625	-7.794895910253615	19	21	16	3UTR	MIRT437373	1	1			KCNC4
hsa-miR-29a-3p	3UTR	NM_152298	NASP	TAGCACCATCTGAAATCGGTTA#AACTTTCAGTGGTGCTGT#((((((((.((((((.......#.)))))))))))))).	1794	1812	1.0	-19.3	1	2.200746e-05	0.515	5.221511250000001	4.14274880125	-5.227013184751041	14	16	14	3UTR	MIRT006250	1	1			PTAR1
hsa-miR-29a-3p	3UTR	NM_153320	SLC22A7	TAGCACCATCTGAAATCGGTTA#ACTGAATAAGGTGCTTCTGCTTCTTCTAGAGATGGTGCTAA#(((((((((((...........#.))))))))))).	2214	2255	1.0	-19.0	1	0.0007378382	0.588	0.33028425454545457	0.23693518749999998	-10.39884692653892	11	13	11	3UTR	MIRT732683	1	1			ADAM10
hsa-miR-29a-3p	3UTR	NM_175629	DNMT3A	TAGCACCATCTGAAATCGGTTA#CCGACTTCATAATGGTGCTT#.((((((((.((((.((((...#)))).))))..)))))))).	3926	3946	1.0	-20.7	1	0.04296238	0.603	2.526821125	2.55947598125	-5.771280865935932	16	20	8	3UTR	MIRT003021	1	1			FNDC3B
hsa-miR-29a-3p	3UTR	XM_005250266	HBP1	TAGCACCATCTGAAATCGGTTA#AATTGATATCCTGTGGTGCTAA#(((((((((..((.(((((((.#))))))).))..))))))))).	2491	2513	1.0	-20.4	1	0.004046671	0.647	0.0	0.0	-8.8616953074606	18	22	9	3UTR	MIRT035539	1	1			TRIB1
hsa-miR-29a-3p	3UTR	XM_011532667	DNMT3A	TAGCACCATCTGAAATCGGTTA#CCGACTTCATAATGGTGCTT#.((((((((.((((.((((...#)))).))))..)))))))).	2972	2992	1.0	-20.7	1	0.04296238	0.603	0.0	0.0	-5.771280865935932	16	20	8	3UTR	MIRT003021	1	1			HOXB3
hsa-miR-29a-3p	3UTR	NM_014721	PHACTR2	TAGCACCATCTGAAATCGGTTA#GGCCGAGTAACGCAGAGTCAATAAAGGTGGTTATATTGTAAGCTTTTAGATGGTGCTT#.((((((((((((((.......#.)))))))))))))).	8125	8183	1.0	-21.1	1	0.001248491	0.735	0.0	0.0	-4.026373917660731	14	16	14	3UTR	MIRT437709	1	1			MTF2
hsa-miR-29a-3p	3UTR	NM_014871	PAN2	TAGCACCATCTGAAATCGGTTA#ACTTCCAGTACTGGACGTGCTCAGGGTCTAGGGTCACAGATGGTGCTAT#((((((((((((..(((.....#.)))..)))))))))))).	3942	3991	1.0	-23.0	1	0.01205104	0.529	0.0	0.0	-6.083544976388314	15	19	12	3UTR	MIRT049988	1	1			PRDM1
hsa-miR-29a-3p	3UTR	NM_015322	FEM1B	TAGCACCATCTGAAATCGGTTA#TAATTGATTTCAGACAGACTTTAACAAAACCACATTGTTTTGGTGTA#..((((((((((((((((((((#))))))))))))))..........................)))))).	2718	2765	1.0	-21.0	1	0.0003119629	0.676	0.8163578804347825	0.4438479974999999	-4.95700071937229	20	47	14	3UTR	MIRT548238	1	1			YOD1
hsa-miR-29a-3p	3UTR	NM_021101	CLDN1	TAGCACCATCTGAAATCGGTTA#GACCTGGATTTGAGTCTTGGTGCTAT#((((((((.((.(((((((((.#))))..))))).))...)))))))).	2496	2522	1.0	-21.8	1	0.000763426	0.529	0.4593074909090909	0.6190789350000001	-8.340767414043784	19	26	8	3UTR	MIRT735110	1	1			VDR
hsa-miR-29a-3p	3UTR	NM_022552	DNMT3A	TAGCACCATCTGAAATCGGTTA#CCGACTTCATAATGGTGCTT#.((((((((.((((.((((...#)))).))))..)))))))).	3865	3885	1.0	-20.7	1	0.04296238	0.603	1.3030156249999998	1.8317769774999997	-5.771280865935932	16	20	8	3UTR	MIRT003021	1	1			UBE2D3
hsa-miR-29a-3p	3UTR	NM_002908	REL	TAGCACCATCTGAAATCGGTTA#TCAGTTGGTGCTAT#((((((((.((((.........#)))).)))))))).	6157	6171	1.0	-18.6	1	0.012473	0.441	0.8070314375	-0.27070561375	-6.819302662522082	12	14	8	3UTR	MIRT469449	1	1			LRP8
hsa-miR-29a-3p	3UTR	NM_003620	PPM1D	TAGCACCATCTGAAATCGGTTA#GCTATTTCAATAACAGATGGTGCTGC#((((((((((((..........#.)))))))))))).	2845	2871	1.0	-20.9	1	0.006733578	0.706	2.291961	1.84567332	-7.052043616942562	12	14	12	3UTR	MIRT004044	1	1			SIRT1
hsa-miR-29a-3p	3UTR	NM_004235	KLF4	TAGCACCATCTGAAATCGGTTA#TAGCCTAAATGATGGTGCTT#.(((((((((.......(((((#))))).....))))))))).	2506	2526	1.0	-18.5	1	0.0004774186	0.632	1.421739888888889	1.11195439	-13.079371793104722	14	20	9	3UTR	MIRT052916	1	1			UBE2V1
hsa-miR-29a-3p	3UTR	NM_005542	INSIG1	TAGCACCATCTGAAATCGGTTA#GATGGTGCTT#.(((((((((............#))))))))).	1331	1341	1.0	-15.8	1	0.0006038628	0.588	3.1630416666666665	1.4298303025	-13.079371793104722	9	10	9	3UTR	MIRT102855	1	1			CCND3
hsa-miR-29a-3p	3UTR	NM_006672	SLC22A7	TAGCACCATCTGAAATCGGTTA#ACTGAATAAGGTGCTTCTGCTTCTTCTAGAGATGGTGCTAA#(((((((((((...........#.))))))))))).	2208	2249	1.0	-19.0	1	0.0007378382	0.588	0.33028425454545457	0.23693518749999998	-10.39884692653892	11	13	11	3UTR	MIRT732683	1	1			TGFB2
hsa-miR-29a-3p	3UTR	NM_012257	HBP1	TAGCACCATCTGAAATCGGTTA#AATTGATATCCTGTGGTGCTAA#(((((((((..((.(((((((.#))))))).))..))))))))).	2012	2034	1.0	-20.4	1	0.004046671	0.647	6.737505555555556	4.0763451775	-8.8616953074606	18	22	9	3UTR	MIRT035539	1	1			ARL6IP5
hsa-miR-29a-3p	3UTR	NM_001366022	TET3	TAGCACCATCTGAAATCGGTTA#ACTCGATGCCACTGAGGCTGCTTTTTAGTTGGTGCTAA#((((((((.((((((.(((((.#.)))))..)))))).)))))))).	9637	9675	1.0	-22.9	1	0.001175491	0.544	0.0	0.0	-5.227013184751041	19	24	8	3UTR	MIRT207248	1	1			ANKRD28
hsa-miR-29a-3p	3UTR	NM_001375819	DNMT3A	TAGCACCATCTGAAATCGGTTA#CCGACTTCATAATGGTGCTT#.((((((((.((((.((((...#)))).))))..)))))))).	3019	3039	1.0	-20.7	1	0.04296238	0.603	0.0	0.0	-5.771280865935932	16	20	8	3UTR	MIRT003021	1	1			CTNND1
hsa-miR-29a-3p	3UTR	NM_000210	ITGA6	TAGCACCATCTGAAATCGGTTA#GACTGATTTCAGAGTGACTAC#((((((..(((((((((((((.#)))))))))))))))).))).	3703	3724	1.0	-21.4	0	0.005433261	0.544	0.5873151076923077	0.9638108712499999	-7.794895910253615	19	21	16	3UTR	MIRT437373	1	1			ANGPT2
hsa-miR-29a-3p	3UTR	NM_000426	LAMA2	TAGCACCATCTGAAATCGGTTA#TAGAATTCTTTCTGTATTCAGATGGTGCTAA#((((((((((((((..(((...#.)))..)))))))))))))).	9586	9617	1.0	-26.2	1	0.02134227	0.676	0.0	0.0	-4.906073086755913	17	21	14	3UTR	MIRT735296	1	1			NECTIN1
hsa-miR-29a-3p	3UTR	NM_001079818	ITGA6	TAGCACCATCTGAAATCGGTTA#GACTGATTTCAGAGTGACTAC#((((((..(((((((((((((.#)))))))))))))))).))).	3573	3594	1.0	-21.4	0	0.005433261	0.544	0.5873151076923077	0.9638108712499999	-7.794895910253615	19	21	16	3UTR	MIRT437373	1	1			TNFAIP3
hsa-miR-29a-3p	3UTR	NM_001079823	LAMA2	TAGCACCATCTGAAATCGGTTA#TAGAATTCTTTCTGTATTCAGATGGTGCTAA#((((((((((((((..(((...#.)))..)))))))))))))).	9574	9605	1.0	-26.2	1	0.02134227	0.676	0.8847227142857141	1.0407459375	-4.906073086755913	17	21	14	3UTR	MIRT735296	1	1			BAZ2A
hsa-miR-29a-3p	3UTR	NM_001100166	PHACTR2	TAGCACCATCTGAAATCGGTTA#GGCCGAGTAACGCAGAGTCAATAAAGGTGGTTATATTGTAAGCTTTTAGATGGTGCTT#.((((((((((((((.......#.)))))))))))))).	7885	7943	1.0	-21.1	1	0.001248491	0.735	0.16189719285714282	0.7440502575000001	-4.026373917660731	14	16	14	3UTR	MIRT437709	1	1			NR4A2
hsa-miR-29a-3p	3UTR	NM_001102653	OTUD4	TAGCACCATCTGAAATCGGTTA#TGGCTTTTTTCCTTATAAGTTTATAAGTTTGATTTCAGATGTTGGAAATGTGTGCTT#.((((((((((((((((((...#.)))))))))))))..........))))).	3602	3659	1.0	-20.3	1	0.009942826	0.721	0.9211399928571425	0.7250887032500002	-3.793324837357118	18	30	13	3UTR	MIRT707995	1	1			FOXP1
hsa-miR-29a-3p	3UTR	NM_001105079	FBRS	TAGCACCATCTGAAATCGGTTA#TCAGACTGGTGCTGT#(((((((((((((.........#))))).)))))))).	4567	4582	1.0	-18.8	1	0.005431277	0.471	0.0	0.0	-5.762913004276319	13	15	8	3UTR	MIRT703642	1	1			ZMYM4
hsa-miR-29a-3p	3UTR	NM_001114635	PLAG1	TAGCACCATCTGAAATCGGTTA#AACTCTTCATGGTGCTAC#((((((((..((((...((((.#)))).)))))))))))).	5974	5992	0.9538461538461539	-15.7	1	0.01499131	0.603	4.161232500000001	4.061862137875	-7.204969213329855	16	18	12	3UTR	MIRT547103	1	1			MAP2K1
hsa-miR-29a-3p	3UTR	NM_001127208	TET2	TAGCACCATCTGAAATCGGTTA#TCATGATGGTGCTAC#(((((((((((((.........#))).)))))))))).	8010	8025	1.0	-19.0	1	0.001696502	0.632	5.801295014285714	2.7070466699999995	-5.762913004276319	13	15	10	3UTR	MIRT210968	1	1			SLC2A3
hsa-miR-29a-3p	3UTR	NM_001127460	PAN2	TAGCACCATCTGAAATCGGTTA#ACTTCCAGTACTGGACGTGCTCAGGGTCTAGGGTCACAGATGGTGCTAT#((((((((((((..(((.....#.)))..)))))))))))).	4047	4096	1.0	-23.0	1	0.01205104	0.529	6.484920416666667	5.491494625	-6.083544976388314	15	19	12	3UTR	MIRT049988	1	1			TMTC3
hsa-miR-29a-3p	3UTR	NM_001129843	CACNA1C	TAGCACCATCTGAAATCGGTTA#CAGGTGGTGCTGA#((((((((((((..........#)))))))))))).	7663	7676	1.0	-20.6	1	1.940188e-05	0.353	0.44700823333333345	1.0496965624999999	-7.052043616942562	12	13	12	3UTR	MIRT732349	1	1			ZNF410
hsa-miR-29a-3p	3UTR	NM_001166279	PAN2	TAGCACCATCTGAAATCGGTTA#ACTTCCAGTACTGGACGTGCTCAGGGTCTAGGGTCACAGATGGTGCTAT#((((((((((((..(((.....#.)))..)))))))))))).	3951	4000	1.0	-23.0	1	0.01205104	0.529	0.0	0.0	-6.083544976388314	15	19	12	3UTR	MIRT049988	1	1			ARNTL
hsa-miR-29a-3p	3UTR	NM_001195193	NASP	TAGCACCATCTGAAATCGGTTA#AACTTTCAGTGGTGCTGT#((((((((.((((((.......#.)))))))))))))).	2619	2637	1.0	-19.3	1	2.200746e-05	0.515	1.5153051249999998	0.16246137837499997	-5.227013184751041	14	16	14	3UTR	MIRT006250	1	1			PIK3R1
hsa-miR-31-5p	3UTR	NM_001260496	RDX	AGGCAAGATGCTGGCATAGCT#AGCACCCTGCAGTCCCAAGCCAGCATCTACTGCA#..(((((((((((((......#.))))))))))..))).	1112	1146	1.0	-22.5	1	0.009113413	0.412	0.0	0.0	-5.1900497996759025	13	17	10	3UTR	MIRT004979	1	1			BTG1
hsa-miR-31-5p	3UTR	NM_001282425	GNA13	AGGCAAGATGCTGGCATAGCT#CTGTGCCATTTGTGGCATCGTTTTGTTTA#(((((((((((((((((((..#))))))))......)))))...)))))).	2027	2056	1.0	-18.9	1	0.002157283	0.588	1.2207962342857144	1.0664743835	-3.937574446201665	19	29	8	3UTR	MIRT734283	1	1			TRIM36
hsa-miR-31-5p	3UTR	NM_001282547	STK40	AGGCAAGATGCTGGCATAGCT#AGTGGATGCCCGTCTTGCCA#.(((((((((..(((((.(((#)))..)))))))))))))).	2657	2677	1.0	-23.0	1	0.003022129	0.5	0.0	0.0	-9.964902622363823	17	20	14	3UTR	MIRT007319	1	1			CPEB2
hsa-miR-31-5p	3UTR	NM_001301132	BAHD1	AGGCAAGATGCTGGCATAGCT#GCTGAGCTGCAGCCACTTGCTC#.((((((..((((((.((((.#)))).))..))))..)))))).	3586	3608	0.9914529914529915	-20.6	1	0.0006715124	0.5	0.0	0.0	-7.396398505087125	16	22	6	3UTR	MIRT395121	1	1			AURKA
hsa-miR-31-5p	3UTR	NM_032017	STK40	AGGCAAGATGCTGGCATAGCT#AGTGGATGCCCGTCTTGCCA#.(((((((((..(((((.(((#)))..)))))))))))))).	2894	2914	1.0	-23.0	1	0.003022129	0.5	0.0	0.0	-9.964902622363823	17	20	14	3UTR	MIRT007319	1	1			ARFGEF2
hsa-miR-31-5p	3UTR	NM_138713	NFAT5	AGGCAAGATGCTGGCATAGCT#GGCTTCATGACCCTGTAGCATCTTTGGCCA#.((((((((((((((((((((#))))..))).))....))))))))..))).	5898	5928	1.0	-20.2	1	0.007383094	0.544	0.0	0.0	-3.793324837357118	20	30	8	3UTR	MIRT004971	1	1			KMT5B
hsa-miR-31-5p	3UTR	NM_145866	FZD3	AGGCAAGATGCTGGCATAGCT#AGTTGATTGTCTGCACTTGCCTT#(((((((.(((.(((((((((#)))))..)))).)))))))))).	3462	3485	1.0	-20.9	1	0.01074944	0.485	-0.39315927272727275	0.01690799124999999	-9.59801268497865	19	23	10	3UTR	MIRT004984	1	1			SERTAD3
hsa-miR-31-5p	3UTR	NM_152594	SPRED1	AGGCAAGATGCTGGCATAGCT#GGTTATTCAGCAGTGCCTA#(((((...((((((.((((((#)))))))))))).))))).	5352	5371	1.0	-19.1	0	0.003569161	0.676	0.0	0.0	-10.431304231697297	17	19	12	3UTR	MIRT734193	1	1			TOB2
hsa-miR-31-5p	3UTR	NM_205843	NFIC	AGGCAAGATGCTGGCATAGCT#GGCTGTGCACAGCATTCATGTA#..(((.(((((((((((((((#)))))))).)))))))..))).	5407	5429	1.0	-24.0	0	0.003363627	0.529	0.0	0.0	-6.857959480565336	18	22	8	3UTR	MIRT740497	1	1			C21orf91
hsa-miR-31-5p	3UTR	XM_011520285	SLC1A2	AGGCAAGATGCTGGCATAGCT#CTATGTCCAGCCTTGCTTC#(((((((..((((((((((..#))))).)))))))))))).	7831	7850	1.0	-21.4	1	0.04105096	0.603	0.0	0.0	-7.307599033628058	17	19	12	3UTR	MIRT735060	1	1			KIF5B
hsa-miR-31-5p	3UTR	XM_011521369	BAHD1	AGGCAAGATGCTGGCATAGCT#GCTGAGCTGCAGCCACTTGCTC#.((((((..((((((.((((.#)))).))..))))..)))))).	3477	3499	0.9914529914529915	-20.6	1	0.0006715124	0.5	0.0	0.0	-7.396398505087125	16	22	6	3UTR	MIRT395121	1	1			LHFPL2
hsa-miR-31-5p	3UTR	XM_011543527	RASA1	AGGCAAGATGCTGGCATAGCT#TGCCAGGATGTTGCA#..((((.((.((((((.....#)))))).)).)))).	3209	3224	1.0	-20.0	0	0.00119826	0.456	0.0	0.0	-7.743193722571788	12	15	6	3UTR	MIRT007292	1	1			FAM135A
hsa-miR-31-5p	3UTR	XM_017018139	SLC1A2	AGGCAAGATGCTGGCATAGCT#CTATGTCCAGCCTTGCTTC#(((((((..((((((((((..#))))).)))))))))))).	7859	7878	1.0	-21.4	1	0.04105096	0.603	0.0	0.0	-7.307599033628058	17	19	12	3UTR	MIRT735060	1	1			ATP2B4
hsa-miR-31-5p	3UTR	NM_014755	SERTAD2	AGGCAAGATGCTGGCATAGCT#AGCTGTGCCTTTTCTATGCA#..((((((....(((((((((#)))))))))...))).))).	5379	5399	1.0	-20.5	1	0.004049758	0.529	0.0	0.0	-13.427474630952936	15	20	9	3UTR	MIRT740504	1	1			HS3ST2
hsa-miR-31-5p	3UTR	NM_014952	BAHD1	AGGCAAGATGCTGGCATAGCT#GCTGAGCTGCAGCCACTTGCTC#.((((((..((((((.((((.#)))).))..))))..)))))).	3696	3718	0.9914529914529915	-20.6	1	0.0006715124	0.5	0.0	0.0	-7.396398505087125	16	22	6	3UTR	MIRT395121	1	1			BDNF
hsa-miR-31-5p	3UTR	NM_015265	SATB2	AGGCAAGATGCTGGCATAGCT#TGTGGGCATTTTAGCCTG#((((((((((((.(((.....#))).)))))))).)))).	4949	4967	1.0	-20.1	1	4.093579e-05	0.559	0.0	0.0	-5.226705058867908	15	18	8	3UTR	MIRT006567	1	1			CSMD1
hsa-miR-31-5p	3UTR	NM_017902	HIF1AN	AGGCAAGATGCTGGCATAGCT#CCAGCTCTTGCCC#.(((((((.(((((.......#)))))))))))).	1834	1847	1.0	-20.7	1	0.003961984	0.515	0.0	0.0	-5.818213136157129	12	13	12	3UTR	MIRT006468	1	1			TACC2
hsa-miR-31-5p	3UTR	NM_022650	RASA1	AGGCAAGATGCTGGCATAGCT#AGATTCTGCTGGTGAATAACTATGCCAGCAACCTTGTA#..(((((.(((((((((((..#.)))))))))))..))))).	2866	2904	1.0	-25.2	0	0.002078405	0.603	2.8575703636363636	3.2817396850000002	-7.27063564855292	16	20	11	3UTR	MIRT007292	1	1			CASP2
hsa-miR-31-5p	3UTR	NM_004171	SLC1A2	AGGCAAGATGCTGGCATAGCT#CTATGTCCAGCCTTGCTTC#(((((((..((((((((((..#))))).)))))))))))).	8317	8336	1.0	-21.4	1	0.04105096	0.603	0.0	0.0	-7.307599033628058	17	19	12	3UTR	MIRT735060	1	1			MKNK2
hsa-miR-31-5p	3UTR	NM_006572	GNA13	AGGCAAGATGCTGGCATAGCT#CTGTGCCATTTGTGGCATCGTTTTGTTTA#(((((((((((((((((((..#))))))))......)))))...)))))).	2275	2304	1.0	-18.9	1	0.002157283	0.588	0.851495892857143	0.5211219525	-3.937574446201665	19	29	8	3UTR	MIRT734283	1	1			ADAM9
hsa-miR-31-5p	3UTR	NM_001113178	NFAT5	AGGCAAGATGCTGGCATAGCT#GGCTTCATGACCCTGTAGCATCTTTGGCCA#.((((((((((((((((((((#))))..))).))....))))))))..))).	5895	5925	1.0	-20.2	1	0.007383094	0.544	1.8376356448275863	0.5804065250000001	-3.793324837357118	20	30	8	3UTR	MIRT004971	1	1			LIN28B
hsa-miR-31-5p	3UTR	NM_001172517	SATB2	AGGCAAGATGCTGGCATAGCT#ATGCTAAGTCTTGCCTT#(((((((((..((((((....#)))))).))))))))).	4905	4922	1.0	-20.5	1	0.02987773	0.735	3.852552222222222	3.4417945312500002	-8.004855389940193	15	17	9	3UTR	MIRT006567	1	1			HK2
hsa-miR-31-5p	3UTR	NM_001195728	SLC1A2	AGGCAAGATGCTGGCATAGCT#CTATGTCCAGCCTTGCTTC#(((((((..((((((((((..#))))).)))))))))))).	7950	7969	1.0	-21.4	1	0.04105096	0.603	0.4915263454545454	0.26425679250000006	-7.307599033628058	17	19	12	3UTR	MIRT735060	1	1			ACBD5
hsa-miR-31-5p	3UTR	NM_001240	CCNT1	AGGCAAGATGCTGGCATAGCT#GTTAACTGACGGTGGGTTAGTGCCCTGCATCTTGCA#..(((((((((.(((((((((#.))))).))))..))))))))).	4044	4080	1.0	-25.8	1	0.0007968499	0.544	0.5241173540000001	0.8673637400000003	-8.303804028968646	18	23	9	3UTR	MIRT564314	1	1			ARID4B
hsa-miR-31-5p	3UTR	NM_001252652	SLC1A2	AGGCAAGATGCTGGCATAGCT#CTATGTCCAGCCTTGCTTC#(((((((..((((((((((..#))))).)))))))))))).	8015	8034	1.0	-21.4	1	0.04105096	0.603	0.0	0.0	-7.307599033628058	17	19	12	3UTR	MIRT735060	1	1			PXYLP1
hsa-miR-323a-3p	3UTR	NM_001322416	PNISR	CACATTACACGGTCGACCTCT#TGGCTGTGTAGGTGA#(((.(((((((((((......#)))))))))))))).	1647	1662	1.0	-17.2	0	0.0008699358	0.662	0.0	0.0	-7.202645801464468	14	15	14	3UTR	MIRT566381	1	1			ERBIN
hsa-miR-329-3p	3UTR	NM_080546	SLC44A1	AACACACCTGGTTAACCTCTTT#GGAGGTATGAGGGTGTGTA#.((((((((.....((((((..#))))))....)))))))).	7536	7555	1.0	-20.9	1	0.01748958	0.574	0.0	0.0	-13.353379620878652	14	19	8	3UTR	MIRT614768	1	1			ARHGAP1
hsa-miR-329-3p	3UTR	NM_015088	TNRC6B	AACACACCTGGTTAACCTCTTT#CCAGGTGTGTA#.((((((((((...........#)))))))))).	9583	9594	1.0	-18.6	1	0.007368072	0.559	0.0	0.0	-10.254597317694373	10	11	10	3UTR	MIRT087920	1	1			DLG5
hsa-miR-329-3p	3UTR	NM_006500	MCAM	AACACACCTGGTTAACCTCTTT#AAAGATACGTGCCGGGGCCAGGTGTGG#..((((((((((...(((....#.))))))))))))).	2570	2597	1.0	-21.2	1	1.296266e-05	0.456	0.8337204000000001	2.19210910625	-7.838420809809573	13	15	13	3UTR	MIRT438650	1	1			RACGAP1
hsa-miR-329-3p	3UTR	NM_001357857	ATXN1	AACACACCTGGTTAACCTCTTT#AGAGTCTGACCAGTGTGC#..((((.(((((((..((((..#))))..))))))))))).	6185	6203	1.0	-18.3	0	0.01858316	0.588	0.0	0.0	-7.469185894797857	15	18	11	3UTR	MIRT615140	1	1			FAT3
hsa-miR-329-3p	3UTR	NM_001162501	TNRC6B	AACACACCTGGTTAACCTCTTT#CCAGGTGTGTA#.((((((((((...........#)))))))))).	9913	9924	1.0	-18.6	1	0.007368072	0.559	0.0	0.0	-10.254597317694373	10	11	10	3UTR	MIRT087920	1	1			ANKRD29
hsa-miR-329-3p	3UTR	NM_001164347	ZBTB20	AACACACCTGGTTAACCTCTTT#GGGGGTGGTGTGGGTGTGTTT#((((((((((....((((((..#))))))....)))))))))).	24073	24094	1.0	-21.4	1	0.102442	0.471	3.199648	3.703414562500001	-12.25512276139502	16	21	10	3UTR	MIRT519998	1	1			MUC13
hsa-miR-346	3UTR	NM_001130845	BCL6	TGTCTGCCCGCATGCCTGCCTCT#GGGCGAGCGTGCACCATCCCTTTTTGAAGTGTAGGCAGACAC#((((((((.((((((.(((((..#))))).)))))).....................)))))))).	3441	3483	1.0	-27.4	1	0.002182371	0.544	-0.09166537500000002	0.36410109125	-5.227013184751041	19	42	8	3UTR	MIRT734752	1	1			MAPK1
hsa-miR-34a-5p	3UTR	NM_001259	CDK6	TGGCAGTGTCTTAGCTGGTTGT#CAGCCTGGCCTGGGCATTGTA#..(((((((((..((((((((.#))))).)))..))))))))).	3000	3021	1.0	-21.6	1	0.0002437913	0.529	0.0	0.0	-9.592934641634889	17	21	9	3UTR	MIRT001012	1	1			GTF2H1
hsa-miR-34a-5p	3UTR	NM_001261401	TSN	TGGCAGTGTCTTAGCTGGTTGT#CAGTAATAGCACTGCCAG#(((((((((..(.((((.....#)))).)..))))))))).	2363	2381	1.0	-20.4	1	0.003102678	0.632	0.0	0.0	-9.293986002606438	14	18	9	3UTR	MIRT025313	1	1			STAT5B
hsa-miR-34a-5p	3UTR	NM_001287804	ZDHHC16	TGGCAGTGTCTTAGCTGGTTGT#AGAGCCAGTGGGCCTGCCT#.(((((.((((..(((((((.(#).)))))))))))))))).	1205	1224	1.0	-23.1	0	3.5571e-05	0.5	0.0	0.0	-9.972945294491035	17	19	16	3UTR	MIRT057733	1	1			ARHGEF3
hsa-miR-34a-5p	3UTR	NM_001297578	PEA15	TGGCAGTGTCTTAGCTGGTTGT#GCAGCCAGCGTTAGATGCCCCCAC#(((..((((((..(((((((((#)))))))))...))))))..))).	1087	1111	1.0	-24.6	0	0.002232062	0.412	1.0926735555555556	1.132019530375	-15.724567818235926	18	24	9	3UTR	MIRT004502	1	1			PPM1L
hsa-miR-34a-5p	3UTR	NM_001300857	FOSL1	TGGCAGTGTCTTAGCTGGTTGT#ACCAGCCCCACTGCCAG#((((((((.....((((((...#))))))..)))))))).	980	997	1.0	-22.3	1	0.01401431	0.426	3.31147175	2.738401380000001	-13.697178970448556	14	17	8	3UTR	MIRT006546	1	1			ADGRA2
hsa-miR-34a-5p	3UTR	NM_001318510	ACSL4	TGGCAGTGTCTTAGCTGGTTGT#GCACCCCCAATCTGCCCCCAACTCCCAAAAGCTAGAACACTGCCAA#(((((((((.(((((((((((.#.)))))......)))))).))))))))).	4072	4118	1.0	-26.2	1	0.03927224	0.544	3.044348741176471	2.6772388575	-5.180080914529843	20	29	9	3UTR	MIRT025215	1	1			FERMT2
hsa-miR-34a-5p	3UTR	NM_178155	FUT8	TGGCAGTGTCTTAGCTGGTTGT#AACCAATTTTCATTGGTACACATTACAAAATTGCTAAGAACACTGTTT#.((((((((((((((...((((#.))))....))))))).))))))).	3096	3144	1.0	-20.9	1	0.02244547	0.662	-0.19494476	-0.10751070549999997	-4.026373917660731	18	25	7	3UTR	MIRT438733	1	1			ZEB2
hsa-miR-34a-5p	3UTR	NM_198044	ZDHHC16	TGGCAGTGTCTTAGCTGGTTGT#AGAGCCAGTGGGCCTGCCT#.(((((.((((..(((((((.(#).)))))))))))))))).	1298	1317	1.0	-23.1	0	3.5571e-05	0.5	0.0	0.0	-9.972945294491035	17	19	16	3UTR	MIRT057733	1	1			ROCK2
hsa-miR-34a-5p	3UTR	XM_011509654	POU2F1	TGGCAGTGTCTTAGCTGGTTGT#TAGCCAGGTCATGATACTGCTG#.(((((((((....(((((((.#))))))).....))))))))).	11751	11773	1.0	-23.2	1	0.007571976	0.529	0.0	0.0	-12.110873152550473	16	22	9	3UTR	MIRT025581	1	1			SOX9
hsa-miR-34a-5p	3UTR	XM_011543830	MTMR9	TGGCAGTGTCTTAGCTGGTTGT#AACCAGAGATGCACTGCCC#.((((((((.((..((((((..#)))))).)).)))))))).	3039	3058	1.0	-22.5	1	0.004600987	0.618	0.0	0.0	-7.181801835871946	16	19	8	3UTR	MIRT025530	1	1			ZBTB44
hsa-miR-34a-5p	3UTR	XM_024446383	ANKS1A	TGGCAGTGTCTTAGCTGGTTGT#GCGGCAGCGTAGACGCTGTA#..(((((((((..(((.(((((#))))))))..))))))))).	3748	3768	1.0	-23.8	1	1.544548e-07	0.353	0.0	0.0	-9.592934641634889	17	20	9	3UTR	MIRT741432	1	1			ZNF451
hsa-miR-34a-5p	3UTR	NM_015458	MTMR9	TGGCAGTGTCTTAGCTGGTTGT#AACCAGAGATGCACTGCCC#.((((((((.((..((((((..#)))))).)).)))))))).	2587	2606	1.0	-22.5	1	0.004600987	0.618	0.0	0.0	-7.181801835871946	16	19	8	3UTR	MIRT025530	1	1			MAP4K2
hsa-miR-34a-5p	3UTR	NM_017633	TENT5A	TGGCAGTGTCTTAGCTGGTTGT#GCAGCTTCCTTGTGAATTCTGTCAGAGCTGCAACAGCCGCTGCACTGCCAC#(((((((((...(((.((((((#.)))))))))))))))))).	3843	3894	1.0	-26.1	1	0.018375	0.5	2.6039902777777777	1.0569622	-11.584707779840164	18	20	18	3UTR	MIRT047395	1	1			ITGB8
hsa-miR-34a-5p	3UTR	NM_017768	LRRC40	TGGCAGTGTCTTAGCTGGTTGT#ATAATTAGCCTGGGCCATATTCACTGCCAG#(((((((((((..(((((((((#)))))))))..)))).......))))))).	1990	2020	1.0	-21.7	1	0.08416103	0.691	0.0	0.0	-8.573508368464264	20	30	9	3UTR	MIRT025256	1	1			ZFYVE9
hsa-miR-34a-5p	3UTR	NM_021809	TGIF2	TGGCAGTGTCTTAGCTGGTTGT#GCCAGCTGGCACCACTGCA#..((((((..(((((((((...#)))))))))...)))))).	1040	1059	1.0	-22.5	1	0.0001137791	0.397	-0.1067186333333334	0.54283483375	-7.255896845946231	15	19	9	3UTR	MIRT201842	1	1			ABCC1
hsa-miR-34a-5p	3UTR	NM_021959	PPP1R11	TGGCAGTGTCTTAGCTGGTTGT#CCAGCTTTCACTGCCAG#((((((((....((((((....#))))))..)))))))).	948	965	1.0	-24.4	1	0.0002797326	0.515	2.9349575	0.69836709875	-12.408048357782313	14	17	8	3UTR	MIRT765765	1	1			SMAD5
hsa-miR-34a-5p	3UTR	NM_022977	ACSL4	TGGCAGTGTCTTAGCTGGTTGT#GCACCCCCAATCTGCCCCCAACTCCCAAAAGCTAGAACACTGCCAA#(((((((((.(((((((((((.#.)))))......)))))).))))))))).	4381	4427	1.0	-26.2	1	0.03927224	0.544	4.166855005882353	4.29656274125	-5.180080914529843	20	29	9	3UTR	MIRT025215	1	1			PPP3CA
hsa-miR-34a-5p	3UTR	NM_002697	POU2F1	TGGCAGTGTCTTAGCTGGTTGT#TAGCCAGGTCATGATACTGCTG#.(((((((((....(((((((.#))))))).....))))))))).	11680	11702	1.0	-23.2	1	0.007571976	0.529	0.0	0.0	-12.110873152550473	16	22	9	3UTR	MIRT025581	1	1			KIF21A
hsa-miR-34a-5p	3UTR	NM_004116	FKBP1B	TGGCAGTGTCTTAGCTGGTTGT#AGCCAGTTACCTTTGCTGTCAC#((((((((...(((((((((..#)))))))))....)))))))).	817	839	1.0	-20.1	1	0.003126434	0.574	3.5373466666666666	1.90006138625	-9.06124504818596	17	22	9	3UTR	MIRT734565	1	1			MAP3K11
hsa-miR-34a-5p	3UTR	NM_004458	ACSL4	TGGCAGTGTCTTAGCTGGTTGT#GCACCCCCAATCTGCCCCCAACTCCCAAAAGCTAGAACACTGCCAA#(((((((((.(((((((((((.#.)))))......)))))).))))))))).	4069	4115	1.0	-26.2	1	0.03927224	0.544	3.6331521588235303	2.82976104875	-5.180080914529843	20	29	9	3UTR	MIRT025215	1	1			MYO6
hsa-miR-34a-5p	3UTR	NM_004622	TSN	TGGCAGTGTCTTAGCTGGTTGT#CAGTAATAGCACTGCCAG#(((((((((..(.((((.....#)))).)..))))))))).	2443	2461	1.0	-20.4	1	0.003102678	0.632	0.4549739177777778	0.0152436367499999	-9.293986002606438	14	18	9	3UTR	MIRT025313	1	1			IVNS1ABP
hsa-miR-34a-5p	3UTR	NM_005438	FOSL1	TGGCAGTGTCTTAGCTGGTTGT#ACTCACCAGCCCCACTGCCAG#((((((((.....((((((...#.))))))..)))))))).	1282	1303	1.0	-22.8	1	0.01401431	0.426	3.89295395	3.1941977199999996	-13.697178970448556	14	18	8	3UTR	MIRT006546	1	1			CFTR
hsa-miR-34a-5p	3UTR	NM_006206	PDGFRA	TGGCAGTGTCTTAGCTGGTTGT#ATGACAAGCTGTATCACTGCCT#.(((((((...(((((.(((((#))))).)))))...))))))).	6089	6111	1.0	-22.3	1	0.02534149	0.691	6.037584285714286	4.1438803125	-8.91699543934141	17	22	7	3UTR	MIRT006212	1	1			SMARCA4
hsa-miR-34a-5p	3UTR	NM_006270	RRAS	TGGCAGTGTCTTAGCTGGTTGT#GCAACCACCACAAGCTCTCGGGACTAGCTGCCT#.(((((((((((((((((((((#)))))))......)))...)))))..)))))).	718	751	1.0	-23.4	1	0.004939286	0.412	2.6806606562500006	4.0043554	-3.793324837357118	21	33	7	3UTR	MIRT025259	1	1			MEIS1
hsa-miR-34a-5p	3UTR	NM_006750	SNTB2	TGGCAGTGTCTTAGCTGGTTGT#GACTAGCTAAACTGCCAA#(((((((...((((((((((..#))))))))))))))))).	6966	6984	1.0	-23.8	1	2.651508e-05	0.662	0.0	0.0	-8.550105501956237	17	18	17	3UTR	MIRT047392	1	1			DNAJB1
hsa-miR-34a-5p	3UTR	NM_001331030	PDXK	TGGCAGTGTCTTAGCTGGTTGT#GCAGCAGGCTGAGCACTGCG#..((((((.(((((((.(((((#))))).))))))))))))).	1727	1747	1.0	-27.0	1	1.308782e-06	0.338	0.0	0.0	-6.013390377618052	18	20	13	3UTR	MIRT741439	1	1			DET1
hsa-miR-34a-5p	3UTR	NM_001365848	POU2F1	TGGCAGTGTCTTAGCTGGTTGT#TAGCCAGGTCATGATACTGCTG#.(((((((((....(((((((.#))))))).....))))))))).	12174	12196	1.0	-23.2	1	0.007571976	0.529	0.0	0.0	-12.110873152550473	16	22	9	3UTR	MIRT025581	1	1			NUP210
hsa-miR-34a-5p	3UTR	NM_001371533	FUT8	TGGCAGTGTCTTAGCTGGTTGT#AACCAATTTTCATTGGTACACATTACAAAATTGCTAAGAACACTGTTT#.((((((((((((((...((((#.))))....))))))).))))))).	3450	3498	1.0	-20.9	1	0.02244547	0.662	0.0	0.0	-4.026373917660731	18	25	7	3UTR	MIRT438733	1	1			MTOR
hsa-miR-34a-5p	3UTR	NM_001018111	PODXL	TGGCAGTGTCTTAGCTGGTTGT#GCAGCCAGGAAGGACAGGCTT#.(((..((((((..((((((((#))))))))..)))))).))).	3046	3067	1.0	-23.1	0	3.837665e-05	0.529	0.0	0.0	-11.959291303549286	17	21	8	3UTR	MIRT535098	1	1			IKBKB
hsa-miR-34a-5p	3UTR	NM_001040152	PEG10	TGGCAGTGTCTTAGCTGGTTGT#GGCTGTGGACACTGTCT#.(((((((((((((((......#))))).)))))))))).	3769	3786	1.0	-21.8	1	0.001088476	0.529	0.520417325	0.23983265124999992	-3.793324837357118	15	17	10	3UTR	MIRT506250	1	1			WNT2
hsa-miR-34a-5p	3UTR	NM_001083589	E2F5	TGGCAGTGTCTTAGCTGGTTGT#CAAACAGACGTTCACTGCCAC#((((((((......(((..((.#))..))).....)))))))).	1350	1371	1.0	-18.3	1	0.0005832642	0.588	3.77258625	1.245814895	-14.554018887968963	13	21	8	3UTR	MIRT000750	1	1			SKP2
hsa-miR-34a-5p	3UTR	NM_001145306	CDK6	TGGCAGTGTCTTAGCTGGTTGT#CAGCCTGGCCTGGGCATTGTA#..(((((((((..((((((((.#))))).)))..))))))))).	3009	3030	1.0	-21.6	1	0.0002437913	0.529	0.0	0.0	-9.592934641634889	17	21	9	3UTR	MIRT001012	1	1			FBXO11
hsa-miR-34a-5p	3UTR	NM_001165903	STX1A	TGGCAGTGTCTTAGCTGGTTGT#GCCTCCAGCTGACCTGCCC#.(((((.(((..((((((..((#))..)))))))))))))).	1218	1237	1.0	-23.2	0	0.02163305	0.353	0.0	0.0	-11.508589157235143	16	19	14	3UTR	MIRT006305	1	1			PBRM1
hsa-miR-34a-5p	3UTR	NM_001166119	LEF1	TGGCAGTGTCTTAGCTGGTTGT#CGACCCCAAAGGAACACTGACATCAATTTTACCCTGAGGTCACTGCTAG#((((((((((((((..(((...#.))))))))).)))))))).	1050	1099	1.0	-20.6	1	0.0004387968	0.544	0.0	0.0	-4.906073086755913	17	20	9	3UTR	MIRT025380	1	1			DAZAP2
hsa-miR-34a-5p	3UTR	NM_001184962	PEG10	TGGCAGTGTCTTAGCTGGTTGT#GGCTGTGGACACTGTCT#.(((((((((((((((......#))))).)))))))))).	3769	3786	1.0	-21.8	1	0.001088476	0.529	0.520417325	0.23983265124999992	-3.793324837357118	15	17	10	3UTR	MIRT506250	1	1			NFATC3
hsa-miR-34a-5p	3UTR	NM_001198786	POU2F1	TGGCAGTGTCTTAGCTGGTTGT#TAGCCAGGTCATGATACTGCTG#.(((((((((....(((((((.#))))))).....))))))))).	11491	11513	1.0	-23.2	1	0.007571976	0.529	0.0	0.0	-12.110873152550473	16	22	9	3UTR	MIRT025581	1	1			MITF
hsa-miR-34a-5p	3UTR	NM_001199515	TGIF2	TGGCAGTGTCTTAGCTGGTTGT#GCCAGCTGGCACCACTGCA#..((((((..(((((((((...#)))))))))...)))))).	1012	1031	1.0	-22.5	1	0.0001137791	0.397	1.0764825555555555	0.45998049250000006	-7.255896845946231	15	19	9	3UTR	MIRT201842	1	1			CCNT2
hsa-miR-34c-5p	3UTR	NM_001259	CDK6	AGGCAGTGTAGTTAGCTGATTGC#ATTAGTGTTTCTGCATTGCCA#.((((((((((...((((((...#))))))....)))))))))).	9807	9828	1.0	-21.7	1	0.000859348	0.632	0.0	0.0	-9.286098677140124	16	21	10	3UTR	MIRT004573	1	1			SP1
hsa-miR-34c-5p	3UTR	NM_001261401	TSN	AGGCAGTGTAGTTAGCTGATTGC#GTAGTCAGCTAGATCATTTGTTCTGGGAGTATAAAGCCA#.(((..((((.((((((((((((#)))))))))))................).))))..))).	1549	1588	1.0	-19.6	0	0.000351565	0.603	0.0	0.0	-12.638095248772986	19	39	11	3UTR	MIRT202948	1	1			NCOA1
hsa-miR-34c-5p	3UTR	NM_001270735	BCL2L13	AGGCAGTGTAGTTAGCTGATTGC#GTACTCTCAGCTGCCTCTCAGGGACTGCACTGTTC#.((((((((((((((((((....#.))))))..........)))))))))))).	1894	1929	1.0	-23.2	1	2.65107e-05	0.412	0.0	0.0	-3.793324837357118	18	30	12	3UTR	MIRT508003	1	1			PDIK1L
hsa-miR-34c-5p	3UTR	NM_001293231	MYCN	AGGCAGTGTAGTTAGCTGATTGC#GTACTGTACTAATTCTTACACTGCCTG#(((((((((((((((........#.)))))...)))))))))).	1361	1388	1.0	-19.5	1	0.01711669	0.662	1.6767918777777777	0.9182340462500003	-4.1706235265052785	15	20	10	3UTR	MIRT006225	1	1			BRWD3
hsa-miR-34c-5p	3UTR	NM_181359	IL6R	AGGCAGTGTAGTTAGCTGATTGC#TCAGCTGACTTTTCTGTCC#.(((((...((((((((((....#))))))))))...))))).	3480	3499	1.0	-22.4	0	0.0002739277	0.588	1.1428973	1.2492435549999996	-8.707035959654831	15	19	10	3UTR	MIRT438702	1	1			RCOR1
hsa-miR-34c-5p	3UTR	XM_024448234	ZDHHC16	AGGCAGTGTAGTTAGCTGATTGC#GCTGAGGTCACTGCCA#.(((((((...(((((.......#)))))...))))))).	1769	1785	1.0	-20.5	1	4.5851e-05	0.456	0.0	0.0	-8.91699543934141	12	16	7	3UTR	MIRT057736	1	1			NET1
hsa-miR-34c-5p	3UTR	NM_015245	ANKS1A	AGGCAGTGTAGTTAGCTGATTGC#AGTAGACTGCGCTGCCA#.((((((((((((.(((......#))).)))))))))))).	5260	5277	1.0	-24.2	1	3.394933e-05	0.397	0.0	0.0	-4.650164754877524	15	17	12	3UTR	MIRT741473	1	1			SNAI1
hsa-miR-34c-5p	3UTR	NM_015367	BCL2L13	AGGCAGTGTAGTTAGCTGATTGC#GTACTCTCAGCTGCCTCTCAGGGACTGCACTGTTC#.((((((((((((((((((....#.))))))..........)))))))))))).	2265	2300	1.0	-23.2	1	2.65107e-05	0.412	0.8754531214285713	0.26477423	-3.793324837357118	18	30	12	3UTR	MIRT508003	1	1			MECOM
hsa-miR-34c-5p	3UTR	NM_021913	AXL	AGGCAGTGTAGTTAGCTGATTGC#GATCCAAGCTAAGCACTGCCA#.((((((((..((((((((((..#))))..)))))))))))))).	2885	2906	1.0	-22.8	1	0.07984901	0.441	1.8966302500000003	0.9627293037500001	-7.8606057810956464	18	21	14	3UTR	MIRT734120	1	1			CDC42
hsa-miR-34c-5p	3UTR	NM_001949	E2F3	AGGCAGTGTAGTTAGCTGATTGC#ATCTGGTTAGCTGCCTCTGCTTC#((((((.(((((((((((((...#))).))))))))))..)))))).	3860	3883	1.0	-20.2	0	0.009179859	0.559	3.0852342857142854	2.3168056087499997	-5.4812609810729835	19	23	10	3UTR	MIRT000760	1	1			ITGB1
hsa-miR-34c-5p	3UTR	NM_002048	GAS1	AGGCAGTGTAGTTAGCTGATTGC#AGCTCTGCACTGCCA#.((((((((((..((((......#)))))))))))))).	2540	2555	1.0	-22.7	1	0.02393673	0.691	0.0	0.0	-8.429258759619717	14	15	14	3UTR	MIRT511893	1	1			ROBO1
hsa-miR-34c-5p	3UTR	NM_003204	NFE2L1	AGGCAGTGTAGTTAGCTGATTGC#GCAACAGCCCCAACATCACGCATGTCATTCACTGCCTT#((((((((..(((.((((.((((#))))))))...)))...............)))))))).	3683	3721	1.0	-19.8	1	0.03074615	0.412	1.6729645	0.310949215	-7.093310490296013	19	38	8	3UTR	MIRT741481	1	1			KCTD15
hsa-miR-34c-5p	3UTR	NM_004124	GMFB	AGGCAGTGTAGTTAGCTGATTGC#TCAGGTTACTATGCTGA#...(((((((((.(.((((....#)))).).))))))))).	2942	2959	1.0	-17.0	0	0.004334388	0.691	0.4099502444444444	1.2125781855000002	-8.539120366595618	14	17	9	3UTR	MIRT448795	1	1			NAV3
hsa-miR-34c-5p	3UTR	NM_004622	TSN	AGGCAGTGTAGTTAGCTGATTGC#GTAGTCAGCTAGATCATTTGTTCTGGGAGTATAAAGCCA#.(((..((((.((((((((((((#)))))))))))................).))))..))).	1629	1668	1.0	-19.6	0	0.000351565	0.603	0.39686250714285715	0.12029185000000003	-12.638095248772986	19	39	11	3UTR	MIRT202948	1	1			LPL
hsa-miR-34c-5p	3UTR	NM_001135239	LDHA	AGGCAGTGTAGTTAGCTGATTGC#GCCACCTCTGACGCACCACTGCCA#.(((((((..(((((........#.)))))....))))))).	1163	1187	1.0	-17.5	1	0.002641445	0.485	1.418942142857143	0.54387251125	-6.3252700442346725	12	18	7	3UTR	MIRT741478	1	1			DMD
hsa-miR-34c-5p	3UTR	NM_001145306	CDK6	AGGCAGTGTAGTTAGCTGATTGC#ATTAGTGTTTCTGCATTGCCA#.((((((((((...((((((...#))))))....)))))))))).	9816	9837	1.0	-21.7	1	0.000859348	0.632	0.0	0.0	-9.286098677140124	16	21	10	3UTR	MIRT004573	1	1			PRKCE
hsa-miR-34c-5p	3UTR	NM_001165416	LDHA	AGGCAGTGTAGTTAGCTGATTGC#GCCACCTCTGACGCACCACTGCCA#.(((((((..(((((........#.)))))....))))))).	1213	1237	1.0	-17.5	1	0.002641445	0.485	0.0	0.0	-6.3252700442346725	12	18	7	3UTR	MIRT741478	1	1			SYTL4
hsa-miR-34c-5p	3UTR	NM_001243076	E2F3	AGGCAGTGTAGTTAGCTGATTGC#ATCTGGTTAGCTGCCTCTGCTTC#((((((.(((((((((((((...#))).))))))))))..)))))).	3314	3337	1.0	-20.2	0	0.009179859	0.559	3.1548102357142853	2.0393761662500003	-5.4812609810729835	19	23	10	3UTR	MIRT000760	1	1			MDM4
hsa-miR-370-3p	3UTR	NM_182580	CYB561D1	GCCTGCTGGGGTGGAACCTGGT#ACCAGGAGGAGCCCTTCATCCTGGCAGGCC#(((((((((((((((.((((((#))))))........))))))))))))))).	2955	2985	1.0	-32.4	1	0.0003266309	0.382	0.0	0.0	-4.1706235265052785	21	30	15	3UTR	MIRT712540	1	1			ACSL1
hsa-miR-370-3p	3UTR	NM_199044	NSUN4	GCCTGCTGGGGTGGAACCTGGT#AGGTTTCAGTGAGCCAAGATAGCGCCATTGCACTCCAGCGTGGGCG#(((((((((((((.((..((((#.)))))).)))))))))..)))).	3934	3980	1.0	-28.1	1	4.364195e-05	0.515	0.0	0.0	-4.794414363722071	19	24	9	3UTR	MIRT742544	1	1			SYT1
hsa-miR-370-3p	3UTR	XM_017007106	TGFBR2	GCCTGCTGGGGTGGAACCTGGT#ACCAATGGGTTCCATCTTTCTGGGCT#((((...(((((((((((((((#))))...)))))))))))...)))).	4340	4366	1.0	-26.2	0	0.000393303	0.544	0.0	0.0	-11.501256917078504	19	26	11	3UTR	MIRT006840	1	1			ATG4B
hsa-miR-370-3p	3UTR	NM_024674	LIN28A	GCCTGCTGGGGTGGAACCTGGT#CCAGGTCTGCGCAGCAGGA#.(((((((..((((.((((((.#)))))))))).))))))).	1528	1547	1.0	-27.7	1	1.011748e-05	0.471	2.339413142857143	2.20160516125	-6.827670524181695	17	19	10	3UTR	MIRT437878	1	1			HNF4A
hsa-miR-370-3p	3UTR	NM_000267	NF1	GCCTGCTGGGGTGGAACCTGGT#CAGTTGTACGCCAGCAGGA#.((((((((.(((.((.(((..#))))).))).)))))))).	12186	12205	1.0	-26.5	1	0.0006765028	0.603	2.3837094875	0.8299903375	-5.892671223205703	16	19	8	3UTR	MIRT007052	1	1			TM9SF3
hsa-miR-370-3p	3UTR	NM_001003828	PARVB	GCCTGCTGGGGTGGAACCTGGT#AGGTGATTTCCCAGCAGGG#.((((((((((....((((...#))))....)))))))))).	3609	3628	1.0	-26.2	1	1.171533e-05	0.603	0.0	0.0	-10.021548237390759	14	19	10	3UTR	MIRT725263	1	1			RCAN1
hsa-miR-370-3p	3UTR	NM_001042492	NF1	GCCTGCTGGGGTGGAACCTGGT#CAGTTGTACGCCAGCAGGA#.((((((((.(((.((.(((..#))))).))).)))))))).	12199	12218	1.0	-26.5	1	0.0006765028	0.603	0.0	0.0	-5.892671223205703	16	19	8	3UTR	MIRT007052	1	1			ZC3H4
hsa-miR-370-3p	3UTR	NM_001134404	CYB561D1	GCCTGCTGGGGTGGAACCTGGT#ACCAGGAGGAGCCCTTCATCCTGGCAGGCC#(((((((((((((((.((((((#))))))........))))))))))))))).	3136	3166	1.0	-32.4	1	0.0003266309	0.382	0.0	0.0	-4.1706235265052785	21	30	15	3UTR	MIRT712540	1	1			GALNT7
hsa-miR-370-3p	3UTR	NM_001243386	PARVB	GCCTGCTGGGGTGGAACCTGGT#AGGTGATTTCCCAGCAGGG#.((((((((((....((((...#))))....)))))))))).	3272	3291	1.0	-26.2	1	1.171533e-05	0.603	0.0	0.0	-10.021548237390759	14	19	10	3UTR	MIRT725263	1	1			ANK3
hsa-miR-370-3p	3UTR	NM_001256127	NSUN4	GCCTGCTGGGGTGGAACCTGGT#GCCATTGCACTCCAGCGTGGGCG#(((((((((((((.((..((((#)))))).)))))))))..)))).	4532	4555	1.0	-27.8	1	4.364195e-05	0.515	0.0	0.0	-4.794414363722071	19	23	9	3UTR	MIRT742544	1	1			PPP1R10
hsa-miR-370-5p	3UTR	NM_001127457	CRY2	CAGGTCACGTCTCTGCAGTTAC#CTGCAGAGAAGCTGATCA#..((((((.(((((((((....#))))))))).).))))).	1801	1819	1.0	-21.3	1	0.002020842	0.441	0.3519966666666667	0.75692854125	-6.013390377618052	15	18	9	3UTR	MIRT180609	1	1			PRKD1
hsa-miR-379-5p	3UTR	NM_175921	C5orf51	TGGTAGACTATGGAACGTAGG#CTAGGTTAGTCTACCAT#((((((((((....((.(((.#))).)))))))))))).	1592	1609	1.0	-18.7	1	0.0007934352	0.691	3.8997377	4.0510879375	-12.25512276139502	15	17	12	3UTR	MIRT215726	1	1			JAG1
hsa-miR-381-3p	3UTR	XM_024450656	ZNF652	TATACAAGGGCAAGCTCTCTGT#ATAGGGGCGCCTTTGTGTGC#(((((((((((..((.((((((#))))))))))))))))))).	9466	9486	1.0	-21.6	1	2.896168e-06	0.426	0.0	0.0	-8.806557448767878	19	20	19	3UTR	MIRT504996	1	1			CACNB3
hsa-miR-381-3p	3UTR	NM_022894	PAPOLG	TATACAAGGGCAAGCTCTCTGT#ACAGAGTTTTGCTCTTGTT#...(((((((((((..((((((#)))))).))))))))))).	4906	4925	1.0	-22.0	0	0.001023322	0.559	-0.7143163636363636	-0.09334664250000001	-7.483038834232987	17	19	11	3UTR	MIRT641665	1	1			CCNE2
hsa-miR-381-3p	3UTR	NM_001145365	ZNF652	TATACAAGGGCAAGCTCTCTGT#ATAGGGGCGCCTTTGTGTGC#(((((((((((..((.((((((#))))))))))))))))))).	10195	10215	1.0	-21.6	1	2.896168e-06	0.426	0.0	0.0	-8.806557448767878	19	20	19	3UTR	MIRT504996	1	1			ZNF644
hsa-miR-381-3p	3UTR	NM_001168394	CREBRF	TATACAAGGGCAAGCTCTCTGT#GAGAGCTTGCCACTGTGC#..((((..(((((((((((...#)))))))))))..)))).	1808	1826	1.0	-25.8	0	0.002011648	0.647	0.34877626363636366	0.3326606975	-8.81432218342424	15	18	11	3UTR	MIRT478881	1	1			NOTCH1
hsa-miR-409-3p	3UTR	NM_002906	RDX	GAATGTTGCTCGGTGAACCCCT#AGGGGTGTTGTATGGCTGAGCAAGAG#...(.(((((((((.(((((((#))))))......).))))))))).).	3174	3200	1.0	-22.8	0	0.06818833	0.515	0.0	0.0	-11.369026928741844	17	26	9	3UTR	MIRT006807	1	1			NFASC
hsa-miR-409-3p	3UTR	NM_001164780	ATXN3	GAATGTTGCTCGGTGAACCCCT#GGGCGAATCACTTCAGGCCAGGAGTTCAAGACCAGTCTGGGCAACATG#..((((((((((((((((.(((#.))).)))))........))))))))))).	4634	4682	1.0	-22.7	1	0.0004190662	0.559	0.8147237458333335	0.5721460449999999	-4.95700071937229	19	30	11	3UTR	MIRT743232	1	1			GARRE1
hsa-miR-409-5p	3UTR	NM_001042751	STAG2	AGGTTACCCGAGCAACTTTGCAT#CAAAGGGGGAGGGTGGCTA#.((((((((...(..(((((...#)))))..)..)))))))).	5934	5953	1.0	-18.5	1	0.0003956649	0.662	0.94507825	2.9040957938749994	-12.799698568463043	14	19	8	3UTR	MIRT732441	1	1			RAD54L2
hsa-miR-410-3p	3UTR	NM_003468	FZD5	AATATAACACAGATGGCCTGT#ACCATTGCCAGTGACCAAGGCCCATGTGTGTGTTGTGTG#.((((((((((.(((((((..#.)))))...)).)))))))))).	5697	5736	0.9615384615384616	-21.9	1	0.01839354	0.559	3.1741724600000003	4.0085072825	-7.140128146953473	17	23	10	3UTR	MIRT523603	1	1			BAG4
hsa-miR-411-3p	3UTR	NM_001013439	FXR1	TATGTAACACGGTCCACTAACC#TGGACTGTAGTTGCT#...(((((((((((((......#)))))))).))))).	5529	5544	1.0	-17.7	0	0.0345001	0.662	0.0	0.0	-6.514540193678739	13	15	8	3UTR	MIRT209289	1	1			NAA50
hsa-miR-424-5p	3UTR	NM_001269039	SHOC2	CAGCAGCAATTCATGTTTTGAA#TTCACACTGTGCTGTATTGCTGCTGA#((((((((((.((.((......#.)))).)))))))))).	3009	3035	1.0	-18.0	1	0.0007605934	0.574	0.0	0.0	-7.619188839132421	14	17	10	3UTR	MIRT055427	1	1			HSPA5
hsa-miR-424-5p	3UTR	NM_001301241	ARHGDIA	CAGCAGCAATTCATGTTTTGAA#CGAACCCAGTGACCCAGGGACACGTGGGGTGTGCTGCTGC#((((((((.(((((((......#.)))))))...)))))))).	1197	1237	1.0	-19.1	1	4.969227e-05	0.309	5.09856875	3.463430806749999	-4.993964104447428	15	20	8	3UTR	MIRT512285	1	1			ANO1
hsa-miR-424-5p	3UTR	NM_001303494	CBX6	CAGCAGCAATTCATGTTTTGAA#TTCCGGCTGCCCTTGCTGCTGG#(((((((((.............#.))))))))).	5365	5387	1.0	-15.7	1	1.854285e-07	0.412	0.0	0.0	-14.466127870277449	9	11	9	3UTR	MIRT507882	1	1			HAT1
hsa-miR-424-5p	3UTR	NM_032547	SCOC	CAGCAGCAATTCATGTTTTGAA#TATGGAATTGCTGCTGA#(((((((((((((((.......#)))).))))))))))).	511	528	1.0	-20.1	1	0.05835076	0.662	0.0	0.0	-4.1706235265052785	15	17	11	3UTR	MIRT042453	1	1			KLF10
hsa-miR-424-5p	3UTR	NM_173569	UBN2	CAGCAGCAATTCATGTTTTGAA#TCGGAGCAGGAATATGGACAAACTGCTGCTA#.(((((((((((.((((((((.#)))))))).))))..........))))))).	14069	14100	1.0	-19.8	1	0.04205054	0.5	0.0	0.0	-5.08245545002336	19	31	8	3UTR	MIRT102636	1	1			SMC3
hsa-miR-424-5p	3UTR	NM_199141	CARM1	CAGCAGCAATTCATGTTTTGAA#GGACGTGACATGCTGCTT#.(((((((..((((((((....#))))))))..))))))).	2399	2417	1.0	-19.5	1	0.001532709	0.618	0.0	0.0	-6.09222096393106	15	18	8	3UTR	MIRT767954	1	1			GNAL
hsa-miR-424-5p	3UTR	NM_201567	CDC25A	CAGCAGCAATTCATGTTTTGAA#GAGACGGAGGGGAGTAGAGAAGTTACACAGAAATGCTGCTGG#((((((((.(((.(((......#.)))))).)))))))).	2256	2298	1.0	-18.6	1	0.002074574	0.515	0.0	0.0	-6.283094717113671	14	17	8	3UTR	MIRT000655	1	1			ZFHX4
hsa-miR-424-5p	3UTR	XM_011519747	CUL2	CAGCAGCAATTCATGTTTTGAA#TTAAAATGACAAACATGATACTGCTGCTT#.(((((((..((((((((....#.))))))))...))))))).	2941	2970	1.0	-19.3	1	0.006122393	0.765	0.0	0.0	-6.09222096393106	15	20	8	3UTR	MIRT005927	1	1			SLC8A1
hsa-miR-424-5p	3UTR	XM_017029745	WNK3	CAGCAGCAATTCATGTTTTGAA#AGCATTTTGAGAATTGCTGTTGA#((((((((((((..........#.)))))))))))).	7745	7768	1.0	-18.7	1	0.003804207	0.618	0.0	0.0	-7.052043616942562	12	14	12	3UTR	MIRT564989	1	1			AMOTL1
hsa-miR-424-5p	3UTR	NM_018685	ANLN	CAGCAGCAATTCATGTTTTGAA#TTAAAGCATGAGGCTGTC#..(((((..((((((((((((.#))))))))))))))))).	4072	4090	1.0	-18.7	0	0.001144436	0.618	0.7017671666666668	0.5698828374999998	-8.327025306798683	17	18	17	3UTR	MIRT000660	1	1			ASH1L
hsa-miR-424-5p	3UTR	NM_018951	HOXA10	CAGCAGCAATTCATGTTTTGAA#AATATTGTATTGCTGCTGT#((((((((((.((((((.....#))))).).)))))))))).	2469	2488	1.0	-16.9	1	0.01158855	0.706	5.588536	6.04563074	-6.7623489216120145	16	19	10	3UTR	MIRT541216	1	1			MYB
hsa-miR-424-5p	3UTR	NM_020922	WNK3	CAGCAGCAATTCATGTTTTGAA#AGCATTTTGAGAATTGCTGTTGA#((((((((((((..........#.)))))))))))).	7878	7901	1.0	-18.7	1	0.003804207	0.618	1.1613129333333334	0.7404940762499999	-7.052043616942562	12	14	12	3UTR	MIRT564989	1	1			TLK1
hsa-miR-424-5p	3UTR	NM_022338	C11orf24	CAGCAGCAATTCATGTTTTGAA#TCAGATTAATTCCATGATCACTAAAGAGTTGCTGCTT#.(((((((((((..........#.))))))))))).	1901	1938	1.0	-18.0	1	0.003121176	0.735	0.27108065454545455	0.35975534124999997	-6.907794008098015	11	13	11	3UTR	MIRT549121	1	1			SIDT2
hsa-miR-424-5p	3UTR	NM_001789	CDC25A	CAGCAGCAATTCATGTTTTGAA#GAGACGGAGGGGAGTAGAGAAGTTACACAGAAATGCTGCTGG#((((((((.(((.(((......#.)))))).)))))))).	2376	2418	1.0	-18.6	1	0.002074574	0.515	0.2065599125	0.12052294125	-6.283094717113671	14	17	8	3UTR	MIRT000655	1	1			ATG9A
hsa-miR-424-5p	3UTR	NM_004309	ARHGDIA	CAGCAGCAATTCATGTTTTGAA#CGAACCCAGTGACCCAGGGACACGTGGGGTGTGCTGCTGC#((((((((.(((((((......#.)))))))...)))))))).	1279	1319	1.0	-19.1	1	4.969227e-05	0.309	4.1597328749999996	4.562649294249999	-4.993964104447428	15	20	8	3UTR	MIRT512285	1	1			MTFR1L
hsa-miR-424-5p	3UTR	NM_007314	ABL2	CAGCAGCAATTCATGTTTTGAA#TTCAGGGCTGTTGGAAGTAGCTGTTAGCCTTGCTTCCACAAGGCCATTGCTGCTGT#((((((((((....((((((..#.)))))).)))))))))).	4297	4353	1.0	-19.0	1	3.201884e-05	0.559	0.22161293999999998	0.06528495000000001	-12.25512276139502	16	19	10	3UTR	MIRT482553	1	1			CLSPN
hsa-miR-424-5p	3UTR	NM_001370088	CARM1	CAGCAGCAATTCATGTTTTGAA#GGACGTGACATGCTGCTT#.(((((((..((((((((....#))))))))..))))))).	2330	2348	1.0	-19.5	1	0.001532709	0.618	0.0	0.0	-6.09222096393106	15	18	8	3UTR	MIRT767954	1	1			USP15
hsa-miR-424-5p	3UTR	NM_001002838	WNK3	CAGCAGCAATTCATGTTTTGAA#AGCATTTTGAGAATTGCTGTTGA#((((((((((((..........#.)))))))))))).	7707	7730	1.0	-18.7	1	0.003804207	0.618	0.0	0.0	-7.052043616942562	12	14	12	3UTR	MIRT564989	1	1			MAPK8
hsa-miR-424-5p	3UTR	NM_001099270	ZBTB34	CAGCAGCAATTCATGTTTTGAA#TCAAAGCATGAAGGGCAACGCA#..((.((..((((((((((((.#))))))))))))..))...)).	1812	1834	1.0	-20.4	0	0.01368314	0.456	2.0858530833333333	1.1712650637500002	-12.446062481611156	16	22	12	3UTR	MIRT107222	1	1			HSPA8
hsa-miR-424-5p	3UTR	NM_001136262	ATXN7L3B	CAGCAGCAATTCATGTTTTGAA#TGGAAGCAAAAGTAGAATGCTGCTGT#(((((((.((((...(((((..#.)))))...))))))))))).	5439	5465	1.0	-18.8	1	0.0001023232	0.559	0.6960629714285715	-0.09068376012499997	-9.13262946581958	16	21	11	3UTR	MIRT248769	1	1			UBE2H
hsa-miR-424-5p	3UTR	NM_001153585	SCOC	CAGCAGCAATTCATGTTTTGAA#TATGGAATTGCTGCTGA#(((((((((((((((.......#)))).))))))))))).	568	585	1.0	-20.1	1	0.05835076	0.662	2.1106665	3.221610975	-4.1706235265052785	15	17	11	3UTR	MIRT042453	1	1			SACS
hsa-miR-424-5p	3UTR	NM_001178137	CPEB3	CAGCAGCAATTCATGTTTTGAA#ATGGATTGTTGCTT#.(((((((((((((........#))))))))))))).	7064	7078	1.0	-17.0	1	0.01580257	0.676	1.3291265923076925	3.589841043750001	-4.761823477911366	13	14	13	3UTR	MIRT512642	1	1			LOXL2
hsa-miR-424-5p	3UTR	NM_001184906	FBXL20	CAGCAGCAATTCATGTTTTGAA#GTGAAACCTTTGCTGCTGC#((((((((((((((........#)))))....))))))))).	9109	9128	1.0	-16.9	1	0.001341185	0.676	5.397633144444445	5.151086985000001	-4.906073086755913	14	19	9	3UTR	MIRT548273	1	1			EP300
hsa-miR-424-5p	3UTR	NM_001185077	ARHGDIA	CAGCAGCAATTCATGTTTTGAA#CGAACCCAGTGACCCAGGGACACGTGGGGTGTGCTGCTGC#((((((((.(((((((......#.)))))))...)))))))).	1601	1641	1.0	-19.1	1	4.969227e-05	0.309	5.09856875	3.463430806749999	-4.993964104447428	15	20	8	3UTR	MIRT512285	1	1			DEPDC1
hsa-miR-424-5p	3UTR	NM_001195684	TGFBR3	CAGCAGCAATTCATGTTTTGAA#GAGCCTGATTTTGTTGCTGG#(((((((((.(((.((((....#)))).)))..))))))))).	6090	6110	1.0	-17.3	1	0.03763598	0.603	0.3176206222222222	0.20972124500000006	-6.03692083205025	16	20	9	3UTR	MIRT565401	1	1			KPNA2
hsa-miR-424-5p	3UTR	NM_001198777	CUL2	CAGCAGCAATTCATGTTTTGAA#TTAAAATGACAAACATGATACTGCTGCTT#.(((((((..((((((((....#.))))))))...))))))).	2840	2869	1.0	-19.3	1	0.006122393	0.765	0.0	0.0	-6.09222096393106	15	20	8	3UTR	MIRT005927	1	1			ARID1A
hsa-miR-424-5p	3UTR	NM_001244724	RAD23B	CAGCAGCAATTCATGTTTTGAA#CAAGTCGTGAGTCAAACTGCTGCC#..(((((((((((((.((((..#)))).))))))).....)))))).	2157	2181	1.0	-17.5	1	0.00837046	0.618	0.49441993888888874	1.5380812949999998	-5.1900497996759025	17	24	7	3UTR	MIRT106737	1	1			TEX261
hsa-miR-433-3p	3UTR	NM_033656	BRWD1	ATCATGATGGGCTCCTCGGTGT#TGTGGTGCCCATCATTGAG#.(((((((((((.((.((....#)).)).))))))))).)).	12312	12331	1.0	-20.9	1	0.0005435964	0.662	0.0	0.0	-5.315504530326973	15	19	9	3UTR	MIRT549143	1	1			MAP7D1
hsa-miR-433-3p	3UTR	NM_001863	COX6B1	ATCATGATGGGCTCCTCGGTGT#CACCCCAGGATCCTAAATCATGAC#.((((((((((.((((.((((.#))))..)))).)))..))))))).	431	455	1.0	-20.6	1	0.06850157	0.574	1.1604541666666666	0.8775445575	-7.140128146953473	18	24	7	3UTR	MIRT082022	1	1			FBXL3
hsa-miR-4465	3UTR	NM_153607	CREBRF	CTCAAGTAGTCTGACCAGGGGA#CCACTGGTCAGAAATGTCTGCG#.....(((((((((((((((..#)).))))))))).....)))).	2253	2275	1.0	-21.2	0	0.0002410689	0.603	0.2578755619047619	0.30719277569444453	-13.6655996434504	15	22	9	3UTR	MIRT215355	1	1			KLHL15
hsa-miR-4465	3UTR	NM_172070	UBR3	CTCAAGTAGTCTGACCAGGGGA#TCCCTGGTACTTTGGACTTCCATGGCTTGT#..(((((((((((((((((((.#))))))))....))))))......))))).	6973	7003	1.0	-20.8	1	0.009716212	0.691	0.0	0.0	-4.95700071937229	19	30	8	3UTR	MIRT086021	1	1			SKI
hsa-miR-4465	3UTR	NM_173569	UBN2	CTCAAGTAGTCTGACCAGGGGA#CCTCTGTCAGAAAATTGGGT#(((((....(((((.((((((.#)))))))))))...))))).	12788	12808	1.0	-20.4	0	0.006504779	0.618	0.0	0.0	-11.48769388994306	16	20	11	3UTR	MIRT319705	1	1			SMAD7
hsa-miR-4465	3UTR	NM_018361	AGPAT5	CTCAAGTAGTCTGACCAGGGGA#CCTTGGTTGGACC#........((((((((((((..#)))))))))))).	1973	1986	1.0	-19.5	0	7.709165e-05	0.618	-0.1552070833333333	0.2785709599999999	-19.423879868695398	12	13	12	3UTR	MIRT482240	1	1			CD2AP
hsa-miR-4465	3UTR	NM_024595	AKIRIN1	CTCAAGTAGTCTGACCAGGGGA#TCCTTTGGTCGGGTTCTCCCAAATTCTTTTGAGG#((((((.(((((((((((((((#)))))))))))))............)))))))).	1965	1999	1.0	-22.7	0	0.0002690686	0.544	1.083992622962963	0.86877519625	-5.4812609810729835	21	34	13	3UTR	MIRT277221	1	1			SRPRA
hsa-miR-4465	3UTR	NM_025191	EDEM3	CTCAAGTAGTCTGACCAGGGGA#CCAGGGAAAGATTACTGAGC#(((.((((((((..((..((..#))..))..))))))))))).	3273	3293	1.0	-18.7	0	0.000802433	0.485	0.6093934999999999	0.38192903500000014	-9.115567251347505	15	20	11	3UTR	MIRT477750	1	1			A1CF
hsa-miR-4465	3UTR	NM_002748	MAPK6	CTCAAGTAGTCTGACCAGGGGA#GTCAGAAAACTTGAGA#(((((((..((((((.......#))))))..))))))).	4433	4449	1.0	-18.6	1	0.03972568	0.647	0.0	0.0	-7.540648113931671	13	16	7	3UTR	MIRT193076	1	1			PUM1
hsa-miR-4465	3UTR	NM_001759	CCND2	CTCAAGTAGTCTGACCAGGGGA#TCCAGATGAGTCAGTCTCTTGGGA#((((((.((.(((((((..(((#)))...)).))))).)))))))).	3901	3925	1.0	-20.9	0	0.006406673	0.559	0.0	0.0	-6.723767449401163	18	24	8	3UTR	MIRT064743	1	1			GOLGA7
hsa-miR-4465	3UTR	NM_001136275	AKIRIN1	CTCAAGTAGTCTGACCAGGGGA#TCCTTTGGTCGGGTTCTCCCAAATTCTTTTGAGG#((((((.(((((((((((((((#)))))))))))))............)))))))).	1830	1864	1.0	-22.7	0	0.0002690686	0.544	0.3604752888888889	0.451678691625	-5.4812609810729835	21	34	13	3UTR	MIRT277221	1	1			PPIP5K1
hsa-miR-485-3p	3UTR	XM_024448985	NFYB	GTCATACACGGCTCTCCTCTCT#GAGAGTTTGTTGCTCTGTATGACT#((((((((.(((....(((((.#)))))......))).)))))))).	1612	1636	0.9615384615384616	-21.2	1	0.0002296752	0.691	0.0	0.0	-8.108433275188325	16	24	8	3UTR	MIRT005607	1	1			BAZ2B
hsa-miR-485-3p	3UTR	NM_003016	SRSF2	GTCATACACGGCTCTCCTCTCT#AGAGAGGGGTCTGCAGAAAGGATGTGTATGAA#.(((((((((((.(((((((((#)))))))))...))........))))))))).	1067	1099	1.0	-24.4	1	0.07333052	0.603	0.7579784247368421	1.6810485767499994	-5.08245545002336	20	32	9	3UTR	MIRT698863	1	1			PIP5K1C
hsa-miR-485-3p	3UTR	NM_006315	PCGF3	GTCATACACGGCTCTCCTCTCT#AGGGTCTATGAGTAGCTGTGTATGAA#.(((((((((((((((..((((#)))).....))).)))))))))))).	2795	2821	1.0	-23.6	1	0.005402983	0.647	0.46727921250000004	0.7748722205000003	-3.793324837357118	19	26	12	3UTR	MIRT471516	1	1			IBTK
hsa-miR-485-3p	3UTR	NM_001330753	PPARGC1A	GTCATACACGGCTCTCCTCTCT#GGTGATGGAGTGTGCGTGTGTGCA#(.((((((((((.((((((.((#)).)).)))).)).))))))))).	2814	2838	1.0	-21.1	1	8.458561e-05	0.515	0.0	0.0	-6.3903809408830785	19	24	9	3UTR	MIRT731334	1	1			MORC3
hsa-miR-485-5p	3UTR	NM_001276252	WDTC1	AGAGGCTGGCCGTGATGAATTC#GAGGGCTCTGGCCTGCCTCA#.(((((.(((((.((.(..(((#)))..)))))))).))))).	2731	2751	1.0	-21.4	0	0.002019698	0.397	0.0	0.0	-6.859191065198292	16	20	8	3UTR	MIRT749086	1	1			EZH2
hsa-miR-485-5p	3UTR	NM_032827	ATOH8	AGAGGCTGGCCGTGATGAATTC#CACGTGTGCACACCCATCTTCATGTGTGTGTGTGCCAGCCTCC#.((((((((((((((.((....#.)).))))).........))))))))).	4575	4618	1.0	-23.4	1	0.0003768745	0.485	-0.005255999999999995	-0.047770109500000005	-4.026373917660731	16	28	9	3UTR	MIRT772592	1	1			CIC
hsa-miR-485-5p	3UTR	NM_152795	HIF3A	AGAGGCTGGCCGTGATGAATTC#ATTCATGGTCCTCCTACTTCAGGGGCAGCCTCC#.(((((((.((.(((.......#.))).)).))))))).	2721	2754	1.0	-24.1	1	6.581494e-05	0.471	0.0	0.0	-8.42956688550285	12	16	7	3UTR	MIRT054793	1	1			ARID1B
hsa-miR-485-5p	3UTR	NM_177560	CSNK2A1	AGAGGCTGGCCGTGATGAATTC#TCTGGCAGGCCAGCCTG#..(((((((((((.(.((....#))).)).))))))))).	12019	12036	1.0	-22.4	1	1.378707e-06	0.441	0.0	0.0	-6.046889717196309	14	17	9	3UTR	MIRT513965	1	1			UVRAG
hsa-miR-485-5p	3UTR	NM_194278	MIDEAS	AGAGGCTGGCCGTGATGAATTC#GAAGCCACCGTGGCCGGCCA#...(((((((((((.((..(((#)))..)).))))))))))).	4755	4775	1.0	-22.7	0	9.554426e-06	0.338	0.0	0.0	-7.249989753929374	16	20	11	3UTR	MIRT668573	1	1			KIAA1109
hsa-miR-485-5p	3UTR	XM_011541057	WDTC1	AGAGGCTGGCCGTGATGAATTC#GAGGGCTCTGGCCTGCCTCA#.(((((.(((((.((.(..(((#)))..)))))))).))))).	2525	2545	1.0	-21.4	0	0.002019698	0.397	0.0	0.0	-6.859191065198292	16	20	8	3UTR	MIRT749086	1	1			IKZF2
hsa-miR-485-5p	3UTR	NM_014826	CDC42BPA	AGAGGCTGGCCGTGATGAATTC#AATCTATCATTCCTGGCTAGCTCTCA#.(((((((((((.(((((....#.)))))..)))))))).))).	9652	9678	1.0	-21.6	1	0.005244209	0.574	0.0	0.0	-5.08245545002336	16	21	8	3UTR	MIRT440972	1	1			FBN2
hsa-miR-485-5p	3UTR	NM_015023	WDTC1	AGAGGCTGGCCGTGATGAATTC#TCTCACTGGCCACCTCTG#(((((.(((((((((.((....#)))))).)))))))))).	3093	3111	1.0	-22.8	0	0.0003240003	0.353	0.1352268	0.11139713000000002	-6.071582287698324	16	18	10	3UTR	MIRT749086	1	1			MPP1
hsa-miR-485-5p	3UTR	NM_003607	CDC42BPA	AGAGGCTGGCCGTGATGAATTC#AATCTATCATTCCTGGCTAGCTCTCA#.(((((((((((.(((((....#.)))))..)))))))).))).	9895	9921	1.0	-21.6	1	0.005244209	0.574	0.8417374173333333	1.9726743502999997	-5.08245545002336	16	21	8	3UTR	MIRT440972	1	1			MAP1B
hsa-miR-485-5p	3UTR	NM_001354828	PPARGC1A	AGAGGCTGGCCGTGATGAATTC#GGATGACATATCGGCTAGTTTTC#.(((((((((((..(((.((((#))))..)))..))))))))))).	1096	1119	1.0	-20.3	1	0.002367452	0.603	0.0	0.0	-5.9392953675437665	18	23	11	3UTR	MIRT731335	1	1			GOLGA3
hsa-miR-485-5p	3UTR	NM_001362771	CSNK2A1	AGAGGCTGGCCGTGATGAATTC#GGAGAAAATCCCTCTGGCAGGCCAGCCTG#..(((((((((((.(.((....#.))).)).))))))))).	2240	2269	1.0	-22.6	1	1.378707e-06	0.441	0.0	0.0	-6.046889717196309	14	18	9	3UTR	MIRT513965	1	1			DOCK9
hsa-miR-485-5p	3UTR	NM_001366019	CDC42BPA	AGAGGCTGGCCGTGATGAATTC#AATCTATCATTCCTGGCTAGCTCTCA#.(((((((((((.(((((....#.)))))..)))))))).))).	9934	9960	1.0	-21.6	1	0.005244209	0.574	0.0	0.0	-5.08245545002336	16	21	8	3UTR	MIRT440972	1	1			KBTBD8
hsa-miR-485-5p	3UTR	NM_001366648	SUMF2	AGAGGCTGGCCGTGATGAATTC#GAGTGCACTGGTGATCACGGCTCACTCTAGCCTTG#.(((((((((((((((.(....#.).)))))))))......)))))).	1752	1787	1.0	-22.7	1	9.357148e-06	0.441	0.0	0.0	-3.793324837357118	16	25	9	3UTR	MIRT453080	1	1
hsa-miR-485-5p	3UTR	NM_001387550	CDC42BPA	AGAGGCTGGCCGTGATGAATTC#AATCTATCATTCCTGGCTAGCTCTCA#.(((((((((((.(((((....#.)))))..)))))))).))).	10273	10299	1.0	-21.6	1	0.005244209	0.574	0.0	0.0	-5.08245545002336	16	21	8	3UTR	MIRT440972	1	1
hsa-miR-485-5p	3UTR	NM_001146333	SUMF2	AGAGGCTGGCCGTGATGAATTC#GAGTGCACTGGTGATCACGGCTCACTCTAGCCTTG#.(((((((((((((((.(....#.).)))))))))......)))))).	1477	1512	1.0	-22.7	1	9.357148e-06	0.441	0.0	0.0	-3.793324837357118	16	25	9	3UTR	MIRT453080	1	1
hsa-miR-487a-3p	3UTR	NM_004827	ABCG2	AATCATACAGGGACATCCAGTT#AGTGGGTGCCCTGA#.......(((((.((((((.(.#).))))))))))).	3866	3880	0.9615384615384616	-18.1	0	4.292109e-06	0.588	0.3113133483333333	0.637805478375	-18.39937555218101	12	14	11	3UTR	MIRT438649	1	1
hsa-miR-493-3p	3UTR	NM_004501	HNRNPU	TGAAGGTCTACTGTGTGCCAGG#CCTGGGCAACATAGTGAGACCTG#...(((((((((((((((((((#))))).)).)))))).)))))).	6068	6091	1.0	-25.8	0	0.03390878	0.574	1.1320951636363639	1.41102424875	-6.514540193678739	19	23	6	3UTR	MIRT113132	1	1
hsa-miR-493-3p	3UTR	NM_001190987	SRSF11	TGAAGGTCTACTGTGTGCCAGG#CTGGGACACAAGCCTTTT#.(((((.((..(((((.((((.#)))).)))))))))))).	3686	3704	1.0	-20.2	0	0.0006529938	0.574	0.0	0.0	-9.404292315966966	16	18	12	3UTR	MIRT285709	1	1
hsa-miR-493-5p	3UTR	NM_003601	SMARCA5	TTGTACATGGTAGGCTTTCATT#GAGGCCTTTATGTGCT#..((((((((.(((((((....#))))))))))))))).	4434	4450	1.0	-17.4	1	0.003758706	0.676	2.7471514999999997	2.0437311499999997	-7.7817751947826395	15	16	15	3UTR	MIRT571630	1	1
hsa-miR-494-3p	3UTR	NM_194247	HNRNPA3	TGAAACATACACGGGAAACCTC#AGGTGAAATCTGTGTATGTG#....(((((((((((..((((.#))))....))))))))))).	3391	3411	1.0	-18.3	0	0.1646867	0.662	1.6307463636363637	2.1562626912499994	-9.779611548941542	15	20	11	3UTR	MIRT054719	1	1
hsa-miR-494-3p	3UTR	NM_002835	PTPN12	TGAAACATACACGGGAAACCTC#GTGCCTTGGAACAATATTGAATTCTCTTAGCTTGTGTGTGTTTCT#.((((((((((((((.......#.)))))))))))))).	3240	3285	1.0	-19.8	1	0.06747815	0.691	0.0	0.0	-4.026373917660731	14	16	14	3UTR	MIRT687147	1	1
hsa-miR-494-3p	3UTR	NM_001330247	HNRNPA3	TGAAACATACACGGGAAACCTC#AGGTGAAATCTGTGTATGTG#....(((((((((((..((((.#))))....))))))))))).	3325	3345	1.0	-18.3	0	0.1646867	0.662	1.6307463636363637	2.1562626912499994	-9.779611548941542	15	20	11	3UTR	MIRT054719	1	1
hsa-miR-494-3p	3UTR	NM_001131009	PTPN12	TGAAACATACACGGGAAACCTC#GTGCCTTGGAACAATATTGAATTCTCTTAGCTTGTGTGTGTTTCT#.((((((((((((((.......#.)))))))))))))).	2857	2902	1.0	-19.8	1	0.06747815	0.691	4.261379999999999	2.933535412500001	-4.026373917660731	14	16	14	3UTR	MIRT687147	1	1
hsa-miR-494-3p	3UTR	NM_001198852	FOXJ3	TGAAACATACACGGGAAACCTC#TTTCTGTGTGTGTG#....(((((((((((((.....#))))))))))))).	3858	3872	1.0	-17.2	0	0.003132641	0.529	3.1962991538461543	2.9934108749999995	-9.546562468637928	13	14	13	3UTR	MIRT054315	1	1
hsa-miR-495-3p	3UTR	NM_015134	MPRIP	AAACAAACATGGTGCACTTCTT#GAGAAATGCACTATGA#.......(((((((((.(((((#))))).))))))))).	5387	5403	1.0	-17.4	0	0.02143477	0.618	0.0	0.0	-17.110244939514768	14	16	9	3UTR	MIRT556082	1	1
hsa-miR-503-5p	3UTR	NM_030806	C1orf21	TAGCAGCGGGAACAGTTCTGCAG#GGAGAGCTGTCCCTAGACAGTAGTGGCTACAGGTGCTAA#(((((.((((.((((((((.(..#).)))))))))))..................).))))).	9910	9949	1.0	-23.3	0	0.0005956144	0.471	0.0	0.0	-8.663307682805062	18	39	11	3UTR	MIRT512207	1	1
hsa-miR-503-5p	3UTR	NM_133370	YTHDC1	TAGCAGCGGGAACAGTTCTGCAG#GGAACTGTTGCCAGCAGTTAA#((((.((((.(((((((((....#))))))))).)).)).)))).	5769	5790	1.0	-21.5	0	0.0003065351	0.5	0.0	0.0	-9.299118089342315	17	21	9	3UTR	MIRT505111	1	1
hsa-miR-503-5p	3UTR	NM_144624	UHMK1	TAGCAGCGGGAACAGTTCTGCAG#TTGCAGACTGTAAAGCTGCC#..(((((....((((.(((((((#)))))))))))...))))).	7524	7544	1.0	-22.5	0	3.788882e-05	0.618	0.39209007142857144	0.35966402500000005	-12.627355330840826	16	20	11	3UTR	MIRT041113	1	1
hsa-miR-503-5p	3UTR	NM_152240	ZMAT3	TAGCAGCGGGAACAGTTCTGCAG#GCAGTTGCTAAAAATCTTGCTGCA#..(((((((((..(((.((((..#))))..))).....))))))))).	7893	7917	1.0	-21.2	1	0.002615298	0.647	0.0	0.0	-9.592934641634889	16	24	9	3UTR	MIRT500418	1	1
hsa-miR-503-5p	3UTR	NM_152695	ZNF449	TAGCAGCGGGAACAGTTCTGCAG#CTGCTAGATATTCTGCAAATATATTTGGGAATTACTTCCTGCTGTTT#.(((((((((((.((((((((((#.)))))...........)))))..))))))))))).	2463	2510	1.0	-22.6	1	0.001615164	0.632	0.0	0.0	-5.08245545002336	21	36	11	3UTR	MIRT552446	1	1
hsa-miR-503-5p	3UTR	NM_175866	UHMK1	TAGCAGCGGGAACAGTTCTGCAG#TTGCAGACTGTAAAGCTGCC#..(((((....((((.(((((((#)))))))))))...))))).	7600	7620	1.0	-22.5	0	3.788882e-05	0.618	0.0	0.0	-12.627355330840826	16	20	11	3UTR	MIRT041113	1	1
hsa-miR-503-5p	3UTR	NM_178123	SESTD1	TAGCAGCGGGAACAGTTCTGCAG#GGGCTGTTTCCAGGATTGGCCATTATAAATAAAGCTGCTAT#((((((((((((((((((.....#)))))))))))......................))))))).	8816	8857	1.0	-23.7	1	0.03528073	0.618	0.0	0.0	-3.937574446201665	18	41	11	3UTR	MIRT505683	1	1
hsa-miR-503-5p	3UTR	NM_194359	RNF41	TAGCAGCGGGAACAGTTCTGCAG#TTGTATGTGCTGTTCCATGGTGTTGA#(((((.((((((((((.((((((#))))).).)))))))).)).))))).	3112	3138	1.0	-22.3	0	0.01952415	0.603	1.110361309090909	0.35230527500000014	-5.838533207394711	21	26	8	3UTR	MIRT554686	1	1
hsa-miR-503-5p	3UTR	NM_017955	CDCA4	TAGCAGCGGGAACAGTTCTGCAG#CTGCAGGATCAGTTCTGCTGTA#..(((((((((...(((((((((#)))))))))...))))))))).	2135	2157	1.0	-26.2	1	0.0002173058	0.5	5.119127222222222	3.3787852087500005	-10.449774559155296	18	22	9	3UTR	MIRT502916	1	1
hsa-miR-503-5p	3UTR	NM_020772	NUFIP2	TAGCAGCGGGAACAGTTCTGCAG#TGTGGTTCTAAAGTTCCTGCTGTC#..(((((((((((((..(((((.#)))))..))...))))))))))).	2510	2534	1.0	-24.1	1	0.04458294	0.559	0.9325068874999999	0.5799714662500002	-5.1900497996759025	18	24	11	3UTR	MIRT522095	1	1
hsa-miR-503-5p	3UTR	NM_002006	FGF2	TAGCAGCGGGAACAGTTCTGCAG#CTGCAGAATGTGGGTTTTCCTGGTGTTT#.((((.(((((((((((((((((#))))))))).))....)))))).)))).	4006	4034	1.0	-23.9	0	4.408833e-05	0.544	0.0	0.0	-5.694283598550164	21	28	9	3UTR	MIRT007223	1	1
hsa-miR-503-5p	3UTR	NM_003390	WEE1	TAGCAGCGGGAACAGTTCTGCAG#CTGTGGAGGTATTGCCTTGTGAATTTGCTGCTAT#(((((((((.((.(.((((((((#)))))))).).)).))..........))))))).	2723	2757	1.0	-21.4	1	0.04641833	0.647	5.1746142105263155	3.6883942162499994	-7.204661087446722	20	34	8	3UTR	MIRT000644	1	1
hsa-miR-503-5p	3UTR	NM_012406	PRDM4	TAGCAGCGGGAACAGTTCTGCAG#CTGCTGGATTGTCTCCTGATGA#...((.((((((((((((.((((#)))).))))))).))))).)).	3667	3689	1.0	-20.7	0	0.0002354266	0.5	5.718516846153846	5.2451666775	-8.415498954871785	18	22	7	3UTR	MIRT555273	1	1
hsa-miR-503-5p	3UTR	NM_012464	TLL1	TAGCAGCGGGAACAGTTCTGCAG#GGAACTGTGACCCTGCA#..((((.((..((((((((....#))))))))..)))))).	4025	4042	1.0	-22.9	0	0.001522419	0.647	1.1236382624999999	0.8409440824999999	-10.567968197982138	14	17	8	3UTR	MIRT448439	1	1
hsa-miR-503-5p	3UTR	NM_001330698	YTHDC1	TAGCAGCGGGAACAGTTCTGCAG#GGAACTGTTGCCAGCAGTTAA#((((.((((.(((((((((....#))))))))).)).)).)))).	5847	5868	1.0	-21.5	0	0.0003065351	0.5	0.0	0.0	-9.299118089342315	17	21	9	3UTR	MIRT505111	1	1
hsa-miR-503-5p	3UTR	NM_001361665	FGF2	TAGCAGCGGGAACAGTTCTGCAG#CTGCAGAATGTGGGTTTTCCTGGTGTTT#.((((.(((((((((((((((((#))))))))).))....)))))).)))).	3883	3911	1.0	-23.9	0	4.408833e-05	0.544	0.0	0.0	-5.694283598550164	21	28	9	3UTR	MIRT007223	1	1
hsa-miR-503-5p	3UTR	NM_000259	MYO5A	TAGCAGCGGGAACAGTTCTGCAG#CTGCGGCGCTTTCCTCTGTTAC#((((((.(((((.(((.((((((#)))))).)))))))))))))).	9815	9837	0.9615384615384616	-22.5	0	0.05987648	0.456	3.654148833333334	4.703136537499999	-6.770391593739227	20	22	14	3UTR	MIRT506483	1	1
hsa-miR-503-5p	3UTR	NM_001143976	WEE1	TAGCAGCGGGAACAGTTCTGCAG#CTGTAGGATGTGTCACTGTTGG#...((((((..((((((((((((#))))))))).)))..)))))).	2255	2277	1.0	-21.4	0	0.005099919	0.529	0.0	0.0	-10.581821137417268	18	22	9	3UTR	MIRT000644	1	1
hsa-miR-503-5p	3UTR	NM_001184763	UHMK1	TAGCAGCGGGAACAGTTCTGCAG#TTGCAGACTGTAAAGCTGCC#..(((((....((((.(((((((#)))))))))))...))))).	7272	7292	1.0	-22.5	0	3.788882e-05	0.618	0.39209007142857144	0.35966402500000005	-12.627355330840826	16	20	11	3UTR	MIRT041113	1	1
hsa-miR-503-5p	3UTR	NM_001207069	BZW1	TAGCAGCGGGAACAGTTCTGCAG#TGTATGTACTGTTTCTGTGCTT#.((((.((((((((((.(((((.#)))).).)))))))))))))).	4240	4262	0.9615384615384616	-20.7	0	0.0003013152	0.676	0.0	0.0	-5.694283598550164	19	22	14	3UTR	MIRT480542	1	1
hsa-miR-503-5p	3UTR	NM_001242826	RNF41	TAGCAGCGGGAACAGTTCTGCAG#TTGTATGTGCTGTTCCATGGTGTTGA#(((((.((((((((((.((((((#))))).).)))))))).)).))))).	3156	3182	1.0	-22.3	0	0.01952415	0.603	0.18291852727272725	0.5166687712500002	-5.838533207394711	21	26	8	3UTR	MIRT554686	1	1
hsa-miR-5195-3p	3UTR	NM_152263	TPM3	ATCCAGTTCTCTGAGGGGGCT#GTCCTGGTTTGGGGAGCTGGGG#.(((((((((((((((((((.#)))))..)))))))))))))).	4746	4768	1.0	-24.6	1	0.003058343	0.485	0.0	0.0	-3.793324837357118	19	22	14	3UTR	MIRT520549	1	1
hsa-miR-5195-3p	3UTR	NM_181742	ORC4	ATCCAGTTCTCTGAGGGGGCT#AGTCAGTGTGGCGATTCCTCAGGGATCTAGAACTGGAA#.((((((((((((((((((((#.)))..)))))))))))......)))))).	5503	5541	1.0	-24.8	1	0.0007419097	0.515	2.6417334285714285	3.4471813187500002	-3.793324837357118	20	30	11	3UTR	MIRT655611	1	1
hsa-miR-5195-3p	3UTR	NM_021021	SNTB1	ATCCAGTTCTCTGAGGGGGCT#CCGTCTTGAGGGGATTGGAG#.(((((((((((((((.((..#)).)))).))))))))))).	4799	4819	1.0	-21.7	1	0.001091731	0.544	0.0	0.0	-3.793324837357118	17	20	11	3UTR	MIRT467424	1	1
hsa-miR-5195-3p	3UTR	NM_022652	DUSP6	ATCCAGTTCTCTGAGGGGGCT#AGCCTACCCATGCAGGGACTGGG#..(((((((.(((.(((((((#))))..)))...)))))))))).	1417	1440	1.0	-23.4	1	0.0001802689	0.426	0.47582258888888895	1.0348586312500003	-7.056347105220874	17	23	10	3UTR	MIRT613137	1	1
hsa-miR-5195-3p	3UTR	NM_001364682	TPM3	ATCCAGTTCTCTGAGGGGGCT#GTCCTGGTTTGGGGAGCTGGGG#.(((((((((((((((((((.#)))))..)))))))))))))).	4746	4768	1.0	-24.6	1	0.003058343	0.485	0.0	0.0	-3.793324837357118	19	22	14	3UTR	MIRT520549	1	1
hsa-miR-5195-3p	3UTR	NM_001012329	CTNNBIP1	ATCCAGTTCTCTGAGGGGGCT#AGTCCCTTCAGACTGGC#..((((...((((((((((((#)))))))))))))))).	1946	1963	1.0	-24.1	0	2.920843e-05	0.426	0.0	0.0	-9.870711841670003	16	17	16	3UTR	MIRT659274	1	1
hsa-miR-5195-3p	3UTR	NM_001190882	ORC4	ATCCAGTTCTCTGAGGGGGCT#AGTCAGTGTGGCGATTCCTCAGGGATCTAGAACTGGAA#.((((((((((((((((((((#.)))..)))))))))))......)))))).	5430	5468	1.0	-24.8	1	0.0007419097	0.515	4.695731609285715	4.070544425000001	-3.793324837357118	20	30	11	3UTR	MIRT655611	1	1
hsa-miR-543	3UTR	NM_015088	TNRC6B	AAACATTCGCGGTGCACTTCTT#GGTGCATGCACCGTGAATGTG#..((((((((((((((......#.)))))))))))))).	16412	16433	1.0	-24.7	1	1.558703e-05	0.529	0.0	0.0	-4.95700071937229	14	16	14	3UTR	MIRT087922	1	1
hsa-miR-543	3UTR	NM_003483	HMGA2	AAACATTCGCGGTGCACTTCTT#GGTGCACCGAGTGA#...(((((..((((((((....#))))))))))))).	3563	3577	1.0	-17.7	0	0.000933312	0.574	0.8786142874999999	1.8752506912500002	-8.81343632025268	13	14	13	3UTR	MIRT557277	1	1
hsa-miR-543	3UTR	NM_001162501	TNRC6B	AAACATTCGCGGTGCACTTCTT#GGTGCATGCACCGTGAATGTG#..((((((((((((((......#.)))))))))))))).	16742	16763	1.0	-24.7	1	1.558703e-05	0.529	0.0	0.0	-4.95700071937229	14	16	14	3UTR	MIRT087922	1	1
hsa-miR-758-3p	3UTR	NM_014779	TSC22D2	TTTGTGACCTGGTCCACTAACC#GGATGGACTATGGTACACAT#..((((((((((((((((....#)).))))))).))).)))).	10786	10806	1.0	-18.8	1	0.001163697	0.676	0.0	0.0	-4.95700071937229	16	20	7	3UTR	MIRT465151	1	1
hsa-miR-760	3UTR	NM_001257999	ANKFY1	CGGCTCTGGGTCTGTGGGGA#TCTCCACGGGCACGGAGTGGA#(.((((((.(((((((((((#))))))))))).)))))).).	6814	6835	1.0	-29.0	1	6.082577e-07	0.426	0.0	0.0	-6.157639986462598	18	21	11	3UTR	MIRT036757	1	1
hsa-miR-760	3UTR	NM_032174	TOMM40L	CGGCTCTGGGTCTGTGGGGA#CTCCTCAGAACTGGAGCTGC#(((((((((.((((.((((.#)))).)))).))))))))).	1279	1299	1.0	-25.1	1	7.297002e-05	0.412	0.0	0.0	-5.915530474780478	17	20	9	3UTR	MIRT759455	1	1
hsa-miR-760	3UTR	NM_178582	HM13	CGGCTCTGGGTCTGTGGGGA#TCCCCACAGCCCAGCCTCCACCTCAGAGAGCCC#.(((((((((.(((((((((#)))))))))))))..............))))).	2661	2694	1.0	-31.0	1	0.00074442	0.412	0.0	0.0	-6.618099312767468	18	33	13	3UTR	MIRT657396	1	1
hsa-miR-760	3UTR	NM_001330063	ANKFY1	CGGCTCTGGGTCTGTGGGGA#TTTCCACAGACTTAGGAAGCCC#.(((((((((((((((((((#)))))))))))))))..)))).	5751	5773	1.0	-27.4	1	0.009025254	0.397	0.0	0.0	-3.793324837357118	19	22	15	3UTR	MIRT036757	1	1
hsa-miR-92b-3p	3UTR	NM_001286782	PCMTD1	TATTGCACTCGTCCCGGCCTCC#GGGTTGCTGTATATATATTCCGGGCAATATATGAGTGCAATAA#(((((((((((((((((.....#.)))))......)))))))))))).	1398	1441	1.0	-24.5	1	0.01180566	0.721	0.27983790434782607	0.4525232700000001	-3.937574446201665	17	25	12	3UTR	MIRT040682	1	1
hsa-miR-92b-3p	3UTR	NM_001308192	CPEB4	TATTGCACTCGTCCCGGCCTCC#GCCTTGGGACAGGTGTGTAATGT#((((((((((((((((((....#)))..))))).)).)))))))).	3934	3957	1.0	-21.1	1	0.002517138	0.618	1.9714865454545454	1.6191869187499999	-3.937574446201665	18	23	8	3UTR	MIRT507676	1	1
hsa-miR-92b-3p	3UTR	NM_032317	DNAJC30	TATTGCACTCGTCCCGGCCTCC#AGGTGCTCAAGTGTTTCTGTTCGGGACTGAGTGTGAA#..(((((((((((((((.....#.))))))).)))))))).	2265	2302	1.0	-22.4	1	0.004581088	0.529	0.0	0.0	-4.95700071937229	15	18	8	3UTR	MIRT040551	1	1
hsa-miR-92b-3p	3UTR	NM_032815	NFATC2IP	TATTGCACTCGTCCCGGCCTCC#GGTGGCCGGGGTGGGTGGAT#...(.((((((((((((((.((#)).)))))))))))))).).	3285	3305	1.0	-29.5	0	3.057971e-07	0.397	0.0	0.0	-10.63357736849121	17	20	14	3UTR	MIRT040580	1	1
hsa-miR-92b-3p	3UTR	NM_052937	PCMTD1	TATTGCACTCGTCCCGGCCTCC#GGGTTGCTGTATATATATTCCGGGCAATATATGAGTGCAATAA#(((((((((((((((((.....#.)))))......)))))))))))).	1753	1796	1.0	-24.5	1	0.01180566	0.721	0.9527094260869566	1.1784589800000003	-3.937574446201665	17	25	12	3UTR	MIRT040682	1	1
hsa-miR-92b-3p	3UTR	NM_057170	GIT2	TATTGCACTCGTCCCGGCCTCC#GGTTCAGACCCTGGCCTAGGGCCGGTGATGTGGATGAGTGA#.....(((((((((((((((..#.))))))).......)))))))).	3316	3357	1.0	-24.6	0	0.02391262	0.368	0.0	0.0	-13.6655996434504	15	24	8	3UTR	MIRT727581	1	1
hsa-miR-92b-3p	3UTR	NM_133372	FNIP1	TATTGCACTCGTCCCGGCCTCC#AGGCTGGAGTGCAATGG#(((((((((....(((((((..#)))))))))))))))).	5438	5455	1.0	-22.2	1	2.907276e-05	0.426	0.0	0.0	-12.640789312202793	16	17	16	3UTR	MIRT548202	1	1
hsa-miR-92b-3p	3UTR	NM_138626	BCL2L11	TATTGCACTCGTCCCGGCCTCC#GGAGGTTGGGGCCCCACTGGACTGGGTGTCAAG#..((((((((((((((((((((#))))))))))))...........))))).))).	4416	4449	1.0	-27.8	1	0.0005270892	0.456	0.0	0.0	-4.95700071937229	20	33	12	3UTR	MIRT084534	1	1
hsa-miR-92b-3p	3UTR	NM_152409	C5orf24	TATTGCACTCGTCCCGGCCTCC#GGAGGCGGAGGTTGCAGTGA#(((((((..(.(((..((((((#))))))))).).))))))).	1727	1747	1.0	-23.4	1	6.972497e-05	0.456	0.18606328571428574	0.05042794875000002	-11.100872149592657	17	20	9	3UTR	MIRT214530	1	1
hsa-miR-92b-3p	3UTR	NM_152707	SLC25A16	TATTGCACTCGTCCCGGCCTCC#GGAGTGCCCAGGCTGGAGTGCAGTGG#(((((((((((((..(((((((#)))).)))..)))..)))))))))).	4791	4817	1.0	-27.3	1	1.649121e-09	0.382	0.0	0.0	-5.529863923972706	20	26	10	3UTR	MIRT726549	1	1
hsa-miR-92b-3p	3UTR	NM_153259	MCOLN2	TATTGCACTCGTCCCGGCCTCC#CTGGGCATTAGTGCAATAT#(((((((((.(((((((.....#))))).)).))))))))).	2153	2172	1.0	-19.8	1	0.001390121	0.632	0.10095957777777778	-0.36414052750000003	-5.180080914529843	16	19	9	3UTR	MIRT473452	1	1
hsa-miR-92b-3p	3UTR	NM_170709	SGK3	TATTGCACTCGTCCCGGCCTCC#AGGCCGGGCGCGGTGG#.....(((.(((((((((((..#)))))))).)))))).	2221	2237	1.0	-24.4	0	1.013423e-05	0.441	0.6458401333333331	1.1367241487499997	-14.721989301696164	14	16	8	3UTR	MIRT106278	1	1
hsa-miR-92b-3p	3UTR	NM_181833	NF2	TATTGCACTCGTCCCGGCCTCC#GTGGCTGGGATGACTGCAT#...((((.(((((((((((.(.#).))))))))))).)))).	3607	3626	1.0	-27.2	0	0.000230129	0.588	0.0	0.0	-8.82817512285937	16	19	11	3UTR	MIRT087456	1	1
hsa-miR-92b-3p	3UTR	NM_198337	INSIG1	TATTGCACTCGTCCCGGCCTCC#GGAGGTAGGTTGATGGTGCT#....((((.((((((.((((((#)))))).))..)))))))).	1028	1048	1.0	-22.4	0	0.000420668	0.588	0.7216457833333334	0.8885947437499998	-10.836001207187305	16	20	8	3UTR	MIRT102894	1	1
hsa-miR-92b-3p	3UTR	NM_207344	SPRYD4	TATTGCACTCGTCCCGGCCTCC#GGGGGATATCTAGGGGATGAGTGCT#....(((((((((((..(((((#)))))........))))))))))).	1357	1382	1.0	-27.6	0	6.420034e-05	0.618	0.0	0.0	-9.779611548941542	16	25	11	3UTR	MIRT135571	1	1
hsa-miR-92b-3p	3UTR	XM_005247816	FXR1	TATTGCACTCGTCCCGGCCTCC#GGGGGTGGTGGGTGGGGTGGGATC#.(((.(((((.((((.((((((#)))))).).)))..))))).))).	2169	2193	1.0	-24.1	0	0.005316547	0.529	0.0	0.0	-10.970185567883554	18	24	6	3UTR	MIRT161900	1	1
hsa-miR-92b-3p	3UTR	XM_005249033	MYLIP	TATTGCACTCGTCCCGGCCTCC#GGATGTCGGGAGACCTAGATGACCTTATCGGGTGCAATAC#((((((((((((((((((.(((#))).))))))).................))))))))))).	2539	2579	1.0	-28.9	1	0.0004392447	0.544	0.0	0.0	-3.937574446201665	21	40	11	3UTR	MIRT099140	1	1
hsa-miR-92b-3p	3UTR	XM_005268468	RBM27	TATTGCACTCGTCCCGGCCTCC#GGGGGTTGAGGGCTGAGTATGCTAGTAATAA#((((((((((((((((((((((#)))))))).)))).))))......)))))).	4349	4380	1.0	-24.8	1	0.0168462	0.559	0.0	0.0	-3.937574446201665	22	31	8	3UTR	MIRT616216	1	1
hsa-miR-92b-3p	3UTR	XM_005270719	MCOLN2	TATTGCACTCGTCCCGGCCTCC#CTGGGCATTAGTGCAATAT#(((((((((.(((((((.....#))))).)).))))))))).	1939	1958	1.0	-19.8	1	0.001390121	0.632	0.0	0.0	-5.180080914529843	16	19	9	3UTR	MIRT473452	1	1
hsa-miR-92b-3p	3UTR	XM_011521609	MYO5A	TATTGCACTCGTCCCGGCCTCC#GGAGGCGGAGATTGCAATGA#(((((((.((.(((..((((((#))))))))))).))))))).	6886	6906	1.0	-23.0	1	0.001350321	0.456	0.0	0.0	-10.044482491346894	18	20	11	3UTR	MIRT727119	1	1
hsa-miR-92b-3p	3UTR	XM_011540404	SPOCK2	TATTGCACTCGTCCCGGCCTCC#GGCACAGATGGCTGGGACGGGTGACAGTGT#(((((((((((((((((((((.#.)).)))))))))))))).))))).	1687	1717	1.0	-34.1	1	0.002277086	0.456	0.0	0.0	-3.937574446201665	21	25	14	3UTR	MIRT726464	1	1
hsa-miR-92b-3p	3UTR	XM_017017555	DKK3	TATTGCACTCGTCCCGGCCTCC#AGGCTGTGGGTAGATGTGCAATAG#((((((((((.(((((((((..#)))))).)))..)).)))))))).	1156	1180	1.0	-24.3	1	0.01578648	0.588	0.0	0.0	-6.7623489216120145	19	24	8	3UTR	MIRT438225	1	1
hsa-miR-92b-3p	3UTR	NM_014767	SPOCK2	TATTGCACTCGTCCCGGCCTCC#GGCACAGATGGCTGGGACGGGTGACAGTGT#(((((((((((((((((((((.#.)).)))))))))))))).))))).	1752	1782	1.0	-34.1	1	0.002277086	0.456	0.2662704739130434	0.29241012875	-3.937574446201665	21	25	14	3UTR	MIRT726464	1	1
hsa-miR-92b-3p	3UTR	NM_014776	GIT2	TATTGCACTCGTCCCGGCCTCC#GGTTCAGACCCTGGCCTAGGGCCGGTGATGTGGATGAGTGA#.....(((((((((((((((..#.))))))).......)))))))).	3460	3501	1.0	-24.6	0	0.02391262	0.368	0.0	0.0	-13.6655996434504	15	24	8	3UTR	MIRT727581	1	1
hsa-miR-92b-3p	3UTR	NM_014844	TECPR2	TATTGCACTCGTCCCGGCCTCC#GGAGCGGCGGGGGCGGGGCAT#...(((.((((((((.((((((#)))..))).))))))))))).	7405	7426	0.9807692307692307	-28.3	0	0.0006266777	0.368	0.0	0.0	-8.29127580885367	17	21	11	3UTR	MIRT069314	1	1
hsa-miR-92b-3p	3UTR	NM_015020	PHLPP2	TATTGCACTCGTCCCGGCCTCC#GGAGGCTGTGCAGGGTTGGGGTAGGGACTTGCTAGAGGCAT#...(((.(((((((((((((((#)))))))................)))))......)))))).	4376	4417	1.0	-23.2	0	7.761652e-05	0.515	0.8492223948648651	2.6262812467499996	-8.058226728550057	18	41	7	3UTR	MIRT555633	1	1
hsa-miR-92b-3p	3UTR	NM_015207	OTUD3	TATTGCACTCGTCCCGGCCTCC#GGGGCTGGTACCAGTGTAAA#..(((((((.((.((((((((.#)))))))).)).))))))).	5626	5646	1.0	-24.7	1	0.001208283	0.632	0.0	0.0	-7.488637800366711	17	20	8	3UTR	MIRT247154	1	1
hsa-miR-92b-3p	3UTR	NM_015881	DKK3	TATTGCACTCGTCCCGGCCTCC#AGGCTGTGGGTAGATGTGCAATAG#((((((((((.(((((((((..#)))))).)))..)).)))))))).	1359	1383	1.0	-24.3	1	0.01578648	0.588	0.30065576363636365	0.9713191300000001	-6.7623489216120145	19	24	8	3UTR	MIRT438225	1	1
hsa-miR-92b-3p	3UTR	NM_016418	NF2	TATTGCACTCGTCCCGGCCTCC#GTGGCTGGGATGACTGCAT#...((((.(((((((((((.(.#).))))))))))).)))).	5019	5038	1.0	-27.2	0	0.000230129	0.588	0.2898700363636364	0.039513456250000044	-8.82817512285937	16	19	11	3UTR	MIRT087456	1	1
hsa-miR-92b-3p	3UTR	NM_016544	DNAJC27	TATTGCACTCGTCCCGGCCTCC#GGAGGCTGAGACAGGAGGATTGCT#....(((.((.(((((((((((#)))))))).....))).)).))).	1720	1744	1.0	-24.2	0	0.005311891	0.412	0.0	0.0	-14.68497187322891	16	24	8	3UTR	MIRT727871	1	1
hsa-miR-92b-3p	3UTR	NM_017626	DNAJB12	TATTGCACTCGTCCCGGCCTCC#GGAGGCCGAACGCTGCAC#...((((..(((..((((((((#)))))))).))).)))).	1283	1301	1.0	-22.5	0	0.000372599	0.529	1.96475475	1.9984893512499997	-12.030535311291784	15	18	8	3UTR	MIRT727875	1	1
hsa-miR-92b-3p	3UTR	NM_018989	RBM27	TATTGCACTCGTCCCGGCCTCC#GGGGGTTGAGGGCTGAGTATGCTAGTAATAA#((((((((((((((((((((((#)))))))).)))).))))......)))))).	4459	4490	1.0	-24.8	1	0.0168462	0.559	0.74561768	1.4120679375000003	-3.937574446201665	22	31	8	3UTR	MIRT616216	1	1
hsa-miR-92b-3p	3UTR	NM_019121	PPP1R37	TATTGCACTCGTCCCGGCCTCC#GGAGCTGGGGCGGGAGCAGC#..((((.((((((((((.((((#)))))))))))))).)))).	2750	2770	1.0	-28.7	0	3.557116e-06	0.353	0.12756837000000001	0.7098306724999999	-6.5006872542436085	18	20	14	3UTR	MIRT082477	1	1
hsa-miR-92b-3p	3UTR	NM_020699	GATAD2B	TATTGCACTCGTCCCGGCCTCC#GGGGGCTGGACAATTTGGGTGGCAGTGT#((((((((((((.(((((((((#))))))))))).....))))).))))).	2670	2698	1.0	-25.8	1	0.00356412	0.5	1.4499757999999998	0.5457450862500002	-5.226705058867908	21	28	11	3UTR	MIRT059667	1	1
hsa-miR-92b-3p	3UTR	NM_002210	ITGAV	TATTGCACTCGTCCCGGCCTCC#GGAATATATGATTTATTCACAGTTCCTCAAGGCCTGGGGATGATGATCAGTTATACCTATTTTTGTGCAATT#.(((((((((((((((((((..#.)))))..))))))).....................))))))).	4808	4880	1.0	-25.2	1	0.001048568	0.647	0.0	0.0	-3.793324837357118	19	44	7	3UTR	MIRT734502	1	1
hsa-miR-92b-3p	3UTR	NM_003216	TEF	TATTGCACTCGTCCCGGCCTCC#GGTGGCTGGGATGGTGGCTCGATGT#((((((((.((((((((((.((#)).)))))))))))))...))))).	3024	3049	0.9807692307692307	-26.8	1	1.101251e-05	0.382	0.0	0.0	-4.993964104447428	20	25	13	3UTR	MIRT301712	1	1
hsa-miR-92b-3p	3UTR	NM_003498	SNN	TATTGCACTCGTCCCGGCCTCC#GGTGAGTGAGAAAAGGCTGGGGCGTGTGA#.....(((.(((((((((((..#.))))))))))).))).	2388	2417	0.9615384615384616	-27.1	0	0.0001040064	0.485	-0.8736429818181818	-0.26852022250000007	-14.721989301696164	14	17	11	3UTR	MIRT282778	1	1
hsa-miR-92b-3p	3UTR	NM_004869	VPS4B	TATTGCACTCGTCCCGGCCTCC#GGAGGCTACGATGGGTGGAT#...(.((((((((..(((((((#)))))))..)))))))).).	2194	2214	1.0	-25.1	0	0.0001776024	0.456	4.146570399999999	4.951964813749999	-12.225866846262251	16	20	8	3UTR	MIRT546042	1	1
hsa-miR-92b-3p	3UTR	NM_005197	FOXN3	TATTGCACTCGTCCCGGCCTCC#GGGGGCGGGGGGCGGGGGTAC#...(((.((((((((.((((((#))))))..)))))))).))).	3968	3989	1.0	-28.2	0	0.007370178	0.544	-0.06098975000000001	0.3250665687499999	-8.29127580885367	17	21	8	3UTR	MIRT040561	1	1
hsa-miR-92b-3p	3UTR	NM_005542	INSIG1	TATTGCACTCGTCCCGGCCTCC#GGAGGTAGGTTGATGGTGCT#....((((.((((((.((((((#)))))).))..)))))))).	1320	1340	1.0	-22.4	0	0.000420668	0.588	1.2960906166666666	1.6937166362500002	-10.836001207187305	16	20	8	3UTR	MIRT102894	1	1
hsa-miR-92b-3p	3UTR	NM_005665	EVI5	TATTGCACTCGTCCCGGCCTCC#GGAGGATCACTAGAGTACAGGAGTTTGGGGCTGTAGTGTGTAATGA#((((((((.((((((((.((((#.)))).)))))))....).)))))))).	6486	6532	1.0	-22.8	1	0.0006018283	0.544	6.669964666666666	5.9589915499999995	-4.993964104447428	20	28	8	3UTR	MIRT727739	1	1
hsa-miR-92b-3p	3UTR	NM_005955	MTF1	TATTGCACTCGTCCCGGCCTCC#GGAGGCATGGGTGGCAGGGGGCAAC#..((((.(((((((((((((((#)))))).))))..)).))).)))).	6569	6594	1.0	-24.1	0	0.001651572	0.471	2.8546840368421056	2.415059642500001	-6.5006872542436085	19	25	6	3UTR	MIRT727144	1	1
hsa-miR-92b-3p	3UTR	NM_006166	NFYB	TATTGCACTCGTCCCGGCCTCC#GAGTGCTGTGAACGGTGTGAA#..((((((.(((.((((((((.#))).)))).).))))))))).	1777	1798	1.0	-18.1	1	0.0003924941	0.574	1.53814522	0.7849162150000002	-7.302520990284295	17	21	9	3UTR	MIRT555998	1	1
hsa-miR-92b-3p	3UTR	NM_006538	BCL2L11	TATTGCACTCGTCCCGGCCTCC#GGAGGTTGGGGCCCCACTGGACTGGGTGTCAAG#..((((((((((((((((((((#))))))))))))...........))))).))).	4340	4373	1.0	-27.8	1	0.0005270892	0.456	0.16508145937500002	-0.048560505000000004	-4.95700071937229	20	33	12	3UTR	MIRT084534	1	1
hsa-miR-92b-3p	3UTR	NM_012288	TRAM2	TATTGCACTCGTCCCGGCCTCC#GAGGTTGGGTGAAAGAGTGCAT#...(((((((..(((((((((.#))))))))).....))))))).	4867	4889	1.0	-27.8	0	7.976313e-05	0.574	0.7985258666666667	0.038534232499999974	-12.686117978685445	16	22	9	3UTR	MIRT520511	1	1
hsa-miR-92b-3p	3UTR	NM_013253	DKK3	TATTGCACTCGTCCCGGCCTCC#AGGCTGTGGGTAGATGTGCAATAG#((((((((((.(((((((((..#)))))).)))..)).)))))))).	1253	1277	1.0	-24.3	1	0.01578648	0.588	-0.022339772727272732	-0.34540878249999996	-6.7623489216120145	19	24	8	3UTR	MIRT438225	1	1
hsa-miR-92b-3p	3UTR	NM_013257	SGK3	TATTGCACTCGTCCCGGCCTCC#GGAGGCCGAGGCAGGCAG#...(((.((.(((.((((((((#)))))))).)))))))).	3027	3045	0.9807692307692307	-25.7	0	5.722785e-05	0.471	-0.035771525000000026	0.39106867749999996	-10.157573114398645	16	18	8	3UTR	MIRT106278	1	1
hsa-miR-92b-3p	3UTR	NM_013262	MYLIP	TATTGCACTCGTCCCGGCCTCC#GGATGTCGGGAGACCTAGATGACCTTATCGGGTGCAATAC#((((((((((((((((((.(((#))).))))))).................))))))))))).	2739	2779	1.0	-28.9	1	0.0004392447	0.544	2.6963428571428576	3.006874875	-3.937574446201665	21	40	11	3UTR	MIRT099140	1	1
hsa-miR-92b-3p	3UTR	NM_001330153	GIT2	TATTGCACTCGTCCCGGCCTCC#GGCCTAGGGCCGGTGATGTGGATGAGTGA#.....(((((((((((((((..#.))))))).......)))))))).	3559	3588	1.0	-24.6	0	0.02391262	0.368	0.0	0.0	-13.6655996434504	15	24	8	3UTR	MIRT727581	1	1
hsa-miR-92b-3p	3UTR	NM_001346114	FNIP1	TATTGCACTCGTCCCGGCCTCC#AGGCTGGAGTGCAATGG#(((((((((....(((((((..#)))))))))))))))).	5303	5320	1.0	-22.2	1	2.907276e-05	0.426	0.0	0.0	-12.640789312202793	16	17	16	3UTR	MIRT548202	1	1
hsa-miR-92b-3p	3UTR	NM_001363882	FXR1	TATTGCACTCGTCCCGGCCTCC#GGGGGTGGTGGGTGGGGTGGGATC#.(((.(((((.((((.((((((#)))))).).)))..))))).))).	2426	2450	1.0	-24.1	0	0.005316547	0.529	0.0	0.0	-10.970185567883554	18	24	6	3UTR	MIRT161900	1	1
hsa-miR-92b-3p	3UTR	NM_000259	MYO5A	TATTGCACTCGTCCCGGCCTCC#GGAGGCTGAGGCACGAGAATCGATTAAACCTGGGAGGCGGAGATTGCAATGA#((((((((((((((((((((((#)))))))).)).)))))...........................))))))).	7026	7078	1.0	-28.8	1	0.001350321	0.456	4.041452849019609	4.971124124999999	-3.937574446201665	22	52	8	3UTR	MIRT727119	1	1
hsa-miR-92b-3p	3UTR	NM_000268	NF2	TATTGCACTCGTCCCGGCCTCC#GTGGCTGGGATGACTGCAT#...((((.(((((((((((.(.#).))))))))))).)))).	4897	4916	1.0	-27.2	0	0.000230129	0.588	0.0	0.0	-8.82817512285937	16	19	11	3UTR	MIRT087456	1	1
hsa-miR-92b-3p	3UTR	NM_000801	FKBP1A	TATTGCACTCGTCCCGGCCTCC#GAGGTGGGGATGGGG#.......((((((((.(((((.#))))).)))))))).	942	957	1.0	-25.4	0	9.525553e-08	0.485	0.0	0.0	-17.34329401981838	13	15	8	3UTR	MIRT448829	1	1
hsa-miR-92b-3p	3UTR	NM_001008738	FNIP1	TATTGCACTCGTCCCGGCCTCC#AGGCTGGAGTGCAATGG#(((((((((....(((((((..#)))))))))))))))).	5354	5371	1.0	-22.2	1	2.907276e-05	0.426	0.0	0.0	-12.640789312202793	16	17	16	3UTR	MIRT548202	1	1
hsa-miR-92b-3p	3UTR	NM_001013439	FXR1	TATTGCACTCGTCCCGGCCTCC#GGGGGTGGTGGGTGGGGTGGGATC#.(((.(((((.((((.((((((#)))))).).)))..))))).))).	2519	2543	1.0	-24.1	0	0.005316547	0.529	0.0	0.0	-10.970185567883554	18	24	6	3UTR	MIRT161900	1	1
hsa-miR-92b-3p	3UTR	NM_001018057	DKK3	TATTGCACTCGTCCCGGCCTCC#AGGCTGTGGGTAGATGTGCAATAG#((((((((((.(((((((((..#)))))).)))..)).)))))))).	1106	1130	1.0	-24.3	1	0.01578648	0.588	0.0	0.0	-6.7623489216120145	19	24	8	3UTR	MIRT438225	1	1
hsa-miR-92b-3p	3UTR	NM_001033578	SGK3	TATTGCACTCGTCCCGGCCTCC#AGGCCGGGCGCGGTGG#.....(((.(((((((((((..#)))))))).)))))).	2255	2271	1.0	-24.4	0	1.013423e-05	0.441	0.3136406666666666	0.33514982219999995	-14.721989301696164	14	16	8	3UTR	MIRT106278	1	1
hsa-miR-92b-3p	3UTR	NM_001039574	KCNC4	TATTGCACTCGTCCCGGCCTCC#GTGGCCAGAGGATGCGTGCAATAG#((((((((.((((((((((.(.#).)))).).))))).)))))))).	3891	3915	1.0	-26.8	1	0.001444391	0.412	1.99170075	2.0471414408750004	-4.993964104447428	19	24	8	3UTR	MIRT760651	1	1
hsa-miR-92b-3p	3UTR	NM_001085471	FOXN3	TATTGCACTCGTCCCGGCCTCC#GGGGGCGGGGGGCGGGGGTAC#...(((.((((((((.((((((#))))))..)))))))).))).	3809	3830	1.0	-28.2	0	0.007370178	0.544	-0.31581216249999994	-0.24318797625	-8.29127580885367	17	21	8	3UTR	MIRT040561	1	1
hsa-miR-92b-3p	3UTR	NM_001099666	PTAR1	TATTGCACTCGTCCCGGCCTCC#GAGGTGGGGATGATTGTAT#...((((.(((((((.(((((.#))))).))))))).)))).	6830	6849	1.0	-26.6	0	0.006154211	0.662	0.9779018428571428	0.7223970064999998	-9.061224203162984	16	19	7	3UTR	MIRT534963	1	1
hsa-miR-92b-3p	3UTR	NM_001110	ADAM10	TATTGCACTCGTCCCGGCCTCC#GGCAGGGCTGGGTGCGGTGG#(((((((((((.(((.(((...#))).))).))))))))))).	6457	6477	1.0	-26.0	1	5.467129e-09	0.426	0.0	0.0	-7.517426836101634	17	20	11	3UTR	MIRT728388	1	1
hsa-miR-92b-3p	3UTR	NM_001135095	FNDC3B	TATTGCACTCGTCCCGGCCTCC#AGGCTGGAGTGCAGTGG#(((((((((....(((((((..#)))))))))))))))).	7061	7078	1.0	-22.2	1	7.095898e-06	0.368	0.0	0.0	-12.640789312202793	16	17	16	3UTR	MIRT091083	1	1
hsa-miR-92b-3p	3UTR	NM_001145000	ITGAV	TATTGCACTCGTCCCGGCCTCC#GGAATATATGATTTATTCACAGTTCCTCAAGGCCTGGGGATGATGATCAGTTATACCTATTTTTGTGCAATT#.(((((((((((((((((((..#.)))))..))))))).....................))))))).	4700	4772	1.0	-25.2	1	0.001048568	0.647	0.0	0.0	-3.793324837357118	19	44	7	3UTR	MIRT734502	1	1
hsa-miR-92b-3p	3UTR	NM_001145398	TEF	TATTGCACTCGTCCCGGCCTCC#GGTGGCTGGGATGGTGGCTCGATGT#((((((((.((((((((((.((#)).)))))))))))))...))))).	2909	2934	0.9807692307692307	-26.8	1	1.101251e-05	0.382	0.0	0.0	-4.993964104447428	20	25	13	3UTR	MIRT301712	1	1
hsa-miR-92b-3p	3UTR	NM_001204112	BCL2L11	TATTGCACTCGTCCCGGCCTCC#GGAGGTTGGGGCCCCACTGGACTGGGTGTCAAG#..((((((((((((((((((((#))))))))))))...........))))).))).	4361	4394	1.0	-27.8	1	0.0005270892	0.456	0.16508145937500002	-0.048560505000000004	-4.95700071937229	20	33	12	3UTR	MIRT084534	1	1
hsa-miR-92b-3p	3UTR	NM_001244950	SPOCK2	TATTGCACTCGTCCCGGCCTCC#GGCACAGATGGCTGGGACGGGTGACAGTGT#(((((((((((((((((((((.#.)).)))))))))))))).))))).	1647	1677	1.0	-34.1	1	0.002277086	0.456	-0.5920568043478261	0.03038603500000002	-3.937574446201665	21	25	14	3UTR	MIRT726464	1	1
hsa-miR-99b-5p	3UTR	NM_025195	TRIB1	CACCCGTAGAACCGACCTTGCG#AGGTGGTTAAACGGGTA#.((((((..((((.((((....#))))))))..)))))).	3061	3078	1.0	-19.7	1	0.09798297	0.632	3.2066664999999994	0.9198968725000001	-8.020189342303919	14	17	8	3UTR	MIRT760961	1	1
hsa-miR-10a-5p	5UTR	XM_017007944	TRIM2	TACCCTGTAGATCCGAATTTGTG#CAGAAGGGCGGCTGCGGGGG#..((((((((..(((..(((.((#)).)))..))))))))))).	712	732	1.0	-20.2	1	1.948864e-05	0.309	0.0	0.0	-11.361627584682608	16	20	11	5UTR	MIRT025626	1	1
hsa-miR-10a-5p	5UTR	NM_001330323	HOXB3	TACCCTGTAGATCCGAATTTGTG#CGTCTCTCCCGGATCTGCAAGGGG#..(((((((((((((........#.)))))))))).))).	97	121	1.0	-23.2	1	9.275204e-05	0.588	2.4591806428571426	3.6896522624999992	-5.1900497996759025	13	16	10	5UTR	MIRT025627	1	1
hsa-miR-10a-5p	5UTR	NM_001375512	TRIM2	TACCCTGTAGATCCGAATTTGTG#CAGAAGGGCGGCTGCGGGGG#..((((((((..(((..(((.((#)).)))..))))))))))).	715	735	1.0	-20.2	1	1.948864e-05	0.309	0.0	0.0	-11.361627584682608	16	20	11	5UTR	MIRT025626	1	1
hsa-miR-10a-5p	5UTR	NM_001384749	HOXB3	TACCCTGTAGATCCGAATTTGTG#CGTCTCTCCCGGATCTGCAAGGGG#..(((((((((((((........#.)))))))))).))).	159	183	1.0	-23.2	1	9.525585e-05	0.588	0.0	0.0	-5.1900497996759025	13	16	10	5UTR	MIRT025627	1	1
hsa-miR-10a-5p	5UTR	NM_001164392	MTF2	TACCCTGTAGATCCGAATTTGTG#CGAATGAGAGACTCTACAGGGG#..((((((((((((..(((((..#)))))..).)).))))))))).	241	263	1.0	-20.8	1	0.003128825	0.456	0.0	0.0	-5.925499359926538	17	22	9	5UTR	MIRT047578	1	1
hsa-miR-10b-5p	5UTR	NM_001375512	TRIM2	TACCCTGTAGAACCGAATTTGTG#CAGAAGGGCGGCTGCGGGGG#..((((((((..(((..(((.((#)).)))..))))))))))).	715	735	1.0	-20.2	1	1.948864e-05	0.309	0.0	0.0	-11.361627584682608	16	20	11	5UTR	MIRT309534	1	1
hsa-miR-125a-5p	5UTR	XM_017011187	PRDM1	TCCCTGAGACCCTTTAACCTGTGA#GGTTTCAGGGAT#(((((((((((.............#))))))))))).	94	106	1.0	-19.8	1	0.0005678712	0.441	0.0	0.0	-10.39884692653892	11	12	11	5UTR	MIRT437582	1	1
hsa-miR-125b-5p	5UTR	NM_001276320	YOD1	TCCCTGAGACCCTAACTTGTGA#TAGGGCTGGGGGC#.((((.((.(((((........#))))))).)))).	79	92	1.0	-17.8	0	0.0002359394	0.559	0.0	0.0	-7.719171897350176	11	13	7	5UTR	MIRT520026	1	1
hsa-miR-125b-5p	5UTR	XM_017011187	PRDM1	TCCCTGAGACCCTAACTTGTGA#GGTTTCAGGGAT#(((((((((((...........#))))))))))).	94	106	1.0	-19.8	1	0.0005678712	0.441	0.0	0.0	-10.39884692653892	11	12	11	5UTR	MIRT004533	1	1
hsa-miR-125b-5p	5UTR	XM_017025917	BCL2	TCCCTGAGACCCTAACTTGTGA#GCGGGGTGCGCCGGTGGGGTGCAGCGGAAGAGGGGGTCCAGGGGG#((((((.((((((..(((.((.#.)).)))..)))))))))))).	388	433	1.0	-25.3	0	0.0004750632	0.382	0.0	0.0	-7.073550458844025	17	22	12	5UTR	MIRT006253	1	1
hsa-miR-125b-5p	5UTR	NM_001017536	VDR	TCCCTGAGACCCTAACTTGTGA#GGGGTCTCAGGA#..(((((((((((.........#))))))))))).	66	78	1.0	-22.9	1	0.0102647	0.309	0.0	0.0	-6.782339277446944	11	12	11	5UTR	MIRT001197	1	1
hsa-miR-130b-3p	5UTR	NM_001306207	TCF4	CAGTGCAATGATGAAAGGGCAT#CCCTTTCTGCTTGTTGCACTT#.((((((((((.(((((((...#)))))))...)))))))))).	81	102	1.0	-21.5	1	0.004228058	0.485	2.734457	1.8139631037500004	-7.140128146953473	17	21	10	5UTR	MIRT020336	1	1
hsa-miR-130b-3p	5UTR	NM_181889	UBE2D3	CAGTGCAATGATGAAAGGGCAT#TGCTCTTAAGTCATTGCAG#...(((((((((..(((((((.#)))))))..))))))))).	158	177	1.0	-22.5	0	0.002440253	0.5	1.2882696666666666	1.3765130462500004	-8.66051072386539	16	19	9	5UTR	MIRT505246	1	1
hsa-miR-130b-3p	5UTR	XM_017002267	LRP8	CAGTGCAATGATGAAAGGGCAT#TGCTCACACATCTGCACTGA#(((((((..((((...(((((.#)))))...))))))))))).	669	689	1.0	-20.5	1	0.0008789254	0.471	0.0	0.0	-9.132937591702714	16	20	11	5UTR	MIRT020152	1	1
hsa-miR-130b-3p	5UTR	NM_014547	TMOD3	CAGTGCAATGATGAAAGGGCAT#TGCCCTGCACATCATGGCACTGC#((((((.((((((..((((((.#))))))...)))))).)))))).	245	268	1.0	-27.9	0	0.0003979456	0.574	0.0	0.0	-7.073550458844025	18	23	6	5UTR	MIRT193025	1	1
hsa-miR-130b-3p	5UTR	NM_003305	TRPC3	CAGTGCAATGATGAAAGGGCAT#GTTGTTTTATCGTTGCTACTGA#((((((((((((((((.(((..#))).)))))))))))).)))).	45	67	1.0	-23.9	1	0.02441076	0.544	0.6199599235294118	0.8260248806410255	-3.937574446201665	19	22	12	5UTR	MIRT020161	1	1
hsa-miR-130b-3p	5UTR	NM_001348217	TCF4	CAGTGCAATGATGAAAGGGCAT#CCCTTTCTGCTTGTTGCACTT#.((((((((((.(((((((...#)))))))...)))))))))).	81	102	1.0	-21.5	1	0.004228058	0.485	2.734457	1.8139631037500004	-7.140128146953473	17	21	10	5UTR	MIRT020336	1	1
hsa-miR-132-3p	5UTR	NM_001142498	SIRT1	TAACAGTCTACAGCCATGGTCG#GCCTTGCTGTAGACTT#....((((((((((...(((..#)))..)))))))))).	391	407	1.0	-19.0	0	0.009374414	0.515	5.024795900000001	5.8762422675	-10.515061109192176	13	16	10	5UTR	MIRT000333	1	1
hsa-miR-138-5p	5UTR	NM_001257398	UBE2V1	AGCTGGTGTTGTGAATCAGGCCG#CGGCCTGGTCACCAGCCAGG#..(((((...(((.(((((((((#))))))))))))..))))).	41	61	1.0	-27.5	0	1.377546e-06	0.353	0.0	0.0	-10.426371692647269	17	20	12	5UTR	MIRT570371	1	1
hsa-miR-138-5p	5UTR	NM_001287434	CCND3	AGCTGGTGTTGTGAATCAGGCCG#TGGCTCTGTTCGGATGCCGGCC#.(((((((((.((((.(((((((#)))).)))))))))))))))).	29	51	1.0	-23.1	1	3.429841e-06	0.324	0.0	0.0	-6.851148393071081	20	22	16	5UTR	MIRT006299	1	1
hsa-miR-138-5p	5UTR	NM_181054	HIF1A	AGCTGGTGTTGTGAATCAGGCCG#CGAGCCTGGGGGCCGCCCGCCGTGAAGACATCGCGGGGACCGATTCACCATGGAGGGCGCCGGCG#.((((((((((((((((.((((.#.)).))))))))).......))))))))).	243	308	1.0	-26.8	1	7.099089e-06	0.412	1.6648581739130432	0.3917068774999999	-3.793324837357118	20	30	9	5UTR	MIRT006744	1	1
hsa-miR-138-5p	5UTR	XM_011514972	CCND3	AGCTGGTGTTGTGAATCAGGCCG#TGGCTCTGTTCGGATGCCGGCC#.(((((((((.((((.(((((((#)))).)))))))))))))))).	29	51	1.0	-23.1	1	3.429841e-06	0.324	0.0	0.0	-6.851148393071081	20	22	16	5UTR	MIRT006299	1	1
hsa-miR-138-5p	5UTR	NM_001530	HIF1A	AGCTGGTGTTGTGAATCAGGCCG#CGAGCCTGGGGGCCGCCCGCCGTGAAGACATCGCGGGGACCGATTCACCATGGAGGGCGCCGGCG#.((((((((((((((((.((((.#.)).))))))))).......))))))))).	243	308	1.0	-26.8	1	7.099089e-06	0.412	0.0	0.0	-3.793324837357118	20	30	9	5UTR	MIRT006744	1	1
hsa-miR-138-5p	5UTR	NM_001042678	RHOC	AGCTGGTGTTGTGAATCAGGCCG#GTCTGAGCCTCCGGCACCGGCC#.((((((((((.((.((((((..#))))))...)))))))))))).	282	304	1.0	-25.4	1	2.114828e-09	0.206	0.6101814999999998	-0.36144546875000005	-7.875577707204108	18	22	12	5UTR	MIRT000495	1	1
hsa-miR-138-5p	5UTR	NM_001136126	CCND3	AGCTGGTGTTGTGAATCAGGCCG#TGGCTCTGTTCGGATGCCGGCC#.(((((((((.((((.(((((((#)))).)))))))))))))))).	29	51	1.0	-23.1	1	3.429841e-06	0.324	-0.5867609222222222	0.09118046604838714	-6.851148393071081	20	22	16	5UTR	MIRT006299	1	1
hsa-miR-138-5p	5UTR	NM_001142498	SIRT1	AGCTGGTGTTGTGAATCAGGCCG#GCCTGGGCGGCCTTGTTCTTTCCGCAGCAGCCAGA#..((((((((((((((.((((((#.)))))).)))).....)))))).)))).	185	220	1.0	-25.9	1	0.003362524	0.456	0.77507242	1.55164991075	-4.95700071937229	20	29	6	5UTR	MIRT006271	1	1
hsa-miR-145-5p	5UTR	NM_003238	TGFB2	GTCCAGTTTTCCCAGGAATCCCT#AGGGAGCTGGAGGCTGGAA#.((((((((..((((...(((((#))))).)))))))))))).	486	505	1.0	-21.5	1	0.0005921478	0.353	1.4647320125	0.7461564762499999	-8.09365486139926	17	19	12	5UTR	MIRT735095	1	1
hsa-miR-145-5p	5UTR	NM_003242	TGFBR2	GTCCAGTTTTCCCAGGAATCCCT#AGGGGTCCGGGAAGGCGCCGTCCGCTGCGCTGGGG#.((((((((((((.((.((((((#))))))))))))))..............)))))).	217	252	1.0	-23.5	1	5.003731e-06	0.265	0.0	0.0	-4.650164754877524	20	35	14	5UTR	MIRT053652	1	1
hsa-miR-145-5p	5UTR	NM_006407	ARL6IP5	GTCCAGTTTTCCCAGGAATCCCT#GATTCTGGAGGCGAAGAACGCAAAGCTGAGAACATGGACG#((((((((((((((.(((((...#))))))))...................)))))).))))).	78	118	1.0	-19.0	1	0.02782983	0.441	1.4764170999999997	2.4275081125	-4.6730240064523	19	40	8	5UTR	MIRT021502	1	1
hsa-miR-145-5p	5UTR	NM_001349285	ANKRD28	GTCCAGTTTTCCCAGGAATCCCT#TTCTATTATATGGGAAACCTGGATT#((((((.(((((((.........#.))))))).)))))).	635	660	1.0	-18.8	0	0.004175636	0.632	0.0	0.0	-6.449759621627232	13	16	7	5UTR	MIRT539273	1	1
hsa-miR-145-5p	5UTR	NM_001085461	CTNND1	GTCCAGTTTTCCCAGGAATCCCT#GGTGGCTGGGATGCTTCTTCCATGATTTTTTGAATCTAGACTGGGCT#(((((((((((((((..(((...#)))..))))))..........................))))))))).	347	394	1.0	-22.0	1	0.000764114	0.588	2.9968278292682933	2.171335415	-4.1706235265052785	18	47	9	5UTR	MIRT053657	1	1
hsa-miR-145-5p	5UTR	NM_001118888	ANGPT2	GTCCAGTTTTCCCAGGAATCCCT#GGATCTGGGGAGAGAGGAA#.(((..(((((((((..((((..#)))))))))))))..))).	12	31	1.0	-21.5	0	0.01415044	0.517	0.0	0.0	-10.04636985366625	16	19	13	5UTR	MIRT438013	1	1
hsa-miR-145-5p	5UTR	NM_001135599	TGFB2	GTCCAGTTTTCCCAGGAATCCCT#AGGGAGCTGGAGGCTGGAA#.((((((((..((((...(((((#))))).)))))))))))).	486	505	1.0	-21.5	1	0.0005921478	0.353	0.0	0.0	-8.09365486139926	17	19	12	5UTR	MIRT735095	1	1
hsa-miR-145-5p	5UTR	NM_001147	ANGPT2	GTCCAGTTTTCCCAGGAATCCCT#GGATCTGGGGAGAGAGGAA#.(((..(((((((((..((((..#)))))))))))))..))).	12	31	1.0	-21.5	0	0.01415044	0.517	0.0	0.0	-10.04636985366625	16	19	13	5UTR	MIRT438013	1	1
hsa-miR-145-5p	5UTR	NM_001206891	CTNND1	GTCCAGTTTTCCCAGGAATCCCT#GGTGGCTGGGATGCTTCTTCCATGATTTTTTGAATCTAGACTGGGCT#(((((((((((((((..(((...#)))..))))))..........................))))))))).	347	394	1.0	-22.0	1	0.0007796307	0.588	2.9968278292682933	2.34762862875	-4.1706235265052785	18	47	9	5UTR	MIRT053657	1	1
hsa-miR-155-5p	5UTR	NM_001168394	CREBRF	TTAATGCTAATCGTGATAGGGGTT#GCCCCTACACCCACAGACAGCATC#...(((((..(((((.(((((((.#)))))))))).....)).))))).	112	136	1.0	-17.6	0	0.2950954	0.5	0.15940737142857145	1.5561115524999998	-9.046485400556294	17	24	10	5UTR	MIRT005103	1	1
hsa-miR-199a-3p	5UTR	XM_011526316	PAK4	ACAGTAGTCTGCACATTGGTTA#ACCAGCATCAGACCAGGTGTGTGCAGGCCGCA#...((.(((((((((((((((.#.)))))...)))))))))).)).	190	222	1.0	-23.3	0	4.164635e-05	0.368	0.0	0.0	-8.415498954871785	17	23	10	5UTR	MIRT733785	1	1
hsa-miR-199a-5p	5UTR	NM_203286	NECTIN1	CCCAGTGTTCAGACTACCTGTTC#GATGGCTCGGATGGGGCTTGCGGGCGCCGCTGGACGCTGGT#.(((((((((((....(((((..#.))))).....))))))))))).	646	687	1.0	-24.6	1	2.543927e-05	0.294	0.0	0.0	-6.907794008098015	16	23	11	5UTR	MIRT437384	1	1
hsa-miR-199b-3p	5UTR	XM_011526316	PAK4	ACAGTAGTCTGCACATTGGTTA#ACCAGCATCAGACCAGGTGTGTGCAGGCCGCA#...((.(((((((((((((((.#.)))))...)))))))))).)).	190	222	1.0	-23.3	0	4.164635e-05	0.368	0.0	0.0	-8.415498954871785	17	23	10	5UTR	MIRT733786	1	1
hsa-miR-21-5p	5UTR	NM_001190738	NFIB	TAGCTTATCAGACTGATGTTGA#AATATCACTGTTGAGCTGA#(((((((.(((..(((((((..#)))))))))).))))))).	54	73	0.9538461538461539	-16.3	1	0.002822083	0.603	7.2344614285714295	7.324848987499999	-10.887143297644894	17	19	10	5UTR	MIRT002090	1	1
hsa-miR-212-3p	5UTR	NM_015207	OTUD3	TAACAGTCTCCAGTCACGGCC#GCTGGGGGGTCCTGCGCCTTTCCCTCCTGCCGCTGGGGACTGC#...((((((((((...((((.#.)))))))))))))).	65	108	1.0	-23.6	0	6.160783e-05	0.309	0.0	0.0	-8.339878751753394	14	16	14	5UTR	MIRT763823	1	1
hsa-miR-29a-3p	5UTR	XM_005267119	TNFAIP3	TAGCACCATCTGAAATCGGTTA#CCGGGAGTAGAGGTGCTAA#(((((((.((((...((((...#))))...))))))))))).	33	52	0.9743589743589743	-20.6	1	7.136254e-05	0.456	0.0	0.0	-9.13262946581958	15	19	11	5UTR	MIRT006380	1	1
hsa-miR-31-5p	5UTR	XM_017018138	SLC1A2	AGGCAAGATGCTGGCATAGCT#GGGTGTGCCTGCCTTGCCA#.((((((..((.((((((.((#)).)))))).)))))))).	96	115	1.0	-23.6	1	2.116299e-05	0.397	0.0	0.0	-10.510152734379867	16	19	8	5UTR	MIRT735060	1	1
hsa-miR-34a-5p	5UTR	NM_001300905	BAZ2A	TGGCAGTGTCTTAGCTGGTTGT#ACGAGCCCCGAGCCCGGCTGGACGCCGCTGCCT#.(((((((((.(((((((....#.))))))))))...)))))).	166	199	1.0	-24.0	1	5.809776e-06	0.382	0.0	0.0	-6.618099312767468	16	21	10	5UTR	MIRT481040	1	1
hsa-miR-34a-5p	5UTR	XM_017004219	NR4A2	TGGCAGTGTCTTAGCTGGTTGT#CCAGCTGAATCTCTGTCGG#((((((.(..((((((((....#))))))))..).)))))).	6	25	1.0	-20.8	0	0.00112581	0.5	0.0	0.0	-7.780157107646926	15	19	8	5UTR	MIRT734902	1	1
hsa-miR-34a-5p	5UTR	NM_001349343	FOXP1	TGGCAGTGTCTTAGCTGGTTGT#ACAACCAGCTCTTCAGGTTCCCGTGTCAG#(((((..(.(((((((((((((#))))))))))....)))...)..))))).	193	222	1.0	-19.8	0	0.02135443	0.529	0.0	0.0	-8.438609400511794	19	29	10	5UTR	MIRT005546	1	1
hsa-miR-34a-5p	5UTR	NM_001350140	ZMYM4	TGGCAGTGTCTTAGCTGGTTGT#CAATTAGCCACTGCCAA#((((((((.....((((((((.#)))))))))))))))).	389	406	1.0	-21.5	1	0.03408509	0.529	0.0	0.0	-13.697178970448556	16	17	16	5UTR	MIRT765766	1	1
hsa-miR-34a-5p	5UTR	NM_001244815	FOXP1	TGGCAGTGTCTTAGCTGGTTGT#ACAACCAGCTCTTCAGGTTCCCGTGTCAG#(((((..(.(((((((((((((#))))))))))....)))...)..))))).	175	204	1.0	-19.8	0	0.02135443	0.529	0.0	0.0	-8.438609400511794	19	29	10	5UTR	MIRT005546	1	1
hsa-miR-34c-5p	5UTR	XM_017022413	MAP2K1	AGGCAGTGTAGTTAGCTGATTGC#GTGGGCTGGCCTGGCTGCTC#.((((((...(((((((.((...#)).)))))))...)))))).	974	994	1.0	-19.9	1	8.49058e-06	0.5	0.0	0.0	-8.40585589311169	15	20	7	5UTR	MIRT438774	1	1
hsa-miR-34c-5p	5UTR	NM_001350140	ZMYM4	AGGCAGTGTAGTTAGCTGATTGC#GTGATCAATTAGCCACTGCCA#.(((((((..(((((.(((((((#))))))).)))))))))))).	384	405	1.0	-22.0	1	0.02513552	0.515	0.0	0.0	-6.3252700442346725	19	21	12	5UTR	MIRT765828	1	1
hsa-miR-409-3p	5UTR	NM_001164391	MTF2	GAATGTTGCTCGGTGAACCCCT#AGTTCTAAATCCTGGGTTCTCTGGAAGGACATTCA#(((((((..((((.((((((..#.)))))).))))...))))))).	410	445	1.0	-22.3	1	0.004127906	0.515	0.0	0.0	-8.164438951148465	17	23	7	5UTR	MIRT082018	1	1
hsa-miR-424-5p	5UTR	NM_021988	UBE2V1	CAGCAGCAATTCATGTTTTGAA#TGGGGATATTCACAGGAGTTGCTGCA#..((((((((((.(((......#.))).)))))))))).	195	221	1.0	-19.0	1	0.002728126	0.603	1.53103526	1.51702555375	-6.246131332038532	13	16	10	5UTR	MIRT464666	1	1
hsa-miR-424-5p	5UTR	NM_006931	SLC2A3	CAGCAGCAATTCATGTTTTGAA#TGAGGACGTGGAGAAAACTTGCTGCTGA#(((((((((((((((((((.(.#).))))))))))......))))))))).	35	63	1.0	-23.1	1	0.002498143	0.529	1.5425716000000003	0.9641892641203702	-3.937574446201665	20	28	10	5UTR	MIRT521056	1	1
hsa-miR-433-3p	5UTR	NM_134442	CREB1	ATCATGATGGGCTCCTCGGTGT#ACGGAGGAGCTTGTACCACCGGTAACTAAATGACCATGG#..(((((((((((((((.((..#)).)))))))))))....................)))).	152	191	1.0	-19.7	1	0.01252064	0.471	0.08705160571428575	0.05706634250000002	-4.95700071937229	17	39	11	5UTR	MIRT086929	1	1
hsa-miR-4465	5UTR	NM_181783	TMTC3	CTCAAGTAGTCTGACCAGGGGA#TCCCCTGGCGGAACCGCC#.....((.(((((.((((((((#)))))))))))).).)).	158	176	1.0	-21.4	0	1.045193e-05	0.471	0.0	0.0	-16.836074490151436	15	18	12	5UTR	MIRT465727	1	1
hsa-miR-4465	5UTR	NM_001242928	ZNF410	CTCAAGTAGTCTGACCAGGGGA#TCCCCTGAATAGCTACA#.....((((.(((..(((((((#)))))))..))))))).	170	187	1.0	-19.2	0	0.001646515	0.632	1.1875683	3.0449463212500003	-16.50039558954962	14	17	7	5UTR	MIRT191760	1	1
hsa-miR-494-3p	5UTR	NM_001178	ARNTL	TGAAACATACACGGGAAACCTC#GAGGGCTTCCTGTGTGC#.......((((((((((.((((#))))..)))))))))).	234	251	1.0	-19.5	0	0.0008169846	0.485	2.1621791999999997	0.639606886875	-17.110244939514768	14	17	10	5UTR	MIRT006653	1	1
hsa-miR-503-5p	5UTR	NM_133370	YTHDC1	TAGCAGCGGGAACAGTTCTGCAG#GCGGGATTGTTTCGCGCA#.....((((((((((((((((..#))))))))))))).))).	9	27	1.0	-24.1	0	9.372968e-06	0.393	0.0	0.0	-13.6655996434504	16	18	13	5UTR	MIRT505111	1	1
hsa-miR-503-5p	5UTR	NM_152240	ZMAT3	TAGCAGCGGGAACAGTTCTGCAG#CTGCAGCTGTTTCCCTGTG#..((((.((((((((..((((((#)))))))))))))))))).	9	28	1.0	-24.5	0	0.0003952848	0.474	0.0	0.0	-6.733736334547221	18	19	18	5UTR	MIRT500418	1	1
hsa-miR-503-5p	5UTR	XM_005248542	PIK3R1	TAGCAGCGGGAACAGTTCTGCAG#AGGATTGGGCCTCGCTGTG#..((((((((..(((((((....#)))))))..)).)))))).	287	306	1.0	-22.3	1	0.001783073	0.515	0.0	0.0	-11.128578504378995	15	19	7	5UTR	MIRT054427	1	1
hsa-miR-503-5p	5UTR	NM_022470	ZMAT3	TAGCAGCGGGAACAGTTCTGCAG#CTGCAGCTGTTTCCCTGTG#..((((.((((((((..((((((#)))))))))))))))))).	9	28	1.0	-24.5	0	0.0003952848	0.474	1.6753195	1.1823477874999995	-6.733736334547221	18	19	18	5UTR	MIRT500418	1	1
hsa-miR-503-5p	5UTR	NM_001031732	YTHDC1	TAGCAGCGGGAACAGTTCTGCAG#GCGGGATTGTTTCGCGCA#.....((((((((((((((((..#))))))))))))).))).	9	27	1.0	-24.1	0	9.372968e-06	0.393	0.0	0.0	-13.6655996434504	16	18	13	5UTR	MIRT505111	1	1
hsa-miR-5195-3p	5UTR	NM_001278191	TPM3	ATCCAGTTCTCTGAGGGGGCT#GGCCTCCTTGAACCGTAGGATCCAGCTGGTTGAAGAAGAGCTGGAC#.((((((((((((((((((((#)))))))))........................))).)))))))).	105	151	1.0	-26.0	1	0.0007763428	0.397	0.0	0.0	-3.793324837357118	20	46	9	5UTR	MIRT520549	1	1
hsa-miR-5195-3p	5UTR	NM_001731	BTG1	ATCCAGTTCTCTGAGGGGGCT#CCTCTCGGAGCTGGAA#.(((((..((((((((((...#))))))))))))))).	2	18	1.0	-24.0	0	3.339847e-05	0.468	0.0	0.0	-7.650646301409068	15	16	15	5UTR	MIRT538867	1	1
hsa-miR-92b-3p	5UTR	NM_001289003	PHLPP2	TATTGCACTCGTCCCGGCCTCC#AGGCCGGAGTGCAGTGG#(((((((((....(((((((..#)))))))))))))))).	187	204	1.0	-24.4	1	7.623101e-06	0.397	1.4021237777777777	1.9385667774999995	-12.640789312202793	16	17	16	5UTR	MIRT555633	1	1
hsa-miR-92b-3p	5UTR	NM_001300752	TRIM36	TATTGCACTCGTCCCGGCCTCC#GGAGTCTGGGGAGATGAGTGA#.....((((((((((((.((((#)))).)))))...))))))).	262	283	1.0	-22.5	0	0.002039798	0.559	0.0	0.0	-13.6655996434504	16	21	7	5UTR	MIRT545259	1	1
hsa-miR-92b-3p	5UTR	NM_181832	NF2	TATTGCACTCGTCCCGGCCTCC#GGGGGCTAAAGGGCTCAGAGTGCAGG#..((((((((((((.(((((((#)))))))...))))...)))))))).	302	328	1.0	-27.7	1	8.031109e-05	0.279	0.2272960066666667	1.6252276662499998	-5.692450279622925	19	26	8	5UTR	MIRT087456	1	1
hsa-miR-92b-3p	5UTR	NM_182646	CPEB2	TATTGCACTCGTCCCGGCCTCC#GGGGCAGGGGACGAGGAGCGT#...(((.((((((((.(((((.#)))))..))))))))..))).	145	166	0.9807692307692307	-28.1	0	0.0001820736	0.294	1.5202482375	2.5999204350000005	-8.29127580885367	16	21	8	5UTR	MIRT164356	1	1
hsa-miR-92b-3p	5UTR	NM_198434	AURKA	TATTGCACTCGTCCCGGCCTCC#GAGTGCGGGGATATTTGATAAGAAACTTCAGTGAAGGCCGGGCGCGGTGG#.....(((.(((((((((((..#.)))))))).)))))).	86	136	1.0	-25.0	0	2.369968e-06	0.485	-0.4468813166666667	-0.10036861250000001	-14.721989301696164	14	17	8	5UTR	MIRT541470	1	1
hsa-miR-92b-3p	5UTR	XM_005249033	MYLIP	TATTGCACTCGTCCCGGCCTCC#GAGGCCGGACGCGGTGCTGATGG#((((((((((((.((((((((.#))))))))))).))))).)))).	245	268	1.0	-28.9	1	0.0007259865	0.368	0.0	0.0	-5.226705058867908	20	23	11	5UTR	MIRT099140	1	1
hsa-miR-92b-3p	5UTR	XM_005260252	ARFGEF2	TATTGCACTCGTCCCGGCCTCC#GGGCCGGGGCCATGCAGG#..(((((...((((((((((..#))))))))))..))))).	158	176	1.0	-25.6	0	5.636825e-05	0.265	0.0	0.0	-9.569531775126862	15	18	10	5UTR	MIRT154087	1	1
hsa-miR-92b-3p	5UTR	XM_005270719	MCOLN2	TATTGCACTCGTCCCGGCCTCC#GGGCCGGGGTCTGCGCGCACCACGCGGCCGGCAGAAAGGAAATGCAATGG#((((((((.(((((((((((..#))))))))....))).).........................))))))).	65	115	1.0	-21.9	1	0.004397803	0.471	0.0	0.0	-4.993964104447428	19	50	8	5UTR	MIRT473452	1	1
hsa-miR-92b-3p	5UTR	XM_005271889	C5orf24	TATTGCACTCGTCCCGGCCTCC#GGCCGGGAGCGGGGTAGG#..((((.((((((((((((...#)))))))).)))))))).	272	290	0.9743589743589745	-26.6	0	3.088707e-05	0.191	0.0	0.0	-6.5006872542436085	16	18	8	5UTR	MIRT214530	1	1
hsa-miR-92b-3p	5UTR	XM_005274035	KMT5B	TATTGCACTCGTCCCGGCCTCC#GGCGGCCGTGCGCGAGGCGAG#..((((.(((((.((((((.((#)).))))).).))))))))).	133	154	1.0	-25.2	0	1.227605e-06	0.426	0.0	0.0	-7.789817866909852	17	21	9	5UTR	MIRT726406	1	1
hsa-miR-92b-3p	5UTR	XM_006723179	SERTAD3	TATTGCACTCGTCCCGGCCTCC#GGAGTTTGAAGCTGGGACGTTGGGCT#....((...(((((((((((((#))))......)))))))))....)).	69	95	0.9615384615384616	-23.1	0	9.308819e-05	0.471	0.0	0.0	-14.46027359093564	15	26	9	5UTR	MIRT505729	1	1
hsa-miR-92b-3p	5UTR	NM_016028	KMT5B	TATTGCACTCGTCCCGGCCTCC#GGGGCCTGGGACGCGCCCCGAGGAGGAGCGGGGCGGCGCAGG#..((((.(.(((((((.(((((#.)))))..)))))))).)))).	136	178	1.0	-27.6	0	8.059723e-07	0.353	0.2262209	-0.057458667500000005	-7.5570769124893715	17	22	8	5UTR	MIRT726406	1	1
hsa-miR-92b-3p	5UTR	NM_016272	TOB2	TATTGCACTCGTCCCGGCCTCC#CTCACTTCGGGCCGGGGCGCGGGAAGGTGCGGG#..((((((((((((((((((..#.)))))))))))......))))))).	1	34	1.0	-30.4	1	1.939738e-05	0.27	0.0	0.0	-4.95700071937229	18	26	11	5UTR	MIRT726252	1	1
hsa-miR-92b-3p	5UTR	NM_016418	NF2	TATTGCACTCGTCCCGGCCTCC#GGGGGCTAAAGGGCTCAGAGTGCAGG#..((((((((((((.(((((((#)))))))...))))...)))))))).	379	405	1.0	-27.7	1	8.031109e-05	0.279	0.2272960066666667	1.6252276662499998	-5.692450279622925	19	26	8	5UTR	MIRT087456	1	1
hsa-miR-92b-3p	5UTR	NM_017447	C21orf91	TATTGCACTCGTCCCGGCCTCC#GGAGGAACCCGAGCCGCACGGAACGGCGGTGGTGGCCCGCGGAGCCGGACGGGGCAC#...(((.(((((.((((.((((#.)))))))))))))))).	3	60	1.0	-24.6	0	1.588622e-05	0.368	2.0600708	1.1669819725	-9.3473573412163	16	18	16	5UTR	MIRT728112	1	1
hsa-miR-92b-3p	5UTR	NM_004521	KIF5B	TATTGCACTCGTCCCGGCCTCC#GGAGTGGCTCCCGGCCGCCGGCCCCGGCTGCGAGAAAGATGGCGGACCTGGCCGAGTGCAAC#..(((((((((.((.((((.((#.)).)).)).)).))))))))).	414	476	1.0	-25.4	1	0.0001819213	0.426	1.5294456666666667	1.6002555125	-9.03925358921928	17	23	9	5UTR	MIRT547730	1	1
hsa-miR-92b-3p	5UTR	NM_005779	LHFPL2	TATTGCACTCGTCCCGGCCTCC#GGGGCCGGGTGAGTTGGGAA#..((.((((((.(((((((((.#)))))))))))))).).)).	266	286	1.0	-27.4	0	5.105839e-06	0.382	1.5756377777777777	0.5470010299999999	-12.422841203781116	17	20	14	5UTR	MIRT556583	1	1
hsa-miR-92b-3p	5UTR	NM_001330995	FAM135A	TATTGCACTCGTCCCGGCCTCC#GGGGCGGGATGGTGCT#....((((.(((((((.(((..#))).))))))))))).	95	111	1.0	-25.8	0	6.043945e-06	0.294	0.0	0.0	-10.602952126883691	14	16	11	5UTR	MIRT101286	1	1
hsa-miR-92b-3p	5UTR	NM_001369427	KMT5B	TATTGCACTCGTCCCGGCCTCC#GGCGGCCGTGCGCGAGGCGAG#..((((.(((((.((((((.((#)).))))).).))))))))).	151	172	1.0	-25.2	0	1.227605e-06	0.426	0.0	0.0	-7.789817866909852	17	21	9	5UTR	MIRT726406	1	1
hsa-miR-92b-3p	5UTR	NM_001001396	ATP2B4	TATTGCACTCGTCCCGGCCTCC#GGGGGCTGGGAGGGGGGGCAC#...(((.(((.(((((((((((#))))))))))).)))..))).	71	92	1.0	-31.6	0	1.542214e-05	0.353	0.0	0.0	-10.883001203960408	17	21	11	5UTR	MIRT061743	1	1
hsa-miR-92b-3p	5UTR	NM_001100421	C21orf91	TATTGCACTCGTCCCGGCCTCC#GGAGGAACCCGAGCCGCACGGAACGGCGGTGGTGGCCCGCGGAGCCGGACGGGGCAC#...(((.(((((.((((.((((#.)))))))))))))))).	3	60	1.0	-24.6	0	1.588622e-05	0.368	2.0600708	1.1669819725	-9.3473573412163	16	18	16	5UTR	MIRT728112	1	1
hsa-miR-92b-3p	5UTR	NM_001162529	FAM135A	TATTGCACTCGTCCCGGCCTCC#GGGGCGGGATGGTGCT#....((((.(((((((.(((..#))).))))))))))).	95	111	1.0	-25.8	0	6.043945e-06	0.294	0.0	0.0	-10.602952126883691	14	16	11	5UTR	MIRT101286	1	1
hsa-miR-92b-3p	5UTR	NM_001193417	DDX3X	TATTGCACTCGTCCCGGCCTCC#GGTACTCTTCAGGGATGAGTCATGTGGCAGTGG#(((((((((((((((.(((...#)))........)))))))))......)))))).	77	110	1.0	-19.2	1	0.005314621	0.456	6.57411619047619	3.3875965349999997	-4.1706235265052785	18	33	9	5UTR	MIRT040544	1	1
hsa-miR-100-5p	CDS	NM_006043	HS3ST2	AACCCGTAGATCCGAACTTGTG#CACCCGGGCCGTGCTGGAGTTTATCCGAGTACACCCGGACGTGCGGGC#..((((((..((((.(((((..#.))))).....))))..)))))).	826	874	1.0	-19.7	1	2.949549e-06	0.397	4.434835466666666	4.5095557475	-7.991346406196866	15	24	6	CDS	MIRT054281	1	1
hsa-miR-10a-5p	CDS	NM_001143816	BDNF	TACCCTGTAGATCCGAATTTGTG#GCAATCCCATGGGTTACACAAAAGAAGGCTGCAGGGG#..((((((((..((...((((((#.))))))....)))))))))).	1416	1453	1.0	-20.7	1	0.01120163	0.5	0.0	0.0	-12.097077144933243	16	22	10	CDS	MIRT734858	1	1
hsa-miR-10b-5p	CDS	XM_011534753	CSMD1	TACCCTGTAGAACCGAATTTGTG#CGGTTCCACAGGC#...(((((.((((((........#)))))).))))).	4285	4298	1.0	-17.4	0	0.001590758	0.5	0.0	0.0	-7.803978932228115	11	13	6	CDS	MIRT734672	1	1
hsa-miR-10b-5p	CDS	NM_001199954	ACTG1	TACCCTGTAGAACCGAATTTGTG#GCAAAGCTGGTTTTGCTGGGG#..(((.(((((((((..(((((.#)))))..))))))))).))).	240	261	1.0	-21.7	0	9.777128e-06	0.397	1.091804	0.5743660625000001	-7.091008560868949	17	21	9	CDS	MIRT047480	1	1
hsa-miR-125a-5p	CDS	NM_001291879	TACC2	TCCCTGAGACCCTTTAACCTGTGA#TCATAACCAAGGAGAGAGAGGTCTCAGAATGGAA#(((((((((((((((..(((....#.)))..)))).))))))))...))).	2778	2812	1.0	-23.6	1	0.004474726	0.574	0.0	0.0	-4.1706235265052785	18	26	8	CDS	MIRT761674	1	1
hsa-miR-125a-5p	CDS	NM_032983	CASP2	TCCCTGAGACCCTTTAACCTGTGA#CGCAGGATATTGGGAGTGTGTGGCATGCATCCTCATCATCAGGA#..((((((((((..((.((((((.#)))))).))..))).....................)).))))).	174	218	1.0	-20.9	1	0.001369405	0.544	2.50088634425	1.68259136625	-7.102971249558938	18	44	6	CDS	MIRT732185	1	1
hsa-miR-125a-5p	CDS	NM_206862	TACC2	TCCCTGAGACCCTTTAACCTGTGA#TCATAACCAAGGAGAGAGAGGTCTCAGAATGGAA#(((((((((((((((..(((....#.)))..)))).))))))))...))).	8643	8677	1.0	-23.6	1	0.004474726	0.574	0.0	0.0	-4.1706235265052785	18	26	8	CDS	MIRT761674	1	1
hsa-miR-125a-5p	CDS	XM_011536062	PRDM1	TCCCTGAGACCCTTTAACCTGTGA#TCAGAGGCTGCCCCCAAGTGTAACTCCAGCACTGTGAGGTTTCAGGGAT#((((((((((((......(((.((#.)))))......).))))))))))).	1245	1294	1.0	-22.1	1	0.0007633295	0.441	0.0	0.0	-7.052043616942562	17	26	11	CDS	MIRT437582	1	1
hsa-miR-125a-5p	CDS	XM_011539133	TACC2	TCCCTGAGACCCTTTAACCTGTGA#TCATAACCAAGGAGAGAGAGGTCTCAGAATGGAA#(((((((((((((((..(((....#.)))..)))).))))))))...))).	2577	2611	1.0	-23.6	1	0.004474726	0.574	0.0	0.0	-4.1706235265052785	18	26	8	CDS	MIRT761674	1	1
hsa-miR-125a-5p	CDS	NM_017572	MKNK2	TCCCTGAGACCCTTTAACCTGTGA#AGGGTTTTCAGGGAG#(((((((((((((...........#))))))).)))))).	617	632	0.9615384615384616	-20.4	1	2.783791e-05	0.412	4.137735921428571	4.75813847875	-5.762913004276319	13	15	7	CDS	MIRT736640	1	1
hsa-miR-125a-5p	CDS	NM_003816	ADAM9	TCCCTGAGACCCTTTAACCTGTGA#CACAGCTAGTTCTAAAGAAAGGTTTTGGTGGAA#(((((((((((((((((((((((.#)))))...))..)))))...)))))))).))).	992	1025	1.0	-18.7	1	0.01326854	0.544	0.944950896875	1.32146830375	-3.937574446201665	23	33	8	CDS	MIRT054873	1	1
hsa-miR-125a-5p	CDS	NM_006997	TACC2	TCCCTGAGACCCTTTAACCTGTGA#TCATAACCAAGGAGAGAGAGGTCTCAGAATGGAA#(((((((((((((((..(((....#.)))..)))).))))))))...))).	2801	2835	1.0	-23.6	1	0.004474726	0.574	2.987413105263158	2.428949825000001	-4.1706235265052785	18	26	8	CDS	MIRT761674	1	1
hsa-miR-125a-5p	CDS	NM_001198	PRDM1	TCCCTGAGACCCTTTAACCTGTGA#GGTTTCAGGGAT#(((((((((((.............#))))))))))).	291	303	1.0	-19.8	1	0.0006184314	0.441	0.8166708636363634	3.022692375	-10.39884692653892	11	12	11	CDS	MIRT437582	1	1
hsa-miR-125b-5p	CDS	NM_001291879	TACC2	TCCCTGAGACCCTAACTTGTGA#TCGCCAGAGCAGAGATCATAACCAAGGAGAGAGAGGTCTCAGAATGGAA#(((((((((((((..(((.(..#.).)))..)).))))))))...))).	2763	2812	1.0	-20.4	1	0.004474726	0.574	0.0	0.0	-5.529863923972706	17	26	8	CDS	MIRT761687	1	1
hsa-miR-125b-5p	CDS	NM_182907	PRDM1	TCCCTGAGACCCTAACTTGTGA#CACAAGCGGGTCTCCCACGGCGGGAA#((((.(((((((...((((((.#)))))).))))))).......)))).	1278	1304	1.0	-23.8	0	1.013018e-06	0.324	0.6856700714285715	0.5968760630000001	-10.938031711451421	17	26	7	CDS	MIRT004533	1	1
hsa-miR-125b-5p	CDS	NM_206861	TACC2	TCCCTGAGACCCTAACTTGTGA#TCGCCAGAGCAGAGATCATAACCAAGGAGAGAGAGGTCTCAGAATGGAA#(((((((((((((..(((.(..#.).)))..)).))))))))...))).	3066	3115	1.0	-20.4	1	0.004474726	0.574	0.0	0.0	-5.529863923972706	17	26	8	CDS	MIRT761687	1	1
hsa-miR-125b-5p	CDS	XM_011535818	LIN28B	TCCCTGAGACCCTAACTTGTGA#CGCGAGTTCTCAGGGAA#(((((((((.....(((((((.#)))))))))))))))).	703	720	1.0	-23.3	1	0.01642763	0.485	0.0	0.0	-13.4976292297232	16	17	16	CDS	MIRT005804	1	1
hsa-miR-125b-5p	CDS	XM_011536062	PRDM1	TCCCTGAGACCCTAACTTGTGA#GGTTTCAGGGAT#(((((((((((...........#))))))))))).	1282	1294	1.0	-19.8	1	0.0007633295	0.441	0.0	0.0	-10.39884692653892	11	12	11	CDS	MIRT004533	1	1
hsa-miR-125b-5p	CDS	XM_011539133	TACC2	TCCCTGAGACCCTAACTTGTGA#TCGCCAGAGCAGAGATCATAACCAAGGAGAGAGAGGTCTCAGAATGGAA#(((((((((((((..(((.(..#.).)))..)).))))))))...))).	2562	2611	1.0	-20.4	1	0.004474726	0.574	0.0	0.0	-5.529863923972706	17	26	8	CDS	MIRT761687	1	1
hsa-miR-125b-5p	CDS	NM_021260	ZFYVE1	TCCCTGAGACCCTAACTTGTGA#GCAAGGGTCTCAGTGGGC#(((((((((((((.........#.)))))))))).))).	835	853	1.0	-22.7	1	0.0007742253	0.485	0.0	0.0	-5.762913004276319	13	16	10	CDS	MIRT046077	1	1
hsa-miR-125b-5p	CDS	NM_001371525	HK2	TCCCTGAGACCCTAACTTGTGA#TCAATATGGAGTGGGGGGCCTTCGGGGAC#((((((((.((((.((((....#.)))).))))...)))))))).	875	904	1.0	-21.1	1	5.054287e-05	0.426	0.0	0.0	-5.850804021967834	16	22	8	CDS	MIRT006945	1	1
hsa-miR-125b-5p	CDS	NM_001004317	LIN28B	TCCCTGAGACCCTAACTTGTGA#CGCGAGTTCTCAGGGAA#(((((((((.....(((((((.#)))))))))))))))).	662	679	1.0	-23.3	1	0.01642763	0.485	0.0	0.0	-13.4976292297232	16	17	16	CDS	MIRT005804	1	1
hsa-miR-125b-5p	CDS	NM_001197027	PLEKHA8	TCCCTGAGACCCTAACTTGTGA#CAGGTTAGGAACTCAGCGAC#((.(((((..(((((((((...#)))))))))..))))).)).	1536	1556	1.0	-20.5	0	0.008977586	0.426	3.7877764555555555	4.057099618750001	-7.794010047082055	16	20	9	CDS	MIRT004995	1	1
hsa-miR-125b-5p	CDS	NM_001198	PRDM1	TCCCTGAGACCCTAACTTGTGA#GGTTTCAGGGAT#(((((((((((...........#))))))))))).	291	303	1.0	-19.8	1	0.0006184314	0.441	0.8166708636363634	3.022692375	-10.39884692653892	11	12	11	CDS	MIRT004533	1	1
hsa-miR-127-3p	CDS	NM_001375299	SEPTIN7	TCGGATCCGTCTGAGCTTGGCT#AGCTGAGCTCCAGCGGCGCCA#..((..((((..((((((((((#))))))))))..))))..)).	1113	1134	1.0	-24.4	0	7.077954e-05	0.529	0.0	0.0	-17.148574440384515	16	21	10	CDS	MIRT438271	1	1
hsa-miR-130b-3p	CDS	NM_001271512	ACBD5	CAGTGCAATGATGAAAGGGCAT#TGCCATCATATGGCCTTTTATTGCACA#..(((((...((((((((.(((#.))).))))))))))))).	1882	1909	1.0	-18.8	0	0.0086571	0.632	0.69960898325	1.4900932691499997	-9.569531775126862	16	19	13	CDS	MIRT549485	1	1
hsa-miR-130b-3p	CDS	NM_001300963	CDK19	CAGTGCAATGATGAAAGGGCAT#ATGCCCTCGGATTATCAGCACTC#.(((((..((((((.(((((((#)))))))....))))))))))).	1360	1383	1.0	-20.0	0	0.04994553	0.456	0.9670154857142857	1.898507135	-8.386095861659705	18	23	11	CDS	MIRT020239	1	1
hsa-miR-130b-3p	CDS	NM_031371	ARID4B	CAGTGCAATGATGAAAGGGCAT#CCCTCCTACTACACCTGAATCGCCTTCATCAGTCACTGT#(((((...((((((..((((..#.))))))))))..))))).	3267	3306	0.9743589743589745	-19.4	0	0.005607567	0.456	0.0	0.0	-10.66435331200091	15	19	10	CDS	MIRT020213	1	1
hsa-miR-130b-3p	CDS	NM_033300	LRP8	CAGTGCAATGATGAAAGGGCAT#TGCTCACACATCTGCACTGA#(((((((..((((...(((((.#)))))...))))))))))).	686	706	1.0	-20.5	1	0.0008693996	0.471	0.0	0.0	-9.132937591702714	16	20	11	CDS	MIRT020152	1	1
hsa-miR-130b-3p	CDS	NM_080927	DCBLD2	CAGTGCAATGATGAAAGGGCAT#TGCCACCAATTATTGCACG#..((((((((((.....((((.#))))....)))))))))).	1630	1649	1.0	-19.5	1	0.01129092	0.603	0.0	0.0	-8.071469890113187	14	19	10	CDS	MIRT737300	1	1
hsa-miR-130b-3p	CDS	NM_144660	SAMD8	CAGTGCAATGATGAAAGGGCAT#GTGACAGTCCCATGGGTTCCATGACCCCTTTCATCAGTGCTCTT#.((.(((.((((((((((((((#.)))..))))))))))).))).)).	406	450	1.0	-22.6	0	0.06018386	0.485	0.0	0.0	-9.138982041496941	19	25	11	CDS	MIRT178067	1	1
hsa-miR-130b-3p	CDS	NM_152282	PXYLP1	CAGTGCAATGATGAAAGGGCAT#ATGCCCCGCATCATTTTAAGCTGG#((((..(((((((...((((((#))))))..)))))))....)))).	555	579	1.0	-20.1	0	0.003861115	0.471	3.088441571428571	1.9876845487500006	-11.782908940281839	17	24	7	CDS	MIRT020295	1	1
hsa-miR-130b-3p	CDS	NM_198902	TSPAN3	CAGTGCAATGATGAAAGGGCAT#GCCCTGCTTTTCATCATTGGGCTA#.(((.(((((((((((((((..#)))))....)))))))))).))).	338	362	1.0	-26.5	0	0.002334964	0.5	0.0	0.0	-7.91236201216959	18	24	10	CDS	MIRT553313	1	1
hsa-miR-130b-3p	CDS	XM_011542096	LRP8	CAGTGCAATGATGAAAGGGCAT#TGCTCACACATCTGCACTGA#(((((((..((((...(((((.#)))))...))))))))))).	1224	1244	1.0	-20.5	1	0.000899588	0.471	0.0	0.0	-9.132937591702714	16	20	11	CDS	MIRT020152	1	1
hsa-miR-130b-3p	CDS	XM_024447628	ARID4B	CAGTGCAATGATGAAAGGGCAT#CCCTCCTACTACACCTGAATCGCCTTCATCAGTCACTGT#(((((...((((((..((((..#.))))))))))..))))).	3270	3309	0.9743589743589745	-19.4	0	0.005607567	0.456	0.0	0.0	-10.66435331200091	15	19	10	CDS	MIRT020213	1	1
hsa-miR-130b-3p	CDS	NM_015076	CDK19	CAGTGCAATGATGAAAGGGCAT#CCCTTTCATCATGATCAACTGG#((((...((((((((((((...#)))))))))))).....)))).	1068	1090	1.0	-22.8	0	0.005940711	0.632	0.0	0.0	-11.501256917078504	16	22	12	CDS	MIRT020239	1	1
hsa-miR-130b-3p	CDS	NM_017522	LRP8	CAGTGCAATGATGAAAGGGCAT#GTGTCCTTGCAATCAAGCACTGC#((((((..((((..((((((((#))))))))...)))).)))))).	702	725	0.9871794871794871	-22.3	0	0.002358769	0.441	0.47324825	0.38357349499999993	-9.940866440440265	18	23	8	CDS	MIRT020152	1	1
hsa-miR-130b-3p	CDS	NM_018695	ERBIN	CAGTGCAATGATGAAAGGGCAT#TGCCTTCATCTATTGGGCA#..((.(((((((((..(((((.#)))))))))).)))).)).	1229	1248	1.0	-18.9	0	0.001188294	0.618	2.8600009099999997	4.2604470925	-10.04453653473901	16	19	10	CDS	MIRT096897	1	1
hsa-miR-130b-3p	CDS	NM_004308	ARHGAP1	CAGTGCAATGATGAAAGGGCAT#GCCCATTCCCATTGTACTC#.(((((((((..(((.((((..#)))).))).))))))))).	888	907	1.0	-21.5	1	0.04185515	0.471	0.11264871111111109	0.00667694925000005	-10.197951702667437	16	19	9	CDS	MIRT020316	1	1
hsa-miR-130b-3p	CDS	NM_004631	LRP8	CAGTGCAATGATGAAAGGGCAT#TGCTCACACATCTGCACTGA#(((((((..((((...(((((.#)))))...))))))))))).	1196	1216	1.0	-20.5	1	0.0008789254	0.471	1.7962505571428569	0.3771295325	-9.132937591702714	16	20	11	CDS	MIRT020152	1	1
hsa-miR-130b-3p	CDS	NM_004747	DLG5	CAGTGCAATGATGAAAGGGCAT#CCCTTGCTGTGGGAGACAGGATCGTTGCGATCAATGGCATTGCACTGG#((((((((((........(((.#.))).........)))))))))).	2495	2543	1.0	-19.2	1	0.0007264249	0.544	4.589664999999999	4.863659907500002	-13.223621401949268	13	24	10	CDS	MIRT478108	1	1
hsa-miR-130b-3p	CDS	NM_005724	TSPAN3	CAGTGCAATGATGAAAGGGCAT#GCCCTGCTTTTCATCATTGGGCTA#.(((.(((((((((((((((..#)))))....)))))))))).))).	338	362	1.0	-26.5	0	0.01386729	0.5	0.012757621052631575	-0.006886422499999975	-7.91236201216959	18	24	10	CDS	MIRT553313	1	1
hsa-miR-130b-3p	CDS	NM_013277	RACGAP1	CAGTGCAATGATGAAAGGGCAT#ATGATCCCCTCCATTGTTGTGCA#..(((((((((((..((((...#.)))).))))))))))).	1360	1383	0.9692307692307692	-17.1	1	0.002092844	0.544	2.8787625454545456	2.9445371465000005	-6.549290197143331	15	18	11	CDS	MIRT566156	1	1
hsa-miR-130b-3p	CDS	NM_001352571	ACBD5	CAGTGCAATGATGAAAGGGCAT#TGCCATCATATGGCCTTTTATTGCACA#..(((((...((((((((.(((#.))).))))))))))))).	1915	1942	1.0	-18.8	0	0.0086571	0.632	2.1352816249999997	1.3175350149749998	-9.569531775126862	16	19	13	CDS	MIRT549485	1	1
hsa-miR-130b-3p	CDS	NM_001367949	FAT3	CAGTGCAATGATGAAAGGGCAT#TGCCTTTTCACAAAGCACA#..((((..((.((((((((((.#))))))))))))..)))).	7855	7874	1.0	-21.5	0	0.005831332	0.471	0.0	0.0	-11.63909665883459	16	19	12	CDS	MIRT020303	1	1
hsa-miR-130b-3p	CDS	NM_001006600	ERBIN	CAGTGCAATGATGAAAGGGCAT#TGCCTTCATCTATTGGGCA#..((.(((((((((..(((((.#)))))))))).)))).)).	1229	1248	1.0	-18.9	0	0.001188294	0.618	4.78031047	3.8480049462500006	-10.04453653473901	16	19	10	CDS	MIRT096897	1	1
hsa-miR-130b-3p	CDS	NM_001008781	FAT3	CAGTGCAATGATGAAAGGGCAT#TGCCTTTTCACAAAGCACA#..((((..((.((((((((((.#))))))))))))..)))).	7855	7874	1.0	-21.5	0	0.005831332	0.471	0.0	0.0	-11.63909665883459	16	19	12	CDS	MIRT020303	1	1
hsa-miR-130b-3p	CDS	NM_001018054	LRP8	CAGTGCAATGATGAAAGGGCAT#TGCTCACACATCTGCACTGA#(((((((..((((...(((((.#)))))...))))))))))).	1196	1216	1.0	-20.5	1	0.0008789254	0.471	0.0	0.0	-9.132937591702714	16	20	11	CDS	MIRT020152	1	1
hsa-miR-130b-3p	CDS	NM_001253701	ERBIN	CAGTGCAATGATGAAAGGGCAT#TGCCTTCATCTATTGGGCA#..((.(((((((((..(((((.#)))))))))).)))).)).	1229	1248	1.0	-18.9	0	0.001188294	0.618	2.8600009099999997	4.2604470925	-10.04453653473901	16	19	10	CDS	MIRT096897	1	1
hsa-miR-132-3p	CDS	NM_001297708	CAMSAP2	TAACAGTCTACAGCCATGGTCG#TGGCCTGGCTGGTGGCC#.....(((..((((((.(((((#)))))))))))..))).	1041	1058	1.0	-19.9	0	1.033279e-07	0.441	0.0	0.0	-15.964495770024342	14	17	11	CDS	MIRT021864	1	1
hsa-miR-132-3p	CDS	NM_001308238	ANKRD29	TAACAGTCTACAGCCATGGTCG#CGGCCGGGTGGACGTGGACTGC#...((((((((..(((((((((#)))))..))))..)))))))).	282	304	0.9743589743589745	-24.0	0	0.004635686	0.397	-0.4264267545454546	-0.013110799999999985	-11.150474115941337	17	22	8	CDS	MIRT021843	1	1
hsa-miR-132-3p	CDS	NM_033049	MUC13	TAACAGTCTACAGCCATGGTCG#TGACCCTTCGGTGTGATTATTATGGCTGTAACCAGACTGC#...(((((((((((((((((..#.)))))))))))....)))))).	1003	1043	1.0	-22.5	0	0.000219128	0.5	0.0	0.0	-6.514540193678739	17	23	11	CDS	MIRT021860	1	1
hsa-miR-132-3p	CDS	NM_173505	ANKRD29	TAACAGTCTACAGCCATGGTCG#CGGCCGGGTGGACGTGGACTGC#...((((((((..(((((((((#)))))..))))..)))))))).	282	304	0.9743589743589745	-24.0	0	0.004635686	0.397	0.0	0.0	-11.150474115941337	17	22	8	CDS	MIRT021843	1	1
hsa-miR-132-3p	CDS	NM_203459	CAMSAP2	TAACAGTCTACAGCCATGGTCG#TGGCCTGGCTGGTGGCC#.....(((..((((((.(((((#)))))))))))..))).	1041	1058	1.0	-19.9	0	1.033279e-07	0.441	0.0	0.0	-15.964495770024342	14	17	11	CDS	MIRT021864	1	1
hsa-miR-132-3p	CDS	XM_017025746	SMAD2	TAACAGTCTACAGCCATGGTCG#ACCAGGCTGTAATCTGA#...(((..(((((((.((((..#)))))))))))..))).	1568	1585	1.0	-20.1	0	0.00147406	0.574	0.0	0.0	-10.604910738034302	14	17	11	CDS	MIRT735158	1	1
hsa-miR-132-3p	CDS	NM_002745	MAPK1	TAACAGTCTACAGCCATGGTCG#ACCAAGTCCATTGATATTTGGTCTGTAGGCTGC#...(((((((((((((..((((#.))))...))).)))))))))).	820	853	1.0	-21.7	0	5.118666e-05	0.529	0.0	0.0	-6.514540193678739	17	23	10	CDS	MIRT054837	1	1
hsa-miR-132-3p	CDS	NM_005316	GTF2H1	TAACAGTCTACAGCCATGGTCG#GGCTATGGCATTTCCTCTGTG#..((((......(((((((((.#))))))))).......)))).	1026	1047	1.0	-18.8	0	0.0001246714	0.603	0.0	0.0	-17.28479609500489	13	21	9	CDS	MIRT021862	1	1
hsa-miR-134-5p	CDS	NM_012448	STAT5B	TGTGACTGGTTGACCAGAGGGG#CCCTGGTGACCAGCACGT#((((.((((((.(((((.((..#))))))))))))))))).	1130	1148	1.0	-23.3	0	0.0001806267	0.456	-1.065601	0.4798597144999999	-11.403414930610491	17	18	17	CDS	MIRT054842	1	1
hsa-miR-138-5p	CDS	NM_001289698	ARHGEF3	AGCTGGTGTTGTGAATCAGGCCG#GGCCTATCATGACCCCATGCTG#((((((.(((((((...(((((.#))))).))))))).))).))).	532	554	1.0	-23.9	0	0.003622462	0.618	0.4631337142857142	0.13783768125	-6.449759621627232	18	22	7	CDS	MIRT000493	1	1
hsa-miR-138-5p	CDS	NM_001314049	SIRT1	AGCTGGTGTTGTGAATCAGGCCG#GCCTGATTTGTAAATACAAAGTTG#((((.(((((.((((((((((..#))))))))))..)))))..)))).	447	471	1.0	-19.4	0	0.007271531	0.632	4.874769800000001	5.587567919999998	-10.881386096424487	19	24	10	CDS	MIRT006271	1	1
hsa-miR-138-5p	CDS	NM_001317123	AGO1	AGCTGGTGTTGTGAATCAGGCCG#CGCTCCAGACAGACAGGAGGAGATCAGTCGCCTGATGAAGAATGCCAGCTA#((((((((((.(..(((((((..#.)))))))..).)))))))))).	1224	1275	0.9807692307692307	-29.1	1	0.1669077	0.529	0.0	0.0	-8.908319451798665	18	23	10	CDS	MIRT045832	1	1
hsa-miR-138-5p	CDS	NM_001317912	PPM1L	AGCTGGTGTTGTGAATCAGGCCG#GCCTGAGTTCATGATCTTGGCATCAGA#..(((((((((((((((((((..#)))))).)))))......)))))))).	723	750	0.9615384615384616	-22.2	1	0.0009284138	0.515	5.749533884615385	5.9019393125000015	-4.95700071937229	19	27	8	CDS	MIRT672803	1	1
hsa-miR-138-5p	CDS	NM_032777	ADGRA2	AGCTGGTGTTGTGAATCAGGCCG#TGGCCCAAGGCAACGCCAGCA#.(((((((((((......(((((#)))))....))))))))))).	1380	1401	1.0	-27.4	1	0.000742076	0.368	0.0	0.0	-6.907794008098015	16	21	11	CDS	MIRT054578	1	1
hsa-miR-138-5p	CDS	NM_139245	PPM1L	AGCTGGTGTTGTGAATCAGGCCG#GCCTGAGTTCATGATCTTGGCATCAGA#..(((((((((((((((((((..#)))))).)))))......)))))))).	956	983	0.9615384615384616	-22.2	1	0.0009284138	0.515	4.141894153846154	5.3730782375000015	-4.95700071937229	19	27	8	CDS	MIRT672803	1	1
hsa-miR-138-5p	CDS	NM_175744	RHOC	AGCTGGTGTTGTGAATCAGGCCG#GGACCTGAGGCAAGACGAGCA#.(((.((.((((...(((((((.#)).))))).)))).)).))).	482	503	1.0	-23.5	0	0.0337583	0.426	1.34979475	0.8332599775	-13.107417031787506	16	21	5	CDS	MIRT000495	1	1
hsa-miR-138-5p	CDS	NM_212479	ZMYND11	AGCTGGTGTTGTGAATCAGGCCG#GGCCTGTGATGAGCTGGAGCTGCATCAGCG#.((((((((.((....((((((.#))))))............)).)))))))).	1143	1173	1.0	-24.6	1	8.661171e-05	0.529	0.0	0.0	-8.150300476426194	16	30	8	CDS	MIRT177393	1	1
hsa-miR-138-5p	CDS	XM_005257552	RARA	AGCTGGTGTTGTGAATCAGGCCG#CGGGCTGACCCTGAACCGGACCCAGATGCACAACGCTGGCTT#(((((((((((((.(((.(((((#.))).))..))).))))))))))))).	2153	2195	1.0	-27.2	1	0.000539335	0.353	0.0	0.0	-4.794414363722071	21	27	13	CDS	MIRT045829	1	1
hsa-miR-138-5p	CDS	XM_006720009	FERMT2	AGCTGGTGTTGTGAATCAGGCCG#TGGCTTGATTCCTCAAGATCT#....(((.(((.(((((((((((#)))))))))))..))).))).	925	946	1.0	-21.4	0	0.006537979	0.603	0.0	0.0	-15.207000707414915	17	21	11	CDS	MIRT507277	1	1
hsa-miR-138-5p	CDS	NM_014795	ZEB2	AGCTGGTGTTGTGAATCAGGCCG#GGCTTGGAGCCACCAGCC#.(((((((..((...(((((((.#))))))).))))))))).	1505	1523	1.0	-22.8	1	0.0001314013	0.485	0.0	0.0	-8.973641054368343	16	18	9	CDS	MIRT021691	1	1
hsa-miR-138-5p	CDS	NM_019555	ARHGEF3	AGCTGGTGTTGTGAATCAGGCCG#GGCCTATCATGACCCCATGCTG#((((((.(((((((...(((((.#))))).))))))).))).))).	588	610	1.0	-23.9	0	0.003622462	0.618	0.4722423171428571	1.16886646275	-6.449759621627232	18	22	7	CDS	MIRT000493	1	1
hsa-miR-138-5p	CDS	NM_004850	ROCK2	AGCTGGTGTTGTGAATCAGGCCG#GTCTGATACTGCAGCCCGGTTA#((((((.((((((.(((((((..#))))))).).))))))))))).	2221	2243	1.0	-22.1	0	0.0002219054	0.529	0.7168885857142857	0.20910234875	-6.33810089859339	19	22	11	CDS	MIRT000494	1	1
hsa-miR-138-5p	CDS	NM_006624	ZMYND11	AGCTGGTGTTGTGAATCAGGCCG#GGCCTGTGATGAGCTGGAGCTGCATCAGCG#.((((((((.((....((((((.#))))))............)).)))))))).	1356	1386	1.0	-24.6	1	8.661171e-05	0.529	5.1294215	5.2068474700000005	-8.150300476426194	16	30	8	CDS	MIRT177393	1	1
hsa-miR-138-5p	CDS	NM_006832	FERMT2	AGCTGGTGTTGTGAATCAGGCCG#TGGCTTGATTCCTCAAGATCT#....(((.(((.(((((((((((#)))))))))))..))).))).	892	913	1.0	-21.4	0	0.006537979	0.603	0.6188796054545456	0.7877607497499999	-15.207000707414915	17	21	11	CDS	MIRT507277	1	1
hsa-miR-138-5p	CDS	NM_001370115	ZMYND11	AGCTGGTGTTGTGAATCAGGCCG#GGCCTGTGATGAGCTGGAGCTGCATCAGCG#.((((((((.((....((((((.#))))))............)).)))))))).	1143	1173	1.0	-24.6	1	8.661171e-05	0.529	0.0	0.0	-8.150300476426194	16	30	8	CDS	MIRT177393	1	1
hsa-miR-138-5p	CDS	NM_001377415	ARHGEF3	AGCTGGTGTTGTGAATCAGGCCG#CGGGTCAAACCCCTTTCCCGAGTCACGTCGCTAGCA#.(((((((.(((((.((.((...#.)).)).))))).))))))).	262	298	1.0	-20.3	1	0.04622772	0.382	0.0	0.0	-5.585164055853516	16	21	7	CDS	MIRT000493	1	1
hsa-miR-138-5p	CDS	NM_000346	SOX9	AGCTGGTGTTGTGAATCAGGCCG#CGGCAGGCCAGGGCACCGGCC#.(((((((((.((...(..((((#))))..).)).))))))))).	1735	1756	1.0	-24.7	1	2.919952e-07	0.353	0.0	0.0	-8.443437870842123	16	21	9	CDS	MIRT733885	1	1
hsa-miR-138-5p	CDS	NM_000964	RARA	AGCTGGTGTTGTGAATCAGGCCG#CGGGCTGACCCTGAACCGGACCCAGATGCACAACGCTGGCTT#(((((((((((((.(((.(((((#.))).))..))).))))))))))))).	1332	1374	1.0	-27.2	1	0.000539335	0.353	0.0	0.0	-4.794414363722071	21	27	13	CDS	MIRT045829	1	1
hsa-miR-138-5p	CDS	NM_001128616	ARHGEF3	AGCTGGTGTTGTGAATCAGGCCG#GGCCTATCATGACCCCATGCTG#((((((.(((((((...(((((.#))))).))))))).))).))).	1059	1081	1.0	-23.9	0	0.003622462	0.618	-0.19533391428571428	0.3039043669999999	-6.449759621627232	18	22	7	CDS	MIRT000493	1	1
hsa-miR-138-5p	CDS	NM_001135000	FERMT2	AGCTGGTGTTGTGAATCAGGCCG#TGGCTTGATTCCTCAAGATCT#....(((.(((.(((((((((((#)))))))))))..))).))).	892	913	1.0	-21.4	0	0.006537979	0.603	0.0	0.0	-15.207000707414915	17	21	11	CDS	MIRT507277	1	1
hsa-miR-138-5p	CDS	NM_001136125	CCND3	AGCTGGTGTTGTGAATCAGGCCG#TGGCTGCTGTGATTGCACATGATTTCCTGGCCTTCATTCTGCACCGGCTC#(((((((((.((((...((((((#.))))))))))...))))))))).	397	447	1.0	-25.7	1	0.002777233	0.426	1.422404	0.9406739375000002	-6.148579555084091	19	24	10	CDS	MIRT006299	1	1
hsa-miR-138-5p	CDS	NM_001145302	RARA	AGCTGGTGTTGTGAATCAGGCCG#CGGGCTGACCCTGAACCGGACCCAGATGCACAACGCTGGCTT#(((((((((((((.(((.(((((#.))).))..))).))))))))))))).	1138	1180	1.0	-27.2	1	0.000539335	0.353	0.0	0.0	-4.794414363722071	21	27	13	CDS	MIRT045829	1	1
hsa-miR-138-5p	CDS	NM_001171653	ZEB2	AGCTGGTGTTGTGAATCAGGCCG#TGGTTCCTACAGTTCGCACATCAGCA#.(((((((.(((((((.((((((#)))..)))...)))))))))))))).	1143	1169	1.0	-22.2	1	0.006418382	0.588	0.7938571428571429	1.019025	-4.849714495602881	20	26	14	CDS	MIRT021691	1	1
hsa-miR-138-5p	CDS	NM_001202468	ZMYND11	AGCTGGTGTTGTGAATCAGGCCG#GGCCTGTGATGAGCTGGAGCTGCATCAGCG#.((((((((.((....((((((.#))))))............)).)))))))).	1053	1083	1.0	-24.6	1	8.661171e-05	0.529	5.1294215	5.2068474700000005	-8.150300476426194	16	30	8	CDS	MIRT177393	1	1
hsa-miR-140-5p	CDS	NM_007146	VEZF1	CAGTGGTTTTACCCTATGGTAG#CTGCCGTGGAGCCCCCTGATCAGAAACCATTGC#((((((((((.(.(((((((((#))))))))).)...........)))))))))).	240	273	1.0	-19.2	1	0.04490655	0.5	1.4895945999999998	2.1907594600000007	-8.051479534278258	20	33	10	CDS	MIRT546095	1	1
hsa-miR-143-3p	CDS	XM_024453717	FNDC3B	TGAGATGAAGCACTGTAGCTC#GGGTTGGGAGAGTCCTGATAGTTCTGGTGCTGACATCTCAG#(((((((.(((((((.((((.#.)))).)))))))..))))))).	2508	2549	1.0	-21.4	1	0.0001213214	0.515	0.0	0.0	-6.484258455685908	18	23	7	CDS	MIRT003060	1	1
hsa-miR-143-3p	CDS	NM_020225	STOX2	TGAGATGAAGCACTGTAGCTC#GGTGCTTCTTCTCT#.((((.((((((((.......#)))))))).)))).	2987	3001	1.0	-18.6	0	0.001273059	0.441	3.01661375	4.2944918662500005	-6.662782239104412	12	14	8	CDS	MIRT546394	1	1
hsa-miR-143-3p	CDS	NM_022763	FNDC3B	TGAGATGAAGCACTGTAGCTC#AGTTCTGGTGCTGACATCTCAG#(((((((.(((((((.((((.#)))).)))))))..))))))).	2595	2617	1.0	-21.0	1	0.0001213214	0.515	4.349062642857143	3.9229552649999997	-6.484258455685908	18	22	7	CDS	MIRT003060	1	1
hsa-miR-143-3p	CDS	NM_014155	ZBTB44	TGAGATGAAGCACTGTAGCTC#AGCTACATTGTTATGTCTCC#.((((((.((((.(((((((.#))))))).)))).)))))).	1154	1174	1.0	-18.9	1	0.03141116	0.559	0.33481114285714286	0.50653072875	-7.396090379203992	17	20	7	CDS	MIRT539673	1	1
hsa-miR-143-3p	CDS	NM_001135095	FNDC3B	TGAGATGAAGCACTGTAGCTC#AGTTCTGGTGCTGACATCTCAG#(((((((.(((((((.((((.#)))).)))))))..))))))).	2495	2517	1.0	-21.0	1	0.0001213214	0.515	0.0	0.0	-6.484258455685908	18	22	7	CDS	MIRT003060	1	1
hsa-miR-145-5p	CDS	NM_001257273	ZNF451	GTCCAGTTTTCCCAGGAATCCCT#AGCGTAAACTCTGGGAAGACATGGAA#.(((((((((((((((.......#.))))))))))).)))).	1261	1287	1.0	-22.5	1	0.003341033	0.574	0.88263705	0.7483180974999999	-3.793324837357118	15	18	11	CDS	MIRT686200	1	1
hsa-miR-145-5p	CDS	NM_001307990	MAP4K2	GTCCAGTTTTCCCAGGAATCCCT#GGGCCCTGGGCATCACTGCCATTGAGCTGGGCG#(((((((((.((((((...(((.#))).)))))).............))))))))).	657	690	1.0	-26.5	1	2.503761e-05	0.338	0.0	0.0	-5.180080914529843	18	33	9	CDS	MIRT053659	1	1
hsa-miR-145-5p	CDS	XM_011515396	ITGB8	GTCCAGTTTTCCCAGGAATCCCT#CCTGTTATACAGCCTGCAAGGAAAACTGGAA#.(((((((((((((((.......#.))))...))))))))))).	2662	2693	1.0	-22.3	1	0.003781033	0.529	0.0	0.0	-3.793324837357118	15	20	11	CDS	MIRT006494	1	1
hsa-miR-145-5p	CDS	XM_011517239	SNTB1	GTCCAGTTTTCCCAGGAATCCCT#GGAGCTGGGCGGGCTGGGG#.((((((((.(((((...(((..#))).))))).)))))))).	551	570	1.0	-21.8	1	7.587723e-06	0.368	0.0	0.0	-5.2688803859889095	16	19	8	CDS	MIRT467425	1	1
hsa-miR-145-5p	CDS	XM_011542437	ZFYVE9	GTCCAGTTTTCCCAGGAATCCCT#TGTGGGAAGGCGGACG#((((.(((((((((.(.......#).))))))))))))).	4076	4092	1.0	-20.7	0	1.670216e-05	0.412	0.0	0.0	-8.79206118126477	14	16	13	CDS	MIRT114903	1	1
hsa-miR-145-5p	CDS	XM_017023242	ABCC1	GTCCAGTTTTCCCAGGAATCCCT#GGGAACCTGGTGAACCGCTTCTCCAAGGAGCTGGACA#((((((((((((((((..((((.#)))).))))).))..............))))))))).	2919	2956	1.0	-27.7	1	0.0002454931	0.412	0.0	0.0	-3.937574446201665	20	37	9	CDS	MIRT706010	1	1
hsa-miR-145-5p	CDS	XM_024446047	SMAD5	GTCCAGTTTTCCCAGGAATCCCT#AGGGTGCCATGGAGGAACTGGAG#.(((((((((.(((((...((((#))))..)).))).))))))))).	1428	1451	1.0	-22.7	1	0.002160929	0.515	0.0	0.0	-6.618099312767468	18	23	9	CDS	MIRT053651	1	1
hsa-miR-145-5p	CDS	XM_024454127	PPP3CA	GTCCAGTTTTCCCAGGAATCCCT#GGGAAGGCTGGAA#.((((((((((((..........#)))))))))))).	163	176	1.0	-21.3	1	0.00933092	0.588	0.0	0.0	-5.618663395431772	12	13	12	CDS	MIRT000677	1	1
hsa-miR-145-5p	CDS	NM_017641	KIF21A	GTCCAGTTTTCCCAGGAATCCCT#GGAATCTGGTGACTGGGCA#((((((((...(((((..(((..#))).))))).)))))))).	4225	4244	1.0	-21.4	1	0.0008142227	0.529	5.1802058749999995	4.97646084	-9.06124504818596	16	19	8	CDS	MIRT437612	1	1
hsa-miR-145-5p	CDS	NM_021021	SNTB1	GTCCAGTTTTCCCAGGAATCCCT#GGAGCTGGGCGGGCTGGGG#.((((((((.(((((...(((..#))).))))).)))))))).	556	575	1.0	-21.8	1	7.587723e-06	0.368	0.0	0.0	-5.2688803859889095	16	19	8	CDS	MIRT467425	1	1
hsa-miR-145-5p	CDS	NM_002214	ITGB8	GTCCAGTTTTCCCAGGAATCCCT#CCTGCAAGGAAAACTGGAA#.(((((((((((((((.......#))))...))))))))))).	2804	2823	1.0	-22.1	1	0.003781033	0.529	0.0	0.0	-3.793324837357118	15	19	11	CDS	MIRT006494	1	1
hsa-miR-145-5p	CDS	NM_002419	MAP3K11	GTCCAGTTTTCCCAGGAATCCCT#GGGCTTGGGGTCCCAGTTCCCCCAAGCCTGGGGAAGCCCAGAATGGGAGGAGAAGGTCCCGCATGGACG#((((((((((((((((...((((#.))))................)))))))))))..........................))))).	2155	2224	1.0	-25.7	1	4.676867e-05	0.426	0.0	0.0	-3.937574446201665	20	64	11	CDS	MIRT053660	1	1
hsa-miR-145-5p	CDS	NM_004124	GMFB	GTCCAGTTTTCCCAGGAATCCCT#AGGATAAACGCCTGGTGGTACTGGATG#(((((((..(((((((.......#.))))).)).))))))).	165	192	1.0	-19.7	1	0.0002786914	0.529	1.3308858749999999	1.4293206450000004	-7.307599033628058	14	18	7	CDS	MIRT021506	1	1
hsa-miR-145-5p	CDS	NM_004999	MYO6	GTCCAGTTTTCCCAGGAATCCCT#ATTAGTGGGAATACTGGATA#(((((((.((((((..(((....#)))..)))))).))))))).	1794	1814	1.0	-20.3	1	0.00289085	0.632	0.0	0.0	-7.219708015936543	16	20	7	CDS	MIRT000457	1	1
hsa-miR-145-5p	CDS	NM_006469	IVNS1ABP	GTCCAGTTTTCCCAGGAATCCCT#CCTGAGGAAAAGTGGCCA#(.(((.((((((((((.......#)))).)))))).))).).	608	626	1.0	-19.7	0	0.000116839	0.544	1.3888527999999998	1.5583210837499997	-7.002209089409883	14	18	6	CDS	MIRT485463	1	1
hsa-miR-145-5p	CDS	NM_001330451	ETS1	GTCCAGTTTTCCCAGGAATCCCT#GGGACTGGGTGATGTGGGCT#(((((..((.(((((...((((.#))))))))).))..))))).	548	568	1.0	-23.2	0	1.252374e-05	0.5	0.0	0.0	-8.857775290897825	16	20	9	CDS	MIRT053038	1	1
hsa-miR-145-5p	CDS	NM_001364680	TPM3	GTCCAGTTTTCCCAGGAATCCCT#AGGGACAGAGGATGAGCTGGACA#((((((((((((......(((((#)))))....))).))))))))).	237	260	1.0	-22.8	1	0.01386142	0.515	0.0	0.0	-7.052043616942562	17	23	9	CDS	MIRT021512	1	1
hsa-miR-145-5p	CDS	NM_001368866	MYO6	GTCCAGTTTTCCCAGGAATCCCT#ATTAGTGGGAATACTGGATA#(((((((.((((((..(((....#)))..)))))).))))))).	1794	1814	1.0	-20.3	1	0.00289085	0.632	0.0	0.0	-7.219708015936543	16	20	7	CDS	MIRT000457	1	1
hsa-miR-145-5p	CDS	NM_001378441	KIF21A	GTCCAGTTTTCCCAGGAATCCCT#GGAATCTGGTGACTGGGCA#((((((((...(((((..(((..#))).))))).)))))))).	4228	4247	1.0	-21.4	1	0.0008142227	0.529	0.0	0.0	-9.06124504818596	16	19	8	CDS	MIRT437612	1	1
hsa-miR-145-5p	CDS	NM_000492	CFTR	GTCCAGTTTTCCCAGGAATCCCT#GGTGATTATGGGAGAACTGGAG#.(((((((((((((..((((((.#)).)))).))))))))))))).	1476	1498	1.0	-28.0	1	0.00988766	0.574	0.0	0.0	-4.761823477911366	19	22	13	CDS	MIRT438886	1	1
hsa-miR-145-5p	CDS	NM_001130692	PPP3CA	GTCCAGTTTTCCCAGGAATCCCT#GGGAAGGCTGGAA#.((((((((((((..........#)))))))))))).	888	901	1.0	-21.3	1	0.00933092	0.588	2.055326866666667	2.98849802125	-5.618663395431772	12	13	12	CDS	MIRT000677	1	1
hsa-miR-145-5p	CDS	NM_001143820	ETS1	GTCCAGTTTTCCCAGGAATCCCT#GGGACTGGGTGATGTGGGCT#(((((..((.(((((...((((.#))))))))).))..))))).	449	469	1.0	-23.2	0	1.252374e-05	0.5	0.0	0.0	-8.857775290897825	16	20	9	CDS	MIRT053038	1	1
hsa-miR-145-5p	CDS	NM_001173465	KIF21A	GTCCAGTTTTCCCAGGAATCCCT#GGAATCTGGTGACTGGGCA#((((((((...(((((..(((..#))).))))).)))))))).	4105	4124	1.0	-21.4	1	0.0008142227	0.529	0.0	0.0	-9.06124504818596	16	19	8	CDS	MIRT437612	1	1
hsa-miR-154-5p	CDS	NM_001366022	TET3	TAGGTTATCCGTGTTGCCTTCG#GATGGCCAACACGGATGAGTTT#.((.((((((((((((((.((.#)).))).))))))))))).)).	3157	3179	1.0	-24.4	0	0.001463277	0.485	0.0	0.0	-6.825347112316308	18	22	11	CDS	MIRT492080	1	1
hsa-miR-155-5p	CDS	NM_001282902	TRPS1	TTAATGCTAATCGTGATAGGGGTT#AACAAGTCCAAGGATGAATCCCAGTCCCTGTTACGGAGGCGTA#...(((((..((((((((((((..#.)))))))))))).))))).	2767	2810	1.0	-23.3	0	4.405463e-05	0.471	0.0	0.0	-8.81343632025268	17	20	12	CDS	MIRT437646	1	1
hsa-miR-155-5p	CDS	NM_001306207	TCF4	TTAATGCTAATCGTGATAGGGGTT#GACCCTTACACTCTTTGCAA#....(((.....(((.((((((((#))))))))))).....))).	1366	1386	1.0	-16.1	0	0.2069351	0.603	0.3048018625	2.611511899999999	-20.563720389702823	14	20	11	CDS	MIRT439480	1	1
hsa-miR-155-5p	CDS	XM_024451667	SMARCA4	TTAATGCTAATCGTGATAGGGGTT#ACCCCTACATGTTCCAGCAC#....((((...((((.(((((((.#)))))))))))....)))).	3349	3369	1.0	-19.2	0	0.01737712	0.441	0.0	0.0	-14.903282150925834	15	20	11	CDS	MIRT020993	1	1
hsa-miR-155-5p	CDS	NM_002398	MEIS1	TTAATGCTAATCGTGATAGGGGTT#ACCCCATTACGGGGGCATG#...(((((..(((((((.(((((.#)))))))))))).))))).	755	774	0.9743589743589743	-22.1	0	1.615596e-06	0.426	0.0	0.0	-8.81343632025268	17	19	12	CDS	MIRT000287	1	1
hsa-miR-155-5p	CDS	NM_006145	DNAJB1	TTAATGCTAATCGTGATAGGGGTT#GGCCCCAGTGGCGGTAGCGG#....((((.(((((.((.((((((#)))))).)).))))))))).	273	293	1.0	-20.5	0	2.746111e-06	0.368	1.7415034999999996	2.2122490998750006	-11.338401687134326	17	20	9	CDS	MIRT001553	1	1
hsa-miR-155-5p	CDS	NM_001330599	TRPS1	TTAATGCTAATCGTGATAGGGGTT#AACAAGTCCAAGGATGAATCCCAGTCCCTGTTACGGAGGCGTA#...(((((..((((((((((((..#.)))))))))))).))))).	3058	3101	1.0	-23.3	0	4.405463e-05	0.471	2.1055513333333336	1.7057859850000003	-8.81343632025268	17	20	12	CDS	MIRT437646	1	1
hsa-miR-155-5p	CDS	NM_001348217	TCF4	TTAATGCTAATCGTGATAGGGGTT#GACCCTTACACTCTTTGCAA#....(((.....(((.((((((((#))))))))))).....))).	1366	1386	1.0	-16.1	0	0.2069351	0.603	0.3048018625	2.611511899999999	-20.563720389702823	14	20	11	CDS	MIRT439480	1	1
hsa-miR-155-5p	CDS	NM_001387283	SMARCA4	TTAATGCTAATCGTGATAGGGGTT#ACCCCTACATGTTCCAGCAC#....((((...((((.(((((((.#)))))))))))....)))).	3315	3335	1.0	-19.2	0	0.01737712	0.441	0.0	0.0	-14.903282150925834	15	20	11	CDS	MIRT020993	1	1
hsa-miR-155-5p	CDS	NM_001144074	DET1	TTAATGCTAATCGTGATAGGGGTT#AGCCCCTATCTGGATTTGTC#.....((.((((..((((((((((#))))))))))..)))).)).	1523	1543	1.0	-20.8	0	0.004524325	0.544	0.0	0.0	-18.12520510281768	16	20	10	CDS	MIRT000972	1	1
hsa-miR-193a-5p	CDS	NM_024923	NUP210	TGGGTCTTTGCGGGCGAGATGA#TCATCCAGGCCTTGCACCCAGAGACCCT#.(((((((((.(((((((....#.))))).))))))))))).	4891	4919	1.0	-26.4	1	0.01336563	0.382	3.68442	3.5433899687499997	-6.618099312767468	16	19	11	CDS	MIRT701289	1	1
hsa-miR-199a-3p	CDS	NM_004958	MTOR	ACAGTAGTCTGCACATTGGTTA#GCCACTGTGCGGATCATTT#..(((.(((((((((.((((..#)))).))))))))).))).	1931	1950	1.0	-18.8	0	7.739284e-05	0.485	6.51472888888889	5.606068187499998	-7.091008560868949	16	19	9	CDS	MIRT026023	1	1
hsa-miR-199a-5p	CDS	NM_001270696	ARHGAP12	CCCAGTGTTCAGACTACCTGTTC#GAACATGGTTTGGATATTGATGGGA#((((((((((((((((..(((((#)))))))))))))))))...)))).	2212	2237	1.0	-21.2	1	0.002448241	0.588	0.0	0.0	-3.937574446201665	21	25	17	CDS	MIRT437381	1	1
hsa-miR-199a-5p	CDS	XM_005273494	IKBKB	CCCAGTGTTCAGACTACCTGTTC#AGCAGGGGGGAACGCTGGA#.(((((((((...((.((((((.#)))))).))))))))))).	1847	1866	1.0	-22.2	1	0.0001861315	0.338	0.0	0.0	-11.48708231533368	17	19	11	CDS	MIRT003828	1	1
hsa-miR-199a-5p	CDS	XM_011517239	SNTB1	CCCAGTGTTCAGACTACCTGTTC#GAAGCGTGGCGTGAAGGTGCTGAAGCAGGAGCTGGGCGGGCTGGGG#((((((((((((.((.((((((.#.))))))))))))))..)))))).	524	570	1.0	-27.0	1	7.587723e-06	0.368	0.0	0.0	-5.459754139171521	20	24	14	CDS	MIRT467427	1	1
hsa-miR-199a-5p	CDS	XM_017023243	ABCC1	CCCAGTGTTCAGACTACCTGTTC#GTGGCTGAATCTGGGC#(((((.((((((.((((......#))))))))))))))).	1430	1446	1.0	-19.4	0	0.0001388057	0.397	0.0	0.0	-7.127663820060954	15	16	15	CDS	MIRT706011	1	1
hsa-miR-199a-5p	CDS	NM_021021	SNTB1	CCCAGTGTTCAGACTACCTGTTC#GAAGCGTGGCGTGAAGGTGCTGAAGCAGGAGCTGGGCGGGCTGGGG#((((((((((((.((.((((((.#.))))))))))))))..)))))).	529	575	1.0	-27.0	1	7.587723e-06	0.368	0.0	0.0	-5.459754139171521	20	24	14	CDS	MIRT467427	1	1
hsa-miR-199a-5p	CDS	NM_002855	NECTIN1	CCCAGTGTTCAGACTACCTGTTC#GGATGGGGCTTGCGGGCGCCGCTGGACGCTGGT#.(((((((((((....(((((..#.))))).....))))))))))).	654	687	1.0	-24.6	1	2.543927e-05	0.294	0.0	0.0	-6.907794008098015	16	23	11	CDS	MIRT437384	1	1
hsa-miR-199a-5p	CDS	NM_003391	WNT2	CCCAGTGTTCAGACTACCTGTTC#GAAGTACAATGGGGCCATCCAGGTGGTCATGAACCAGGATGGCACAGGTTTCACTGTGGC#((((((((((((((((((((...#.))))))))).)))))..................)))).)).	776	836	1.0	-23.8	1	0.0003650998	0.515	-0.07700959499999999	-0.20323339499999987	-3.937574446201665	20	42	9	CDS	MIRT438595	1	1
hsa-miR-199a-5p	CDS	NM_001530	HIF1A	CCCAGTGTTCAGACTACCTGTTC#AGGAAACTTCTGGATGCTGGT#.((((((((((((...(((....#))).....)))))))))))).	499	520	1.0	-18.8	1	0.0002066123	0.588	0.0	0.0	-5.618663395431772	15	21	12	CDS	MIRT006138	1	1
hsa-miR-199a-5p	CDS	NM_001556	IKBKB	CCCAGTGTTCAGACTACCTGTTC#AGCAGGGGGGAACGCTGGA#.(((((((((...((.((((((.#)))))).))))))))))).	1849	1868	1.0	-22.2	1	0.0001861315	0.338	0.0	0.0	-11.48708231533368	17	19	11	CDS	MIRT003828	1	1
hsa-miR-199a-5p	CDS	NM_001193417	DDX3X	CCCAGTGTTCAGACTACCTGTTC#GAACAGGAACTCTTTTCTGGAGGCAACACTGGGA#(((((((((((((..((((((((#))))))).....)..))))).....)))))))).	481	515	1.0	-24.2	1	0.0005875558	0.588	5.825635705555555	5.845225668750001	-5.529863923972706	21	34	8	CDS	MIRT541359	1	1
hsa-miR-199a-5p	CDS	NM_001243084	HIF1A	CCCAGTGTTCAGACTACCTGTTC#ATGGGATTAACTCAGTTTGAACTAACTGGA#.((((((((((((((........#.)))))))))..))))).	568	598	1.0	-17.9	1	0.0001337414	0.647	4.0145726875	4.09719123625	-4.026373917660731	14	18	9	CDS	MIRT006138	1	1
hsa-miR-199b-5p	CDS	NM_001363680	ZNF584	CCCAGTGTTTAGACTATCTGTTC#GGCCTCTATCAGCACTGGAAAGTCCACACTGGGG#((((((((...((((.(((....#.))).)))).)))))))).	1451	1485	1.0	-21.1	1	2.313766e-05	0.441	0.0	0.0	-9.294294128489573	15	19	8	CDS	MIRT572294	1	1
hsa-miR-21-5p	CDS	XM_011514082	SKP2	TAGCTTATCAGACTGATGTTGA#TATCGCCTAGCGTCTGATGAGTC#..(((((((((((.........#.))))))))))).	577	600	1.0	-16.7	1	0.0006113308	0.515	0.0	0.0	-6.782339277446944	11	13	11	CDS	MIRT030943	1	1
hsa-miR-21-5p	CDS	XM_017005016	FBXO11	TAGCTTATCAGACTGATGTTGA#ACATTAGCTGGTGAGCC#..(((((((((.(((((((...#)))))))))))))))).	2664	2681	1.0	-20.8	1	0.0004653963	0.603	0.0	0.0	-8.303804028968646	16	17	16	CDS	MIRT031059	1	1
hsa-miR-21-5p	CDS	NM_015088	TNRC6B	TAGCTTATCAGACTGATGTTGA#CGACTGGGTCTGATGAGTTGA#((((((((((((((.(.((((.#))))).)))))))))))))).	1751	1772	1.0	-24.1	1	0.007816981	0.529	0.0	0.0	-4.6730240064523	19	21	14	CDS	MIRT030934	1	1
hsa-miR-21-5p	CDS	NM_018313	PBRM1	TAGCTTATCAGACTGATGTTGA#CATCAGGATGATGAGG#...(((((((..((((((....#))))))..))))))).	2550	2566	1.0	-18.8	0	0.0001253178	0.588	4.574307142857143	3.2812306499999995	-12.686117978685445	13	16	7	CDS	MIRT030867	1	1
hsa-miR-21-5p	CDS	NM_005983	SKP2	TAGCTTATCAGACTGATGTTGA#TATCGCCTAGCGTCTGATGAGTC#..(((((((((((.........#.))))))))))).	533	556	1.0	-16.7	1	0.0006113308	0.515	2.4513609999999995	2.46349068375	-6.782339277446944	11	13	11	CDS	MIRT030943	1	1
hsa-miR-21-5p	CDS	NM_001374325	FBXO11	TAGCTTATCAGACTGATGTTGA#ACATTAGCTGGTGAGCC#..(((((((((.(((((((...#)))))))))))))))).	2711	2728	1.0	-20.8	1	0.0004679342	0.603	0.0	0.0	-8.303804028968646	16	17	16	CDS	MIRT031059	1	1
hsa-miR-21-5p	CDS	NM_001162501	TNRC6B	TAGCTTATCAGACTGATGTTGA#CGACTGGGTCTGATGAGTTGA#((((((((((((((.(.((((.#))))).)))))))))))))).	1751	1772	1.0	-24.1	1	0.007816981	0.529	0.0	0.0	-4.6730240064523	19	21	14	CDS	MIRT030934	1	1
hsa-miR-212-3p	CDS	NM_080604	TJAP1	TAACAGTCTCCAGTCACGGCC#GGCTGGACTGCAACCTGGCTGTA#..((((((..(((((.(((((#))))))))))......)))))).	856	879	1.0	-21.2	1	0.00115523	0.441	1.09	1.3084000000000002	-7.488945926249844	16	23	10	CDS	MIRT100692	1	1
hsa-miR-212-3p	CDS	XM_017025749	SMAD2	TAACAGTCTCCAGTCACGGCC#GCTCTGAAATTTGGGGACTGA#...(((((((((((((.(((.#))).)))...)))))))))).	468	489	1.0	-20.1	0	0.00227442	0.574	0.0	0.0	-6.514540193678739	16	21	10	CDS	MIRT735157	1	1
hsa-miR-212-3p	CDS	NM_014764	DAZAP2	TAACAGTCTCCAGTCACGGCC#GGCCCAGTCTGTGGCTGTTGG#((((((((..(((.(..((((#))))..).))).)))))))).	303	324	1.0	-20.4	1	1.759459e-06	0.456	0.0	0.0	-7.326359570599626	16	21	8	CDS	MIRT738978	1	1
hsa-miR-212-3p	CDS	NM_001146020	TJAP1	TAACAGTCTCCAGTCACGGCC#GGCTGAGATGGATAGGAAGACGCTGGACTGGGAGATTGTG#..(((((((((((((.((((.#.)))))))))).))))))).	545	585	1.0	-25.5	1	0.01114074	0.456	0.0	0.0	-5.1900497996759025	17	20	10	CDS	MIRT100692	1	1
hsa-miR-218-5p	CDS	NM_173165	NFATC3	TTGTGCTTGATCTAACCATGT#ACGTGGCTCAATGCTTCTGTCCATGGTGGGTCAGGCC#....(((((((((.((((((.#.))))))))))))))).	1236	1273	1.0	-21.3	0	0.0001208694	0.485	0.0	0.0	-10.403402386158335	15	17	15	CDS	MIRT440120	1	1
hsa-miR-218-5p	CDS	NM_006722	MITF	TTGTGCTTGATCTAACCATGT#GCATGGAAGAGACGGAGCACAC#.(((((((..(((..((((((#))))))...)))..))))))).	1562	1584	1.0	-20.4	1	0.0141471	0.456	0.0	0.0	-7.684510441702101	16	22	7	CDS	MIRT053171	1	1
hsa-miR-22-3p	CDS	NM_001288705	CSF1R	AAGCTGCCAGTTGAAGAACTGT#GCGGTGGCAGCGGCAGCA#..((((((.((((....(((((#)))))..)))))))))).	2921	2939	1.0	-21.1	1	0.0001513322	0.353	0.0	0.0	-7.838728935692706	15	18	10	CDS	MIRT438232	1	1
hsa-miR-22-3p	CDS	NM_058241	CCNT2	AAGCTGCCAGTTGAAGAACTGT#ACAGGAGACATCTTTGTCTGGTAGCC#..((((((((..(((((..(((#.))))))))..)))))))).	1133	1159	1.0	-19.4	1	4.250881e-06	0.559	0.02836968750000001	0.38887827749999987	-11.128578504378995	16	20	8	CDS	MIRT030643	1	1
hsa-miR-22-3p	CDS	NM_138473	SP1	AAGCTGCCAGTTGAAGAACTGT#GCAGGAGTCCCAGCCATCCCCTTTGGCTCTGCTGGCAGCA#..(((((((((.((........#.)).))))))))).	274	314	1.0	-20.2	1	0.0002552736	0.441	0.0	0.0	-9.272302669522894	11	14	9	CDS	MIRT007329	1	1
hsa-miR-22-3p	CDS	NM_147233	NCOA1	AAGCTGCCAGTTGAAGAACTGT#CAGCTTCGACTTCAACTACAGCAGCG#..(((((.((((((((......#.))))))))...))))).	3414	3440	1.0	-19.1	0	0.01607953	0.485	4.11730375	3.526804868750001	-7.27063564855292	13	18	8	CDS	MIRT006106	1	1
hsa-miR-22-3p	CDS	NM_152835	PDIK1L	AAGCTGCCAGTTGAAGAACTGT#GCTTCATGCTTCAGCTGAGCAGTG#..((((((((((((((......#.))))))))).))))).	536	560	1.0	-21.6	1	0.0001547672	0.544	-0.23867422666666668	-0.16916146999999998	-4.95700071937229	14	17	9	CDS	MIRT066400	1	1
hsa-miR-22-3p	CDS	NM_153252	BRWD3	AAGCTGCCAGTTGAAGAACTGT#CAGTTCTGGTGGTATGTTCATTACAACTGGTAGTA#..(((((((((((.(((((((.#)))))))................))))))))))).	1383	1418	1.0	-22.8	1	0.001361328	0.662	0.689884909090909	0.2076891325	-5.813840636892696	18	35	11	CDS	MIRT494485	1	1
hsa-miR-22-3p	CDS	XM_005264625	NCOA1	AAGCTGCCAGTTGAAGAACTGT#CAGCTTCGACTTCAACTACAGCAGCG#..(((((.((((((((......#.))))))))...))))).	3690	3716	1.0	-19.1	0	0.01607953	0.485	0.0	0.0	-7.27063564855292	13	18	8	CDS	MIRT006106	1	1
hsa-miR-22-3p	CDS	NM_015156	RCOR1	AAGCTGCCAGTTGAAGAACTGT#AGTTTGGCGGCGGCGGCG#..((((((.((((..(((((..#)))))..)))))))))).	451	469	1.0	-21.2	1	1.501531e-07	0.426	0.0	0.0	-7.605679855389093	15	18	10	CDS	MIRT007220	1	1
hsa-miR-22-3p	CDS	NM_015595	ARHGEF26	AAGCTGCCAGTTGAAGAACTGT#GCGGTGCCTGGCGGCTC#.(((((((((.......(((((#)))))..))))))))).	535	552	1.0	-18.6	1	2.936392e-07	0.353	0.0	0.0	-13.079371793104722	14	17	9	CDS	MIRT763955	1	1
hsa-miR-22-3p	CDS	NM_003109	SP1	AAGCTGCCAGTTGAAGAACTGT#GCAGGAGTCCCAGCCATCCCCTTTGGCTCTGCTGGCAGCA#..(((((((((.((........#.)).))))))))).	192	232	1.0	-20.2	1	0.0002552736	0.441	5.853721888888889	3.6260013987499997	-9.272302669522894	11	14	9	CDS	MIRT007329	1	1
hsa-miR-22-3p	CDS	NM_003743	NCOA1	AAGCTGCCAGTTGAAGAACTGT#CTTCAACTACAGCAGCG#..(((((.((((((((......#))))))))...))))).	3909	3926	1.0	-19.1	0	0.01607953	0.485	0.0	0.0	-7.27063564855292	13	17	8	CDS	MIRT006106	1	1
hsa-miR-22-3p	CDS	NM_005211	CSF1R	AAGCTGCCAGTTGAAGAACTGT#GCGGTGGCAGCGGCAGCA#..((((((.((((....(((((#)))))..)))))))))).	3079	3097	1.0	-21.1	1	0.0001513322	0.353	1.5547864999999998	0.8654328382500002	-7.838728935692706	15	18	10	CDS	MIRT438232	1	1
hsa-miR-22-3p	CDS	NM_005863	NET1	AAGCTGCCAGTTGAAGAACTGT#GCAGTGGTTCAACTGTATTCGAGCGGCC#..(((((((((((((..(((((#)))))..)))))))).......))))).	1464	1492	0.9743589743589743	-22.4	1	0.001706839	0.412	3.38977078	2.8845060249999994	-5.1900497996759025	18	28	8	CDS	MIRT438530	1	1
hsa-miR-22-3p	CDS	NM_005985	SNAI1	AAGCTGCCAGTTGAAGAACTGT#AGTGCCCAAGCAGCTGGCCCAGCTC#.((((((((((((.........#.))))))))..)))).	481	506	1.0	-17.8	1	4.224734e-07	0.368	2.3339312857142858	1.71161496	-5.618663395431772	12	16	8	CDS	MIRT732075	1	1
hsa-miR-22-3p	CDS	NM_012238	SIRT1	AAGCTGCCAGTTGAAGAACTGT#ATAGTTCTAACTGGAGCTG#.((((.((((((..((((((((#)))))))))))))))))).	834	853	1.0	-21.1	0	1.918884e-05	0.588	3.41880495	5.3967070175	-7.840254128736813	18	19	18	CDS	MIRT263019	1	1
hsa-miR-22-3p	CDS	NM_001353684	TIAM1	AAGCTGCCAGTTGAAGAACTGT#CAGGACTCCACGGGGCCTCAGCTGGCGA#....((((((((((.(..((((#.))))..).)))))))))).	564	592	1.0	-22.5	0	9.630974e-06	0.397	0.0	0.0	-10.282012028888563	15	20	10	CDS	MIRT438887	1	1
hsa-miR-22-3p	CDS	NM_001362954	NCOA1	AAGCTGCCAGTTGAAGAACTGT#CAGCTTCGACTTCAACTACAGCAGCG#..(((((.((((((((......#.))))))))...))))).	3863	3889	1.0	-19.1	0	0.01607953	0.485	0.0	0.0	-7.27063564855292	13	18	8	CDS	MIRT006106	1	1
hsa-miR-22-3p	CDS	NM_001366471	MECOM	AAGCTGCCAGTTGAAGAACTGT#CAGTACACCAAGTGGCAGTG#..(((((((.(((..(.((((.#)))).)..))).))))))).	1442	1462	1.0	-19.9	1	0.00396637	0.485	0.0	0.0	-7.79179666547151	15	20	7	CDS	MIRT733788	1	1
hsa-miR-22-3p	CDS	NM_001047160	NET1	AAGCTGCCAGTTGAAGAACTGT#GCAGTGGTTCAACTGTATTCGAGCGGCC#..(((((((((((((..(((((#)))))..)))))))).......))))).	1605	1633	0.9743589743589743	-22.4	1	0.001706839	0.412	3.38977078	2.8845060249999994	-5.1900497996759025	18	28	8	CDS	MIRT438530	1	1
hsa-miR-22-3p	CDS	NM_001105078	MECOM	AAGCTGCCAGTTGAAGAACTGT#CAGTACACCAAGTGGCAGTG#..(((((((.(((..(.((((.#)))).)..))).))))))).	1442	1462	1.0	-19.9	1	0.00396637	0.485	0.0	0.0	-7.79179666547151	15	20	7	CDS	MIRT733788	1	1
hsa-miR-22-3p	CDS	NM_001142444	EDC3	AAGCTGCCAGTTGAAGAACTGT#TTTTTGACAAGGCAGCTG#.(((((((.((((((((.....#))))))))..))))))).	886	904	1.0	-18.2	1	0.001100332	0.574	0.29454850000000005	0.29985335674999997	-4.849714495602881	15	18	8	CDS	MIRT030653	1	1
hsa-miR-22-3p	CDS	NM_001243533	PDIK1L	AAGCTGCCAGTTGAAGAACTGT#GCTTCATGCTTCAGCTGAGCAGTG#..((((((((((((((......#.))))))))).))))).	727	751	1.0	-21.6	1	0.0001547672	0.544	0.0	0.0	-4.95700071937229	14	17	9	CDS	MIRT066400	1	1
hsa-miR-29a-3p	CDS	NM_001287491	TET3	TAGCACCATCTGAAATCGGTTA#GCCGGTCAATGGTGCTAG#(((((((((.(((..(((((..#))))))))))))))))).	1133	1151	1.0	-20.9	1	0.0005906683	0.338	0.0	0.0	-6.7723703923008856	17	18	17	CDS	MIRT207248	1	1
hsa-miR-29a-3p	CDS	NM_044472	CDC42	TAGCACCATCTGAAATCGGTTA#TTGTGGGCGATGGTGCTGT#((((((((((............#.)))))))))).	106	125	1.0	-17.1	1	0.001753718	0.559	1.10366714	0.26475240499999997	-13.223621401949268	10	12	10	CDS	MIRT006490	1	1
hsa-miR-29a-3p	CDS	NM_133376	ITGB1	TAGCACCATCTGAAATCGGTTA#GGCCAAATTGTGGGTGGTGCA#..(((((((((..(((.((((.#))))..)))..))))))))).	327	348	0.9807692307692307	-19.3	1	0.0003397618	0.588	4.487157888888889	3.30831165875	-9.592934641634889	16	21	9	CDS	MIRT731594	1	1
hsa-miR-29a-3p	CDS	NM_133631	ROBO1	TAGCACCATCTGAAATCGGTTA#GACCAAGTCAGCCTCGCTCAGCAGATTTCAGATGTGGTGA#...((((((((((((((.(((.#.))).)))))))))..))))).	3533	3573	1.0	-20.3	0	0.0009171249	0.471	0.0	0.0	-6.514540193678739	17	22	9	CDS	MIRT731724	1	1
hsa-miR-29a-3p	CDS	XM_005250266	HBP1	TAGCACCATCTGAAATCGGTTA#CCTGTCAGATGATGATGATTTGGGATGGTGCA#..(((((((((.((((((....#.)))))).))))))))).	1258	1290	1.0	-23.6	1	8.158357e-05	0.5	0.0	0.0	-8.303804028968646	15	18	9	CDS	MIRT035539	1	1
hsa-miR-29a-3p	CDS	XM_011527298	KCTD15	TAGCACCATCTGAAATCGGTTA#GGTTTCAGCGTGGCTGCG#..(((((((((((((((.....#)))))))).)))).))).	1054	1072	1.0	-18.7	1	0.0002239481	0.324	0.0	0.0	-4.95700071937229	15	18	8	CDS	MIRT081892	1	1
hsa-miR-29a-3p	CDS	XM_017006983	ROBO1	TAGCACCATCTGAAATCGGTTA#GACCAAGTCAGCCTCGCTCAGCAGATTTCAGATGTGGTGA#...((((((((((((((.(((.#.))).)))))))))..))))).	3540	3580	1.0	-20.3	0	0.0009171249	0.471	0.0	0.0	-6.514540193678739	17	22	9	CDS	MIRT731724	1	1
hsa-miR-29a-3p	CDS	XM_017019947	CACNA1C	TAGCACCATCTGAAATCGGTTA#CAGGTGGTGCC#..((((((((((..........#)))))))))).	6485	6496	1.0	-18.2	1	1.414352e-05	0.382	0.0	0.0	-8.071469890113187	10	11	10	CDS	MIRT732349	1	1
hsa-miR-29a-3p	CDS	XM_017020172	NAV3	TAGCACCATCTGAAATCGGTTA#GATGTCTTAGATGGTGTA#..(((((((((((.(((.....#)))...))))))))))).	4828	4846	1.0	-18.0	1	0.0001939604	0.647	0.0	0.0	-5.813840636892696	14	18	11	CDS	MIRT006549	1	1
hsa-miR-29a-3p	CDS	NM_002941	ROBO1	TAGCACCATCTGAAATCGGTTA#GACCAAGTCAGCCTCGCTCAGCAGATTTCAGATGTGGTGA#...((((((((((((((.(((.#.))).)))))))))..))))).	2940	2980	1.0	-20.3	0	0.0009171249	0.471	0.0	0.0	-6.514540193678739	17	22	9	CDS	MIRT731724	1	1
hsa-miR-29a-3p	CDS	NM_001366022	TET3	TAGCACCATCTGAAATCGGTTA#GCCGGTCAATGGTGCTAG#(((((((((.(((..(((((..#))))))))))))))))).	268	286	1.0	-20.9	1	0.0005906683	0.338	0.0	0.0	-6.7723703923008856	17	18	17	CDS	MIRT207248	1	1
hsa-miR-29a-3p	CDS	NM_000237	LPL	TAGCACCATCTGAAATCGGTTA#GAGTGATTCATACTTTAGCTGGTCAGACTGGTGG#...((((((((((..(((((((#.)))))))))))).))))).	1417	1451	1.0	-18.6	0	0.000170339	0.5	2.1587080909090908	2.6170279150000004	-8.10682967144978	17	20	12	CDS	MIRT005584	1	1
hsa-miR-29a-3p	CDS	NM_001079823	LAMA2	TAGCACCATCTGAAATCGGTTA#AACTGGTTTTGGAGGTGTG#..(((((.(((((((((((((.#)))))))))))))))))).	1442	1461	1.0	-21.3	0	0.006963792	0.456	2.326575923076923	2.2643306125	-7.27063564855292	18	19	18	CDS	MIRT735296	1	1
hsa-miR-29a-3p	CDS	NM_001099270	ZBTB34	TAGCACCATCTGAAATCGGTTA#CCGATTAAGATGGTA#....(((((((..((((((...#)))))).))))))).	1618	1633	1.0	-17.5	0	0.03041549	0.603	1.6558302857142857	2.3014571999999998	-14.182496390900527	13	15	7	CDS	MIRT790212	1	1
hsa-miR-29a-3p	CDS	NM_001129994	KCTD15	TAGCACCATCTGAAATCGGTTA#GGTTTCAGCGTGGCTGCG#..(((((((((((((((.....#)))))))).)))).))).	961	979	1.0	-18.7	1	0.0002239481	0.324	0.0	0.0	-4.95700071937229	15	18	8	CDS	MIRT081892	1	1
hsa-miR-29a-3p	CDS	NM_001145845	ROBO1	TAGCACCATCTGAAATCGGTTA#GACCAAGTCAGCCTCGCTCAGCAGATTTCAGATGTGGTGA#...((((((((((((((.(((.#.))).)))))))))..))))).	3533	3573	1.0	-20.3	0	0.0009171249	0.471	0.0	0.0	-6.514540193678739	17	22	9	CDS	MIRT731724	1	1
hsa-miR-31-5p	CDS	NM_001282425	GNA13	AGGCAAGATGCTGGCATAGCT#CTATGACCGGCGTCG#......(((((((((((((..#))))).)))))))).	381	396	1.0	-19.3	0	9.898934e-05	0.515	1.580358242857143	1.7209475675	-15.566558404643448	13	15	8	CDS	MIRT734283	1	1
hsa-miR-31-5p	CDS	NM_145866	FZD3	AGGCAAGATGCTGGCATAGCT#GGCTGTGTCAGCGGGCTTA#((((....(((((((((((((#))))))))))))).)))).	777	796	1.0	-22.3	0	3.960069e-05	0.471	1.2209442153846155	2.37458839	-13.814891846259133	17	19	13	CDS	MIRT004984	1	1
hsa-miR-31-5p	CDS	NM_205843	NFIC	AGGCAAGATGCTGGCATAGCT#GCCAGCACTGGCCTC#((((.((.(((((((......#))))))))).)))).	812	827	1.0	-21.7	0	3.283544e-05	0.368	0.0	0.0	-10.603295630498382	13	15	9	CDS	MIRT740497	1	1
hsa-miR-31-5p	CDS	XM_011510840	SATB2	AGGCAAGATGCTGGCATAGCT#GGCTCACCAGCATCCTCAAGCCA#.(((..((((((((...((((#))))..)))))))).....))).	1367	1390	1.0	-20.5	0	0.07842883	0.397	0.0	0.0	-10.781819413916883	15	23	8	CDS	MIRT006567	1	1
hsa-miR-31-5p	CDS	XM_017026835	NFIC	AGGCAAGATGCTGGCATAGCT#GCCAGCACTGGCCTC#((((.((.(((((((......#))))))))).)))).	840	855	1.0	-21.7	0	3.283544e-05	0.368	0.0	0.0	-10.603295630498382	13	15	9	CDS	MIRT740497	1	1
hsa-miR-31-5p	CDS	NM_015265	SATB2	AGGCAAGATGCTGGCATAGCT#GGCTCACCAGCATCCTCAAGCCA#.(((..((((((((...((((#))))..)))))))).....))).	1373	1396	1.0	-20.5	0	0.07842883	0.397	0.0	0.0	-10.781819413916883	15	23	8	CDS	MIRT006567	1	1
hsa-miR-31-5p	CDS	NM_002868	RAB5B	AGGCAAGATGCTGGCATAGCT#AGCTAGGCCCAATGGGCAACCCCAGGCCAGCAAAATTTGCCA#.((((((.(((((((......#.)))))))...)))))).	171	213	1.0	-21.8	1	0.0004048403	0.471	0.0	0.0	-6.340008846841362	13	18	7	CDS	MIRT740502	1	1
hsa-miR-31-5p	CDS	NM_004022	DMD	AGGCAAGATGCTGGCATAGCT#GTTAATCCAGCATTACTGCCA#.((((.((((((((..((((.#))))..))))))))..)))).	4031	4052	1.0	-21.6	0	0.02665983	0.544	0.0	0.0	-6.662782239104412	16	21	8	CDS	MIRT005456	1	1
hsa-miR-31-5p	CDS	NM_005400	PRKCE	AGGCAAGATGCTGGCATAGCT#GCTGTACCCAGTCTGGCTCAGCAAGGAGGCTGTCAGCATCTTGA#...((((((((((((..((((#.)))))))))))))))).	2297	2341	1.0	-23.6	0	0.0003864687	0.485	0.0	0.0	-6.747589273982352	16	18	16	CDS	MIRT007286	1	1
hsa-miR-31-5p	CDS	NM_001172517	SATB2	AGGCAAGATGCTGGCATAGCT#GGCTCACCAGCATCCTCAAGCCA#.(((..((((((((...((((#))))..)))))))).....))).	1393	1416	1.0	-20.5	0	0.07842883	0.397	-0.40282212500000003	0.25958653499999995	-10.781819413916883	15	23	8	CDS	MIRT006567	1	1
hsa-miR-31-5p	CDS	NM_001252037	RAB5B	AGGCAAGATGCTGGCATAGCT#AGCTAGGCCCAATGGGCAACCCCAGGCCAGCAAAATTTGCCA#.((((((.(((((((......#.)))))))...)))))).	171	213	1.0	-21.8	1	0.0004048403	0.471	0.0	0.0	-6.340008846841362	13	18	7	CDS	MIRT740502	1	1
hsa-miR-329-3p	CDS	NM_080737	SYTL4	AACACACCTGGTTAACCTCTTT#GAAGGGGGAGAGCTCCAGGTGTGG#..(((((((((((..(((((((#)))))))..))...))))))))).	1925	1949	1.0	-25.4	1	6.920083e-05	0.456	0.7694792142857144	0.6190736450000001	-6.549290197143331	18	24	9	CDS	MIRT616938	1	1
hsa-miR-329-3p	CDS	NM_006500	MCAM	AACACACCTGGTTAACCTCTTT#GAAGAGACAGGCCAGGTGCTGG#..(((((((((((...((((((#))))))...))))))))).)).	1166	1188	1.0	-21.7	1	2.182814e-05	0.426	0.08748250000000002	-0.167637445	-6.782339277446944	17	22	9	CDS	MIRT438650	1	1
hsa-miR-329-3p	CDS	NM_001174068	SYTL4	AACACACCTGGTTAACCTCTTT#GGAGGTGCAAGGTGTGC#..(((((((.((..((((((..#)))))))).))))))).	485	502	1.0	-20.2	1	7.071475e-06	0.529	0.34712114285714285	0.4045720475	-8.345477717887118	15	17	8	CDS	MIRT616938	1	1
hsa-miR-346	CDS	XM_011509655	POU2F1	TGTCTGCCCGCATGCCTGCCTCT#GGAGGAGCAGCGAGTCAAGATGAGAGTTCAGCCGCGGCGGCAGCAGCAGCAGACT#.((((((..((.((.(((((.((#.)).))))))))).)))))).	21	76	1.0	-23.2	1	0.0002784921	0.485	0.0	0.0	-11.245602294630501	17	21	9	CDS	MIRT182173	1	1
hsa-miR-34a-5p	CDS	NM_001269039	SHOC2	TGGCAGTGTCTTAGCTGGTTGT#ACAATCAGTTAACATCACTTCCC#.((.((((..((((((((((((#))))))))))))...)))).)).	1312	1335	1.0	-19.3	0	0.01099274	0.603	0.0	0.0	-9.124243238890251	18	23	12	CDS	MIRT505643	1	1
hsa-miR-34a-5p	CDS	NM_001270727	BCL2L13	TGGCAGTGTCTTAGCTGGTTGT#GCGGCTGGAATAAGGGCACTGTG#..((((((((((..((((((((#))))))))....)))))))))).	624	647	0.9615384615384616	-21.1	1	0.000242674	0.5	3.90417213	2.4890679825	-7.102971249558938	18	23	10	CDS	MIRT025555	1	1
hsa-miR-34a-5p	CDS	NM_001278519	MDM4	TGGCAGTGTCTTAGCTGGTTGT#CAATCAGGTACGACCAAAACTGCCG#.(((((((((.((.(((((((.#))))))).)).)))....)))))).	210	235	1.0	-23.2	1	0.02259639	0.529	0.0	0.0	-7.474939230287874	18	25	7	CDS	MIRT004403	1	1
hsa-miR-34a-5p	CDS	NM_001286710	ACSL1	TGGCAGTGTCTTAGCTGGTTGT#ACGGACAGACAGAGTGCACTGCCGG#((((((((((((.((((..(((#)))..))).).))).))))))))).	1431	1456	1.0	-20.7	1	0.0004035525	0.441	6.448469538461538	3.0348972865	-5.226705058867908	19	25	9	CDS	MIRT025381	1	1
hsa-miR-34a-5p	CDS	NM_001291901	SYT1	TGGCAGTGTCTTAGCTGGTTGT#ATAACCAGCTGCTGGTAGGGATCATTCAGGCTGCCGA#((((((((((((((((((((((#))))))))))).......)))).......))))))).	943	980	1.0	-24.7	1	0.00795783	0.426	1.4757599361111113	2.008333565	-3.937574446201665	22	37	11	CDS	MIRT006304	1	1
hsa-miR-34a-5p	CDS	NM_178326	ATG4B	TGGCAGTGTCTTAGCTGGTTGT#CTAGGTGAGAGCTGCCAA#(((((((.(((((.((((....#)))).)))))))))))).	1126	1144	1.0	-22.5	1	0.001794816	0.441	0.0	0.0	-7.1080492929027015	16	18	12	CDS	MIRT732693	1	1
hsa-miR-34a-5p	CDS	NM_178850	HNF4A	TGGCAGTGTCTTAGCTGGTTGT#GACGAGCTGGTGCTGCCC#.((((((...((((((.(((..#))).)))))).)))))).	941	959	1.0	-20.6	1	0.0001575894	0.426	0.0	0.0	-8.40585589311169	15	18	6	CDS	MIRT003356	1	1
hsa-miR-34a-5p	CDS	XM_005246995	ATG4B	TGGCAGTGTCTTAGCTGGTTGT#CTAGGTGAGAGCTGCCAA#(((((((.(((((.((((....#)))).)))))))))))).	1189	1207	1.0	-22.5	1	0.0003982728	0.368	0.0	0.0	-7.1080492929027015	16	18	12	CDS	MIRT732693	1	1
hsa-miR-34a-5p	CDS	XM_011510840	SATB2	TGGCAGTGTCTTAGCTGGTTGT#GCGGAAAGATGTGCTTTTTAGCCAGCTGGTGGAGACTGCG#..(((((.(((((((((((((.#.))))))))))..))).))))).	647	687	0.9846153846153847	-26.9	0	0.0001341467	0.426	0.0	0.0	-7.27063564855292	18	23	10	CDS	MIRT025532	1	1
hsa-miR-34a-5p	CDS	XM_011539977	TM9SF3	TGGCAGTGTCTTAGCTGGTTGT#GCAGATGTTTATTGGGGCATTCCTTATCCCAGCTATGGTGTGTGGCACTGCCT#.(((((((((.(((((((....#.)))))))........))))))))).	1367	1420	1.0	-25.5	1	4.880858e-05	0.559	0.0	0.0	-6.618099312767468	16	26	9	CDS	MIRT331269	1	1
hsa-miR-34a-5p	CDS	XM_017028283	RCAN1	TGGCAGTGTCTTAGCTGGTTGT#GCTCCCACTGCAGAGACACTGCG#..((((((((((.(((((..((#))..)))..)).)))))))))).	666	689	1.0	-22.4	1	5.682162e-05	0.485	0.0	0.0	-6.246131332038532	17	23	10	CDS	MIRT735163	1	1
hsa-miR-34a-5p	CDS	NM_015168	ZC3H4	TGGCAGTGTCTTAGCTGGTTGT#AGAGCCGGCTGCTGACACGGGTGCCC#.(((((((((.(((((((((.(#).)))))))))..)))))...)))).	3544	3570	1.0	-25.1	1	5.991815e-05	0.324	0.7902790888888888	1.825371045	-6.618099312767468	19	26	9	CDS	MIRT025317	1	1
hsa-miR-34a-5p	CDS	NM_015265	SATB2	TGGCAGTGTCTTAGCTGGTTGT#GCGGAAAGATGTGCTTTTTAGCCAGCTGGTGGAGACTGCG#..(((((.(((((((((((((.#.))))))))))..))).))))).	653	693	0.9846153846153847	-26.9	0	0.0001341467	0.426	0.0	0.0	-7.27063564855292	18	23	10	CDS	MIRT025532	1	1
hsa-miR-34a-5p	CDS	NM_015367	BCL2L13	TGGCAGTGTCTTAGCTGGTTGT#AGGACTATTCGGCAGAGTACATCATTCAGCAAGGTGGCTGGGGCACTGTG#..(((((((((((((((.((((#.))))..))))))))))))))).	739	789	1.0	-24.8	1	3.897244e-06	0.5	2.6929985200000006	2.8958342775000006	-4.95700071937229	19	23	15	CDS	MIRT025555	1	1
hsa-miR-34a-5p	CDS	NM_017423	GALNT7	TGGCAGTGTCTTAGCTGGTTGT#ATAGCATGGGAAAAACAAATGGAGGCTTTGTTGAACTAGGACCCTGCCAC#((((((.(((((((........#.))))))).)))))).	1664	1714	1.0	-20.1	0	0.0001338904	0.544	0.0	0.0	-6.449759621627232	13	16	7	CDS	MIRT438417	1	1
hsa-miR-34a-5p	CDS	NM_020123	TM9SF3	TGGCAGTGTCTTAGCTGGTTGT#GCAGATGTTTATTGGGGCATTCCTTATCCCAGCTATGGTGTGTGGCACTGCCT#.(((((((((.(((((((....#.)))))))........))))))))).	1247	1300	1.0	-25.5	1	4.880858e-05	0.559	0.0	0.0	-6.618099312767468	16	26	9	CDS	MIRT331269	1	1
hsa-miR-34a-5p	CDS	NM_020987	ANK3	TGGCAGTGTCTTAGCTGGTTGT#GCAGCCAGAGAAAGGCAAGGCCAA#((((..((((((..((((((((#))))))))...))))))..)))).	12144	12168	1.0	-25.0	0	0.000470719	0.485	0.0	0.0	-12.103540912393834	18	24	8	CDS	MIRT732533	1	1
hsa-miR-34a-5p	CDS	NM_002393	MDM4	TGGCAGTGTCTTAGCTGGTTGT#CAATCAGGTACGACCAAAACTGCCG#.(((((((((.((.(((((((.#))))))).)).)))....)))))).	210	235	1.0	-23.2	1	0.03953447	0.529	0.0	0.0	-7.474939230287874	18	25	7	CDS	MIRT004403	1	1
hsa-miR-34a-5p	CDS	NM_002714	PPP1R10	TGGCAGTGTCTTAGCTGGTTGT#GCGGCTAAGCGAGAGATACTGTCAG#((((((((((((.(((((((((#))))))).))..)))))))))))).	1845	1870	1.0	-26.2	1	0.0005558747	0.441	1.385353	1.3744128362499999	-5.226705058867908	21	25	12	CDS	MIRT007193	1	1
hsa-miR-34a-5p	CDS	NM_002742	PRKD1	TGGCAGTGTCTTAGCTGGTTGT#ACAGTCATGAAAGAAGGATGGATGGTCCACTACACCAGCAAGGACACGCTG#.(((.(((((((.(((((.(((#.)))))))).)))))))))).	1598	1649	1.0	-24.0	0	0.0001630046	0.471	0.0	0.0	-9.201492624835833	18	21	10	CDS	MIRT734694	1	1
hsa-miR-34a-5p	CDS	NM_005095	ZMYM4	TGGCAGTGTCTTAGCTGGTTGT#CCAGCGTCTCGCTGCCC#.(((((((.....(((((....#)))))....))))))).	2335	2352	1.0	-21.6	1	6.745153e-06	0.397	4.591967042857142	2.84178941225	-13.552929361604008	12	17	7	CDS	MIRT765766	1	1
hsa-miR-34a-5p	CDS	NM_005639	SYT1	TGGCAGTGTCTTAGCTGGTTGT#ATAACCAGCTGCTGGTAGGGATCATTCAGGCTGCCGA#((((((((((((((((((((((#))))))))))).......)))).......))))))).	1018	1055	1.0	-24.7	1	0.00795783	0.426	0.0	0.0	-3.937574446201665	22	37	11	CDS	MIRT006304	1	1
hsa-miR-34a-5p	CDS	NM_006206	PDGFRA	TGGCAGTGTCTTAGCTGGTTGT#CAGCCAGTTGGAAGCTGTCAA#(((((((.((.((((((((((.#)))))))))))).))))))).	1097	1118	1.0	-25.2	1	0.0007339663	0.574	1.1350506900000001	2.784714884999999	-9.075983850792646	19	21	12	CDS	MIRT006212	1	1
hsa-miR-34a-5p	CDS	NM_013449	BAZ2A	TGGCAGTGTCTTAGCTGGTTGT#GGCCAGCTGGAGAGGTCCATTGCCT#.(((((((((((((((((((..#))))))))).)))....))))))).	5157	5182	1.0	-25.1	1	0.0003979135	0.456	1.9804884583333333	0.6566457912500001	-3.793324837357118	19	25	9	CDS	MIRT481040	1	1
hsa-miR-34a-5p	CDS	NM_001330069	PRKD1	TGGCAGTGTCTTAGCTGGTTGT#ACAGTCATGAAAGAAGGATGGATGGTCCACTACACCAGCAAGGACACGCTG#.(((.(((((((.(((((.(((#.)))))))).)))))))))).	1622	1673	1.0	-24.0	0	0.0001630046	0.471	0.0	0.0	-9.201492624835833	18	21	10	CDS	MIRT734694	1	1
hsa-miR-34a-5p	CDS	NM_001350140	ZMYM4	TGGCAGTGTCTTAGCTGGTTGT#GCCAGACAGAAGACACTCCAA#(((.((((((((.((((((...#))))).)..))))))))))).	2547	2568	1.0	-21.5	0	0.02868547	0.544	0.0	0.0	-8.258727333827098	17	21	11	CDS	MIRT765766	1	1
hsa-miR-34a-5p	CDS	NM_000214	JAG1	TGGCAGTGTCTTAGCTGGTTGT#GCAGACCGCGGGCACTGCCG#.((((((((((..((.((((((#)))).)))))))))))))).	4125	4145	1.0	-24.1	1	6.201655e-06	0.426	0.0	0.0	-8.66230783992333	18	20	14	CDS	MIRT000074	1	1
hsa-miR-34a-5p	CDS	NM_000725	CACNB3	TGGCAGTGTCTTAGCTGGTTGT#AGAACCAGCTGGAGGATGCCT#.((((.(.((.(((((((((.(#).))))))))))).).)))).	1449	1470	1.0	-22.7	0	0.001669287	0.471	0.0	0.0	-10.832693003141145	17	21	11	CDS	MIRT732534	1	1
hsa-miR-34a-5p	CDS	NM_001030004	HNF4A	TGGCAGTGTCTTAGCTGGTTGT#GACGAGCTGGTGCTGCCC#.((((((...((((((.(((..#))).)))))).)))))).	847	865	1.0	-20.6	1	0.0001575894	0.426	0.0	0.0	-8.40585589311169	15	18	6	CDS	MIRT003356	1	1
hsa-miR-34a-5p	CDS	NM_001165416	LDHA	TGGCAGTGTCTTAGCTGGTTGT#GCAAACTCCAAGCTGGTCATTATCACGGCTGGGGCACGTCAG#((((.((((((((((((.....#.)))))))))))))))).	356	398	1.0	-23.4	0	6.510715e-06	0.485	0.0	0.0	-8.056611621014136	16	18	16	CDS	MIRT025431	1	1
hsa-miR-34a-5p	CDS	NM_001172517	SATB2	TGGCAGTGTCTTAGCTGGTTGT#GCGGAAAGATGTGCTTTTTAGCCAGCTGGTGGAGACTGCG#..(((((.(((((((((((((.#.))))))))))..))).))))).	673	713	0.9846153846153847	-26.9	0	0.0001341467	0.426	1.75154222	1.8096512187500005	-7.27063564855292	18	23	10	CDS	MIRT025532	1	1
hsa-miR-34a-5p	CDS	NM_001204171	MDM4	TGGCAGTGTCTTAGCTGGTTGT#CAATCAGGTACGACCAAAACTGCCG#.(((((((((.((.(((((((.#))))))).)).)))....)))))).	210	235	1.0	-23.2	1	0.03953447	0.529	0.0	0.0	-7.474939230287874	18	25	7	CDS	MIRT004403	1	1
hsa-miR-34a-5p	CDS	NM_001243076	E2F3	TGGCAGTGTCTTAGCTGGTTGT#CCAGTGTCAAGGCCTGTCAA#((((((.(((((.(((((....#)))))...))))))))))).	569	589	1.0	-19.9	0	0.01221158	0.426	2.901622	3.8943432750000007	-6.770391593739227	16	20	11	CDS	MIRT001756	1	1
hsa-miR-34a-5p	CDS	NM_001244816	FOXP1	TGGCAGTGTCTTAGCTGGTTGT#ACAACCAGCTCTTCAGGTTCCCGTGTCAG#(((((..(.(((((((((((((#))))))))))....)))...)..))))).	697	726	1.0	-19.8	0	0.02135443	0.529	0.0	0.0	-8.438609400511794	19	29	10	CDS	MIRT005546	1	1
hsa-miR-34c-5p	CDS	NM_001269039	SHOC2	AGGCAGTGTAGTTAGCTGATTGC#CAATCAGTTAACATCACTTCCC#.((.((((..((((((((((((.#))))))))))))..)))).)).	1313	1335	1.0	-22.5	0	0.01099274	0.603	0.0	0.0	-9.124243238890251	18	22	12	CDS	MIRT505644	1	1
hsa-miR-34c-5p	CDS	NM_001278599	AXL	AGGCAGTGTAGTTAGCTGATTGC#GCAGTCGTGGCCGCTGCCTG#((((((((..((((..(((((((#))))))))))))))))))).	940	960	1.0	-21.7	1	2.947169e-05	0.426	0.0	0.0	-7.204969213329855	19	20	19	CDS	MIRT734120	1	1
hsa-miR-34c-5p	CDS	NM_057749	CCNE2	AGGCAGTGTAGTTAGCTGATTGC#CTGACTGCTGCTGCCTT#(((((((((((((((........#)))))))).))))))).	936	953	1.0	-21.2	1	0.001435192	0.574	5.6041269374999985	5.9626434825000025	-4.1706235265052785	15	17	8	CDS	MIRT000766	1	1
hsa-miR-34c-5p	CDS	XM_017002491	ZNF644	AGGCAGTGTAGTTAGCTGATTGC#AGTTAGGAGACTACACTACACAGGCCA#.((((((((((((..((((((..#))))))..)))))))))......))).	2811	2838	1.0	-21.2	1	0.001408061	0.632	0.0	0.0	-5.3856143151281595	18	27	9	CDS	MIRT505012	1	1
hsa-miR-34c-5p	CDS	XM_017013958	CCNE2	AGGCAGTGTAGTTAGCTGATTGC#CTGACTGCTGCTGCCTT#(((((((((((((((........#)))))))).))))))).	1131	1148	1.0	-21.2	1	0.001435192	0.574	0.0	0.0	-4.1706235265052785	15	17	8	CDS	MIRT000766	1	1
hsa-miR-34c-5p	CDS	NM_017617	NOTCH1	AGGCAGTGTAGTTAGCTGATTGC#GCGGCAGCCTGCGCTGCCTC#(((((((((((...((((.((((#))))))))))))))))))).	4316	4336	1.0	-26.4	1	4.344437e-09	0.309	0.5385154545454547	2.6821026799999994	-9.430348285984671	19	20	19	CDS	MIRT006459	1	1
hsa-miR-34c-5p	CDS	NM_005197	FOXN3	AGGCAGTGTAGTTAGCTGATTGC#CAGCGACACACTGCCC#.((((((((.(((.((((.....#))))))))))))))).	1603	1619	1.0	-22.4	1	0.001933149	0.382	3.7250250000000005	4.41258159	-5.892671223205703	15	16	15	CDS	MIRT493847	1	1
hsa-miR-34c-5p	CDS	NM_001699	AXL	AGGCAGTGTAGTTAGCTGATTGC#GCAGTCGTGGCCGCTGCCTG#((((((((..((((..(((((((#))))))))))))))))))).	1511	1531	1.0	-21.7	1	2.919215e-05	0.426	0.0	0.0	-7.204969213329855	19	20	19	CDS	MIRT734120	1	1
hsa-miR-34c-5p	CDS	NM_001085471	FOXN3	AGGCAGTGTAGTTAGCTGATTGC#CAGCGACACACTGCCC#.((((((((.(((.((((.....#))))))))))))))).	1444	1460	1.0	-22.4	1	0.001933149	0.382	2.22772125	2.9510230075	-5.892671223205703	15	16	15	CDS	MIRT493847	1	1
hsa-miR-370-3p	CDS	NM_199044	NSUN4	GCCTGCTGGGGTGGAACCTGGT#GCCAATTTTGGCCCCATGTACTTCTGCAAAATGCGTAGGCT#((((((((((((.(((..((((#))))..))).))))))..................)))))).	1127	1168	1.0	-25.8	1	0.0006721255	0.544	0.0	0.0	-5.226705058867908	19	41	6	CDS	MIRT742544	1	1
hsa-miR-370-3p	CDS	XM_011509328	NFASC	GCCTGCTGGGGTGGAACCTGGT#ACCAGTTCCAACCTGGGGTCTGGCATGACCATTCCAAGTACCCCGGCAGCGTT#((((((((((((((((.(((((#)))))))))..............................)))))))))).)).	2510	2563	1.0	-28.3	1	0.01042185	0.368	0.0	0.0	-3.937574446201665	21	53	10	CDS	MIRT655882	1	1
hsa-miR-370-3p	CDS	XM_017007106	TGFBR2	GCCTGCTGGGGTGGAACCTGGT#GCTGGGACCACGACCCAGAGGCC#((((.(((((((((..((((((#)))))).))))..))))))))).	3154	3177	1.0	-26.6	0	0.0001507284	0.368	0.0	0.0	-9.025110261568384	19	23	9	CDS	MIRT006840	1	1
hsa-miR-370-3p	CDS	NM_014686	GARRE1	GCCTGCTGGGGTGGAACCTGGT#GCCGGGACTGGCACCTCAGCAGCA#(.(((((((((((...((((((#)))))).....)))))))))))).	2997	3021	1.0	-29.8	1	0.0008265751	0.382	0.0	0.0	-6.926588886291491	18	24	12	CDS	MIRT687774	1	1
hsa-miR-370-3p	CDS	NM_015090	NFASC	GCCTGCTGGGGTGGAACCTGGT#ACCAGTTCCAACCTGGGGTCTGGCATGACCATTCCAAGTACCCCGGCAGCGTT#((((((((((((((((.(((((#)))))))))..............................)))))))))).)).	2320	2373	1.0	-28.3	1	0.01042185	0.368	0.0	0.0	-3.937574446201665	21	53	10	CDS	MIRT655882	1	1
hsa-miR-370-3p	CDS	NM_015106	RAD54L2	GCCTGCTGGGGTGGAACCTGGT#GCCAGGCCAGCACCTCACAGGCT#(((((.(((((((...((((((#))))))....)))))))))))).	1724	1747	1.0	-30.8	0	0.0001262398	0.397	0.0	0.0	-7.6638717654693655	18	23	12	CDS	MIRT721282	1	1
hsa-miR-370-3p	CDS	NM_003242	TGFBR2	GCCTGCTGGGGTGGAACCTGGT#GCTGGGACCACGACCCAGAGGCC#((((.(((((((((..((((((#)))))).))))..))))))))).	1841	1864	1.0	-26.6	0	0.0001507284	0.368	0.0	0.0	-9.025110261568384	19	23	9	CDS	MIRT006840	1	1
hsa-miR-370-3p	CDS	NM_004874	BAG4	GCCTGCTGGGGTGGAACCTGGT#GCCCAACTCCAGTCTCTCGTTGGATCTATCCCCAGCAGGA#.((((((((((((((.((....#.)).)))).)))))))))).	550	590	1.0	-29.4	1	0.0008246159	0.426	1.3652698133333332	1.6424758924999998	-4.026373917660731	16	20	10	CDS	MIRT363791	1	1
hsa-miR-370-3p	CDS	NM_001378330	NFASC	GCCTGCTGGGGTGGAACCTGGT#TAGGATCCGCCTGCAGGTG#((((((..(((((((.((((..#)))).))))))))))))).	701	720	1.0	-26.7	0	1.457351e-05	0.456	0.0	0.0	-8.027944990557229	17	19	13	CDS	MIRT655882	1	1
hsa-miR-370-3p	CDS	NM_001387869	RAD54L2	GCCTGCTGGGGTGGAACCTGGT#GCCAGGCCAGCACCTCACAGGCT#(((((.(((((((...((((((#))))))....)))))))))))).	1469	1492	1.0	-30.8	0	0.0001262398	0.397	0.0	0.0	-7.6638717654693655	18	23	12	CDS	MIRT721282	1	1
hsa-miR-370-3p	CDS	NM_001160332	NFASC	GCCTGCTGGGGTGGAACCTGGT#ACCAGTTCCAACCTGGGGTCTGGCATGACCATTCCAAGTACCCCGGCAGCGTT#((((((((((((((((.(((((#)))))))))..............................)))))))))).)).	2320	2373	1.0	-28.3	1	0.01042185	0.368	0.0	0.0	-3.937574446201665	21	53	10	CDS	MIRT655882	1	1
hsa-miR-370-3p	CDS	NM_001204878	BAG4	GCCTGCTGGGGTGGAACCTGGT#GCCCAACTCCAGTCTCTCGTTGGATCTATCCCCAGCAGGA#.((((((((((((((.((....#.)).)))).)))))))))).	442	482	1.0	-29.4	1	0.0008246159	0.426	1.3652698133333332	1.6424758924999998	-4.026373917660731	16	20	10	CDS	MIRT363791	1	1
hsa-miR-370-5p	CDS	NM_025146	NAA50	CAGGTCACGTCTCTGCAGTTAC#AGCTGGGAGATGTGACA#...(((((((((((.(((((..#)))))))))))))))).	319	336	1.0	-23.2	0	0.0003274805	0.588	0.07760693636363632	0.01742049250000001	-7.249989753929374	16	17	16	CDS	MIRT472624	1	1
hsa-miR-379-5p	CDS	NM_005347	HSPA5	TGGTAGACTATGGAACGTAGG#TGTTCCGGTCTACTAT#(((((((((..((((((....#))))))))))))))).	1217	1233	1.0	-18.4	1	0.0002647252	0.559	-0.297277	-0.19484893875000006	-8.004855389940193	15	16	15	CDS	MIRT493564	1	1
hsa-miR-381-3p	CDS	NM_001314057	MBNL1	TATACAAGGGCAAGCTCTCTGT#AGAGGCCTGCTCTTGA#....((((((((.((.((((..#)))))).)))))))).	1063	1079	1.0	-19.7	0	0.0002583635	0.5	0.586899875	0.07870540912037036	-11.068742161607785	14	16	8	CDS	MIRT702121	1	1
hsa-miR-381-3p	CDS	XM_006718605	ANO1	TATACAAGGGCAAGCTCTCTGT#CAGGGGGCTGCCTGATGG#....((.((((.(((((((((.#)))))))))))))..)).	2015	2033	1.0	-21.6	0	6.469321e-06	0.426	0.0	0.0	-14.437052313105603	15	18	13	CDS	MIRT734079	1	1
hsa-miR-381-3p	CDS	XM_024453186	HAT1	TATACAAGGGCAAGCTCTCTGT#GCAGAGAGATCTTGCTA#........((((((((((((((#))))))))..)))))).	3142	3159	1.0	-19.5	0	0.0003500321	0.647	0.0	0.0	-19.423879868695398	14	17	8	CDS	MIRT449471	1	1
hsa-miR-381-3p	CDS	NM_014897	ZNF652	TATACAAGGGCAAGCTCTCTGT#GGAGAGCTGCCTCTGTT#...(((.((((.((((((((..#)))))))))))).))).	896	913	1.0	-22.2	0	3.312033e-06	0.426	-0.01613192500000002	0.14645177625000005	-11.405030038146412	15	17	12	CDS	MIRT504996	1	1
hsa-miR-381-3p	CDS	NM_003642	HAT1	TATACAAGGGCAAGCTCTCTGT#GCAGAGAGATCTTGCTA#........((((((((((((((#))))))))..)))))).	1137	1154	1.0	-19.5	0	0.0003500321	0.647	5.196697875	4.511573291249999	-19.423879868695398	14	17	8	CDS	MIRT449471	1	1
hsa-miR-381-3p	CDS	NM_005655	KLF10	TATACAAGGGCAAGCTCTCTGT#GGAGGTTTGCCCG#.......((((((((.((((..#)))))))))))).	1346	1359	1.0	-19.7	0	0.003706724	0.485	0.0	0.0	-17.34329401981838	12	13	12	CDS	MIRT702399	1	1
hsa-miR-381-3p	CDS	NM_001143976	WEE1	TATACAAGGGCAAGCTCTCTGT#GCAGATATTTTTGCGCTTGCCCTC#......(((((((((.((((((#))))).......).))))))))).	1604	1628	1.0	-20.2	0	0.0006668957	0.5	0.0	0.0	-15.799607484947062	15	24	9	CDS	MIRT053352	1	1
hsa-miR-381-3p	CDS	NM_001145365	ZNF652	TATACAAGGGCAAGCTCTCTGT#GGAGAGCTGCCTCTGTT#...(((.((((.((((((((..#)))))))))))).))).	1177	1194	1.0	-22.2	0	3.312033e-06	0.426	0.0	0.0	-11.405030038146412	15	17	12	CDS	MIRT504996	1	1
hsa-miR-382-5p	CDS	XM_005255858	ZCCHC14	GAAGTTGTTCGTGGTGGATTCG#TCCCCCACAGCAGCTTCA#(((((((((.((((.(((....#))).))))))))))))).	826	844	1.0	-22.4	1	0.1170232	0.441	0.0	0.0	-5.915530474780478	16	18	13	CDS	MIRT439248	1	1
hsa-miR-382-5p	CDS	NM_005445	SMC3	GAAGTTGTTCGTGGTGGATTCG#GAGTCTACCAGAGAGTCAT#.....(((((.((((((((((.#))))))))))..))).)).	2432	2451	1.0	-17.3	0	0.006227078	0.544	5.534623949999999	5.7061623300000015	-16.49037411886075	15	19	10	CDS	MIRT176641	1	1
hsa-miR-409-3p	CDS	NM_182978	GNAL	GAATGTTGCTCGGTGAACCCCT#AGGGTGTTCAACGACTGCCGCGACATCA#(.((((((((((.(((((((((#)))).))))).))).....)))))))).	1611	1639	1.0	-22.1	1	0.03622111	0.441	2.4715464000000003	2.51359158125	-6.3903809408830785	20	28	8	CDS	MIRT476278	1	1
hsa-miR-409-3p	CDS	NM_024721	ZFHX4	GAATGTTGCTCGGTGAACCCCT#AGGGGTCTGGGAAATATTCA#(((((((.(((((...((((((#))))))))))).))))))).	4363	4383	1.0	-21.2	1	0.002062204	0.5	2.874774285714286	2.3920159025	-8.07654793345695	18	20	11	CDS	MIRT106302	1	1
hsa-miR-409-3p	CDS	NM_001142339	GNAL	GAATGTTGCTCGGTGAACCCCT#GGGGTGTTTGGGCGGCAA#...((((((((((...(((((.#)))))..)))))))))).	218	236	1.0	-22.3	0	2.156561e-06	0.338	0.0	0.0	-8.339878751753394	15	18	10	CDS	MIRT476278	1	1
hsa-miR-409-3p	CDS	NM_001164392	MTF2	GAATGTTGCTCGGTGAACCCCT#AGTTCTAAATCCTGGGTTCTCTGGAAGGACATTCA#(((((((..((((.((((((..#.)))))).))))...))))))).	490	525	1.0	-22.3	1	0.004127906	0.515	0.0	0.0	-8.164438951148465	17	23	7	CDS	MIRT082018	1	1
hsa-miR-410-3p	CDS	NM_001252624	SLC8A1	AATATAACACAGATGGCCTGT#AGGTTTGCTTACTTTCTTCTTCTTTCCCATCTGTGTTGTGTTC#((((((((((((((((.....#.)))))))))))))))).	725	768	1.0	-22.4	1	0.004833826	0.559	0.0	0.0	-3.937574446201665	16	18	16	CDS	MIRT510749	1	1
hsa-miR-424-5p	CDS	NM_130847	AMOTL1	CAGCAGCAATTCATGTTTTGAA#TGGAAGGGGAGCATAGGATTGCTGCTGG#(((((((((((((((((((...#.))))))).)))))))))))).	2628	2656	0.9615384615384616	-26.0	1	5.239238e-06	0.426	-0.2920000000000001	0.11300000000000013	-3.937574446201665	19	22	12	CDS	MIRT061250	1	1
hsa-miR-424-5p	CDS	NM_178123	SESTD1	CAGCAGCAATTCATGTTTTGAA#TTCAGACAGGGCATGAATTGTTGTC#..((((((((((((((((((..#.)))))))))))))))))).	987	1012	1.0	-23.8	1	3.554695e-05	0.559	0.12307312222222223	-0.195983285	-4.95700071937229	18	20	18	CDS	MIRT505690	1	1
hsa-miR-424-5p	CDS	XM_017001785	ASH1L	CAGCAGCAATTCATGTTTTGAA#TCAAAGCATGAAAAGCAGCC#..((.((..((((((((((((.#))))))))))))..)).)).	1735	1755	1.0	-19.1	0	0.01026075	0.588	0.0	0.0	-12.446062481611156	16	20	12	CDS	MIRT549276	1	1
hsa-miR-424-5p	CDS	NM_020922	WNK3	CAGCAGCAATTCATGTTTTGAA#GAAACATGGGTTGAGGTTGC#((((..(((((((((((((...#)))))))))))))..)))).	981	1001	1.0	-19.4	0	0.005802292	0.544	0.45197580769230766	0.48955359249999997	-9.957570382207184	17	20	13	CDS	MIRT564989	1	1
hsa-miR-424-5p	CDS	NM_005375	MYB	CAGCAGCAATTCATGTTTTGAA#TCAAACAGGAATCTGATGAATCTGGAATTGTTGCTGA#((((((((((((..(.(((...#.))).)..)))))))))))).	1710	1747	1.0	-19.4	1	0.002817203	0.603	4.100934583333333	2.8991739088625	-6.316594056691927	16	21	12	CDS	MIRT005886	1	1
hsa-miR-424-5p	CDS	NM_012290	TLK1	CAGCAGCAATTCATGTTTTGAA#TTTATGAACAAAGATATGCTGCTGT#((((((((..((.(((((....#.)))))..))..)))))))).	1891	1916	1.0	-17.4	1	0.06514625	0.647	4.139665	3.481115437499999	-7.52560118544185	15	21	8	CDS	MIRT570466	1	1
hsa-miR-424-5p	CDS	NM_001366177	ASH1L	CAGCAGCAATTCATGTTTTGAA#TCAAAGCATGAAAAGCAGCC#..((.((..((((((((((((.#))))))))))))..)).)).	2298	2318	1.0	-19.1	0	0.01026075	0.588	0.0	0.0	-12.446062481611156	16	20	12	CDS	MIRT549276	1	1
hsa-miR-424-5p	CDS	NM_001040455	SIDT2	CAGCAGCAATTCATGTTTTGAA#CGGGCCGCTCTACGTGGACCGCATGGTGCTGCTGG#((((((((..((((((......#.)))))))))))))).	2563	2598	1.0	-20.1	1	0.0004261249	0.353	3.6813239999999996	4.2998859849999995	-6.236470572775607	14	16	14	CDS	MIRT443811	1	1
hsa-miR-424-5p	CDS	NM_001077198	ATG9A	CAGCAGCAATTCATGTTTTGAA#CAAGCCCGCCTCCAAGTACATGAATTGCTTCTTGTCACCTCTTTTGACACTGCTGG#((((((((((((((((((((..#.)))).))))))))))))......................)))).	1256	1312	1.0	-21.5	1	0.002924495	0.5	0.0	0.0	-3.937574446201665	20	45	12	CDS	MIRT503143	1	1
hsa-miR-424-5p	CDS	NM_001099626	MTFR1L	CAGCAGCAATTCATGTTTTGAA#CATCGCCTGGATTGCTGCG#..(((((((((((.((..((..#))..)).))))))))))).	444	463	1.0	-20.1	1	0.0001829634	0.397	3.885149700000001	3.940021556749999	-5.813840636892696	15	19	11	CDS	MIRT066297	1	1
hsa-miR-424-5p	CDS	NM_001130173	MYB	CAGCAGCAATTCATGTTTTGAA#TCAAACAGGAATCTGATGAATCTGGAATTGTTGCTGA#((((((((((((..(.(((...#.))).)..)))))))))))).	2073	2110	1.0	-19.4	1	0.002817203	0.603	4.100934583333333	2.8991739088625	-6.316594056691927	16	21	12	CDS	MIRT005886	1	1
hsa-miR-424-5p	CDS	NM_001136554	TLK1	CAGCAGCAATTCATGTTTTGAA#TTTATGAACAAAGATATGCTGCTGT#((((((((..((.(((((....#.)))))..))..)))))))).	1436	1461	1.0	-17.4	1	0.06514625	0.647	4.16876	3.7517120999999993	-7.52560118544185	15	21	8	CDS	MIRT570466	1	1
hsa-miR-424-5p	CDS	NM_001161660	MYB	CAGCAGCAATTCATGTTTTGAA#TCAAACAGGAATCTGATGAATCTGGAATTGTTGCTGA#((((((((((((..(.(((...#.))).)..)))))))))))).	1605	1642	1.0	-19.4	1	0.002817203	0.603	0.0	0.0	-6.316594056691927	16	21	12	CDS	MIRT005886	1	1
hsa-miR-424-5p	CDS	NM_001190481	CLSPN	CAGCAGCAATTCATGTTTTGAA#CAGTATGGATGAGAATGCCATGGATGCCAACATGGATGAGCTGTTGG#(((((((.(((((((((.....#.)))))))))..))))))).	2606	2653	1.0	-20.5	1	0.001814735	0.559	-0.18244934444444447	0.27897220999999994	-6.251209375382295	16	20	9	CDS	MIRT544912	1	1
hsa-miR-424-5p	CDS	NM_001252078	USP15	CAGCAGCAATTCATGTTTTGAA#ATGAAAATGCTGCTGA#((((((((.(((((........#)))))..)))))))).	2298	2314	1.0	-17.3	1	0.03179106	0.691	0.0	0.0	-5.962462745001676	13	16	8	CDS	MIRT066316	1	1
hsa-miR-433-3p	CDS	NM_001323329	MAPK8	ATCATGATGGGCTCCTCGGTGT#CTGTGGGGTGCATTATGGG#.((((((((.(((((.(((...#))).))))).)))))))).	822	841	1.0	-21.2	1	0.001411232	0.559	0.0	0.0	-5.2688803859889095	16	19	8	CDS	MIRT501959	1	1
hsa-miR-433-3p	CDS	NM_001371428	CREB1	ATCATGATGGGCTCCTCGGTGT#GCACCAGGAGTGCCAAGGATTGAA#.(((...(((((((((.(((((#))))))))))).))).....))).	410	434	1.0	-19.8	0	0.03426615	0.529	0.0	0.0	-11.357007308233957	17	24	11	CDS	MIRT086929	1	1
hsa-miR-4465	CDS	NM_153201	HSPA8	CTCAAGTAGTCTGACCAGGGGA#TCTCAGCGTCAGGCTACC#.....((((((((((...((((#))))...)))))))))).	534	552	1.0	-19.6	0	7.528869e-05	0.529	2.9130034	3.29721811	-13.898648723754015	14	18	10	CDS	MIRT744885	1	1
hsa-miR-4465	CDS	NM_153607	CREBRF	CTCAAGTAGTCTGACCAGGGGA#TCCCTTTGTCAGACTGT#......(((((((((.((((((#)))))).))))))))).	902	919	1.0	-22.5	0	0.0007340264	0.529	0.6338021111111112	0.3442817037500001	-15.799607484947062	15	17	9	CDS	MIRT215355	1	1
hsa-miR-4465	CDS	NM_181783	TMTC3	CTCAAGTAGTCTGACCAGGGGA#TCTCCTGTATTCCCAGACTGCA#.....((((((((..(((((((#)))))))......)))))))).	2335	2357	1.0	-20.1	0	0.0131196	0.588	0.0	0.0	-15.257889121221442	15	22	8	CDS	MIRT465727	1	1
hsa-miR-4465	CDS	NM_182697	UBE2H	CTCAAGTAGTCTGACCAGGGGA#TCCTGGGAGGACTTAATGAA#.(((...(((((..((((((..#))))))..)))))...))).	484	504	1.0	-20.7	0	0.01120653	0.603	0.31291749999999996	0.5670519350000001	-13.502977838420607	14	20	6	CDS	MIRT697859	1	1
hsa-miR-4465	CDS	NM_014363	SACS	CTCAAGTAGTCTGACCAGGGGA#TTCTCTGATGGATCTACTTGGGT#(((((((((((((..(((((((#))))))).)))).))))))))).	6523	6546	0.9615384615384616	-20.5	1	0.00770503	0.603	4.329785	4.88286864625	-5.529863923972706	20	23	9	CDS	MIRT468808	1	1
hsa-miR-4465	CDS	NM_002318	LOXL2	CTCAAGTAGTCTGACCAGGGGA#CCCCTGGTGCGACTGAGAGG#(((...(((((..((((((((.#))))))))..))))).))).	1219	1239	1.0	-26.6	0	9.485778e-05	0.324	0.0	0.0	-17.625526579428975	16	20	8	CDS	MIRT487558	1	1
hsa-miR-4465	CDS	NM_001429	EP300	CTCAAGTAGTCTGACCAGGGGA#CCCCTCCTCAGACTGCTC#....((((((((((..(((((.#)))))..)))))))))).	6138	6156	1.0	-25.5	0	0.0596834	0.309	0.0	0.0	-10.515061109192176	15	18	10	CDS	MIRT785949	1	1
hsa-miR-4465	CDS	NM_001114120	DEPDC1	CTCAAGTAGTCTGACCAGGGGA#TCCTGGAGATGGACTATTTGC#..(((((((((((.((((((..#))))))...))))))))))).	2203	2224	1.0	-20.8	1	0.0007650231	0.603	0.09115981818181819	0.021176320000000012	-5.813840636892696	17	21	11	CDS	MIRT507556	1	1
hsa-miR-485-3p	CDS	NM_001320611	KPNA2	GTCATACACGGCTCTCCTCTCT#AGGAAGCTGTGTGGGCC#(((.(((((((((.((((....#)))))))))))))))).	1803	1820	1.0	-20.0	0	0.001912927	0.529	0.0	0.0	-7.826436638681261	16	17	16	CDS	MIRT147294	1	1
hsa-miR-485-3p	CDS	NM_139135	ARID1A	GTCATACACGGCTCTCCTCTCT#GAGGAGAAGGCCATGGGCATGACA#(((((.((.((((((((((...#)))))))..))).))...))))).	3482	3506	1.0	-22.6	0	0.0001079299	0.471	0.0	0.0	-6.894922865640474	17	24	7	CDS	MIRT339122	1	1
hsa-miR-485-3p	CDS	NM_002266	KPNA2	GTCATACACGGCTCTCCTCTCT#GGCAGATTTTAAGACACAAAAGGAAGCTGTGTGGGCC#(((.(((((((((.((((....#.)))))))))))))))).	1292	1329	1.0	-20.6	0	0.001912927	0.529	0.0	0.0	-7.826436638681261	16	18	16	CDS	MIRT147294	1	1
hsa-miR-485-5p	CDS	NM_144582	TEX261	AGAGGCTGGCCGTGATGAATTC#GTCGCGGCTGGACTCTA#((((.(((((((((((......#))))))))))).)))).	182	199	1.0	-23.1	0	0.006639509	0.471	0.16841492727272725	0.30714730500000015	-8.056611621014136	15	17	11	CDS	MIRT749083	1	1
hsa-miR-485-5p	CDS	XM_011515254	SUMF2	AGAGGCTGGCCGTGATGAATTC#TCCCCAGCCCTCATGCTCCCTGATCATGGCCGGCCCTG#((.(((((((((((((.(....#.).))))))))))))))).	965	1003	1.0	-27.5	0	0.0003846905	0.338	0.0	0.0	-5.495113920508112	16	19	15	CDS	MIRT453080	1	1
hsa-miR-485-5p	CDS	NM_014826	CDC42BPA	AGAGGCTGGCCGTGATGAATTC#GAATTGATGTGGCCAGCAAATCCTTCCTCTT#((((((((((((..((.(((((#))))).)).)))))))).........)))).	5360	5391	1.0	-20.8	1	0.05020678	0.544	0.0	0.0	-6.083544976388314	19	31	8	CDS	MIRT440972	1	1
hsa-miR-485-5p	CDS	NM_001354828	PPARGC1A	AGAGGCTGGCCGTGATGAATTC#GAGTGACATCGAGTGTGCTGCTCTGGTTGGTGAAGACCAGCCTCTT#(((((((((.(.(.((.((((.#.)))).)).).).))))))))).	131	177	1.0	-20.2	1	0.0003544373	0.5	0.0	0.0	-9.383724141646606	17	23	9	CDS	MIRT731335	1	1
hsa-miR-485-5p	CDS	NM_001366019	CDC42BPA	AGAGGCTGGCCGTGATGAATTC#GAATTGATGTGGCCAGCAAATCCTTCCTCTT#((((((((((((..((.(((((#))))).)).)))))))).........)))).	5642	5673	1.0	-20.8	1	0.05020678	0.544	0.0	0.0	-6.083544976388314	19	31	8	CDS	MIRT440972	1	1
hsa-miR-485-5p	CDS	NM_001366648	SUMF2	AGAGGCTGGCCGTGATGAATTC#CAGACGCAGGCCGGCCG#...(((((((((((.((.....#))..))).)))))))).	1018	1035	1.0	-21.3	0	1.1936e-06	0.309	0.0	0.0	-7.249989753929374	13	17	8	CDS	MIRT453080	1	1
hsa-miR-485-5p	CDS	NM_001387550	CDC42BPA	AGAGGCTGGCCGTGATGAATTC#GAATTGATGTGGCCAGCAAATCCTTCCTCTT#((((((((((((..((.(((((#))))).)).)))))))).........)))).	5795	5826	1.0	-20.8	1	0.05020678	0.544	0.0	0.0	-6.083544976388314	19	31	8	CDS	MIRT440972	1	1
hsa-miR-485-5p	CDS	NM_001388490	MAP7D1	AGAGGCTGGCCGTGATGAATTC#CAGCAGTGCCAGCCTCC#.(((((((((..((.((.....#)).))..))))))))).	610	627	1.0	-22.8	1	0.0937959	0.382	0.0	0.0	-10.700352182614457	13	17	9	CDS	MIRT522630	1	1
hsa-miR-485-5p	CDS	NM_001146333	SUMF2	AGAGGCTGGCCGTGATGAATTC#CAGACGCAGGCCGGCCG#...(((((((((((.((.....#))..))).)))))))).	743	760	1.0	-21.3	0	1.455398e-06	0.309	0.0	0.0	-7.249989753929374	13	17	8	CDS	MIRT453080	1	1
hsa-miR-493-5p	CDS	NM_012158	FBXL3	TTGTACATGGTAGGCTTTCATT#ATGAAATACCTGCCACCCATCTGTACT#..((((((((((((.((((((.#))))))..)))))))......))))).	1250	1277	0.9615384615384616	-17.8	1	0.04517059	0.559	1.0451513666666667	0.11731433750000002	-5.692450279622925	18	27	7	CDS	MIRT507318	1	1
hsa-miR-495-3p	CDS	NM_030624	KLHL15	AAACAAACATGGTGCACTTCTT#AAGCAAGTGTGCGTGTTTGA#...(((((((.(((((((((((#))).))))))))))))))).	1576	1596	1.0	-17.3	0	0.001781265	0.485	1.1464873333333332	1.101229213475	-9.33931466908909	18	20	15	CDS	MIRT567012	1	1
hsa-miR-495-3p	CDS	NM_001364716	MPRIP	AAACAAACATGGTGCACTTCTT#GAGGAGAGCGCCATGA#.......((((((((.((((((#)))))).)))))))).	1127	1143	1.0	-19.8	0	0.02213409	0.426	0.0	0.0	-17.34329401981838	14	16	8	CDS	MIRT556082	1	1
hsa-miR-503-5p	CDS	NM_152594	SPRED1	TAGCAGCGGGAACAGTTCTGCAG#TGGTGAACGTTCTCGCTGCG#..(((((((((((.((((..((.#))..))))))))))))))).	1336	1356	1.0	-25.6	1	6.831393e-06	0.574	0.0	0.0	-5.813840636892696	17	20	15	CDS	MIRT520965	1	1
hsa-miR-503-5p	CDS	NM_022470	ZMAT3	TAGCAGCGGGAACAGTTCTGCAG#TGCAGCAAATAGCTGTCCTCCTCCTGCTAG#((((((.(((((((((((((((.#))))).....))))))..)))).)))))).	577	607	1.0	-25.0	0	0.03204881	0.529	0.599743981818182	0.4088385749999999	-5.4812609810729835	21	30	6	CDS	MIRT500418	1	1
hsa-miR-503-5p	CDS	NM_003036	SKI	TAGCAGCGGGAACAGTTCTGCAG#CTGCGCGACTTCTCGCTGCA#..(((((((((..((((.(((((#))))).))))))))))))).	838	858	1.0	-25.7	1	4.754121e-06	0.382	0.0	0.0	-9.592934641634889	18	20	13	CDS	MIRT133780	1	1
hsa-miR-503-5p	CDS	NM_005904	SMAD7	TAGCAGCGGGAACAGTTCTGCAG#CTGCAGACTGTCCAGATGCTGTG#..((((((((.((((.(((((((#)))))))))))))...)))))).	1205	1228	1.0	-24.6	1	0.009817154	0.485	-0.007658581818181834	-0.2664662999999999	-8.014824275086253	19	23	13	CDS	MIRT501084	1	1
hsa-miR-503-5p	CDS	NM_006931	SLC2A3	TAGCAGCGGGAACAGTTCTGCAG#CTGAAGAGCTATGGCCGCTGCTAC#(((((((((....((((((.(((#))).))))))....))))))))).	691	715	1.0	-26.7	1	0.001550389	0.515	0.46138282222222227	0.42529030624999997	-12.640789312202793	18	24	9	CDS	MIRT521050	1	1
hsa-miR-503-5p	CDS	NM_012120	CD2AP	TAGCAGCGGGAACAGTTCTGCAG#CAGAAACTGTTTTGGCTGG#...((((.((((((((((((...#))))).))))))).)))).	994	1013	1.0	-21.7	0	0.0009909781	0.515	2.220672153846153	2.470633435	-8.82817512285937	16	19	7	CDS	MIRT558866	1	1
hsa-miR-503-5p	CDS	NM_001142495	MYO5A	TAGCAGCGGGAACAGTTCTGCAG#TGCGGGGCTACCAGGCCCGATGCTAT#(((((.((((...(((((((((.#)))))))))......)))).))))).	2472	2498	1.0	-24.5	0	0.0009616429	0.426	0.15865877777777782	-0.10022942374999999	-13.29924160506766	18	26	9	CDS	MIRT506483	1	1
hsa-miR-503-5p	CDS	NM_001177842	SRPRA	TAGCAGCGGGAACAGTTCTGCAG#TGCACCGGACCCGTTAACGCGTTGATTCGTTCCGTGCTGCTGC#(((((((((((((((((.(((..#.)))..)))).))))).)))))))).	163	206	1.0	-22.7	1	0.001325577	0.456	3.0098661578947365	1.2320119800000002	-3.937574446201665	20	26	8	CDS	MIRT500933	1	1
hsa-miR-5195-3p	CDS	NM_152263	TPM3	ATCCAGTTCTCTGAGGGGGCT#GGCCTCCTTGAACCGTAGGATCCAGCTGGTTGAAGAAGAGCTGGAC#.((((((((((((((((((((#)))))))))........................))).)))))))).	339	385	1.0	-26.0	1	0.0007763394	0.397	0.0	0.0	-3.793324837357118	20	46	9	CDS	MIRT520549	1	1
hsa-miR-5195-3p	CDS	XM_011514462	ZNF451	ATCCAGTTCTCTGAGGGGGCT#TTCCATCAGAGTTTCAAACTGGGTG#((((((((((((((.((((..#)))).)))))).....)))))))).	1045	1070	1.0	-20.3	1	0.009417287	0.632	0.0	0.0	-4.6730240064523	18	25	8	CDS	MIRT686199	1	1
hsa-miR-5195-3p	CDS	XM_017023243	ABCC1	ATCCAGTTCTCTGAGGGGGCT#AGCCCTCTTGGCTGAGATGGAC#.((((.(((.(((((((((((#)))))))))))..))).)))).	2123	2145	1.0	-23.8	0	7.966568e-06	0.412	0.0	0.0	-6.936790066878343	18	22	11	CDS	MIRT706008	1	1
hsa-miR-5195-3p	CDS	NM_015555	ZNF451	ATCCAGTTCTCTGAGGGGGCT#GCCCATTTCAGAGTTCATTGTCGAAATGCTGGAC#.((((((.((((((((((((.#)))).))))))))..............)))))).	1059	1093	1.0	-23.5	1	0.004306024	0.529	1.6650670076923075	2.94698525	-6.106959766537749	18	34	8	CDS	MIRT686199	1	1
hsa-miR-5195-3p	CDS	NM_001946	DUSP6	ATCCAGTTCTCTGAGGGGGCT#CCCCATCTCGGATCACTGGAG#.((((((..((((((((((..#))))..))))))..)))))).	1235	1256	1.0	-23.6	1	0.0020531	0.529	1.3128822750000002	1.8117549562499997	-7.163349424783512	16	21	6	CDS	MIRT613137	1	1
hsa-miR-5195-3p	CDS	NM_007324	ZFYVE9	ATCCAGTTCTCTGAGGGGGCT#GGTCCAGATTACTGCAGAGAACATGGATT#(((((((((((((.(((((((#)))))......)).)))))))).))))).	3960	3989	1.0	-22.5	1	0.01803714	0.515	5.638069285714286	5.373209737500001	-4.794414363722071	20	29	8	CDS	MIRT114905	1	1
hsa-miR-5195-3p	CDS	NM_001364682	TPM3	ATCCAGTTCTCTGAGGGGGCT#GGCCTCCTTGAACCGTAGGATCCAGCTGGTTGAAGAAGAGCTGGAC#.((((((((((((((((((((#)))))))))........................))).)))))))).	339	385	1.0	-26.0	1	0.0007763394	0.397	0.0	0.0	-3.793324837357118	20	46	9	CDS	MIRT520549	1	1
hsa-miR-5195-3p	CDS	NM_001018111	PODXL	ATCCAGTTCTCTGAGGGGGCT#AGCCTCAACGGGGAGCTGGGG#.((((((((((((..((((((#))))))..)))))))))))).	1853	1874	1.0	-29.5	1	5.325449e-06	0.382	0.0	0.0	-5.3856143151281595	18	21	12	CDS	MIRT700704	1	1
hsa-miR-5195-3p	CDS	NM_001031623	ZNF451	ATCCAGTTCTCTGAGGGGGCT#GCCCATTTCAGAGTTCATTGTCGAAATGCTGGAC#.((((((.((((((((((((.#)))).))))))))..............)))))).	1059	1093	1.0	-23.5	1	0.004306024	0.529	5.036730076923077	3.3353986499999992	-6.106959766537749	18	34	8	CDS	MIRT686199	1	1
hsa-miR-5195-3p	CDS	NM_001043353	TPM3	ATCCAGTTCTCTGAGGGGGCT#GGCCTCCTTGAACCGTAGGATCCAGCTGGTTGAAGAAGAGCTGGAC#.((((((((((((((((((((#)))))))))........................))).)))))))).	245	291	1.0	-26.0	1	0.0007763619	0.397	0.15526709999999994	0.13606073999999999	-3.793324837357118	20	46	9	CDS	MIRT520549	1	1
hsa-miR-543	CDS	NM_003816	ADAM9	AAACATTCGCGGTGCACTTCTT#AAGAAGTGTGCCACTGGGAATGC#...(((((.(((((((((((((#))))))))))))...).))))).	1771	1794	1.0	-22.7	0	3.951489e-06	0.544	0.0	0.0	-7.570929851924502	18	23	12	CDS	MIRT705915	1	1
hsa-miR-758-3p	CDS	NM_001198819	A1CF	TTTGTGACCTGGTCCACTAACC#GGTCGAGGATACCAGGTCAA#....(((((((((...((.(((#)))..))...))))))))).	1597	1617	1.0	-19.2	0	0.002091862	0.529	0.0	0.0	-11.371901026712584	14	20	9	CDS	MIRT669725	1	1
hsa-miR-760	CDS	NM_014676	PUM1	CGGCTCTGGGTCTGTGGGGA#TCCCCACGATCGGAGAGTGGG#(.(((((.((((.(((((((#)))))))))))..))))).).	737	758	1.0	-25.8	0	0.002260158	0.456	0.0	0.0	-8.70401587006371	17	21	11	CDS	MIRT543669	1	1
hsa-miR-760	CDS	NM_001002296	GOLGA7	CGGCTCTGGGTCTGTGGGGA#TCCTGACAGACCCTATTGAGCG#..((((.((((((((.((((#)))).))))))))....)))).	604	626	1.0	-27.2	0	0.001497613	0.515	0.0	0.0	-6.733736334547221	16	22	8	CDS	MIRT393404	1	1
hsa-miR-760	CDS	NM_001020658	PUM1	CGGCTCTGGGTCTGTGGGGA#TCCCCACGATCGGAGAGTGGG#(.(((((.((((.(((((((#)))))))))))..))))).).	737	758	1.0	-25.8	0	0.002260158	0.456	0.0	0.0	-8.70401587006371	17	21	11	CDS	MIRT543669	1	1
hsa-miR-760	CDS	NM_001130859	PPIP5K1	CGGCTCTGGGTCTGTGGGGA#CCCCACAGTTCCAGATTCCA#.((.((((((.((((((((.#)))))))).))))))..)).	1283	1303	1.0	-27.1	0	0.001859773	0.426	1.4532217374999998	0.5892005225000001	-9.650121587726659	16	20	8	CDS	MIRT759454	1	1
hsa-miR-760	CDS	NM_001174124	GOLGA7	CGGCTCTGGGTCTGTGGGGA#TCCTGACAGACCCTATTGAGCG#..((((.((((((((.((((#)))).))))))))....)))).	389	411	1.0	-27.2	0	0.001878881	0.515	0.0	0.0	-6.733736334547221	16	22	8	CDS	MIRT393404	1	1
hsa-miR-760	CDS	NM_001190214	PPIP5K1	CGGCTCTGGGTCTGTGGGGA#TCACCCACCAGATCCGGGAACGA#((..((((((((((((((((#)).))))).)))))))))..)).	2257	2280	1.0	-25.3	0	0.001585707	0.412	2.1251611555555554	3.1810060824999997	-8.527136195467303	18	23	9	CDS	MIRT759454	1	1
hsa-miR-92b-3p	CDS	NM_001289975	BAZ2B	TATTGCACTCGTCCCGGCCTCC#GGAGGCCGAGAAACGAA#........(((((.((((((((#)))))))).))..))).	3239	3256	1.0	-20.2	0	0.02499332	0.618	1.4811302499999999	1.64848807125	-20.280719786215805	13	17	8	CDS	MIRT481022	1	1
hsa-miR-92b-3p	CDS	NM_001300849	PIP5K1C	TATTGCACTCGTCCCGGCCTCC#GGAGGTACCGGACGAGGCGG#...(((.(((((((.(((((((#)))))).).)))))))))).	86	106	1.0	-26.3	0	6.879146e-05	0.221	-0.658676575	-0.5276775550000001	-8.793676288800693	17	20	10	CDS	MIRT555596	1	1
hsa-miR-92b-3p	CDS	NM_001300906	IBTK	TATTGCACTCGTCCCGGCCTCC#GGAGCTGGAAGGGTGTT#....((((((...((((.((((#))))))))..)))))).	1776	1793	1.0	-19.0	0	0.003270662	0.559	0.527483	0.13416494375000002	-17.00727086631088	14	17	8	CDS	MIRT727479	1	1
hsa-miR-92b-3p	CDS	NM_001320445	MORC3	TATTGCACTCGTCCCGGCCTCC#GGAGTGGTTGGAATTATAGAGTGTAATT#.(((((((((((.(((((((((#)))..)))))).))....))))))))).	1018	1046	1.0	-19.7	1	0.002434098	0.647	0.0	0.0	-5.08245545002336	20	28	9	CDS	MIRT155532	1	1
hsa-miR-92b-3p	CDS	NM_152998	EZH2	TATTGCACTCGTCCCGGCCTCC#GGCAGGCTGGGGGATTTTTATCAAAGATCCTGTGCAG#...(((((((.(((((((((((#)).))))))))))).................))))).	1880	1917	1.0	-23.2	0	0.02619333	0.574	0.0	0.0	-9.33931466908909	18	37	11	CDS	MIRT040605	1	1
hsa-miR-92b-3p	CDS	XM_005245364	GATAD2B	TATTGCACTCGTCCCGGCCTCC#GCCAGGGACGGTGA#.....(((.(((((((((....#))).))))))))).	1069	1083	1.0	-20.7	0	3.555674e-05	0.456	0.0	0.0	-14.721989301696164	12	14	9	CDS	MIRT059667	1	1
hsa-miR-92b-3p	CDS	XM_005247816	FXR1	TATTGCACTCGTCCCGGCCTCC#GGGGGTCGAGGTCGTGGTGGAC#...(.((((((.((((((((((#)))))))).)).)).)))).).	1452	1474	1.0	-24.0	0	6.954973e-06	0.426	0.0	0.0	-13.980380678087565	17	22	8	CDS	MIRT161900	1	1
hsa-miR-92b-3p	CDS	XM_005260252	ARFGEF2	TATTGCACTCGTCCCGGCCTCC#GGAGGCCTGGACAAGTC#......(((.((((.(((((((#))))))).)))).))).	5283	5300	1.0	-24.3	0	0.0001621492	0.529	0.0	0.0	-17.54451443322226	14	17	7	CDS	MIRT154087	1	1
hsa-miR-92b-3p	CDS	XM_005265301	SETD5	TATTGCACTCGTCCCGGCCTCC#GCTGGGATGAGGAGCT#....((.(((((((((((....#)))))))))))..)).	904	920	1.0	-23.7	0	7.143551e-05	0.515	0.0	0.0	-11.090249003509248	13	16	11	CDS	MIRT163749	1	1
hsa-miR-92b-3p	CDS	XM_005268468	RBM27	TATTGCACTCGTCCCGGCCTCC#GCCTGGGACAAGTGCAGTGC#(((((((((.((((((((....#))).))))).))))))))).	1403	1423	1.0	-26.9	1	4.312439e-05	0.485	0.0	0.0	-5.180080914529843	17	20	9	CDS	MIRT616216	1	1
hsa-miR-92b-3p	CDS	XM_011526664	CIC	TATTGCACTCGTCCCGGCCTCC#GGGGCTGGGGAGGGTGACAAG#..((((((((.((((((((((.#)))))))))).))))).))).	206	227	1.0	-29.6	1	0.007976264	0.338	0.0	0.0	-7.7817751947826395	18	21	10	CDS	MIRT082435	1	1
hsa-miR-92b-3p	CDS	XM_011535988	ARID1B	TATTGCACTCGTCCCGGCCTCC#GTTGGGGCGTGTGCAGG#..((((((.(((((((((....#))))))))).)))))).	2763	2780	1.0	-24.7	1	0.0002872875	0.471	0.0	0.0	-6.013390377618052	15	17	9	CDS	MIRT040618	1	1
hsa-miR-92b-3p	CDS	XM_017006784	SETD5	TATTGCACTCGTCCCGGCCTCC#GCTGGGATGAGGAGCT#....((.(((((((((((....#)))))))))))..)).	4659	4675	1.0	-23.7	0	7.143551e-05	0.515	0.0	0.0	-11.090249003509248	13	16	11	CDS	MIRT163749	1	1
hsa-miR-92b-3p	CDS	XM_017018227	UVRAG	TATTGCACTCGTCCCGGCCTCC#GGAGGCCACGCGAATGTGCAC#...(((((((((...(((((((#)))))))..))))..))))).	1398	1419	0.9692307692307692	-24.4	0	0.0005356082	0.441	0.0	0.0	-9.395960284116024	16	21	7	CDS	MIRT131664	1	1
hsa-miR-92b-3p	CDS	NM_014844	TECPR2	TATTGCACTCGTCCCGGCCTCC#GAGGACCTGGAGGACGAGTGGGAG#..((.((((((((((((((((.#)))).))..).))))))))).)).	4451	4475	1.0	-26.2	0	6.624109e-05	0.338	0.0	0.0	-9.076037894184761	18	24	9	CDS	MIRT069314	1	1
hsa-miR-92b-3p	CDS	NM_015312	KIAA1109	TATTGCACTCGTCCCGGCCTCC#TTGGGACCTGTGCAATC#.(((((((..(((((((.....#)))))))..))))))).	5560	5577	1.0	-20.2	1	0.0001037946	0.559	0.0	0.0	-6.09222096393106	14	17	7	CDS	MIRT164002	1	1
hsa-miR-92b-3p	CDS	NM_015358	MORC3	TATTGCACTCGTCCCGGCCTCC#GGAGTGGTTGGAATTATAGAGTGTAATT#.(((((((((((.(((((((((#)))..)))))).))....))))))))).	1091	1119	1.0	-19.7	1	0.002434098	0.647	4.902898866666666	5.08043100375	-5.08245545002336	20	28	9	CDS	MIRT155532	1	1
hsa-miR-92b-3p	CDS	NM_016260	IKZF2	TATTGCACTCGTCCCGGCCTCC#GGAGGCTGCTGGGCAGGTCAT#...((.(((.((((((((((((#))))))))..)))).))))).	952	973	1.0	-22.4	0	2.782956e-05	0.485	2.0928150000000003	1.75734497375	-9.658005423199965	17	21	8	CDS	MIRT727462	1	1
hsa-miR-92b-3p	CDS	NM_017423	GALNT7	TATTGCACTCGTCCCGGCCTCC#GGAGGTTTGGTGGGATGAA#........((((((((((((((#))))))....)))))))).	1431	1450	1.0	-21.0	0	0.003053698	0.618	0.0	0.0	-19.423879868695398	14	19	8	CDS	MIRT093534	1	1
hsa-miR-92b-3p	CDS	NM_018989	RBM27	TATTGCACTCGTCCCGGCCTCC#GCCTGGGACAAGTGCAGTGC#(((((((((.((((((((....#))).))))).))))))))).	1348	1368	1.0	-26.9	1	4.312439e-05	0.485	3.6246736666666663	3.43592060625	-5.180080914529843	17	20	9	CDS	MIRT616216	1	1
hsa-miR-92b-3p	CDS	NM_001999	FBN2	TATTGCACTCGTCCCGGCCTCC#GGAGGCTGTGACACCCAGTGCAC#...((((((.(((.((((((((#)))))))).)))....)))))).	4392	4415	1.0	-25.5	0	7.080069e-05	0.529	0.0	0.0	-8.613886579527325	17	23	8	CDS	MIRT040660	1	1
hsa-miR-92b-3p	CDS	NM_002436	MPP1	TATTGCACTCGTCCCGGCCTCC#GGATGACAGCAATTGGTGGCAGGGACGGGTGGAAG#..((.((((((((((.(((.((#.)).))).)))))))))).)).	702	737	0.9807692307692307	-29.6	0	0.004565561	0.441	0.0	0.0	-9.309086974488375	17	22	10	CDS	MIRT727163	1	1
hsa-miR-92b-3p	CDS	NM_003139	SRPRA	TATTGCACTCGTCCCGGCCTCC#GGGGCCGTGGAGCAGCTGCGTACACACACCCGGCGTTTGAGTGCC#....(((((((((((((((((.#))))))).)))..........................))))))).	1468	1513	0.9615384615384616	-25.4	0	0.0001868863	0.368	4.75592360909091	4.520631861249999	-9.546562468637928	17	45	7	CDS	MIRT726452	1	1
hsa-miR-92b-3p	CDS	NM_003369	UVRAG	TATTGCACTCGTCCCGGCCTCC#GGAGGCCACGCGAATGTGCAC#...(((((((((...(((((((#)))))))..))))..))))).	1917	1938	0.9692307692307692	-24.4	0	0.0005356082	0.441	0.0	0.0	-9.395960284116024	16	21	7	CDS	MIRT131664	1	1
hsa-miR-92b-3p	CDS	NM_005909	MAP1B	TATTGCACTCGTCCCGGCCTCC#GGAGGCTGATGAGGAGGACAAA#..(((..(((.((.((((((((#))))))))..)).)))..))).	3110	3132	1.0	-24.0	0	0.05342157	0.515	1.2832929	2.3934884975	-12.083260408367414	16	22	8	CDS	MIRT097027	1	1
hsa-miR-92b-3p	CDS	NM_006420	ARFGEF2	TATTGCACTCGTCCCGGCCTCC#GGAGGCCTGGACAAGTC#......(((.((((.(((((((#))))))).)))).))).	5296	5313	1.0	-24.3	0	0.0001621492	0.529	6.679759571428571	3.8739420275	-17.54451443322226	14	17	7	CDS	MIRT154087	1	1
hsa-miR-92b-3p	CDS	NM_013253	DKK3	TATTGCACTCGTCCCGGCCTCC#CCGGGACAGTGAGTGCTGTGG#(((.(((((((((((((.....#)))))))...)))))).))).	727	748	1.0	-23.8	0	0.0001257041	0.382	0.05840920624999998	0.07403578499999999	-6.969596721160855	16	21	7	CDS	MIRT438225	1	1
hsa-miR-92b-3p	CDS	NM_013262	MYLIP	TATTGCACTCGTCCCGGCCTCC#GAGGCCGGACGCGGTGCTGATGG#((((((((((((.((((((((.#))))))))))).))))).)))).	254	277	1.0	-28.9	1	0.001028492	0.368	3.766283142857143	2.77846145	-5.226705058867908	20	23	11	CDS	MIRT099140	1	1
hsa-miR-92b-3p	CDS	NM_013450	BAZ2B	TATTGCACTCGTCCCGGCCTCC#GGAGGCCGAGAAACGAA#........(((((.((((((((#)))))))).))..))).	3294	3311	1.0	-20.2	0	0.02499332	0.618	2.0000683749999997	1.7691409100000004	-20.280719786215805	13	17	8	CDS	MIRT481022	1	1
hsa-miR-92b-3p	CDS	NM_001363725	ARID1B	TATTGCACTCGTCCCGGCCTCC#GTTGGGGCGTGTGCAGG#..((((((.(((((((((....#))))))))).)))))).	3673	3690	1.0	-24.7	1	0.0002872875	0.471	0.0	0.0	-6.013390377618052	15	17	9	CDS	MIRT040618	1	1
hsa-miR-92b-3p	CDS	NM_001363882	FXR1	TATTGCACTCGTCCCGGCCTCC#GGGGGTCGAGGTCGTGGTGGAC#...(.((((((.((((((((((#)))))))).)).)).)))).).	1709	1731	1.0	-24.0	0	6.954973e-06	0.426	0.0	0.0	-13.980380678087565	17	22	8	CDS	MIRT161900	1	1
hsa-miR-92b-3p	CDS	NM_001386298	CIC	TATTGCACTCGTCCCGGCCTCC#GGGGCTGGGGAGGGTGACAAG#..((((((((.((((((((((.#)))))))))).))))).))).	236	257	1.0	-29.6	1	0.007976264	0.338	0.0	0.0	-7.7817751947826395	18	21	10	CDS	MIRT082435	1	1
hsa-miR-92b-3p	CDS	NM_001387220	IKZF2	TATTGCACTCGTCCCGGCCTCC#GGGGCCATGATGAGGGTAGC#..((((.((((((..((((((.#))))))..)))))).)))).	533	553	1.0	-22.0	0	0.008325744	0.471	0.0	0.0	-8.09297673201465	16	20	6	CDS	MIRT727462	1	1
hsa-miR-92b-3p	CDS	NM_001389683	GOLGA3	TATTGCACTCGTCCCGGCCTCC#GGGCCGGGAGAGTGA#.....(((((.(((((((((..#)))))))))))))).	4732	4747	1.0	-27.4	0	2.362632e-05	0.353	0.0	0.0	-16.49037411886075	14	15	14	CDS	MIRT537126	1	1
hsa-miR-92b-3p	CDS	NM_001013439	FXR1	TATTGCACTCGTCCCGGCCTCC#GGGGGTCGAGGTCGTGGTGGAC#...(.((((((.((((((((((#)))))))).)).)).)))).).	1710	1732	1.0	-24.0	0	6.954973e-06	0.426	0.0	0.0	-13.980380678087565	17	22	8	CDS	MIRT161900	1	1
hsa-miR-92b-3p	CDS	NM_001040284	TENT4B	TATTGCACTCGTCCCGGCCTCC#GGAGGTGGTGAACAGGATCGAGAGTGTAATT#.((((((((((((((.((((((#)))))).)......))))...))))))))).	704	735	1.0	-24.2	1	0.006272793	0.441	4.46665605652174	5.160815112499999	-4.026373917660731	20	31	9	CDS	MIRT143326	1	1
hsa-miR-92b-3p	CDS	NM_001079526	IKZF2	TATTGCACTCGTCCCGGCCTCC#GGGGCCATGATGAGGGTAGC#..((((.((((((..((((((.#))))))..)))))).)))).	533	553	1.0	-22.0	0	0.008325744	0.471	1.2186505	1.9074202600000003	-8.09297673201465	16	20	6	CDS	MIRT727462	1	1
hsa-miR-92b-3p	CDS	NM_001080517	SETD5	TATTGCACTCGTCCCGGCCTCC#GCTGGGATGAGGAGCT#....((.(((((((((((....#)))))))))))..)).	951	967	1.0	-23.7	0	7.143551e-05	0.515	7.419559090909092	5.2535935162500005	-11.090249003509248	13	16	11	CDS	MIRT163749	1	1
hsa-miR-92b-3p	CDS	NM_001110	ADAM10	TATTGCACTCGTCCCGGCCTCC#GGCGGCGGGGATGGGAGGTCAGTAT#((((((.((((((((.(((.((#)).))).))))))))..).))))).	211	236	1.0	-26.7	0	0.01124983	0.5	0.0	0.0	-5.7143100613765965	19	25	8	CDS	MIRT728388	1	1
hsa-miR-92b-3p	CDS	NM_001130048	DOCK9	TATTGCACTCGTCCCGGCCTCC#GGAGCTTGGGATGGGCAGGCAT#...(((.((((((((((.((((#)))).))))))))))...))).	2518	2540	1.0	-23.3	0	9.866308e-05	0.485	1.2442172	2.5197372299999996	-8.058226728550057	17	22	10	CDS	MIRT727861	1	1
hsa-miR-92b-3p	CDS	NM_001144999	ITGAV	TATTGCACTCGTCCCGGCCTCC#AGGGGGGGACTGATGCAGTGT#(((((((.(((((((..(((..#)))..))))).))))))))).	1666	1687	1.0	-20.3	1	0.001060429	0.529	0.0	0.0	-6.484258455685908	17	21	9	CDS	MIRT734502	1	1
hsa-miR-92b-3p	CDS	NM_001145398	TEF	TATTGCACTCGTCCCGGCCTCC#GGTGGCCGAGCTACGCAAGGAGGTGGGCAAGTGCAAG#..(((((((.((((..((((((#.)))))))))).))))))).	821	858	1.0	-25.6	1	0.0001662576	0.456	0.0	0.0	-7.168005828254716	17	20	10	CDS	MIRT301712	1	1
hsa-miR-92b-3p	CDS	NM_001166462	MPP1	TATTGCACTCGTCCCGGCCTCC#GGATGACAGCAATTGGTGGCAGGGACGGGTGGAAG#..((.((((((((((.(((.((#.)).))).)))))))))).)).	851	886	0.9807692307692307	-29.6	0	0.004565561	0.441	0.0	0.0	-9.309086974488375	17	22	10	CDS	MIRT727163	1	1
hsa-miR-92b-3p	CDS	NM_001172631	TECPR2	TATTGCACTCGTCCCGGCCTCC#AGGCTGGGTGCTGAGTTGGAATGA#((((.(((((((((((((((..#)))))))).)).)))).).)))).	1141	1165	1.0	-22.9	0	0.0001453904	0.603	5.205568250000001	3.19070608875	-8.056611621014136	19	24	8	CDS	MIRT069314	1	1
hsa-miR-92b-3p	CDS	NM_001177842	SRPRA	TATTGCACTCGTCCCGGCCTCC#GGGGCCGTGGAGCAGCTGCGTACACACACCCGGCGTTTGAGTGCC#....(((((((((((((((((.#))))))).)))..........................))))))).	1384	1429	0.9615384615384616	-25.4	0	0.0001868863	0.368	4.957283861363637	4.9369613225	-9.546562468637928	17	45	7	CDS	MIRT726452	1	1
hsa-miR-92b-3p	CDS	NM_001190823	SMAD7	TATTGCACTCGTCCCGGCCTCC#GGGCTTTACCGTGCAGATCAGCTTTGTGAAGGGCTGGGGCCAGTGCT#....(((((.((((((((((..#.)))))))))).))))).	757	804	1.0	-28.8	0	3.144865e-07	0.368	0.0	0.0	-10.789068936966107	15	18	10	CDS	MIRT726492	1	1
hsa-miR-92b-3p	CDS	NM_001203248	EZH2	TATTGCACTCGTCCCGGCCTCC#GGCAGGCTGGGGGATTTTTATCAAAGATCCTGTGCAG#...(((((((.(((((((((((#)).))))))))))).................))))).	1970	2007	1.0	-23.2	0	0.02619333	0.574	3.8563578333333335	4.057576623749999	-9.33931466908909	18	37	11	CDS	MIRT040605	1	1
hsa-miR-99b-5p	CDS	NM_032505	KBTBD8	CACCCGTAGAACCGACCTTGCG#TGCAATCGGAGGTCGTGTTTATGAAGGTGA#((((((((((..(((((((.((#.)))))))))..))))))..)))).	1227	1257	1.0	-19.8	1	0.01561099	0.618	0.0	0.0	-10.10915223120837	19	25	9	CDS	MIRT092533	1	1
