# Supplementary material for: miRNome and Proteome Profiling of Human Keratinocytes and Adipose Derived Stem Cells Proposed miRNA-Mediated Regulations of Epidermal Growth Factor and Interleukin 1-Alpha
Source: Int J Mol Sci. 2023 Mar 4;24(5):4956. doi: 10.3390/ijms24054956 (PMC10002856; doi:10.3390/ijms24054956)
Supplement: Supplementary file 1 [file ijms-24-04956-s001.zip › Supplementary Table S8 (Skin only_Upregulated miRNAs-target.mRNAs).xlsx]

## Sheet: S8-UpDEmiRNAs_targ.mRNAs_Skin
genesymbol	mirnaid	bindposition	refseqid		Unique DEmiRNAs (Count 26)	Unique gene symbol (Count 109)
AGO2	hsa-miR-30d-5p	3UTR	NM_001164623		hsa-miR-15b-5p	AGO2
ANKRD13C	hsa-miR-20b-5p	3UTR	NM_030816		hsa-miR-17-5p	ANKRD13C
ANKRD50	hsa-miR-106a-5p	CDS	NM_001167882		hsa-miR-19b-3p	ANKRD50
ANKRD50	hsa-miR-20b-5p	CDS	NM_020337		hsa-miR-106a-5p	ARHGAP12
ANKRD50	hsa-miR-106a-5p	CDS	NM_020337		hsa-miR-149-5p	ARHGEF26
ANKRD50	hsa-miR-17-5p	CDS	NM_020337		hsa-miR-150-5p	ARL1
ANKRD50	hsa-miR-20a-5p	CDS	NM_020337		hsa-miR-181a-5p	ARMC1
ARHGAP12	hsa-miR-106a-5p	3UTR	NM_001270699		hsa-miR-182-5p	ATG9A
ARHGEF26	hsa-miR-19b-3p	3UTR	NM_001251963		hsa-miR-193b-3p	ATP5MF-PTCD1
ARL1	hsa-miR-20b-5p	3UTR	NM_001177		hsa-miR-20a-5p	ATP7A
ARMC1	hsa-miR-193b-3p	3UTR	NM_001286702		hsa-miR-20b-5p	ATXN1
ATG9A	hsa-miR-15b-5p	3UTR	NM_001077198		hsa-miR-26b-5p	BNIP2
ATP5MF-PTCD1	hsa-miR-149-5p	3UTR	NM_001198879		hsa-miR-200a-3p	C11orf24
ATP7A	hsa-miR-92a-3p	3UTR	NM_001282224		hsa-miR-200b-3p	CCDC186
ATXN1	hsa-miR-17-5p	3UTR	NM_001357857		hsa-miR-200c-3p	CCNT2
ATXN1	hsa-miR-20b-5p	3UTR	NM_001128164		hsa-miR-205-5p	CDC27
ATXN1	hsa-miR-92a-3p	3UTR	NM_001128164		hsa-miR-211-5p	CDKN1A
ATXN1	hsa-miR-106a-5p	3UTR	NM_000332		hsa-miR-30b-5p	COPS2
ATXN1	hsa-miR-92a-3p	CDS	NM_001128164		hsa-miR-30c-5p	CREB3L2
ATXN1	hsa-miR-211-5p	3UTR	NM_000332		hsa-miR-30d-5p	CRK
ATXN1	hsa-miR-106a-5p	3UTR	NM_001357857		hsa-miR-30e-5p	CYBRD1
ATXN1	hsa-miR-20a-5p	3UTR	NM_001357857		hsa-miR-378a-3p	DCTN2
ATXN1	hsa-miR-20b-5p	3UTR	NM_000332		hsa-miR-429	DYNC1LI2
ATXN1	hsa-miR-92a-3p	3UTR	NM_001357857		hsa-miR-708-5p	ELOVL5
ATXN1	hsa-miR-17-5p	3UTR	NM_000332		hsa-miR-92a-3p	EMSY
ATXN1	hsa-miR-211-5p	3UTR	NM_001357857		hsa-miR-96-5p	EPHA4
ATXN1	hsa-miR-106a-5p	3UTR	NM_001128164			EPHB2
ATXN1	hsa-miR-92a-3p	CDS	NM_000332			FBXO28
ATXN1	hsa-miR-96-5p	3UTR	NM_000332			FBXO31
ATXN1	hsa-miR-20a-5p	3UTR	NM_000332			FKBP15
ATXN1	hsa-miR-17-5p	3UTR	NM_001128164			FOXK2
ATXN1	hsa-miR-96-5p	3UTR	NM_001357857			GBF1
BNIP2	hsa-miR-20b-5p	3UTR	NM_004330			GLYR1
BNIP2	hsa-miR-17-5p	3UTR	NM_004330			GOLGA3
BNIP2	hsa-miR-106a-5p	3UTR	NM_001320675			GOSR1
BNIP2	hsa-miR-17-5p	3UTR	NM_001320675			HIGD1A
C11orf24	hsa-miR-92a-3p	3UTR	NM_022338			HMGA1
CCDC186	hsa-miR-92a-3p	5UTR	NM_018017			IFNAR2
CCNT2	hsa-miR-15b-5p	3UTR	NM_001241			IGF2R
CDC27	hsa-miR-15b-5p	3UTR	NM_001114091			KDM3A
CDKN1A	hsa-miR-106a-5p	3UTR	NM_001220778			KLHL28
CDKN1A	hsa-miR-17-5p	3UTR	NM_001220778			KMT2A
CDKN1A	hsa-miR-106a-5p	3UTR	NM_078467			KPNA6
COPS2	hsa-miR-181a-5p	3UTR	NM_001143887			LRP1
CREB3L2	hsa-miR-92a-3p	3UTR	NM_194071			MAPK1
CRK	hsa-miR-20a-5p	3UTR	NM_016823			MAPK8
CYBRD1	hsa-miR-20a-5p	3UTR	NM_001127383			MCL1
DCTN2	hsa-miR-149-5p	CDS	NM_001261412			MIGA1
DYNC1LI2	hsa-miR-106a-5p	3UTR	NM_001286157			MSMO1
DYNC1LI2	hsa-miR-17-5p	3UTR	NM_001286157			MTMR12
ELOVL5	hsa-miR-30c-5p	3UTR	NM_021814			MTMR3
ELOVL5	hsa-miR-30b-5p	3UTR	NM_021814			N4BP2
EMSY	hsa-miR-106a-5p	3UTR	NM_001300944			NAA50
EMSY	hsa-miR-17-5p	3UTR	NM_001300944			NF2
EPHA4	hsa-miR-20a-5p	3UTR	NM_004438			NNAT
EPHB2	hsa-miR-150-5p	3UTR	NM_004442			NPAT
FBXO28	hsa-miR-26b-5p	3UTR	NM_015176			NRBP1
FBXO31	hsa-miR-20a-5p	3UTR	NM_001282683			NUFIP2
FKBP15	hsa-miR-19b-3p	3UTR	NM_015258			OGT
FOXK2	hsa-miR-20b-5p	CDS	NM_004514			PCMTD1
GBF1	hsa-miR-17-5p	CDS	NM_004193			PHC3
GLYR1	hsa-miR-92a-3p	3UTR	NM_032569			PIN1
GOLGA3	hsa-miR-92a-3p	3UTR	NM_001389683			PIP5K1C
GOSR1	hsa-miR-150-5p	3UTR	NM_004871			PLEKHA1
HIGD1A	hsa-miR-15b-5p	3UTR	NM_001099668			PNISR
HMGA1	hsa-miR-15b-5p	5UTR	NM_145903			PPARGC1B
IFNAR2	hsa-miR-30d-5p	3UTR	NM_001289126			PPP3CB
IGF2R	hsa-miR-211-5p	3UTR	NM_000876			PPP6R3
KDM3A	hsa-miR-30d-5p	CDS	NM_018433			PSKH1
KDM3A	hsa-miR-30e-5p	CDS	NM_018433			PTPN13
KLHL28	hsa-miR-17-5p	CDS	NM_001308112			RAB21
KLHL28	hsa-miR-20a-5p	CDS	NM_017658			RAB5B
KLHL28	hsa-miR-20b-5p	CDS	NM_017658			RAB8B
KLHL28	hsa-miR-17-5p	CDS	NM_017658			RAP1B
KLHL28	hsa-miR-20b-5p	CDS	NM_001308112			RB1CC1
KMT2A	hsa-miR-17-5p	CDS	XM_011542831			RELCH
KPNA6	hsa-miR-378a-3p	3UTR	NM_012316			RND3
KPNA6	hsa-miR-30d-5p	3UTR	NM_012316			RPL15
LRP1	hsa-miR-205-5p	5UTR	NM_002332			RPS6KB1
MAPK1	hsa-miR-20a-5p	3UTR	NM_002745			RTN3
MAPK1	hsa-miR-378a-3p	CDS	NM_002745			SELENON
MAPK8	hsa-miR-92a-3p	CDS	NM_139046			SEPTIN2
MCL1	hsa-miR-17-5p	CDS	NM_001197320			SERINC3
MCL1	hsa-miR-193b-3p	3UTR	NM_182763			SLC2A3
MIGA1	hsa-miR-182-5p	CDS	NM_198549			SMAD5
MSMO1	hsa-miR-106a-5p	3UTR	NM_006745			SOX4
MTMR12	hsa-miR-181a-5p	3UTR	NM_001040446			SPOP
MTMR12	hsa-miR-19b-3p	CDS	NM_001294343			SREK1
MTMR3	hsa-miR-17-5p	3UTR	NM_153051			STRIP1
MTMR3	hsa-miR-20b-5p	3UTR	NM_021090			STX16
MTMR3	hsa-miR-106a-5p	3UTR	NM_153051			STX6
MTMR3	hsa-miR-20b-5p	3UTR	NM_153051			TGFBR1
MTMR3	hsa-miR-17-5p	3UTR	NM_021090			TIMP2
N4BP2	hsa-miR-30c-5p	5UTR	XM_006714023			TMEM131L
N4BP2	hsa-miR-429	3UTR	NM_018177			TNPO1
N4BP2	hsa-miR-30b-5p	3UTR	NM_018177			TP53
NAA50	hsa-miR-181a-5p	5UTR	NM_025146			TSC1
NF2	hsa-miR-92a-3p	3UTR	NM_016418			UBE3C
NNAT	hsa-miR-708-5p	3UTR	NM_001322802			UBE4A
NPAT	hsa-miR-106a-5p	3UTR	NM_002519			USP37
NPAT	hsa-miR-17-5p	3UTR	NM_002519			VPS26A
NRBP1	hsa-miR-20b-5p	CDS	NM_001321357			VPS53
NUFIP2	hsa-miR-106a-5p	3UTR	NM_020772			YES1
NUFIP2	hsa-miR-92a-3p	3UTR	NM_020772			YTHDC1
NUFIP2	hsa-miR-17-5p	3UTR	NM_020772			ZBTB6
NUFIP2	hsa-miR-182-5p	3UTR	NM_020772			ZDHHC17
NUFIP2	hsa-miR-17-5p	3UTR	NM_020772			ZDHHC7
NUFIP2	hsa-miR-200c-3p	3UTR	NM_020772			ZNF562
OGT	hsa-miR-200a-3p	CDS	NM_181673			ZNFX1
PCMTD1	hsa-miR-92a-3p	3UTR	NM_052937
PHC3	hsa-miR-181a-5p	3UTR	NM_001308116
PIN1	hsa-miR-200c-3p	3UTR	NM_006221
PIP5K1C	hsa-miR-92a-3p	CDS	NM_012398
PLEKHA1	hsa-miR-92a-3p	5UTR	NM_001001974
PNISR	hsa-miR-15b-5p	3UTR	NM_001322417
PPARGC1B	hsa-miR-30b-5p	3UTR	NM_133263
PPP3CB	hsa-miR-30e-5p	CDS	NM_021132
PPP6R3	hsa-miR-15b-5p	CDS	NM_001164164
PSKH1	hsa-miR-15b-5p	5UTR	NM_006742
PTPN13	hsa-miR-200c-3p	CDS	NM_080684
RAB21	hsa-miR-19b-3p	3UTR	NM_014999
RAB5B	hsa-miR-20b-5p	3UTR	NM_002868
RAB5B	hsa-miR-106a-5p	3UTR	NM_001252037
RAB5B	hsa-miR-17-5p	3UTR	NM_001252037
RAB5B	hsa-miR-20a-5p	3UTR	NM_001252037
RAB5B	hsa-miR-20b-5p	3UTR	NM_001252037
RAB5B	hsa-miR-106a-5p	3UTR	NM_002868
RAB5B	hsa-miR-20a-5p	3UTR	NM_002868
RAB8B	hsa-miR-92a-3p	CDS	NM_016530
RAP1B	hsa-miR-30c-5p	3UTR	NM_015646
RAP1B	hsa-miR-181a-5p	5UTR	NM_001251917
RAP1B	hsa-miR-30b-5p	3UTR	NM_015646
RAP1B	hsa-miR-30c-5p	3UTR	NM_001251922
RAP1B	hsa-miR-30b-5p	3UTR	NM_001251922
RAP1B	hsa-miR-30c-5p	3UTR	NM_001010942
RB1CC1	hsa-miR-20a-5p	CDS	NM_014781
RELCH	hsa-miR-19b-3p	CDS	XM_017025883
RND3	hsa-miR-106a-5p	CDS	NM_005168
RND3	hsa-miR-200b-3p	3UTR	NM_001254738
RND3	hsa-miR-106a-5p	CDS	NM_001254738
RND3	hsa-miR-17-5p	CDS	NM_001254738
RND3	hsa-miR-200c-3p	3UTR	NM_005168
RND3	hsa-miR-106a-5p	3UTR	NM_001254738
RPL15	hsa-miR-92a-3p	3UTR	NM_001253384
RPS6KB1	hsa-miR-200c-3p	3UTR	NM_001272044
RTN3	hsa-miR-205-5p	CDS	NM_001265590
SELENON	hsa-miR-193b-3p	3UTR	NM_206926
SELENON	hsa-miR-149-5p	CDS	NM_206926
SEPTIN2	hsa-miR-20a-5p	3UTR	NM_001008491
SEPTIN2	hsa-miR-106a-5p	3UTR	NM_001282973
SEPTIN2	hsa-miR-17-5p	3UTR	NM_001282973
SEPTIN2	hsa-miR-20b-5p	CDS	NM_001282973
SEPTIN2	hsa-miR-17-5p	3UTR	NM_006155
SEPTIN2	hsa-miR-106a-5p	3UTR	NM_006155
SEPTIN2	hsa-miR-17-5p	3UTR	NM_001349304
SEPTIN2	hsa-miR-106a-5p	3UTR	NM_001008492
SEPTIN2	hsa-miR-20b-5p	CDS	NM_001008492
SEPTIN2	hsa-miR-17-5p	CDS	NM_001349304
SEPTIN2	hsa-miR-106a-5p	3UTR	NM_004404
SEPTIN2	hsa-miR-20a-5p	3UTR	NM_006155
SEPTIN2	hsa-miR-17-5p	3UTR	NM_001008492
SEPTIN2	hsa-miR-106a-5p	3UTR	NM_001349304
SEPTIN2	hsa-miR-20a-5p	3UTR	NM_004404
SERINC3	hsa-miR-211-5p	3UTR	NM_006811
SLC2A3	hsa-miR-15b-5p	3UTR	NM_006931
SMAD5	hsa-miR-20a-5p	3UTR	NM_005903
SOX4	hsa-miR-17-5p	3UTR	NM_003107
SOX4	hsa-miR-106a-5p	3UTR	NM_003107
SPOP	hsa-miR-211-5p	3UTR	NM_001370730
SREK1	hsa-miR-15b-5p	3UTR	NM_001077199
STRIP1	hsa-miR-30c-5p	CDS	NM_001270768
STX16	hsa-miR-193b-3p	3UTR	NM_001204868
STX6	hsa-miR-17-5p	3UTR	NM_001286210
STX6	hsa-miR-20b-5p	3UTR	NM_001286210
TGFBR1	hsa-miR-181a-5p	CDS	NM_001130916
TIMP2	hsa-miR-200c-3p	CDS	NM_003255
TMEM131L	hsa-miR-20b-5p	CDS	NM_001131007
TMEM131L	hsa-miR-17-5p	3UTR	XM_011531783
TMEM131L	hsa-miR-20b-5p	CDS	NM_015196
TNPO1	hsa-miR-92a-3p	3UTR	NM_153188
TP53	hsa-miR-150-5p	3UTR	NM_001276761
TSC1	hsa-miR-193b-3p	3UTR	XM_005272211
TSC1	hsa-miR-92a-3p	3UTR	NM_000368
TSC1	hsa-miR-193b-3p	CDS	XM_017015098
UBE3C	hsa-miR-17-5p	3UTR	NM_014671
UBE4A	hsa-miR-15b-5p	3UTR	NM_001204077
USP37	hsa-miR-19b-3p	3UTR	NM_020935
VPS26A	hsa-miR-17-5p	3UTR	NM_001035260
VPS26A	hsa-miR-20b-5p	3UTR	NM_001035260
VPS26A	hsa-miR-17-5p	3UTR	NM_004896
VPS26A	hsa-miR-20a-5p	3UTR	NM_001035260
VPS53	hsa-miR-150-5p	3UTR	NM_001128159
YES1	hsa-miR-17-5p	3UTR	XM_024451245
YTHDC1	hsa-miR-15b-5p	3UTR	NM_001031732
ZBTB6	hsa-miR-17-5p	3UTR	NM_006626
ZBTB6	hsa-miR-20b-5p	3UTR	NM_006626
ZDHHC17	hsa-miR-30b-5p	3UTR	NM_015336
ZDHHC7	hsa-miR-19b-3p	3UTR	NM_017740
ZNF562	hsa-miR-181a-5p	CDS	NM_001300885
ZNFX1	hsa-miR-20b-5p	3UTR	NM_021035
ZNFX1	hsa-miR-17-5p	3UTR	NM_021035
ZNFX1	hsa-miR-106a-5p	3UTR	NM_021035
