# Supplementary material for: miRNome and Proteome Profiling of Human Keratinocytes and Adipose Derived Stem Cells Proposed miRNA-Mediated Regulations of Epidermal Growth Factor and Interleukin 1-Alpha
Source: Int J Mol Sci. 2023 Mar 4;24(5):4956. doi: 10.3390/ijms24054956 (PMC10002856; doi:10.3390/ijms24054956)
Supplement: Supplementary file 1 [file ijms-24-04956-s001.zip › Supplementary Table S9 (Skin only_ UpDEmiRNA-Reactome.Pathway analysis).xlsx]

## Sheet: S9-React.PathUpDEmiR_Walk_Skin
Pathway identifier	Pathway name	#Entities found	#Entities total	Entities ratio	Entities pValue	Entities FDR	#Reactions found	#Reactions total	Reactions ratio	Species identifier	Species name	Submitted entities found	Mapped entities	Found reaction identifiers
R-HSA-69560	Transcriptional activation of p53 responsive genes	4	6	3.9517881841533294E-4	2.0636947539731665E-7	7.67694448478018E-5	5	5	3.5516408580764315E-4	9606	Homo sapiens	CDKN1A;TP53		R-HSA-6803719;R-HSA-6803411;R-HSA-6803388;R-HSA-6803403;R-HSA-6803801
R-HSA-69895	Transcriptional activation of cell cycle inhibitor p21	4	6	3.9517881841533294E-4	2.0636947539731665E-7	7.67694448478018E-5	5	5	3.5516408580764315E-4	9606	Homo sapiens	CDKN1A;TP53		R-HSA-6803719;R-HSA-6803411;R-HSA-6803388;R-HSA-6803403;R-HSA-6803801
R-HSA-6804116	TP53 Regulates Transcription of Genes Involved in G1 Cell Cycle Arrest	4	20	0.0013172627280511099	2.33592659543147E-5	0.005793097956670046	12	17	0.0012075578917459867	9606	Homo sapiens	CDKN1A;TP53		R-HSA-6803411;R-HSA-6791363;R-HSA-6798304;R-HSA-6803391;R-HSA-69562;R-HSA-6803388;R-HSA-187934;R-HSA-6798299;R-HSA-6791387;R-HSA-6803403;R-HSA-6803801;R-HSA-6803400
R-HSA-8941855	RUNX3 regulates CDKN1A transcription	3	8	5.269050912204439E-4	4.120756673797743E-5	0.007664607413263802	4	6	4.2619690296917176E-4	9606	Homo sapiens	CDKN1A;TP53		R-HSA-8878130;R-HSA-8878178;R-HSA-8952128;R-HSA-8878186
R-HSA-6811442	Intra-Golgi and retrograde Golgi-to-ER traffic	9	219	0.014424026872159653	7.619724971297259E-5	0.010142213898791441	27	48	0.003409575223753374	9606	Homo sapiens	DYNC1LI2;DCTN2;STX16;VPS53;GOSR1;GBF1;STX6;ARL1;IGF2R		R-HSA-6811431;R-HSA-8849350;R-HSA-8849353;R-HSA-6811433;R-HSA-8847638;R-HSA-8847637;R-HSA-8847635;R-HSA-6814086;R-HSA-6814671;R-HSA-6814094;R-HSA-6814670;R-HSA-6814091;R-HSA-6811415;R-HSA-6811414;R-HSA-6814678;R-HSA-6811412;R-HSA-6814676;R-HSA-6811411;R-HSA-6814675;R-HSA-6814674;R-HSA-6814096;R-HSA-6814684;R-HSA-6814683;R-HSA-6814682;R-HSA-6811418;R-HSA-6811417;R-HSA-8847544
R-HSA-6811440	Retrograde transport at the Trans-Golgi-Network	5	55	0.003622472502140552	9.094291548228384E-5	0.010142213898791441	14	20	0.0014206563432305726	9606	Homo sapiens	STX16;VPS53;STX6;ARL1;IGF2R		R-HSA-6811431;R-HSA-6814086;R-HSA-6814671;R-HSA-6814094;R-HSA-6814670;R-HSA-6814091;R-HSA-6814678;R-HSA-6814676;R-HSA-6814675;R-HSA-6814674;R-HSA-6814096;R-HSA-6814684;R-HSA-6814683;R-HSA-6814682
R-HSA-199991	Membrane Trafficking	16	668	0.04399657511690707	9.568126319614567E-5	0.010142213898791441	70	219	0.01555618695837477	9606	Homo sapiens	RAB5B;DCTN2;STX16;GOSR1;GBF1;ARL1;TSC1;IGF2R;RAB21;DYNC1LI2;VPS53;COPS2;PPP6R3;STX6;PIP5K1C;RAB8B		R-HSA-8868230;R-HSA-5694421;R-HSA-8868236;R-HSA-8847638;R-HSA-8847637;R-HSA-8847635;R-HSA-8876190;R-HSA-8854302;R-HSA-8871194;R-HSA-8871193;R-HSA-8854182;R-HSA-6807877;R-HSA-8876837;R-HSA-6807875;R-HSA-6807872;R-HSA-6814671;R-HSA-6814670;R-HSA-8867756;R-HSA-8868651;R-HSA-8867754;R-HSA-8868648;R-HSA-6814678;R-HSA-8868661;R-HSA-8868660;R-HSA-6814676;R-HSA-350769;R-HSA-6814675;R-HSA-8868659;R-HSA-68…
R-HSA-2559583	Cellular Senescence	8	200	0.013172627280511098	2.3072834263460074E-4	0.021198237418442734	30	90	0.006392953544537576	9606	Homo sapiens	CDKN1A;MAPK8;CDC27;HMGA1;MAPK1;TP53;PHC3		R-HSA-3790137;R-HSA-168136;R-HSA-3790130;R-HSA-3857329;R-HSA-3788725;R-HSA-3788724;R-HSA-3229089;R-HSA-3223200;R-HSA-450325;R-HSA-3239014;R-HSA-3788705;R-HSA-198746;R-HSA-187934;R-HSA-3788708;R-HSA-3229102;R-HSA-168162;R-HSA-6804998;R-HSA-6804996;R-HSA-6804879;R-HSA-3209177;R-HSA-450348;R-HSA-3786258;R-HSA-4647594;R-HSA-3132737;R-HSA-4647593;R-HSA-3223236;R-HSA-3209160;R-HSA-4647613;R-HSA-69562;R…
R-HSA-1660499	Synthesis of PIPs at the plasma membrane	5	69	0.004544556411776329	2.585150904688138E-4	0.021198237418442734	10	33	0.002344082966330445	9606	Homo sapiens	MTMR3;PLEKHA1;PIP5K1C;PTPN13		R-HSA-6809254;R-HSA-1676203;R-HSA-1675994;R-HSA-1675773;R-HSA-1676145;R-HSA-6809325;R-HSA-6809309;R-HSA-1676082;R-HSA-8870332;R-HSA-6809320
R-HSA-1483255	PI Metabolism	6	112	0.007376671277086215	3.138933991189141E-4	0.023228111534799645	14	89	0.006321920727376047	9606	Homo sapiens	MTMR3;MTMR12;PLEKHA1;PIP5K1C;PTPN13		R-HSA-6809254;R-HSA-1675994;R-HSA-1675773;R-HSA-1676145;R-HSA-6809325;R-HSA-1676082;R-HSA-6809707;R-HSA-6809320;R-HSA-6809238;R-HSA-1676203;R-HSA-6809680;R-HSA-6809309;R-HSA-8870332;R-HSA-6809720
R-HSA-5653656	Vesicle-mediated transport	17	828	0.054534676941315946	3.5301169017865064E-4	0.023257758904249526	72	252	0.017900269924705215	9606	Homo sapiens	RAB5B;DCTN2;LRP1;STX16;GOSR1;GBF1;ARL1;TSC1;IGF2R;RAB21;DYNC1LI2;VPS53;COPS2;PPP6R3;STX6;PIP5K1C;RAB8B		R-HSA-8868230;R-HSA-5694421;R-HSA-8868236;R-HSA-8847638;R-HSA-8847637;R-HSA-8847635;R-HSA-8876190;R-HSA-8854302;R-HSA-8871194;R-HSA-8871193;R-HSA-8854182;R-HSA-6807877;R-HSA-8876837;R-HSA-6807875;R-HSA-6807872;R-HSA-6814671;R-HSA-6814670;R-HSA-8867756;R-HSA-8868651;R-HSA-8867754;R-HSA-8868648;R-HSA-6814678;R-HSA-8868661;R-HSA-8868660;R-HSA-6814676;R-HSA-350769;R-HSA-6814675;R-HSA-8868659;R-HSA-68…
R-HSA-2559584	Formation of Senescence-Associated Heterochromatin Foci (SAHF)	3	17	0.0011196733188434433	3.7512514361692784E-4	0.023257758904249526	1	2	1.4206563432305724E-4	9606	Homo sapiens	CDKN1A;HMGA1;TP53		R-HSA-4647594
R-HSA-6804754	Regulation of TP53 Expression	2	4	2.6345254561022194E-4	5.016235282764292E-4	0.028592541111756464	5	5	3.5516408580764315E-4	9606	Homo sapiens	TP53		R-HSA-6804194;R-HSA-6804193;R-HSA-6804191;R-HSA-6804188;R-HSA-6804762
R-HSA-449147	Signaling by Interleukins	14	658	0.04333794375288151	8.61489746178834E-4	0.0456589565474782	22	505	0.035871572666571955	9606	Homo sapiens	RAP1B;CDKN1A;MAPK8;YES1;MAPK1;PTPN13;TP53;CRK;MCL1		R-HSA-168162;R-HSA-879917;R-HSA-9008043;R-HSA-198756;R-HSA-198731;R-HSA-168136;R-HSA-450348;R-HSA-9749464;R-HSA-6789960;R-HSA-912734;R-HSA-450325;R-HSA-199959;R-HSA-203797;R-HSA-168053;R-HSA-9008894;R-HSA-912629;R-HSA-198746;R-HSA-8950225;R-HSA-912790;R-HSA-9749487;R-HSA-6790041;R-HSA-912627
